# Supplementary material for: Explainable machine learning for predictive modeling of blowing snow detection and meteorological feature assessment using XGBoost-SHAP
Source: PLoS One. 2025 Mar 28;20(3):e0318835. doi: 10.1371/journal.pone.0318835 (PMC11952239; doi:10.1371/journal.pone.0318835)
Supplement: S1 File — (XLSX) [file pone.0318835.s005.xlsx]

## Sheet: 2011
date	wind_speed_mean_young	wind_speed_mean_flowcapt	wind_speed_maxi_young	wind_direction_mini_young	wind_direction_maxi_young	rain_year_sum_arg100	rain_year_sum_rainflow	rain_actual_sum_arg100	rain_actual_intensity_arg100_6h	rain_actual_intensity_arg100_24h	rain_intensity_mini_arg100	rain_intensity_maxi_arg100	rain_actual_intensity_rainflow_6h	rain_actual_intensity_rainflow_24h	rain_intensity_mini_rainflow	rain_intensity_maxi_rainflow	snow_drift_seg1_flowcapt	snow_drift_seg2_flowcapt	snow_height_seg1_nc	snow_height_seg2_nc	air_temperature_mean_nc	air_humidity_mean_nc	battery_voltage_mean_logger	battery_voltage_mini_logger
2011-01-01 00:00:00	3.4	1.4	7.1	25	345												0	0	59	79.8	-1.1	56.6	12.86	12.84
2011-01-01 01:00:00	3.1	1.4	7	2	2												0	0	59	79.6	-1.3	56.5	12.86	12.83
2011-01-01 02:00:00	4.2	2.5	8	12	19												0	0	58.8	79.4	-1.7	57.3	12.84	12.82
2011-01-01 03:00:00	4	1.4	7.8	28	359												0	0	58.7	79.2	-1.9	56.9	12.82	12.78
2011-01-01 04:00:00	3.8	1.4	6.2	8	19												0	0	58.6	79.2	-1.9	54.8	12.8	12.78
2011-01-01 05:00:00	2.9	0.7	6.5	13	358												0	0	58.5	79.2	-2.1	53.5	12.79	12.74
2011-01-01 06:00:00	3.5	1.1	5.8	13	16												0	0	58.5	79	-2.2	51	12.77	12.61
2011-01-01 07:00:00	3.5	1.4	7.5	9	21												0	0	58.4	78.8	-2.4	49.7	12.75	12.6
2011-01-01 08:00:00	4.6	1.4	7.5	15	20												0	0	58.4	78.8	-2.2	49.1	12.75	12.69
2011-01-01 09:00:00	3.8	1.1	6.5	10	20												0	0	58.5	78.7	-1.8	49.4	13.54	13.35
2011-01-01 10:00:00	6.4	0.7	9.3	26	31												0	0	58.6	78.8	-0.8	47	14.19	14.16
2011-01-01 11:00:00	3.8	0.7	6.8	34	39												0	0	58.8	79.2	0.3	43.2	14.13	14.11
2011-01-01 12:00:00	0.4	0.4	3	20	238												0	0	59	79.5	5.8	34	14.01	13.96
2011-01-01 13:00:00	1.5	0.4	5.1	202	222												0	0	58.9	79.5	4	38.4	13.96	13.94
2011-01-01 14:00:00	1.2	0.7	4.3	103	204												0	0	58.6	79.3	2.5	43.5	14	13.96
2011-01-01 15:00:00	1.5	0.7	6.5	170	215												0	0	58.5	79.2	3	43.4	14.02	13.98
2011-01-01 16:00:00	1.2	2.2	4.5	50	204												0	0	58.1	78.8	0.7	52	14.09	14.07
2011-01-01 17:00:00	0.9	0.7	3.3	19	347												0	0	57.9	78.3	-3	56.8	13.38	13.23
2011-01-01 18:00:00	1.4	1.4	3.8	16	351												0	0	57.6	78	-3.6	59.4	13.07	13.04
2011-01-01 19:00:00	2.7	5	4.7	8	31												0	0	57.5	77.8	-3.6	57.2	12.99	12.97
2011-01-01 20:00:00	2.1	2.9	4.5	1	25												0	0	57.4	77.6	-3.7	52	12.94	12.91
2011-01-01 21:00:00	2.2	1.4	4.8	9	349												0	0	57.4	77.3	-3.8	47.8	12.91	12.88
2011-01-01 22:00:00	1.8	1.4	4.3	7	346												0	0	57.4	77.3	-3.7	41.6	12.88	12.85
2011-01-01 23:00:00	3.2	2.2	6.5	350	353												0	0	57.2	77.2	-3.7	36.2	12.86	12.84
2011-01-02 00:00:00	3	1.1	4.8	4	333												0	0	57.2	77	-3.8	36.2	12.84	12.81
2011-01-02 01:00:00	1.2	0.7	3.8	15	325												0	0	57.1	77	-4.5	40.8	12.82	12.75
2011-01-02 02:00:00	3.6	2.2	5.4	24	27												0	0	56.9	76.8	-4.5	39.2	12.81	12.78
2011-01-02 03:00:00	1.8	0.7	4	2	38												0	0	57	77	-4.5	40.1	12.79	12.75
2011-01-02 04:00:00	1.8	0.4	5	316	338												0	0	57.2	77	-4.3	33.6	12.77	12.73
2011-01-02 05:00:00	3.8	2.5	7.5	3	343												0	0	57.2	76.9	-3.9	30.1	12.75	12.66
2011-01-02 06:00:00	2.6	1.8	5.3	3	12												0	0	57.1	76.8	-4.2	30.8	12.74	12.66
2011-01-02 07:00:00	3.4	2.2	6.6	5	324												0	0	57.1	76.8	-4.2	32.4	12.73	12.69
2011-01-02 08:00:00	3.6	1.8	9	8	20												0	0	57.1	76.8	-4.5	35.6	12.72	12.67
2011-01-02 09:00:00	1.4	0.7	5.1	2	349												0	0	57.2	76.9	-3.2	33.1	13.55	13.41
2011-01-02 10:00:00	2	1.1	5	5	336												0	0	57.6	77.2	-0.4	29.4	14.18	14.16
2011-01-02 11:00:00	2.9	0.7	7	39	336												0	0	57.7	77.5	-0.2	30.5	14.12	14.1
2011-01-02 12:00:00	1.4	0.7	4	12	149												0	0	57.9	77.9	1.6	30.9	14.05	13.98
2011-01-02 13:00:00	1.8	0.7	5.8	177	209												0	0	57.9	78	1.2	35	14.02	14
2011-01-02 14:00:00	1.8	0.7	6.2	184	225												0	0	57.8	77.8	0.4	37.9	14.04	14.01
2011-01-02 15:00:00	2.5	1.8	8.1	53	180												0	0	57.6	77.8	-0.5	41.3	14.09	14.06
2011-01-02 16:00:00	3.4	5	9.3	240	291												0	0	57.6	77.5	-1.4	45.1	14.16	14.12
2011-01-02 17:00:00	3.2	0.4	9.5	338	345												0	0	57.2	77.2	-3.9	50.9	13.47	13.29
2011-01-02 18:00:00	2.6	0.7	8.1	333	360												0	0	57.1	76.8	-4.7	51.5	13.09	13.04
2011-01-02 19:00:00	3.1	0.7	6.5	7	28												0	0	56.9	76.7	-5	44	12.98	12.96
2011-01-02 20:00:00	2.5	0.4	7.1	11	358												0	0	57	76.7	-4.9	36.6	12.93	12.9
2011-01-02 21:00:00	4.7	1.1	9.7	0	9												0	0	57	76.7	-4.5	28.4	12.89	12.88
2011-01-02 22:00:00	3.5	0.4	6.8	353	356												0	0	57	76.7	-4.4	22.8	12.86	12.84
2011-01-02 23:00:00	3	0.4	7.5	20	354												0	0	56.9	76.5	-4.8	23.9	12.84	12.83
2011-01-03 00:00:00	1.8	0.4	6	350	357												0	0	56.9	76.5	-5	21.8	12.82	12.8
2011-01-03 01:00:00	3.2	0.4	8.4	340	356												0	0	56.8	76.3	-5.3	21.7	12.82	12.79
2011-01-03 02:00:00	4.4	0.4	9.6	11	20												0	0	56.7	76.2	-5.4	19.9	12.79	12.77
2011-01-03 03:00:00	3.5	0.4	8.6	18	21												0	0	56.8	76.3	-5.4	19.6	12.77	12.75
2011-01-03 04:00:00	3.3	0.4	7.6	344	360												0	0	56.8	76.4	-5	12.9	12.75	12.74
2011-01-03 05:00:00	4.3	0.4	9.3	9	21												0	0	56.8	76.3	-5	12.1	12.74	12.72
2011-01-03 06:00:00	4.6	0.4	9.2	16	18												0	0	56.8	76.2	-5.1	12.2	12.71	12.68
2011-01-03 07:00:00	4.9	0.4	8.3	16	20												0	0	56.6	76.2	-5.3	12.5	12.71	12.68
2011-01-03 08:00:00	6.2	0.7	11.4	9	17												0	0	56.7	76.2	-5.2	11.3	12.71	12.68
2011-01-03 09:00:00	4.3	0.7	8.8	12	13												0	0	56.8	76.4	-4.5	12	13.54	13.41
2011-01-03 10:00:00	4.4	0.4	9	20	33												0	0	57	76.7	-2.8	13.9	14.22	14.2
2011-01-03 11:00:00	2.8	1.1	8.1	19	31												0	0	57.4	77.1	-0.9	12.4	14.16	14.11
2011-01-03 12:00:00	2	0.7	5.7	294	360												0	0	57.5	77.2	1	18.5	14.06	14.04
2011-01-03 13:00:00	2	1.4	5.5	129	209												0	0	57.4	77	0.2	22	14.04	14.02
2011-01-03 14:00:00	2.4	1.4	6.7	33	133												0	0	57.2	76.9	-0.8	19.4	14.07	14.04
2011-01-03 15:00:00	2.8	1.4	7.3	29	173												0	0	57	76.7	-2	21.1	14.11	14.07
2011-01-03 16:00:00	4.2	5	9.2	232	271												0	0	57	76.5	-2.6	25.9	14.18	14.16
2011-01-03 17:00:00	2	0.7	4.5	10	358												0	0	56.5	76	-5.4	29.4	13.56	13.33
2011-01-03 18:00:00	3.8	1.1	7.5	20	20												0	0	56.4	75.9	-5.9	24.6	13.1	13.04
2011-01-03 19:00:00	2.5	0.7	6.2	17	22												0	0	56.4	76	-5.9	17.1	12.98	12.96
2011-01-03 20:00:00	5.2	1.4	9.1	8	12												0	0	56.2	75.8	-5.8	14.2	12.93	12.91
2011-01-03 21:00:00	6.3	2.2	10.3	19	21												0	0	56.1	75.7	-5.8	13.8	12.89	12.87
2011-01-03 22:00:00	4.5	1.1	7.3	11	26												0	0	56.2	75.8	-5.8	13	12.86	12.84
2011-01-03 23:00:00	3.6	1.4	7.2	23	334												0	0	56.2	75.8	-5.7	11.4	12.84	12.83
2011-01-04 00:00:00	4.3	1.1	9.6	2	18												0	0	56.2	75.8	-5.7	12.7	12.84	12.82
2011-01-04 01:00:00	4.2	1.4	7.3	13	20												0	0	56.1	75.7	-6	15.2	12.82	12.8
2011-01-04 02:00:00	1.4	0.7	4.5	1	9												0	0	56.4	75.8	-5.9	13.8	12.8	12.79
2011-01-04 03:00:00	2.9	0.7	6.5	27	349												0	0	56.4	75.8	-5.8	14.7	12.79	12.74
2011-01-04 04:00:00	3.5	0.7	7.5	5	346												0	0	56.1	75.6	-6.2	20.2	12.77	12.75
2011-01-04 05:00:00	2.4	0.7	8.2	327	355												0	0	55.9	75.4	-7	23.6	12.75	12.71
2011-01-04 06:00:00	6.2	1.1	13	23	28												0	0	55.3	74.7	-8.4	30.1	12.72	12.7
2011-01-04 07:00:00	4.5	0.7	12	19	22												0	0	55	74.3	-9.7	40.4	12.7	12.68
2011-01-04 08:00:00	11.2	5.8	24.5	265	332												0	0	55.4	74.8	-8.4	46.8	12.68	12.66
2011-01-04 09:00:00	6.2	1.4	16.1	278	289												0	0	55.5	74.9	-8	59.2	13.4	12.79
2011-01-04 10:00:00	4.5	3.2	14.7	42	299												0	0	55.6	75.2	-7.5	60	14.32	14.27
2011-01-04 11:00:00	6.7	1.1	12.9	37	62												0	0	56	75.5	-5.5	53.4	14.25	14.21
2011-01-04 12:00:00	7	7.9	15.6	229	256												0	0	56.1	75.7	-4.7	51	14.18	14.16
2011-01-04 13:00:00	11.4	12.6	24	245	251												0	0	56	75.5	-5.3	53.6	14.21	14.18
2011-01-04 14:00:00	6.1	10.8	12.7	199	200												0	0	56	75.5	-4.9	55.9	14.18	14.16
2011-01-04 15:00:00	5	5.8	11.7	203	230												0	0	56	75.5	-4.7	55.9	14.18	14.16
2011-01-04 16:00:00	5.3	2.9	11.8	243	268												0	0	55.8	75.2	-5.3	59.5	14.25	14.21
2011-01-04 17:00:00	3.4	0.7	7.8	8	341												0	0	55.3	74.8	-7.8	70	13.77	13.54
2011-01-04 18:00:00	2.2	0.7	5.2	338	346												0	0	55.2	74.7	-8.3	71.7	13.23	13.14
2011-01-04 19:00:00	2.3	0.7	4.7	10	19												0	0	55	74.5	-8.7	71.8	13	12.98
2011-01-04 20:00:00	2.2	0.7	5.8	21	330												0	0	55	74.5	-8.8	73.1	12.93	12.9
2011-01-04 21:00:00	2.3	0.4	5.6	1	326												0	0	55.2	74.7	-8.2	64.4	12.89	12.87
2011-01-04 22:00:00	1.8	0.4	4.9	9	11												0	0	55.4	74.8	-7.6	55.9	12.86	12.84
2011-01-04 23:00:00	3.1	0.7	6.2	6	299												0	0	55.4	74.8	-7.5	49.7	12.84	12.82
2011-01-05 00:00:00	1	0.4	3.8	22	320												0	0	55.5	75	-7.4	48.4	12.82	12.8
2011-01-05 01:00:00	2.5	0.4	6.4	4	7												0	0	55.4	74.8	-7.4	41.9	12.81	12.79
2011-01-05 02:00:00	2.8	0.4	7.4	26	54												0	0	55.4	74.8	-7.3	41.1	12.79	12.77
2011-01-05 03:00:00	1.6	0.4	4.5	310	346												0	0	55.5	75	-7.2	39.3	12.77	12.75
2011-01-05 04:00:00	1.7	0.4	4.8	296	318												0	0	55.2	74.8	-7.7	38.3	12.74	12.71
2011-01-05 05:00:00	2.5	0.7	5.6	16	346												0	0	55.2	74.7	-7.8	38.9	12.71	12.7
2011-01-05 06:00:00	3.1	0.4	6	25	334												0	0	55.2	74.6	-7.7	39.4	12.69	12.67
2011-01-05 07:00:00	2.5	0.4	6	12	31												0	0	55.3	74.7	-7.4	42	12.68	12.66
2011-01-05 08:00:00	2.8	0.7	6	16	324												0	0	55.4	74.9	-7.2	43.1	12.67	12.63
2011-01-05 09:00:00	4	0.7	8	20	22												0	0	55.6	75	-6.5	41.6	13.63	13.23
2011-01-05 10:00:00	1.8	0.7	5.3	12	337												0	0	56.1	75.5	-5	38.8	14.29	14.27
2011-01-05 11:00:00	3.4	1.4	10.9	313	350												0	0	56.4	75.7	-4.2	43.7	14.27	14.25
2011-01-05 12:00:00	4.7	4	9.8	35	75												0	0	56.3	75.8	-3.6	58.9	14.25	14.23
2011-01-05 13:00:00	3.1	1.4	10.6	173	236												0	0	56.6	76	-0.9	50	14.15	14.11
2011-01-05 14:00:00	6.8	6.5	14.2	199	243												0	0	56.9	76	-3.2	64	14.2	14.15
2011-01-05 15:00:00	4.7	5	11.1	2	352												0	0	56.5	76	-2.9	66.8	14.27	14.25
2011-01-05 16:00:00	2.5	3.2	7.6	277	359												0	0	56.3	76	-2.4	64.5	14.28	14.23
2011-01-05 17:00:00	2.8	0.7	7.3	278	321												0	0	56	75.8	-3.8	68.7	13.77	13.54
2011-01-05 18:00:00	4.5	1.8	9.1	1	350												0	0	55.9	75.6	-4.2	63.7	13.23	13.15
2011-01-05 19:00:00	3.8	2.2	7.8	15	323												0	0	55.7	75.6	-4.2	59	13.02	12.98
2011-01-05 20:00:00	3.5	1.4	7.8	3	352												0	0	55.8	75.7	-3.9	49.2	12.96	12.93
2011-01-05 21:00:00	4.2	1.4	11.1	336	352												0	0	55.9	75.8	-3.5	39.1	12.92	12.88
2011-01-05 22:00:00	6.5	2.2	12.8	2	337												0	0	55.9	75.8	-3	34.6	12.89	12.88
2011-01-05 23:00:00	4.5	1.4	9.4	6	335												0	0	56.1	76.1	-2.3	29.1	12.89	12.86
2011-01-06 00:00:00	4.8	2.5	9.1	4	351												0	0	56.6	76.5	-1	30.9	12.88	12.86
2011-01-06 01:00:00	6.1	2.2	13.2	305	352												0	0	56.9	76.8	-0.6	44.5	12.86	12.82
2011-01-06 02:00:00	16.8	12.6	27.9	247	257												0	0	56.8	76.8	-0.8	63.1	12.86	12.82
2011-01-06 03:00:00	10.2	3.6	22.1	38	328												0	0	56	76	-2.9	82	12.84	12.81
2011-01-06 04:00:00	5.8	2.9	16.3	309	341												0.3	0.2	56.6	76	-3	86.1	12.8	12.79
2011-01-06 05:00:00	7.8	2.5	24.4	286	290												0.4	0.3	57.6	77.2	-2.5	85.8	12.78	12.76
2011-01-06 06:00:00	8.8	5	22.4	274	353												0.8	0.2	57.9	77.2	-2.1	83.5	12.76	12.74
2011-01-06 07:00:00	10.8	5.8	25.8	284	338												0.2	0.1	58.5	78.2	-1.6	80	12.75	12.72
2011-01-06 08:00:00	7.4	2.2	20	301	311												0	0	58.9	78.4	-2.2	85.7	12.75	12.73
2011-01-06 09:00:00	5	1.4	16.4	283	346												0	0	58.2	81.6	-2.5	91.6	13.33	13.03
2011-01-06 10:00:00	6.3	6.1	13.5	309	355												0	0	59.7	86.3	-1.6	87.2	14.21	14.2
2011-01-06 11:00:00	13	9.4	31.7	296	309												0.5	0.3	61.5	81.9	-0.6	81.5	14.22	14.21
2011-01-06 12:00:00	17.1	13	34.8	281	285												0.8	0.6	60.5	82	-0.4	80.2	14.23	14.21
2011-01-06 13:00:00	13.8	11.2	42	277	324												0.4	0.2	60.3	82.2	-0.4	81.7	14.25	14.24
2011-01-06 14:00:00	6.6	1.4	20.3	261	298												0.1	0	61	82.7	-1.3	90.5	14.29	14.25
2011-01-06 15:00:00	5	0.7	15.2	7	273												0	0	62.6	84.4	-1.8	95.8	14.32	14.2
2011-01-06 16:00:00	4.6	0.4	12.1	330	359												0	0	63.4	85.5	-1.4	95.7	14.08	13.88
2011-01-06 17:00:00	5.2	0.7	17.9	297	332												0	0	63.8	85.7	-1.3	96.4	13.32	13.22
2011-01-06 18:00:00	6	0.7	14.6	332	355												0.1	0	63.9	86	-0.9	96.5	13.06	13.03
2011-01-06 19:00:00	8.3	3.2	28.3	24	279												0.4	0.1	63.6	85.9	-0.6	95.5	12.99	12.98
2011-01-06 20:00:00	6.1	1.4	20.5	18	324												0	0	63	85.5	-0.4	94.2	12.96	12.95
2011-01-06 21:00:00	4.2	0.7	9.9	305	346												1	0.3	63	111.7	-0.6	95.9	12.94	12.93
2011-01-06 22:00:00	4.2	0.4	10.8	316	327												0	0	64.7	86.4	-0.6	97.2	12.92	12.91
2011-01-06 23:00:00	6.4	0.4	15.2	9	23												0.1	0.1	64.5	89.2	-0.3	96.8	12.91	12.89
2011-01-07 00:00:00	5.3	0.7	14.5	325	354												0	0	66	88	-0.3	97.8	12.89	12.88
2011-01-07 01:00:00	5.5	0.7	17.1	343	354												0	0	68.4	91.2	-0.2	98.4	12.88	12.86
2011-01-07 02:00:00	11.6	5	28.6	12	335												0	0	70.2	96.2	-0.2	98.6	12.86	12.84
2011-01-07 03:00:00	10.8	5.4	30.1	276	296												0	0	71	92.6	1.4	83.5	12.84	12.81
2011-01-07 04:00:00	10.3	5	28.8	31	300												0.1	0	70.6	92.3	2	71.5	12.82	12.79
2011-01-07 05:00:00	16.6	11.5	42.1	38	92												0.4	0	69.5	92.5	2	72.2	12.79	12.77
2011-01-07 06:00:00	13.8	9.7	44.2	237	255												0.8	0.4	69	92	1.4	82.7	12.79	12.64
2011-01-07 07:00:00	29.2	32	70.1	236	240												4.2	2.2	68.8	91.9	2	81.3	12.79	12.75
2011-01-07 08:00:00	25.4	26.3	74.3	245	249												6.6	1.8	69	92	2.5	75.4	12.78	12.76
2011-01-07 09:00:00	40.5	51.5	75.2	249	250												22.9	8.5	68.8	91.8	2.7	71.5	13.2	12.9
2011-01-07 10:00:00	16.8	14.4	66.4	243	277												3.1	0.8	68.5	91.2	2	78.5	14.16	14.06
2011-01-07 11:00:00	37.1	49	90.1	251	258												16.7	3.9	68.3	90.8	2	74.2	14.18	14.16
2011-01-07 12:00:00	18.4	18	52.1	254	267												8.9	5.5	68.1	90.3	2.1	74.8	14.19	14.17
2011-01-07 13:00:00	23.1	24.8	63.5	258	264												23.8	11.1	67.6	89.7	1.6	79.7	14.23	14.21
2011-01-07 14:00:00	34.5	47.2	89	248	255												27.2	9.7	67.3	89.6	2.2	70.3	14.25	14.23
2011-01-07 15:00:00	37	45.7	96.2	233	243												5	2.1	67.2	89.3	2.4	67.6	14.27	14.27
2011-01-07 16:00:00	36.4	46.1	79.3	241	248												3.7	0.7	67	89	2.5	66	14.25	14.04
2011-01-07 17:00:00	30.3	34.9	71	234	239												19.1	2.8	66.8	88.8	2.2	68	13.52	13.39
2011-01-07 18:00:00	37.3	47.2	82.2	231	250												20.9	9.6	66.1	88.5	2.2	67.8	13.16	13.11
2011-01-07 19:00:00	23.6	22.7	65.8	252	261												2.1	1	66.2	88.3	2	71.3	13.04	13.01
2011-01-07 20:00:00	26.5	29.9	68.3	242	252												3.3	0.9	66.2	88.2	2	70.5	13	12.97
2011-01-07 21:00:00	21.9	22.3	57.4	244	306												2	0.6	66.6	88.2	2.4	63.5	12.97	12.94
2011-01-07 22:00:00	41.1	55.1	84.5	236	239												6.5	1.1	66.3	88	2.3	60.9	12.95	12.93
2011-01-07 23:00:00	43.5	59	94	242	243												5.5	3.2	66	87.7	1.7	59.7	12.93	12.91
2011-01-08 00:00:00	20.1	18	67.2	174	211												0.3	0	66.2	87.5	1.1	67.2	12.91	12.9
2011-01-08 01:00:00	6.8	1.4	18.6	45	261												0.2	0.2	66.3	87.3	0.1	77.4	12.88	12.87
2011-01-08 02:00:00	6.8	2.9	16.4	30	61												0.1	0.2	66	87	-0.8	88	12.86	12.83
2011-01-08 03:00:00	8.1	0.7	22.6	81	346												0	0	65.7	87.8	-0.9	86.9	12.86	12.84
2011-01-08 04:00:00	11.6	5.8	31.8	222	252												0.3	0	67.2	88.8	-0.1	79.2	12.83	12.79
2011-01-08 05:00:00	11.7	5.8	32	14	257												1.2	0.6	67.2	88.1	-0.5	79.8	12.81	12.79
2011-01-08 06:00:00	8.7	2.9	22.1	15	210												0.4	0	67	87.8	-0.8	76.5	12.79	12.77
2011-01-08 07:00:00	14.7	11.2	41.8	155	158												1.2	0	66.8	87.7	-0.4	66.3	12.77	12.75
2011-01-08 08:00:00	15.4	11.5	42	92	113												3.4	0	66.5	87.2	-0.6	64.4	12.77	12.75
2011-01-08 09:00:00	23.3	21.6	37.7	78	94												2.3	0	65.3	87.1	-0.6	63.2	13.5	13.12
2011-01-08 10:00:00	25.9	20.9	47.5	81	82												1.6	0	65.2	87	0.2	59.5	14.18	14.16
2011-01-08 11:00:00	25	24.1	50.2	88	89												4.2	0	65	87.2	0.8	56.5	14.16	14.14
2011-01-08 12:00:00	14.3	10.8	34.9	97	98												0	0	65	87.4	1.4	54	14.14	14.12
2011-01-08 13:00:00	7.6	3.2	30.1	329	344												0	0	65.4	87.5	2.9	44.8	14.11	14.09
2011-01-08 14:00:00	7.2	2.2	21.9	20	23												0	0	65.6	87.5	3.1	39.2	14.11	14.07
2011-01-08 15:00:00	10.9	5	26	54	333												0	0	65.2	87.2	2.5	33.4	14.18	14.15
2011-01-08 16:00:00	11.2	7.2	35	89	338												0	0	64.6	87	1.7	35.3	14.25	14.15
2011-01-08 17:00:00	14.8	12.2	37.3	65	338												1.5	0	64.5	87.2	1	38.4	13.43	13.29
2011-01-08 18:00:00	8.4	2.5	21.6	334	334												0	0	64.5	87.2	0.8	35.9	13.1	13.06
2011-01-08 19:00:00	9	2.2	27.5	8	351												0	0	64.6	87.1	1	32.1	13.02	13
2011-01-08 20:00:00	11.8	4	42.2	18	346												0	0	64.5	87	0.8	33.4	12.97	12.95
2011-01-08 21:00:00	7.3	1.4	17.6	329	343												0	0	64.5	87	0.8	34.4	12.95	12.93
2011-01-08 22:00:00	7	1.4	17.1	338	345												0	0	64.5	86.9	0.8	34.5	12.92	12.9
2011-01-08 23:00:00	7.5	2.9	20.4	338	342												0	0	64.5	87	1.1	33.9	12.91	12.89
2011-01-09 00:00:00	9.8	5	34.4	13	50												0	0	64.5	86.8	1	34.1	12.89	12.86
2011-01-09 01:00:00	11.7	7.6	33.4	8	338												0.2	0	64.8	87.1	2	29.3	12.88	12.86
2011-01-09 02:00:00	18	15.5	55.3	229	260												0.1	0	64.7	87	2	30.1	12.86	12.85
2011-01-09 03:00:00	24.9	25.6	55	218	223												0.1	0	64.6	86.5	1.4	43	12.85	12.81
2011-01-09 04:00:00	33.9	42.1	85.5	222	223												2.6	1	64.4	86.4	1.7	46	12.84	12.82
2011-01-09 05:00:00	14.6	12.6	50.2	182	248												0.4	0	64.4	86	1.4	37.4	12.82	12.79
2011-01-09 06:00:00	18.6	17.3	60.9	161	188												1.1	0.2	64	85.5	0.9	41.4	12.8	12.79
2011-01-09 07:00:00	20	21.6	49	86	217												4.2	1.5	63.5	85.3	-0.4	64.2	12.79	12.77
2011-01-09 08:00:00	24.1	24.1	70.7	211	257												13.8	4.2	63.3	85.1	0	64.5	12.77	12.75
2011-01-09 09:00:00	17	15.1	52.9	26	95												7.5	3.5	63.1	85.2	-0.8	73.8	12.81	12.75
2011-01-09 10:00:00	13.9	11.5	31	135	156												1.2	0.2	63.2	85.3	-0.4	68	13.61	13.32
2011-01-09 11:00:00	18.2	16.9	61.2	241	268												8	0.8	63.1	85	-0.3	67.8	14.18	14.1
2011-01-09 12:00:00	11.4	7.9	37.5	19	353												0.2	0.2	62.9	84.8	-1.2	78.2	14.25	14.22
2011-01-09 13:00:00	13.4	11.5	29.2	24	343												0.2	0.2	62.6	86.2	-1.8	84.6	14.27	14.26
2011-01-09 14:00:00	12.8	9.4	26.4	20	38												0.1	0.2	62.8	87.5	-2	87.2	14.29	14.28
2011-01-09 15:00:00	14.3	11.5	29.4	36	42												0.2	0.3	62.8	88.2	-1.9	85.2	14.32	14.3
2011-01-09 16:00:00	14.4	11.2	28.4	28	61												0.1	0.2	63	89.3	-1.7	83	14.25	14.07
2011-01-09 17:00:00	16.6	15.8	26.3	25	52												0.3	0.4	62.6	89.7	-2.3	89	13.55	13.43
2011-01-09 18:00:00	9.8	8.3	40.6	0	20												1.4	2.8	62.7	92	-2	84.8	13.16	13.11
2011-01-09 19:00:00	9.4	8.3	33.8	48	357												1.2	0.6	62.4	92.3	-1.9	84.5	13.02	13
2011-01-09 20:00:00	8	5	22.6	91	359												0.1	0	62.4	92.1	-2.2	86.6	12.97	12.95
2011-01-09 21:00:00	5.1	4.3	13.3	298	358												0	0	64.9	97.5	-3	95.2	12.94	12.92
2011-01-09 22:00:00	6.7	4.3	13.1	14	315												0.2	0.1	72.7	102.7	-3.2	96	12.91	12.89
2011-01-09 23:00:00	4.2	1.4	10.3	16	346												0	0	75	104.5	-3.2	96.5	12.89	12.88
2011-01-10 00:00:00	5.8	2.2	16.9	18	34												0	0	77.5	107	-3.1	96.2	12.87	12.85
2011-01-10 01:00:00	4.3	0.7	11.7	22	358												0	0	77.7	106.7	-3.2	96.1	12.84	12.82
2011-01-10 02:00:00	2.7	0.7	6.8	293	336												0	0	77.2	108.7	-3.5	96.5	12.83	12.82
2011-01-10 03:00:00	3.1	0.4	8.2	44	360												0	0	76.2	105.3	-3.7	96.7	12.8	12.79
2011-01-10 04:00:00	3.5	0.4	9.7	276	345												0	0	75.8	105.5	-4	96.7	12.77	12.76
2011-01-10 05:00:00	3.3	0.4	5.7	20	35												0	0	76.8	105.3	-4	96.5	12.75	12.74
2011-01-10 06:00:00	2.8	0.4	7.8	12	345												0	0	76	104.7	-4.1	96.7	12.74	12.73
2011-01-10 07:00:00	2.4	0.4	6.8	14	25												0	0	76	104	-4.4	96.5	12.73	12.7
2011-01-10 08:00:00	4.4	0.4	9.1	9	356												0	0	76.6	104.2	-4.3	96.6	12.73	12.69
2011-01-10 09:00:00	2	0.4	5.7	77	292												0	0	76.6	103.8	-4.2	96.5	12.97	12.83
2011-01-10 10:00:00	3.2	0.4	6.2	34	38												0	0	76.5	103.8	-4	95.5	14.17	13.88
2011-01-10 11:00:00	1.7	0.4	6	261	284												0	0	76.8	103.8	-2.4	94.2	14.21	14.21
2011-01-10 12:00:00	4.5	0.4	7.3	13	47												0	0	76.1	103	-3.4	94.2	14.23	14.22
2011-01-10 13:00:00	2.4	0.4	5.7	28	35												0	0	75	103	-2.8	93.5	14.23	14.21
2011-01-10 14:00:00	1.5	0.4	3	47	48												0	0	76.8	104.6	-2.2	93.1	14.22	14.2
2011-01-10 15:00:00	2.4	0.7	7.8	12	351												0	0	76.7	103.8	-0.8	90	14.18	14.16
2011-01-10 16:00:00	2.1	0.4	4.4	16	22												0	0	77	103.4	-1.2	89.4	14.19	14.16
2011-01-10 17:00:00	1.1	0.4	3.6	2	319												0	0	76.2	103	-3.4	93.1	13.9	13.65
2011-01-10 18:00:00	3.6	0.4	7.3	8	10												0	0	75.5	102.5	-5.2	95.3	13.27	13.18
2011-01-10 19:00:00	3.6	0.4	8.2	26	340												0	0	75.4	102.2	-5.3	94.5	13.04	13.02
2011-01-10 20:00:00	5.3	0.4	12.3	8	17												0	0	75.2	102.2	-5.5	93	12.98	12.96
2011-01-10 21:00:00	4.8	0.4	10.4	12	356												0	0	75	102.6	-5.8	92.1	12.93	12.91
2011-01-10 22:00:00	4	0.4	9.5	12	352												0	0	74.8	102.8	-6.1	91.8	12.9	12.89
2011-01-10 23:00:00	4.8	0.4	11.3	348	357												0	0	74.8	102.7	-5.9	91.5	12.88	12.86
2011-01-11 00:00:00	4.8	0.4	10.9	5	6												0	0	74.7	102.5	-6.3	85	12.85	12.84
2011-01-11 01:00:00	4.5	0.4	9.2	4	21												0	0	74.5	102.3	-5.5	54	12.82	12.78
2011-01-11 02:00:00	2.9	0.4	7.2	6	326												0	0	74.5	102.2	-5	44	12.82	12.8
2011-01-11 03:00:00	3.5	0.4	7.4	8	24												0	0	74.4	102.2	-5	36.8	12.8	12.78
2011-01-11 04:00:00	2	0.4	5.7	39	342												0	0	74.2	102	-5.5	38.1	12.77	12.75
2011-01-11 05:00:00	2.2	0.4	5.7	21	349												0	0	74.1	101.8	-5.5	34.3	12.74	12.73
2011-01-11 06:00:00	3.1	0.4	7.3	7	23												0	0	74	101.8	-5.3	29.1	12.71	12.7
2011-01-11 07:00:00	2.4	0.4	6.5	331	350												0	0	74	101.8	-5.2	28.1	12.7	12.68
2011-01-11 08:00:00	3.5	0.4	9.2	16	351												0	0	74	101.8	-4.8	19	12.71	12.68
2011-01-11 09:00:00	3.8	0.7	9.1	15	329												0	0	74	101.8	-4	17.4	13.75	13.53
2011-01-11 10:00:00	3	0.7	6	7	354												0	0	74.2	102	-3	18.1	14.26	14.25
2011-01-11 11:00:00	6.9	0.7	16.7	4	348												0	0	74	101.6	-2.8	32.9	14.25	14.23
2011-01-11 12:00:00	4	0.4	10.4	30	50												0	0	73.5	101.2	-3.8	49.3	14.25	14.24
2011-01-11 13:00:00	5	0.7	10.7	31	62												0	0	74	101.7	-6	83.2	14.29	14.27
2011-01-11 14:00:00	5.3	2.5	12.6	29	310												0	0	76.7	103.5	-5.8	90.7	14.32	14.3
2011-01-11 15:00:00	6.6	1.8	19.2	60	239												0	0	79.5	110.1	-3.7	89	14.28	14.24
2011-01-11 16:00:00	8.9	4	19.6	196	219												0	0.1	79.2	107.2	-5.4	93.5	14.32	14.1
2011-01-11 17:00:00	15.8	16.2	31.6	188	205												0.6	0.3	80.3	109	-5.8	94.3	13.68	13.55
2011-01-11 18:00:00	9.1	9.4	21.9	150	155												0.2	0.2	80.2	109.3	-6.2	94.5	13.25	13.16
2011-01-11 19:00:00	9.4	7.2	14.6	45	73												0.1	0	79.6	109.4	-6.4	94.5	13.03	13
2011-01-11 20:00:00	6.5	2.9	11.2	85	101												0.1	0.2	79.8	112	-6.3	94.8	12.96	12.93
2011-01-11 21:00:00	8.2	6.5	17.9	135	194												0.9	0.6	82.2	112.1	-6.6	94.6	12.92	12.89
2011-01-11 22:00:00	6	2.2	17.8	49	97												0.1	0	83.1	113.5	-6.6	94.7	12.89	12.88
2011-01-11 23:00:00	4.5	1.4	12.6	83	104												0	0	83	113.3	-6.8	94.5	12.88	12.86
2011-01-12 00:00:00	5.8	1.4	17.9	144	214												0	0	84	115.3	-7	94.5	12.86	12.83
2011-01-12 01:00:00	4.3	0.4	10.3	41	54												0	0	84	114.5	-7.3	94.4	12.84	12.81
2011-01-12 02:00:00	4.3	0.7	11.4	26	39												0	0	84.2	117.1	-7.3	94.3	12.82	12.8
2011-01-12 03:00:00	7.8	3.6	24	25	353												0	0	84.3	114.9	-7.3	94.2	12.79	12.75
2011-01-12 04:00:00	17.5	16.6	44.8	40	88												1.9	0.4	81	118	-7	93.5	12.77	12.75
2011-01-12 05:00:00	8.1	4	19.1	108	118												0	0	78.3	119	-7.7	94.5	12.74	12.71
2011-01-12 06:00:00	5.8	1.4	14.4	156	211												0	0	78.1	118.3	-7.8	94.5	12.71	12.69
2011-01-12 07:00:00	8.6	4	28.2	199	244												0.3	0	78	118	-7.8	94.6	12.7	12.66
2011-01-12 08:00:00	9.1	4.3	32.2	199	213												0.2	0	78.2	118	-7.2	94	12.73	12.68
2011-01-12 09:00:00	11.2	6.5	40	158	174												0.6	0	77.5	117.9	-6	83.5	13.54	13.05
2011-01-12 10:00:00	10.6	2.5	25.3	19	47												0	0	77.2	117.5	-5.8	74.3	14.29	14.26
2011-01-12 11:00:00	9.8	4.7	22.6	111	141												0.1	0	77.5	117.5	-3.5	51.9	14.24	14.22
2011-01-12 12:00:00	12.8	5.8	25.4	77	116												0	0	77.5	117.4	-2.1	39.2	14.21	14.19
2011-01-12 13:00:00	10.4	5	26.6	51	108												0	0	77.5	117.3	-0.6	41.1	14.18	14.15
2011-01-12 14:00:00	10.8	5	27.1	74	123												0	0	76.5	116.8	-1.9	46.4	14.18	14.16
2011-01-12 15:00:00	10.5	4	24.6	93	116												0	0	76.3	116.4	-2.5	48.5	14.23	14.18
2011-01-12 16:00:00	9.6	2.5	20.6	69	87												0	0	76.2	116	-2.8	54.1	14.32	14.29
2011-01-12 17:00:00	5.8	0.7	14.1	87	108												0	0	76	115.7	-2.9	63.1	13.68	13.44
2011-01-12 18:00:00	8	0.7	17.7	43	69												0	0	75.7	115.2	-3.5	80.3	13.16	13.11
2011-01-12 19:00:00	5.9	0.7	11.6	64	101												0	0	75.7	115.4	-3.1	95.6	13.02	13
2011-01-12 20:00:00	6.5	0.7	13.3	75	96												0	0	75.7	115.2	-2.5	97.2	12.96	12.95
2011-01-12 21:00:00	6	0.7	13.2	105	215												0	0	75.5	115.2	-2.2	97.7	12.93	12.91
2011-01-12 22:00:00	7.7	2.9	24.1	142	151												0	0	75.2	115.1	-2.2	97.9	12.91	12.91
2011-01-12 23:00:00	8.7	3.6	19.7	101	119												0	0.2	75	115	-2.2	98	12.91	12.89
2011-01-13 00:00:00	8.5	3.2	17.6	92	96												0.2	0.4	75.1	114.8	-1.9	98.2	12.89	12.86
2011-01-13 01:00:00	5.7	0.7	12.2	77	105												0	0	75.3	114.8	-1.7	98.3	12.88	12.85
2011-01-13 02:00:00	4.3	0.7	10.8	100	104												0	0	75.4	114.7	-1.6	98.5	12.86	12.84
2011-01-13 03:00:00	4	0.4	13.2	111	123												0	0	75.5	114.6	-1.5	98.7	12.84	12.82
2011-01-13 04:00:00	8.2	0.7	19.2	102	118												0.4	0.3	75.4	114.3	-1.4	98.7	12.82	12.79
2011-01-13 05:00:00	7.4	2.9	15.9	123	130												0.2	0.2	75.5	114.3	-1.2	98.8	12.79	12.77
2011-01-13 06:00:00	8	9.4	25.9	126	209												0	0	75.5	114.3	-1	99	12.77	12.75
2011-01-13 07:00:00	8.9	12.6	20.6	95	227												0	0	75.5	114.2	-0.9	99	12.77	12.71
2011-01-13 08:00:00	9.5	14.4	24.6	109	128												0	0	75.5	114	-1	99.2	12.76	12.73
2011-01-13 09:00:00	8	9	16.5	69	85												0	0	75.3	113.8	-1	99.3	13.02	12.87
2011-01-13 10:00:00	7.7	5.8	20.4	73	274												0	0	75.5	113.6	-0.8	99	14.06	13.84
2011-01-13 11:00:00	8.1	3.6	20.3	83	86												0	0	75.7	113.5	0	96.8	14.16	14.14
2011-01-13 12:00:00	10.2	8.6	20.6	75	140												0	0	75.3	113.2	0.6	94	14.11	14.09
2011-01-13 13:00:00	11.8	10.1	23.2	51	52												0	0	74.5	112.7	0.3	94.3	14.12	14.11
2011-01-13 14:00:00	8.9	6.5	19.1	72	76												0	0	73.7	112.2	0.6	91.5	14.14	14.11
2011-01-13 15:00:00	6.8	4	15.2	78	79												0	0	73	111.7	0.6	90	14.14	14.12
2011-01-13 16:00:00	6	2.9	14.3	13	58												0	0	72.4	111.2	0.2	88.5	14.2	14.18
2011-01-13 17:00:00	6	1.4	17.3	49	56												0	0	71.8	110.6	-0.8	89.7	13.9	13.77
2011-01-13 18:00:00	6.2	1.4	13.8	4	11												0	0	71.8	110.3	-0.7	80.9	13.18	13.12
2011-01-13 19:00:00	8	2.2	18.6	2	3												0	0	72	110.3	0.6	57.4	13.04	13
2011-01-13 20:00:00	4.5	0.7	11.2	342	351												0	0	72.2	110.2	1.2	44.5	12.98	12.95
2011-01-13 21:00:00	4.8	0.4	8.8	8	20												0	0	72	110	1.3	40.1	12.96	12.93
2011-01-13 22:00:00	4	0.7	8.2	349	355												0	0	72.2	110	1.8	34.9	12.93	12.91
2011-01-13 23:00:00	6.5	1.8	11.9	14	17												0	0	72.2	109.9	2.2	30.8	12.91	12.89
2011-01-14 00:00:00	5.8	0.7	10.3	8	352												0	0	72.2	109.8	2.6	26.2	12.9	12.86
2011-01-14 01:00:00	6.5	0.7	12.6	4	16												0	0	72.2	109.8	2.8	24.7	12.89	12.88
2011-01-14 02:00:00	7	0.7	11.1	13	21												0	0	72.2	109.7	3	24.1	12.88	12.86
2011-01-14 03:00:00	5.9	0.7	11.6	1	352												0	0	72.2	109.6	3.1	23.1	12.86	12.85
2011-01-14 04:00:00	6.8	0.7	12.6	3	19												0	0	72.2	109.5	3.1	23.4	12.85	12.83
2011-01-14 05:00:00	5.7	0.7	11.4	7	24												0	0	72.2	109.6	3.4	21.6	12.83	12.8
2011-01-14 06:00:00	5.2	0.7	8.4	7	17												0	0	72.2	109.5	3.4	20.3	12.81	12.78
2011-01-14 07:00:00	5.2	0.4	8.9	10	19												0	0	72.2	109.5	3.7	17.9	12.79	12.79
2011-01-14 08:00:00	5.2	0.4	9.4	11	18												0	0	72.3	109.3	4	15.7	12.8	12.77
2011-01-14 09:00:00	3.1	0.7	7.4	4	340												0	0	72.6	109.5	5	11.5	13.76	13.52
2011-01-14 10:00:00	2.1	0.4	6.7	350	357												0	0	73	109.8	7.6	8.2	14.09	14.06
2011-01-14 11:00:00	3.8	0.4	8.8	11	22												0	0	73.2	110	8.2	8.6	14.04	14.01
2011-01-14 12:00:00	2.7	0.7	5.5	350	356												0	0	73.2	110	9.7	9.2	13.98	13.95
2011-01-14 13:00:00	1.8	0.4	4.3	19	322												0	0	73.1	109.9	9.9	10.5	13.98	13.96
2011-01-14 14:00:00	2.8	0.7	8.4	26	315												0	0	72.6	109.4	9.3	14.8	13.98	13.95
2011-01-14 15:00:00	4.7	0.4	9.7	37	42												0	0	72.2	109	6.1	18.3	14.07	14.04
2011-01-14 16:00:00	2.8	0.4	8	338	347												0	0	72	108.7	5.8	17.4	14.14	14.12
2011-01-14 17:00:00	2.4	0.4	8.7	331	335												0	0	71.8	108.4	4.1	16.4	13.86	13.72
2011-01-14 18:00:00	3.2	0.7	10.5	1	334												0	0	71.8	108.2	4.2	11.5	13.15	13.1
2011-01-14 19:00:00	2.9	0.7	9.4	5	13												0	0	71.8	108.2	4.2	10.7	13.03	12.98
2011-01-14 20:00:00	6.3	2.9	20.1	309	312												0	0	71.5	107.8	3.7	12.6	12.99	12.96
2011-01-14 21:00:00	5.8	2.5	18.4	269	306												0	0	71.1	107.3	2.6	15.9	12.96	12.94
2011-01-14 22:00:00	5.7	3.6	15.6	32	39												0	0	70.7	107	1.2	21.1	12.93	12.91
2011-01-14 23:00:00	4	1.4	12.8	2	357												0	0	70.6	106.8	1.1	21.8	12.91	12.87
2011-01-15 00:00:00	6.5	4.7	15.7	36	54												0	0	70.3	106.5	0.3	26.5	12.89	12.87
2011-01-15 01:00:00	5	2.9	16.6	55	55												0	0	70.1	106.3	-0.4	33.5	12.88	12.86
2011-01-15 02:00:00	7.9	7.2	17.9	38	92												0	0	69.8	106	-1.2	39.8	12.86	12.84
2011-01-15 03:00:00	7.5	4.7	15.3	33	72												0	0	69.7	105.8	-1.6	40.5	12.84	12.82
2011-01-15 04:00:00	9.2	7.2	13.9	24	36												0	0	69.4	105.4	-2.2	46.2	12.82	12.8
2011-01-15 05:00:00	3.8	1.4	10.1	14	341												0	0	69.5	105.6	-2	52.6	12.8	12.78
2011-01-15 06:00:00	8.7	5.4	15.8	1	7												0	0	69.7	105.7	-0.8	30.2	12.79	12.77
2011-01-15 07:00:00	6	1.4	12.8	26	355												0	0	69.7	105.6	-0.9	26.7	12.77	12.77
2011-01-15 08:00:00	5.3	1.4	10.2	21	34												0	0	69.9	105.8	-0.3	20.4	12.77	12.74
2011-01-15 09:00:00	6.5	6.5	15.3	32	37												0	0	70.3	106.1	1.5	13.7	13.48	12.95
2011-01-15 10:00:00	6.4	4	14.8	53	316												0	0	70.9	106.5	4	11.1	14.13	14.11
2011-01-15 11:00:00	6.5	5.8	20.6	284	296												0	0	71.3	106.8	5.8	9.3	14.07	14.05
2011-01-15 12:00:00	6.8	1.4	15.6	1	290												0	0	71.6	107	7	9.2	14.04	14.02
2011-01-15 13:00:00	5.2	0.4	12.8	334	359												0	0	71.8	107.1	7.5	10.6	14.02	14
2011-01-15 14:00:00	5.8	0.7	14.2	1	357												0	0	71.7	107	7.3	11.8	14.05	14.04
2011-01-15 15:00:00	5.7	0.7	11.8	349	358												0	0	71.5	106.8	7.5	12.6	14.07	14.03
2011-01-15 16:00:00	4.2	1.1	10.3	317	338												0	0	71.3	106.7	7.9	14.6	14.09	14.07
2011-01-15 17:00:00	4.1	0.7	10.9	35	347												0	0	71	106.3	6.2	19.1	13.7	13.42
2011-01-15 18:00:00	9.2	5.8	17.1	12	19												0	0	70.8	106.1	5.5	25.3	13.13	13.1
2011-01-15 19:00:00	10.2	5.8	15.3	5	16												0	0	70.8	106	5.6	28.9	13.04	13.02
2011-01-15 20:00:00	9.8	4.7	17.1	13	13												0	0	70.8	105.9	5.8	28.9	12.99	12.96
2011-01-15 21:00:00	9.7	5	15	1	4												0	0	70.8	105.8	6	28.3	12.94	12.92
2011-01-15 22:00:00	7.2	1.8	13.2	351	353												0	0	70.8	105.8	6	26.6	12.95	12.91
2011-01-15 23:00:00	5.6	0.7	12.1	10	348												0	0	70.7	105.7	5.8	26.1	12.93	12.9
2011-01-16 00:00:00	5.5	1.4	10.5	10	25												0	0	70.8	105.7	6	24.8	12.91	12.87
2011-01-16 01:00:00	4.2	0.7	8.2	8	16												0	0	70.8	105.7	6.2	20.6	12.89	12.88
2011-01-16 02:00:00	4	0.4	8.3	4	19												0	0	70.8	105.6	6.2	17.1	12.89	12.86
2011-01-16 03:00:00	4.6	0.7	10.2	1	337												0	0	70.7	105.5	6	14.9	12.86	12.86
2011-01-16 04:00:00	6.3	0.7	12.9	7	357												0.2	0	70.7	105.5	6.2	12.6	12.85	12.82
2011-01-16 05:00:00	6.8	0.7	13.1	1	353												0	0	70.8	105.4	6.6	8.3	12.84	12.82
2011-01-16 06:00:00	3.8	0.7	12.9	344	355												0	0	70.9	105.3	6.8	5.8	12.82	12.8
2011-01-16 07:00:00	4.7	0.7	13.3	348	351												0	0	70.8	105.3	7	4.8	12.82	12.8
2011-01-16 08:00:00	4.7	1.4	12.8	1	4												0	0	70.8	105.3	7	5.8	12.82	12.8
2011-01-16 09:00:00	6	1.4	15	350	357												0	0	70.9	105.2	7.8	6.2	13.43	12.95
2011-01-16 10:00:00	7.7	2.2	16.9	348	357												0	0	71.2	105.5	9.6	6.9	14.02	14
2011-01-16 11:00:00	7.4	1.1	14.8	10	360												0	0	71.2	105.5	9.4	9.2	14	13.97
2011-01-16 12:00:00	4.9	0.4	11.9	341	350												0	0	71.1	105.5	9.9	10	13.98	13.97
2011-01-16 13:00:00	5.8	1.1	18.4	16	351												0	0	71	105.3	10.2	10.5	14	13.97
2011-01-16 14:00:00	5.4	1.1	14.1	326	349												0	0	70.5	104.9	10.6	10.3	14	13.97
2011-01-16 15:00:00	5	0.4	11.2	303	338												0	0	70	104.3	9.8	12.8	14	13.98
2011-01-16 16:00:00	5.7	1.1	14.3	321	332												0	0	69.3	103.8	8.5	15.9	14.04	14.02
2011-01-16 17:00:00	5.6	0.7	15.6	7	354												0	0	69	103.6	7.2	14.9	13.61	13.3
2011-01-16 18:00:00	5.1	1.1	11.9	320	326												0	0	68.6	103.2	5.8	16.9	13.07	13.04
2011-01-16 19:00:00	4.5	0.7	11.7	319	343												0	0	68.5	103	5.6	14.7	13.02	13
2011-01-16 20:00:00	4.7	1.4	13.3	329	352												0	0	68.3	102.8	5.3	13.2	12.98	12.96
2011-01-16 21:00:00	7.2	3.6	15.1	323	355												0	0	68.1	102.6	5.1	12.3	12.96	12.93
2011-01-16 22:00:00	5	1.4	12.9	310	343												0	0	68.1	102.5	4.5	12.3	12.93	12.91
2011-01-16 23:00:00	4.7	0.4	12.1	15	352												0	0	68	102.2	4.2	12.8	12.91	12.89
2011-01-17 00:00:00	4.4	0.7	11	319	327												0	0	67.7	102.1	3.8	13.3	12.89	12.88
2011-01-17 01:00:00	4.5	0.4	10.7	340	351												0	0	67.5	101.8	3.1	15.6	12.88	12.86
2011-01-17 02:00:00	4	0.4	10.6	316	337												0	0	67.4	101.6	2.7	16.4	12.86	12.83
2011-01-17 03:00:00	4	0.7	14.3	4	19												0	0	67.3	101.5	2.4	21.9	12.84	12.83
2011-01-17 04:00:00	3	0.4	8.8	14	354												0	0	67.3	101.4	2.4	31.5	12.82	12.81
2011-01-17 05:00:00	4.3	0.4	10.7	353	355												0	0	67.3	101.5	2.6	35	12.8	12.78
2011-01-17 06:00:00	2.4	0.4	8	12	336												0	0	67.3	101.3	2.4	31.9	12.77	12.75
2011-01-17 07:00:00	4.8	0.4	10.4	1	25												0	0	67.2	101.2	2.5	27.9	12.79	12.77
2011-01-17 08:00:00	4.7	0.4	11.3	12	12												0	0	67.3	101.2	2.8	24.7	12.78	12.76
2011-01-17 09:00:00	4.7	0.7	9.4	354	355												0	0	67.3	101.2	3.5	22.6	13.46	12.94
2011-01-17 10:00:00	5.3	0.4	11	304	321												0	0	67.5	101.3	5.6	20.2	14.1	14.08
2011-01-17 11:00:00	4	0.4	11.6	298	348												0	0	67.6	101.3	6.5	17.9	14.04	14.02
2011-01-17 12:00:00	4.7	0.7	12	26	348												0	0	67.5	101.2	5.7	18.9	14.02	14
2011-01-17 13:00:00	2.4	0.4	7.6	17	277												0	0	67.3	101.2	6	23.8	14	13.96
2011-01-17 14:00:00	3	0.4	8.1	51	349												0	0	66.8	100.5	4.6	33.7	14.01	13.98
2011-01-17 15:00:00	1.9	0.7	7.2	106	121												0	0	66.3	99.9	4	37	14.01	13.99
2011-01-17 16:00:00	1.3	0.4	4.7	62	95												0	0	65.9	99.3	3.4	37.5	14.04	14.02
2011-01-17 17:00:00	4.3	0.7	8.5	38	44												0	0	65.5	98.8	0.4	44	13.75	13.47
2011-01-17 18:00:00	3.3	0.4	7.1	6	13												0	0	65.5	98.5	-0.2	41.9	13.14	13.09
2011-01-17 19:00:00	3.9	0.4	8.1	7	15												0	0	65.3	98.4	-0.2	40.7	13.02	13
2011-01-17 20:00:00	2.2	0.4	4.8	5	360												0	0	65.3	98.2	-0.5	39	12.96	12.95
2011-01-17 21:00:00	0.8	0.4	2.6	342	359												0	0	65.3	98.1	-0.9	39.2	12.93	12.91
2011-01-17 22:00:00	3.2	0.4	6.3	32	335												0	0	65.2	98.1	-0.5	34.9	12.9	12.87
2011-01-17 23:00:00	3.8	0.4	8.4	12	325												0	0	65.2	98	-0.6	36	12.88	12.85
2011-01-18 00:00:00	3.2	0.7	7.6	27	32												0	0	65	97.8	-0.8	36.3	12.86	12.83
2011-01-18 01:00:00	2.2	0.4	5.8	350	354												0	0	65	97.7	-1.3	37	12.85	12.84
2011-01-18 02:00:00	5.3	1.4	9.2	15	359												0	0	64.8	97.5	-1.2	38	12.84	12.82
2011-01-18 03:00:00	3.8	0.4	7.2	36	360												0	0	64.9	97.5	-1.2	39	12.82	12.78
2011-01-18 04:00:00	2	0.4	4.7	1	9												0	0	65	97.6	-0.8	42.4	12.8	12.77
2011-01-18 05:00:00	2.1	0.7	5.7	10	25												0	0	65.1	97.6	-0.7	49.2	12.79	12.75
2011-01-18 06:00:00	1.7	0.4	6.5	333	353												0	0	65.2	97.6	-0.7	51.8	12.77	12.75
2011-01-18 07:00:00	2.8	0.4	7.2	6	354												0	0	65.2	97.5	-0.4	53.9	12.75	12.74
2011-01-18 08:00:00	1.1	0.4	3.2	335	343												0	0	65	97.5	-1	58.9	12.75	12.73
2011-01-18 09:00:00	2.7	0.7	6	14	344												0	0	65	97.4	-0.4	56.5	13.77	13.51
2011-01-18 10:00:00	2.8	0.4	6	15	28												0	0	65.3	97.7	1.8	51.6	14.14	14.11
2011-01-18 11:00:00	2	0.7	5.6	41	46												0	0	65.5	97.9	3.4	45.4	14.04	14.02
2011-01-18 12:00:00	1.2	0.4	4.9	171	335												0	0	65.5	98	5.7	42.6	14	13.98
2011-01-18 13:00:00	2.6	0.4	7.5	229	260												0	0	65.3	97.8	4	49	13.98	13.96
2011-01-18 14:00:00	2.8	0.4	6.8	49	60												0	0	64.7	97	1.5	57.2	14.04	14
2011-01-18 15:00:00	1.5	0.4	5.8	165	172												0	0	64.3	96.6	1.9	53.4	14.04	14.02
2011-01-18 16:00:00	3.2	0.7	7.2	74	172												0	0	63.9	96	-0.9	63	14.11	14.08
2011-01-18 17:00:00	1.4	0.4	3.8	24	66												0	0	63.7	95.5	-2.5	69.3	13.77	13.46
2011-01-18 18:00:00	3.4	0.7	5.8	314	346												0	0	63.6	95.4	-3.2	75.2	13.13	13.09
2011-01-18 19:00:00	1.8	0.4	4.3	28	348												0	0	63.6	95.2	-3.4	75.2	13	12.97
2011-01-18 20:00:00	2.7	0.7	5.3	32	353												0	0	63.5	95.1	-3.4	74.6	12.95	12.93
2011-01-18 21:00:00	3.2	0.7	5.8	38	337												0	0	63.5	95	-3.4	73.5	12.91	12.88
2011-01-18 22:00:00	2	0.4	4.7	30	350												0	0	63.5	95	-3.2	74.6	12.88	12.86
2011-01-18 23:00:00	1.5	1.1	4.8	2	9												0	0	63.6	95.1	-3.1	75.8	12.86	12.86
2011-01-19 00:00:00	1.4	2.2	4	302	334												0	0	63.6	95	-3.2	75.2	12.86	12.84
2011-01-19 01:00:00	5.4	1.4	10.4	30	30												0	0	63.3	94.7	-3.8	75.8	12.84	12.82
2011-01-19 02:00:00	2.5	0.7	7	52	342												0	0	63.4	94.8	-3.7	74.5	12.82	12.8
2011-01-19 03:00:00	3.1	1.4	8.4	35	43												0	0	63.5	94.8	-3.3	70.3	12.8	12.79
2011-01-19 04:00:00	3.1	0.7	9.3	11	358												0	0	63.6	94.9	-2.8	52	12.79	12.75
2011-01-19 05:00:00	2.6	0.4	7.1	61	351												0	0	63.5	94.8	-2.9	47.3	12.77	12.74
2011-01-19 06:00:00	4.3	0.7	8.9	8	41												0	0	63.2	94.5	-3.8	58.8	12.75	12.73
2011-01-19 07:00:00	6.7	0.7	12.2	39	58												0	0	62.9	94.2	-4.7	72.2	12.73	12.71
2011-01-19 08:00:00	6.8	1.4	14.6	47	47												0	0	62.5	93.8	-5.7	77.8	12.74	12.71
2011-01-19 09:00:00	6.7	2.2	12.1	42	50												0	0	62.1	93.4	-6.5	83.8	13.68	13.45
2011-01-19 10:00:00	7	1.1	10.7	44	68												0	0	62.2	93.6	-5.6	70.5	14.25	14.21
2011-01-19 11:00:00	2.5	1.1	6.5	159	177												0	0	62.6	94	-3	64.4	14.17	14.15
2011-01-19 12:00:00	3.5	0.7	8.9	161	199												0	0	62.6	94	-3.2	66.6	14.13	14.11
2011-01-19 13:00:00	3.9	1.4	9.1	184	196												0	0	62.5	93.8	-3.6	68.7	14.12	14.1
2011-01-19 14:00:00	4.8	1.1	11.8	158	193												0	0	62.4	93.7	-4.3	75.1	14.14	14.11
2011-01-19 15:00:00	5.7	3.6	14.7	171	174												0	0	62.2	93.5	-5	77.7	14.18	14.14
2011-01-19 16:00:00	7	4.3	16.9	195	197												0	0	62	93.2	-6.1	78	14.24	14.21
2011-01-19 17:00:00	6.7	2.2	17.9	172	194												0	0	61.5	92.6	-8	77.5	14	13.86
2011-01-19 18:00:00	5.4	0.7	12.3	53	100												0	0	61.2	92.2	-9.4	86.3	13.25	13.16
2011-01-19 19:00:00	6.7	2.2	18.8	21	43												0	0	61.2	92.2	-9.3	84.4	13	12.97
2011-01-19 20:00:00	6.2	1.8	14.5	47	65												0	0	61	92	-9.6	79.8	12.93	12.9
2011-01-19 21:00:00	6.8	2.2	16.4	64	103												0	0	60.7	91.7	-10.4	94.6	12.88	12.86
2011-01-19 22:00:00	6.8	0.7	10.8	216	219												0	0	60.7	91.8	-10.3	93	12.85	12.82
2011-01-19 23:00:00	5	1.4	8.6	187	204												0	0	60.5	91.5	-10.8	91.6	12.84	12.82
2011-01-20 00:00:00	2.6	0.4	8.2	153	162												0	0	60.2	91.3	-11.2	91	12.82	12.79
2011-01-20 01:00:00	1.8	0.4	5.2	103	169												0	0	60.1	91.2	-11.6	90.6	12.78	12.77
2011-01-20 02:00:00	1.1	0.4	3.1	63	347												0	0	59.9	91	-12.1	90.7	12.73	12.71
2011-01-20 03:00:00	1.9	0.4	5.5	329	355												0	0	59.6	90.6	-12.8	90.2	12.73	12.71
2011-01-20 04:00:00	2.3	0.4	8.3	43	54												0	0	59.5	90.5	-13.1	90	12.7	12.68
2011-01-20 05:00:00	2.8	0.4	7.2	22	24												0	0	59.2	90.2	-13.8	89.1	12.66	12.64
2011-01-20 06:00:00	3.3	0.4	8.2	31	41												0	0	59.2	90.2	-14.1	86.6	12.64	12.62
2011-01-20 07:00:00	5.3	0.4	11.6	21	45												0	0	59.3	90.2	-13.8	73.4	12.62	12.61
2011-01-20 08:00:00	5.8	0.4	10.8	3	37												0	0	59.5	90.2	-12.8	44.4	12.63	12.58
2011-01-20 09:00:00	4.9	0.4	11.5	25	25												0	0	59.7	90.3	-12.2	36.6	13.59	13.49
2011-01-20 10:00:00	4	0.4	8.6	36	58												0	0	59.7	90.5	-10.4	43.2	14.32	14.29
2011-01-20 11:00:00	5.3	3.6	12.5	175	194												0	0	59.9	90.5	-10.8	46.6	14.27	14.25
2011-01-20 12:00:00	6.8	3.2	14.3	189	202												0	0	60	90.7	-10.7	48.6	14.25	14.23
2011-01-20 13:00:00	9.4	4	17.2	207	207												0	0	59.9	91	-10.9	54.2	14.26	14.23
2011-01-20 14:00:00	9.8	5.8	18.8	197	207												0	0	59.8	90.8	-11.1	60	14.27	14.25
2011-01-20 15:00:00	9.6	3.6	18.2	195	201												0	0	59.5	90.3	-11.8	72.7	14.29	14.25
2011-01-20 16:00:00	11.4	5	24.6	201	202												0	0	59.5	90.2	-12.7	78.7	14.37	14.34
2011-01-20 17:00:00	6.2	0.7	14.2	153	158												0	0	59.2	89.8	-13.6	85	14.09	13.91
2011-01-20 18:00:00	3.1	0.4	8.1	86	162												0	0	59	89.6	-14.1	88.3	13.56	13.46
2011-01-20 19:00:00	2.8	0.4	8.4	144	193												0	0	59	89.5	-14.2	88.9	13.18	13.09
2011-01-20 20:00:00	2	0.4	5.5	24	52												0	0	58.8	89.1	-14.3	88.3	12.96	12.93
2011-01-20 21:00:00	3.3	0.7	8.7	154	191												0	0	59.1	89.3	-14.2	88.8	12.88	12.87
2011-01-20 22:00:00	4.8	0.7	16.1	5	109												0	0	59.4	88.9	-14.4	88	12.84	12.81
2011-01-20 23:00:00	8.1	2.2	29.9	100	285												0.7	0	59.3	90.3	-14	72	12.82	12.8
2011-01-21 00:00:00	7.5	1.4	23.6	174	270												0	0	59.1	90	-14	65.2	12.8	12.77
2011-01-21 01:00:00	8.1	1.4	24.2	123	132												0	0	59	89.9	-14.2	65.7	12.78	12.76
2011-01-21 02:00:00	14.3	5.8	30.6	98	105												1.3	0	59	89.8	-14.2	59.8	12.75	12.73
2011-01-21 03:00:00	21.4	11.5	43.7	87	95												2.5	0	58.9	89.6	-14.2	53.8	12.72	12.7
2011-01-21 04:00:00	13.8	5.8	34	55	98												0.8	0	58.8	89.4	-14.6	56.4	12.68	12.66
2011-01-21 05:00:00	10.6	3.6	33.5	14	55												0.7	0	58.9	91	-14.5	50.8	12.64	12.6
2011-01-21 06:00:00	7.4	1.1	26.4	306	332												0.4	0	58.8	90.4	-14.7	51.5	12.62	12.6
2011-01-21 07:00:00	8.3	1.4	31.1	42	72												0.5	0	58.8	90.3	-14.5	50	12.61	12.59
2011-01-21 08:00:00	12.1	3.6	35	75	87												0.8	0	58.8	90.4	-14.3	50.5	12.62	12.57
2011-01-21 09:00:00	19.6	12.2	44.4	90	98												0.4	0	59	90.5	-13.8	47.6	13.67	13.5
2011-01-21 10:00:00	13.3	9	31.6	107	136												1	0	59.1	90.4	-12.6	46.8	14.36	14.35
2011-01-21 11:00:00	5.2	2.9	17.9	115	132												0	0	59.3	90.5	-11.1	47.4	14.3	14.28
2011-01-21 12:00:00	6.5	2.9	21.9	110	146												0	0	59.5	90.7	-10.9	49	14.27	14.25
2011-01-21 13:00:00	6.5	1.4	14.4	156	192												0	0	59.5	90.7	-10.8	50.5	14.25	14.23
2011-01-21 14:00:00	7.5	2.9	14.7	212	218												0	0	59.5	90.7	-11.4	58.5	14.26	14.25
2011-01-21 15:00:00	7.8	1.4	15.9	201	212												0	0	59.5	90.6	-11.6	58	14.26	14.23
2011-01-21 16:00:00	5.2	0.7	12.6	183	202												0	0	59.4	90.5	-11.6	55.9	14.27	14.26
2011-01-21 17:00:00	6.6	0.7	25.1	82	144												0	0	59.4	90.5	-12.3	50	14.27	14.11
2011-01-21 18:00:00	4.7	0.4	12.6	245	307												0	0	59.1	90.2	-13.5	56.5	13.69	13.56
2011-01-21 19:00:00	4.3	0.4	10.2	308	337												0	0	58.8	89.9	-14.2	64.2	13.25	13.16
2011-01-21 20:00:00	8.6	1.4	20.9	256	270												0	0	58.9	89.9	-14.1	62.2	12.99	12.95
2011-01-21 21:00:00	11.8	3.2	33	239	262												0	0	59	90	-13.8	59.2	12.89	12.88
2011-01-21 22:00:00	13.7	5.8	35.6	210	255												0	0	58.9	90	-13.7	59.1	12.86	12.83
2011-01-21 23:00:00	10.2	2.9	25.9	215	271												0	0	59	90	-13.6	57.2	12.82	12.79
2011-01-22 00:00:00	7.8	0.7	18.4	260	284												0	0	59	90	-13.6	57	12.77	12.75
2011-01-22 01:00:00	7	1.8	25.4	58	77												0	0	59.1	90.1	-13.2	51.8	12.79	12.77
2011-01-22 02:00:00	19.3	11.2	38.5	27	54												0.1	0	59	90	-13.1	51.3	12.76	12.74
2011-01-22 03:00:00	4.7	0.7	19.9	104	106												0	0	58.9	89.9	-13.9	56.3	12.73	12.71
2011-01-22 04:00:00	3.5	0.7	15.8	2	97												0	0	58.8	89.8	-14.1	55.5	12.69	12.66
2011-01-22 05:00:00	5.5	0.4	14.4	51	319												0	0	58.9	89.8	-13.7	51.5	12.65	12.62
2011-01-22 06:00:00	6	0.4	13.3	3	349												0	0	58.7	89.6	-13.9	51.2	12.62	12.61
2011-01-22 07:00:00	3.8	0.4	9.6	9	343												0	0	58.9	89.8	-13.7	48.7	12.61	12.56
2011-01-22 08:00:00	5	0.4	11.9	318	322												0	0	58.7	89.6	-14.2	52	12.62	12.57
2011-01-22 09:00:00	3.8	0.7	10.9	240	333												0	0	58.9	89.8	-12.8	48	13.64	13.48
2011-01-22 10:00:00	5	2.9	14.5	112	207												0	0	59.5	90.3	-9.9	40.8	14.32	14.29
2011-01-22 11:00:00	5.2	2.5	12.2	306	330												0	0	59.6	90.5	-9.3	45.5	14.27	14.25
2011-01-22 12:00:00	6.3	5.8	13.2	248	249												0	0	59.8	90.5	-9.5	51	14.25	14.23
2011-01-22 13:00:00	4.3	5.4	9.6	211	224												0	0	59.9	90.8	-8.9	53.4	14.22	14.2
2011-01-22 14:00:00	2.8	3.2	7.7	203	215												0	0	60	90.8	-7.8	57.2	14.18	14.16
2011-01-22 15:00:00	3.6	0.7	8.6	190	202												0	0	59.9	90.7	-8.9	66.4	14.18	14.16
2011-01-22 16:00:00	3.3	1.4	9.6	186	224												0	0	59.8	90.5	-9.3	69	14.22	14.2
2011-01-22 17:00:00	2.8	0.7	6.7	273	357												0	0	59.7	90.4	-10.5	69.4	14.07	13.91
2011-01-22 18:00:00	2.5	0.4	6.2	6	8												0	0	59.6	90.3	-11.6	71.3	13.46	13.34
2011-01-22 19:00:00	4.6	0.7	14.8	62	334												0	0	59.8	90.5	-11	57.5	13.11	13.04
2011-01-22 20:00:00	3	0.4	8.6	289	317												0	0	60	90.8	-10.4	47.5	12.95	12.92
2011-01-22 21:00:00	4.7	0.7	19.1	10	328												0	0	60.4	90.9	-9.6	44.3	12.89	12.87
2011-01-22 22:00:00	14.9	9.7	37	29	50												0	0	60.9	91.5	-7.3	41.6	12.87	12.85
2011-01-22 23:00:00	4	0.7	14.4	31	69												0	0	61	91.4	-7.8	43.7	12.84	12.82
2011-01-23 00:00:00	6.2	0.7	13.9	12	284												0	0	60.8	91.2	-8.2	44.6	12.82	12.79
2011-01-23 01:00:00	8.2	0.7	16.4	34	40												0	0	60.7	91.2	-8.2	43.8	12.82	12.81
2011-01-23 02:00:00	5.3	0.4	13.4	37	42												0	0	60.7	91.2	-8.2	42	12.79	12.78
2011-01-23 03:00:00	5	0.4	13.1	31	41												0	0	60.5	91	-8.7	40.5	12.77	12.75
2011-01-23 04:00:00	2.4	0.4	8.6	42	310												0	0	60.5	91	-9.2	42.9	12.73	12.71
2011-01-23 05:00:00	4	0.4	12.5	42	68												0	0	60.5	91	-8.9	42.2	12.7	12.66
2011-01-23 06:00:00	5.1	0.4	11.7	323	336												0	0	60.6	91	-8.6	37.9	12.67	12.65
2011-01-23 07:00:00	6.3	0.4	13.8	345	359												0	0	60.6	91.1	-8.1	33	12.66	12.64
2011-01-23 08:00:00	5	0.4	10.9	335	354												0	0	60.8	91.2	-7.5	28.2	12.68	12.64
2011-01-23 09:00:00	4.5	0.7	9.5	18	19												0	0	60.9	91.3	-6.9	25.6	13.62	13.44
2011-01-23 10:00:00	2.5	0.7	6	28	331												0	0	61.1	91.6	-4	22.4	14.25	14.22
2011-01-23 11:00:00	3.6	0.4	6	40	41												0	0	61	91.6	-4.8	27.9	14.18	14.16
2011-01-23 12:00:00	2.9	0.7	6.2	71	160												0	0	61.1	91.8	-4	31.8	14.12	14.1
2011-01-23 13:00:00	4.1	4	9.4	162	164												0	0	61.3	91.8	-4.2	33.6	14.13	14.12
2011-01-23 14:00:00	4	5.8	10.3	147	162												0	0	61.3	91.9	-4.4	36.3	14.14	14.12
2011-01-23 15:00:00	2.8	1.4	7.7	149	185												0	0	61.3	91.8	-4.1	39.5	14.13	14.11
2011-01-23 16:00:00	2.8	1.8	6.7	212	213												0	0	61	91.5	-5.3	41.5	14.21	14.19
2011-01-23 17:00:00	0.9	0.4	3	11	267												0	0	60.6	91	-7.2	44.6	14.01	13.87
2011-01-23 18:00:00	2.4	0.4	5.5	14	29												0	0	60.3	90.8	-9.1	44.1	13.3	13.2
2011-01-23 19:00:00	1.4	0.4	4	332	356												0	0	60.2	90.7	-9.4	46.1	13.03	12.99
2011-01-23 20:00:00	2.9	0.7	5.4	11	14												0	0	60.2	90.7	-9.1	42.2	12.93	12.91
2011-01-23 21:00:00	2.1	0.7	4.4	24	30												0	0	60.2	90.7	-9.1	38.6	12.89	12.88
2011-01-23 22:00:00	2.5	0.7	8.6	3	355												0	0	60.4	90.8	-8.8	33.6	12.86	12.84
2011-01-23 23:00:00	3.2	0.7	6.2	22	360												0	0	60.4	90.8	-8.5	29.6	12.84	12.82
2011-01-24 00:00:00	3.5	0.7	7.5	16	22												0	0	60.5	90.8	-8.1	26.6	12.82	12.79
2011-01-24 01:00:00	3.7	0.4	7.5	2	4												0	0	60.5	90.8	-8.2	27.1	12.8	12.79
2011-01-24 02:00:00	4.6	0.7	7.6	9	20												0	0	60.5	90.8	-8.1	27.2	12.79	12.79
2011-01-24 03:00:00	2.3	0.4	4.5	350	350												0	0	60.5	90.8	-8.2	27.4	12.77	12.74
2011-01-24 04:00:00	2.8	0.7	5.5	18	351												0	0	60.4	90.7	-8.7	29.2	12.72	12.7
2011-01-24 05:00:00	2.4	0.4	5.2	24	353												0	0	60.4	90.7	-8.5	28.9	12.71	12.69
2011-01-24 06:00:00	3.2	0.4	6.5	7	8												0	0	60.3	90.6	-8.7	29.7	12.69	12.66
2011-01-24 07:00:00	2.5	0.4	5.5	1	337												0	0	60.3	90.6	-8.8	29.9	12.66	12.65
2011-01-24 08:00:00	2	0.4	4.4	16	345												0	0	60.3	90.6	-8.8	29.4	12.68	12.64
2011-01-24 09:00:00	3.5	0.7	8.1	41	348												0	0	60.4	90.7	-8.2	28.9	13.68	13.46
2011-01-24 10:00:00	2.4	0.7	5.3	49	338												0	0	60.7	91.2	-4.4	24.4	14.25	14.23
2011-01-24 11:00:00	2.5	0.7	6.5	24	113												0	0	61.1	91.5	-3.5	27.1	14.16	14.15
2011-01-24 12:00:00	2.2	0.7	7.3	122	124												0	0	61.4	91.8	-2.5	29.4	14.11	14.08
2011-01-24 13:00:00	2.6	2.5	8.1	182	184												0	0	61.4	91.8	-2.9	30.8	14.09	14.08
2011-01-24 14:00:00	4.2	5	9.9	184	195												0	0	61.4	91.8	-3.8	35.9	14.11	14.09
2011-01-24 15:00:00	3.6	2.2	9	150	155												0	0	61.2	91.7	-4	37.6	14.14	14.12
2011-01-24 16:00:00	3.7	0.7	9.3	140	194												0	0	61.1	91.5	-4.5	39.1	14.18	14.13
2011-01-24 17:00:00	1.8	0.7	6	180	344												0	0	60.8	91.1	-6.2	42.5	13.91	13.75
2011-01-24 18:00:00	1.5	0.4	4	18	347												0	0	60.5	90.8	-8.1	45.6	13.23	13.14
2011-01-24 19:00:00	2.5	0.4	5.6	5	25												0	0	60.3	90.7	-8.6	47.8	13.01	12.97
2011-01-24 20:00:00	4.2	0.4	6.2	31	35												0	0	60.2	90.5	-8.4	48	12.93	12.91
2011-01-24 21:00:00	2.6	0.4	4.4	7	20												0	0	60.2	90.5	-8.7	48.4	12.89	12.86
2011-01-24 22:00:00	2.5	0.4	6.8	324	351												0	0	60.3	90.6	-8.6	46.8	12.86	12.84
2011-01-24 23:00:00	2	0.4	5	20	325												0	0	60.4	90.6	-8.3	42	12.84	12.82
2011-01-25 00:00:00	4.3	0.4	8.7	6	24												0	0	60.4	90.7	-8	38.1	12.82	12.8
2011-01-25 01:00:00	3.5	0.4	6.8	7	10												0	0	60.4	90.6	-8	37.9	12.8	12.79
2011-01-25 02:00:00	5	0.4	10.3	13	14												0	0	60.3	90.5	-8.2	39	12.79	12.77
2011-01-25 03:00:00	4.9	0.4	9.2	7	356												0	0	60.3	90.5	-8.2	38.6	12.77	12.75
2011-01-25 04:00:00	4.7	0.4	8	15	348												0	0	60.2	90.4	-8.4	40.1	12.75	12.72
2011-01-25 05:00:00	3	0.4	7.1	349	355												0	0	60.2	90.4	-8.4	40	12.72	12.71
2011-01-25 06:00:00	3	0.4	6	7	9												0	0	60.1	90.3	-8.8	41.4	12.7	12.67
2011-01-25 07:00:00	1.4	0.4	4.5	308	341												0	0	60	90.2	-9.4	43.3	12.68	12.66
2011-01-25 08:00:00	3	0.4	6.8	19	19												0	0	60	90.2	-9.3	43.5	12.68	12.62
2011-01-25 09:00:00	5.8	0.7	10.2	23	42												0	0	60	90.2	-8.7	43.1	13.71	13.47
2011-01-25 10:00:00	6.1	0.4	11.3	40	52												0	0	60.3	90.5	-7.2	41	14.29	14.26
2011-01-25 11:00:00	2.1	1.4	6	103	159												0	0	60.5	90.8	-4.4	37.2	14.19	14.16
2011-01-25 12:00:00	3.4	4	7.7	166	175												0	0	60.5	90.8	-5.3	40.8	14.16	14.14
2011-01-25 13:00:00	6.3	5.4	11.2	183	192												0	0	60.7	90.9	-6.2	45.5	14.18	14.16
2011-01-25 14:00:00	6	3.6	11.1	198	198												0	0	60.6	90.9	-6.3	47.2	14.19	14.16
2011-01-25 15:00:00	6.2	1.4	11.2	198	207												0	0	60.6	90.8	-6.3	49.7	14.21	14.18
2011-01-25 16:00:00	3.1	0.4	9.4	129	162												0	0	60.4	90.7	-6.5	53.9	14.22	14.2
2011-01-25 17:00:00	3.5	0.7	8.1	12	211												0	0	60	90.3	-8.2	56.2	14	13.86
2011-01-25 18:00:00	2.9	0.4	9.6	15	343												0	0	59.8	90	-9.8	62.2	13.29	13.2
2011-01-25 19:00:00	3.5	0.4	8.1	14	18												0	0	59.6	89.9	-10.1	62.8	13.03	12.99
2011-01-25 20:00:00	2.4	0.4	8.6	2	336												0	0	59.7	90	-9.9	58.5	12.93	12.91
2011-01-25 21:00:00	2.8	0.7	7.7	6	25												0	0	60	90.2	-8.8	48.4	12.88	12.86
2011-01-25 22:00:00	3	0.7	10	324	339												0	0	60.1	90.2	-8.8	48.6	12.86	12.82
2011-01-25 23:00:00	4.4	0.4	10.4	20	21												0	0	60.1	90.2	-8.5	48.2	12.84	12.8
2011-01-26 00:00:00	4.3	0.4	9	7	341												0	0	60	90.1	-8.8	49.7	12.82	12.8
2011-01-26 01:00:00	3.8	0.4	8.6	9	12												0	0	60	90	-8.8	51.6	12.8	12.79
2011-01-26 02:00:00	4.3	0.4	7.7	3	5												0	0	59.9	89.9	-9.2	54.5	12.79	12.77
2011-01-26 03:00:00	3.3	0.4	5.8	25	27												0	0	59.6	89.8	-9.8	56.9	12.76	12.74
2011-01-26 04:00:00	1.4	0.4	5.5	7	304												0	0	59.7	89.8	-10.1	59	12.73	12.71
2011-01-26 05:00:00	2.6	0.4	5.9	13	318												0	0	59.5	89.5	-10.6	60.2	12.71	12.68
2011-01-26 06:00:00	4.3	0.4	7.8	16	17												0	0	59.4	89.5	-10.5	61	12.68	12.65
2011-01-26 07:00:00	0.6	0.4	2.2	308	355												0	0	59.4	89.5	-10.9	64.3	12.65	12.62
2011-01-26 08:00:00	2.8	0.4	6.5	3	14												0	0	59.3	89.4	-11	65.2	12.66	12.62
2011-01-26 09:00:00	4.5	0.7	10.2	31	43												0	0	59.5	89.5	-9.7	60.5	13.77	13.48
2011-01-26 10:00:00	5.3	0.7	8.8	50	65												0	0	59.6	89.8	-8.4	55	14.29	14.27
2011-01-26 11:00:00	4	2.2	10.2	100	185												0	0	60	90	-7.2	53.3	14.22	14.2
2011-01-26 12:00:00	6	3.2	13.3	119	175												0	0	60.1	90.2	-7	55.3	14.19	14.17
2011-01-26 13:00:00	6.5	3.6	14.6	157	184												0	0	60.4	90.5	-6.8	57.5	14.2	14.18
2011-01-26 14:00:00	7	2.2	12.7	191	206												0	0	60.5	90.5	-6.7	57	14.2	14.18
2011-01-26 15:00:00	6.5	0.7	12.2	186	192												0	0	60.4	90.5	-6.8	58.5	14.21	14.18
2011-01-26 16:00:00	5.3	0.4	9.7	179	221												0	0	60.3	90.4	-6.8	58.8	14.25	14.23
2011-01-26 17:00:00	2.8	0.7	7.8	137	272												0	0	60	90	-7.9	61.9	14	13.86
2011-01-26 18:00:00	2.1	0.4	4.2	12	322												0	0	59.9	89.9	-9.4	67.2	13.22	13.12
2011-01-26 19:00:00	3	0.4	6.5	31	359												0	0	59.9	90	-9.2	61.1	13	12.96
2011-01-26 20:00:00	4.7	0.4	9.1	26	340												0	0	59.9	89.9	-9.2	56.5	12.93	12.91
2011-01-26 21:00:00	2.3	0.4	6.7	25	338												0	0	60	90	-8.9	53.9	12.88	12.86
2011-01-26 22:00:00	2.9	0.4	5.2	13	21												0	0	60	90	-8.7	50.5	12.85	12.8
2011-01-26 23:00:00	3.3	0.4	6.2	1	20												0	0	60	90	-8.8	49.3	12.84	12.8
2011-01-27 00:00:00	2.4	0.4	6.4	15	17												0	0	60.1	90.1	-8.5	47.6	12.82	12.8
2011-01-27 01:00:00	2.8	0.4	6.7	7	354												0	0	60.2	90.1	-8.2	47.1	12.8	12.79
2011-01-27 02:00:00	1.8	0.4	4.8	13	346												0	0	60.2	90.1	-8.4	46.5	12.78	12.74
2011-01-27 03:00:00	3.8	0.4	8.2	11	18												0	0	60.1	90	-8.4	46.9	12.75	12.74
2011-01-27 04:00:00	3.1	0.4	7.6	6	355												0	0	60.1	90	-8.4	47.3	12.73	12.71
2011-01-27 05:00:00	3.2	0.4	7.2	9	19												0	0	60.1	90	-8.4	47.5	12.7	12.68
2011-01-27 06:00:00	3.1	0.4	7.2	3	19												0	0	60.1	90	-8.4	48.8	12.68	12.66
2011-01-27 07:00:00	1.7	0.4	5	8	13												0	0	60.1	90.1	-8.4	49.1	12.66	12.63
2011-01-27 08:00:00	3	0.7	6.2	14	14												0	0	60.1	90	-8.3	49.2	12.72	12.62
2011-01-27 09:00:00	2.3	0.4	5	29	357												0	0	60.2	90.1	-7.3	46.1	14.14	13.68
2011-01-27 10:00:00	1.6	0.7	4.4	7	312												0	0	60.5	90.6	-3.5	36.5	14.25	14.22
2011-01-27 11:00:00	0.8	0.4	3.4	34	311												0	0	60.6	90.8	-3.6	38.6	14.19	14.16
2011-01-27 12:00:00	1.8	0.7	5.4	199	206												0	0	60.8	90.8	-3	41.3	14.16	14.14
2011-01-27 13:00:00	2.5	1.4	7.5	182	185												0	0	60.6	90.7	-4.4	47	14.14	14.12
2011-01-27 14:00:00	2.7	2.2	9	168	190												0	0	60.5	90.5	-5	50.1	14.18	14.16
2011-01-27 15:00:00	4.5	0.7	11.8	179	184												0	0	60.6	90.5	-5.8	54.1	14.21	14.19
2011-01-27 16:00:00	4	1.4	11.4	148	175												0	0	60.5	90.5	-5.8	53.1	14.21	14.21
2011-01-27 17:00:00	3.1	0.7	7.2	219	305												0	0	60.4	90.2	-7	57.4	14.23	13.91
2011-01-27 18:00:00	1.5	0.4	4	13	346												0	0	60.2	90.1	-8.4	62.1	13.34	13.23
2011-01-27 19:00:00	2.7	0.4	5.2	12	25												0	0	60.1	90	-8.3	58.2	13.04	13
2011-01-27 20:00:00	3	0.4	6.8	49	346												0	0	60.2	90	-8.2	51.4	12.95	12.92
2011-01-27 21:00:00	2.9	0.4	7	34	355												0	0	60.1	90	-8.2	48.6	12.9	12.88
2011-01-27 22:00:00	3.9	0.4	7.7	21	359												0	0	60.2	90.1	-7.8	43.5	12.86	12.84
2011-01-27 23:00:00	3.7	0.7	7.3	10	17												0	0	60.2	90	-7.9	43.2	12.84	12.83
2011-01-28 00:00:00	1.3	0.4	4.3	354	357												0	0	60.4	90.2	-7.8	40.5	12.84	12.82
2011-01-28 01:00:00	3.5	0.4	6.6	325	340												0	0	60.2	90	-8.1	39.7	12.82	12.79
2011-01-28 02:00:00	4.2	0.4	8.2	13	353												0	0	60	89.8	-8.4	39.2	12.79	12.77
2011-01-28 03:00:00	3.8	0.4	8.3	4	29												0	0	60	89.8	-8.6	38.8	12.77	12.75
2011-01-28 04:00:00	3	0.4	8.5	12	340												0	0	59.9	89.7	-8.8	40.9	12.75	12.73
2011-01-28 05:00:00	3.8	0.4	7.2	7	38												0	0	59.8	89.6	-9.2	41.5	12.72	12.69
2011-01-28 06:00:00	2.3	0.4	5.5	28	318												0	0	59.6	89.5	-9.7	42.5	12.69	12.66
2011-01-28 07:00:00	2	0.4	4.5	12	359												0	0	59.6	89.4	-9.9	42.6	12.66	12.66
2011-01-28 08:00:00	1.6	0.4	5.5	337	350												0	0	59.5	89.4	-10.1	43	12.78	12.66
2011-01-28 09:00:00	2	0.7	5.4	20	356												0	0	59.7	89.5	-9.1	41.1	14.22	13.8
2011-01-28 10:00:00	2.8	0.4	6.4	2	16												0	0	60	89.8	-7.5	37.9	14.3	14.27
2011-01-28 11:00:00	2.7	0.7	7.5	235	304												0	0	60	90	-6.5	40.5	14.27	14.25
2011-01-28 12:00:00	1.1	1.4	4.8	171	177												0	0	60.1	90	-5.7	42.1	14.23	14.21
2011-01-28 13:00:00	2	0.7	8.3	113	117												0	0	60.3	90.2	-5.6	41.5	14.21	14.19
2011-01-28 14:00:00	4.8	3.6	10.6	181	215												0	0	60.5	90.3	-6	46.2	14.2	14.18
2011-01-28 15:00:00	5.8	1.4	10.3	180	206												0	0	60.3	90.2	-6.7	49.1	14.24	14.21
2011-01-28 16:00:00	4	0.7	9.7	162	173												0	0	60.1	90	-7	53	14.27	14.25
2011-01-28 17:00:00	1.6	0.4	5	51	285												0	0	60	89.9	-8.3	58.1	14.18	13.94
2011-01-28 18:00:00	2	0.4	5.7	0	242												0	0	60	89.8	-8.9	61.1	13.37	13.27
2011-01-28 19:00:00	1.6	0.4	3.6	319	338												0	0	59.9	89.8	-9.1	62.5	13.06	13.01
2011-01-28 20:00:00	2.3	0.4	5.2	50	341												0	0	59.7	89.6	-9.3	62.7	12.95	12.93
2011-01-28 21:00:00	1.8	0.4	4.1	315	345												0	0	59.6	89.5	-9.6	62.8	12.89	12.88
2011-01-28 22:00:00	2.7	0.4	4.5	13	29												0	0	59.5	89.5	-9.7	62.6	12.86	12.84
2011-01-28 23:00:00	1.9	0.4	4.5	34	330												0	0	59.7	89.5	-9.4	61.2	12.84	12.83
2011-01-29 00:00:00	2.2	0.4	5.6	346	347												0	0	59.8	89.6	-9.3	62	12.82	12.81
2011-01-29 01:00:00	2.5	0.4	5.7	319	338												0	0	59.9	89.7	-8.9	58.6	12.81	12.77
2011-01-29 02:00:00	2.2	0.4	5.2	1	347												0	0	60	89.8	-8.4	51.6	12.79	12.77
2011-01-29 03:00:00	1.6	0.4	4.7	321	348												0	0	59.9	89.6	-8.9	53.4	12.77	12.75
2011-01-29 04:00:00	1.1	0.4	3.8	19	351												0	0	59.6	89.5	-9.6	58	12.73	12.72
2011-01-29 05:00:00	1.3	0.4	4.3	28	359												0	0	59.6	89.5	-9.5	56	12.7	12.66
2011-01-29 06:00:00	2.6	0.4	5.7	3	347												0	0	59.6	89.3	-9.6	55.9	12.68	12.65
2011-01-29 07:00:00	2.2	0.4	6.3	3	355												0	0	59.6	89.3	-9.4	54.4	12.66	12.64
2011-01-29 08:00:00	2.6	0.4	4.9	22	351												0	0	59.7	89.5	-9.2	52.6	12.68	12.61
2011-01-29 09:00:00	3.2	0.4	6.8	38	341												0	0	60	89.8	-7.2	46.1	14.13	13.53
2011-01-29 10:00:00	2.8	0.7	7.5	59	158												0	0	60.5	90.3	-4.6	40.2	14.25	14.21
2011-01-29 11:00:00	2.6	1.4	5.1	42	315												0	0	60.8	90.7	-2.6	39.8	14.16	14.12
2011-01-29 12:00:00	2.6	0.7	8.6	113	139												0	0	61	90.8	-2.9	41.3	14.11	14.07
2011-01-29 13:00:00	1.6	0.4	4.8	132	141												0	0	61.1	90.8	-1.9	43.4	14.07	14.04
2011-01-29 14:00:00	2	1.4	6.7	129	205												0	0	60.9	90.7	-3.5	48.8	14.15	14.11
2011-01-29 15:00:00	2.8	1.8	8.1	2	209												0	0	60.8	90.5	-4.6	52.5	14.23	14.2
2011-01-29 16:00:00	2.1	0.4	7.3	31	64												0	0	60.9	90.5	-5.9	58	14.32	14.31
2011-01-29 17:00:00	1.5	0.4	6	324	351												0	0	60.9	90.6	-5.9	59.2	14.13	13.91
2011-01-29 18:00:00	2	0.4	7.3	15	354												0	0	60.6	90.3	-6.6	60.8	13.27	13.18
2011-01-29 19:00:00	2.5	0.4	6.7	1	46												0	0	60.6	90.3	-6.8	62.4	13.03	12.99
2011-01-29 20:00:00	2.1	0.4	7	84	356												0	0	60.5	90.2	-6.9	66.3	12.95	12.93
2011-01-29 21:00:00	2.5	0.4	6.3	343	347												0	0	60.5	90.2	-7.2	82.8	12.91	12.89
2011-01-29 22:00:00	4.8	0.4	9	283	306												0	0	60.5	90.2	-7	91.2	12.89	12.87
2011-01-29 23:00:00	3.4	0.4	11.2	77	322												0	0	60.4	90.1	-7.1	92.9	12.86	12.86
2011-01-30 00:00:00	4.6	0.7	14.3	97	337												0	0	60.7	90.1	-6.7	83.2	12.85	12.83
2011-01-30 01:00:00	11.3	5.8	24.1	25	87												0	0	60.8	90.5	-6.2	67.2	12.82	12.8
2011-01-30 02:00:00	2.8	1.4	7.3	33	78												0	0	60.5	90.3	-6.8	68.4	12.79	12.77
2011-01-30 03:00:00	5.1	1.4	15.2	13	37												0	0	60.6	90.5	-6.5	65.7	12.79	12.77
2011-01-30 04:00:00	2.5	0.7	5.7	322	331												0	0	60.4	90.2	-7.3	76.6	12.76	12.75
2011-01-30 05:00:00	3.7	0.4	8.6	343	351												0	0	60.3	89.9	-7.7	82.4	12.73	12.71
2011-01-30 06:00:00	4	0.4	8	309	344												0	0	60.3	90	-7.5	81.3	12.71	12.69
2011-01-30 07:00:00	5.3	0.7	11.7	311	311												0	0	60.2	90	-7.5	82.3	12.7	12.67
2011-01-30 08:00:00	4	0.4	11	32	303												0	0	60.5	90.2	-7.3	85.2	12.7	12.67
2011-01-30 09:00:00	4	0.7	12.5	77	108												0	0	60.6	90.3	-7	87.5	13.31	13
2011-01-30 10:00:00	2.8	0.7	7.8	21	338												0	0	60.4	90.5	-6.2	82	14.29	14.27
2011-01-30 11:00:00	5.5	0.7	13	325	351												0	0	60.1	90.2	-7	87.8	14.29	14.27
2011-01-30 12:00:00	4.9	0.7	10.9	21	63												0	0	60.5	90.2	-7	84.1	14.29	14.29
2011-01-30 13:00:00	5.3	2.9	11.9	230	275												0	0	60.8	90.5	-6.5	84.5	14.27	14.25
2011-01-30 14:00:00	5.5	2.9	12.3	204	244												0	0	61	90.8	-5.2	78.2	14.25	14.23
2011-01-30 15:00:00	6.8	4	13.2	222	250												0	0	61.2	90.8	-4.9	74.3	14.22	14.2
2011-01-30 16:00:00	4.8	1.4	13.1	109	207												0	0	61.3	90.8	-5.6	68.3	14.32	14.29
2011-01-30 17:00:00	4.9	0.7	13.2	119	275												0	0	61.2	90.8	-6	66.5	14.32	14.16
2011-01-30 18:00:00	4.8	0.4	12.3	295	340												0	0	61	90.6	-7	71.2	13.61	13.46
2011-01-30 19:00:00	4.6	1.1	14.9	47	339												0	0	60.9	90.7	-7.1	67.8	13.18	13.11
2011-01-30 20:00:00	4	0.7	15.3	31	66												0	0	60.9	90.7	-7.2	68	12.99	12.95
2011-01-30 21:00:00	4	0.7	8.4	65	297												0	0	60.6	90.5	-8	75.7	12.93	12.91
2011-01-30 22:00:00	6.2	1.1	13.9	37	82												0	0	61	90.8	-6.8	63.9	12.89	12.86
2011-01-30 23:00:00	3.8	0.4	8.3	38	48												0	0	60.8	90.5	-7.2	62.6	12.86	12.84
2011-01-31 00:00:00	8.6	1.4	18.6	53	54												0	0	61	90.8	-6.7	63.1	12.85	12.84
2011-01-31 01:00:00	9.5	2.9	20.1	53	60												0	0	61.1	90.9	-6.2	60	12.84	12.82
2011-01-31 02:00:00	5.8	0.4	10.9	36	53												0	0	61.2	90.9	-6.2	60	12.82	12.79
2011-01-31 03:00:00	1.9	0.4	6.3	9	337												0	0	61	90.8	-6.9	63.7	12.8	12.79
2011-01-31 04:00:00	3.2	0.4	9	33	341												0	0	60.9	90.5	-7.2	67.3	12.77	12.76
2011-01-31 05:00:00	3.8	0.4	13.6	6	334												0	0	60.8	90.5	-7.5	69.2	12.74	12.71
2011-01-31 06:00:00	4.2	0.4	10.5	330	359												0	0	60.9	90.5	-7.2	67.5	12.71	12.68
2011-01-31 07:00:00	3.8	0.4	10.6	6	340												0	0	61	90.7	-6.9	66.4	12.7	12.66
2011-01-31 08:00:00	4.7	0.7	11.2	14	335												0	0	60.8	90.5	-7.5	70.7	12.71	12.68
2011-01-31 09:00:00	3.5	0.4	9.2	12	36												0	0	60.8	90.5	-7.5	72.8	13.22	13
2011-01-31 10:00:00	3.1	0.7	6.7	16	30												0	0	60.9	90.5	-6.8	72.5	14.27	14.08
2011-01-31 11:00:00	2.8	1.4	7.8	277	323												0	0	61.1	90.8	-4.7	64.5	14.25	14.23
2011-01-31 12:00:00	4.5	6.1	10.7	206	234												0	0	61.4	91	-4.1	66.3	14.2	14.18
2011-01-31 13:00:00	4.8	2.9	11.4	148	206												0	0	61.4	90.9	-4.3	68.5	14.18	14.15
2011-01-31 14:00:00	5.2	4	13.4	148	199												0	0	61.5	91	-3.7	66.5	14.14	14.11
2011-01-31 15:00:00	6	3.6	12	199	212												0	0	61.6	91	-4	68.8	14.19	14.16
2011-01-31 16:00:00	4.2	2.2	9.5	212	216												0	0	61.5	91	-4.5	70.2	14.25	14.22
2011-01-31 17:00:00	5.5	0.4	11.8	202	203												0	0	61.4	90.8	-5.7	74.3	14.34	14.16
2011-01-31 18:00:00	1.9	0.4	7.8	211	243												0	0	61.1	90.5	-6.4	77.5	13.47	13.34
2011-01-31 19:00:00	1.6	0.4	5.2	5	54												0	0	61	90.3	-6.8	79.2	13.11	13.05
2011-01-31 20:00:00	3.3	0.4	7.5	354	355												0	0	61	90.1	-6.9	78.8	12.97	12.95
2011-01-31 21:00:00	2.4	0.7	7.7	18	26												0	0	61.2	90.3	-6.3	72	12.92	12.91
2011-01-31 22:00:00	3.3	0.4	8.3	18	28												0	0	61.1	90.2	-6.2	68.3	12.89	12.87
2011-01-31 23:00:00	2.7	0.7	6.5	4	16												0	0	61.1	90.2	-6.2	65.3	12.86	12.84
2011-02-01 00:00:00	3.8	0.4	11	342	353												0	0	61.1	90.2	-6.2	65	12.85	12.83
2011-02-01 01:00:00	2.1	0.7	7.2	33	41												0	0	61.2	90.2	-6.2	64.8	12.84	12.82
2011-02-01 02:00:00	3.3	0.4	9.9	23	32												0	0	61.2	90.2	-5.9	63.2	12.82	12.79
2011-02-01 03:00:00	4.7	0.7	14	22	71												0	0	61.2	90.2	-6	60.9	12.79	12.77
2011-02-01 04:00:00	4.6	0.4	11.8	325	355												0	0	61.1	90.2	-6.2	62.1	12.77	12.75
2011-02-01 05:00:00	5.3	0.7	10.6	10	45												0	0	61.1	90.1	-6	60.1	12.74	12.71
2011-02-01 06:00:00	11.3	4	25.7	7	33												0.1	0	61.2	90.5	-5.5	49.2	12.71	12.71
2011-02-01 07:00:00	5.9	0.4	10.9	17	23												0	0	61	90.3	-6.4	47.9	12.7	12.68
2011-02-01 08:00:00	5	0.7	13.2	19	323												0	0	61	90.4	-6.4	44.5	12.75	12.69
2011-02-01 09:00:00	4.7	1.4	10.2	4	11												0	0	61	90.5	-5.4	41.4	14.14	13.68
2011-02-01 10:00:00	5.5	1.4	12.2	48	285												0	0	61.2	90.8	-3.2	36.5	14.23	14.21
2011-02-01 11:00:00	3	1.8	7.7	4	185												0	0	61.5	91	-1.8	34.1	14.16	14.13
2011-02-01 12:00:00	3.9	2.9	10.1	142	187												0	0	61.6	91.2	-2.2	36.4	14.11	14.1
2011-02-01 13:00:00	4.6	2.2	11.7	153	196												0	0	61.7	91.2	-2.4	38	14.11	14.09
2011-02-01 14:00:00	4.3	5.4	11.8	139	204												0	0	61.7	91.3	-2.5	42	14.14	14.11
2011-02-01 15:00:00	2.5	0.7	10.8	123	159												0	0	61.8	91.3	-1.4	39.6	14.11	14.09
2011-02-01 16:00:00	3	0.7	9.2	150	164												0	0	61.8	91.2	-2	40.6	14.12	14.1
2011-02-01 17:00:00	1.8	0.7	5.5	218	355												0	0	61.6	91	-3.2	39.1	14.03	13.79
2011-02-01 18:00:00	3.5	0.4	6.6	15	15												0	0	61.5	90.8	-4.8	43.2	13.23	13.14
2011-02-01 19:00:00	3.2	0.4	7	332	343												0	0	61.7	91.1	-4.1	29.9	13.01	12.97
2011-02-01 20:00:00	2.5	0.7	6.7	309	351												0	0	62	91.2	-3.5	23.3	12.93	12.91
2011-02-01 21:00:00	3.5	1.4	6.8	17	332												0	0	62	91.3	-3	18.9	12.91	12.88
2011-02-01 22:00:00	4.9	1.1	9.2	8	350												0	0	62.1	91.3	-2.5	16.9	12.89	12.88
2011-02-01 23:00:00	5.3	0.7	9.3	4	19												0	0	62	91.3	-2.5	16.6	12.86	12.85
2011-02-02 00:00:00	3.5	0.7	8.2	2	20												0	0	62.1	91.4	-2.6	15.3	12.86	12.84
2011-02-02 01:00:00	3.6	0.7	8.1	2	357												0	0	62	91.3	-2.8	14.8	12.84	12.82
2011-02-02 02:00:00	4.5	1.4	8.1	9	20												0	0	62	91.2	-3	15.2	12.82	12.8
2011-02-02 03:00:00	3	0.4	7.3	13	311												0	0	61.8	91.2	-3.6	15.5	12.8	12.75
2011-02-02 04:00:00	4.2	0.4	11.2	37	335												0	0	61.6	90.9	-4.2	16.8	12.77	12.75
2011-02-02 05:00:00	6	0.4	10.8	12	27												0	0	61.4	90.8	-4.5	18.1	12.75	12.73
2011-02-02 06:00:00	4.4	0.7	10.8	7	351												0	0	61.6	90.8	-4.2	15.4	12.73	12.7
2011-02-02 07:00:00	3.4	0.4	7.8	6	349												0	0	61.5	90.8	-4.3	15.3	12.71	12.7
2011-02-02 08:00:00	4.5	0.7	9.8	22	345												0	0	61.4	90.7	-4.7	18.6	12.76	12.7
2011-02-02 09:00:00	3.5	1.8	9.4	9	311												0	0	61.6	91	-2.5	17.7	14.18	13.66
2011-02-02 10:00:00	3.6	1.4	11.5	24	73												0	0	61.6	91	-2	21.1	14.19	14.17
2011-02-02 11:00:00	1.7	0.7	6	150	175												0	0	61.6	91.2	-0.5	23.9	14.12	14.09
2011-02-02 12:00:00	2.8	1.4	10.1	119	129												0	0	61.8	91.2	-0.6	27.1	14.07	14.04
2011-02-02 13:00:00	4.6	1.8	12.1	192	198												0	0	61.8	91.2	-1.7	31	14.11	14.08
2011-02-02 14:00:00	4.6	3.6	13.2	191	198												0	0	61.8	91.3	-1.8	33.7	14.14	14.11
2011-02-02 15:00:00	4.2	2.5	10.9	186	210												0	0	61.9	91.3	-1.6	34.9	14.13	14.11
2011-02-02 16:00:00	4.2	1.8	11.4	177	178												0	0	61.7	91.2	-2.1	36.8	14.13	14.11
2011-02-02 17:00:00	4.1	0.7	10.7	312	338												0	0	61.6	91	-3	37.5	14.09	13.82
2011-02-02 18:00:00	3.7	0.4	9.8	338	341												0	0	61.5	90.8	-4.7	38	13.25	13.16
2011-02-02 19:00:00	6.2	0.7	12.4	1	341												0	0	61.8	90.9	-4	31.5	13.03	13
2011-02-02 20:00:00	6.7	1.4	19.6	10	354												0	0	62.5	91.7	-1.9	17.1	12.96	12.93
2011-02-02 21:00:00	7	1.4	22.4	38	338												0	0	62.5	91.7	-1.4	14	12.92	12.9
2011-02-02 22:00:00	7.4	2.2	22.2	47	322												0	0	62.5	91.7	-1.3	13.4	12.9	12.88
2011-02-02 23:00:00	7.5	1.4	19.9	284	299												0	0	62.5	91.7	-1.2	13.6	12.88	12.86
2011-02-03 00:00:00	5.2	0.7	17.5	282	324												0	0	62.6	91.8	-0.9	12.8	12.86	12.86
2011-02-03 01:00:00	6.5	0.7	15.3	316	325												0	0	62.5	91.7	-1.2	14.4	12.84	12.81
2011-02-03 02:00:00	5.3	0.4	11	16	317												0	0	62.2	91.4	-1.8	16.6	12.82	12.77
2011-02-03 03:00:00	5.7	0.4	10.4	353	354												0	0	62.1	91.2	-2.2	18.6	12.82	12.8
2011-02-03 04:00:00	4.8	0.4	12.1	2	357												0	0	62.1	91.2	-2.1	18.6	12.79	12.76
2011-02-03 05:00:00	4.5	0.4	10.1	10	39												0	0	62	91.2	-2.5	18.4	12.77	12.75
2011-02-03 06:00:00	3	0.4	8.1	28	328												0	0	62.1	91.3	-2.2	18.1	12.75	12.73
2011-02-03 07:00:00	5.2	0.4	10.8	15	24												0	0	62	91.2	-2.4	21	12.73	12.68
2011-02-03 08:00:00	5.2	0.4	10.3	9	12												0	0	61.8	91.1	-2.6	21.2	12.77	12.72
2011-02-03 09:00:00	2.9	0.7	8.6	358	359												0	0	62.2	91.5	0	18.4	14.12	13.54
2011-02-03 10:00:00	2.8	0.7	7.5	9	328												0	0	62.5	91.8	1.6	17.1	14.13	14.11
2011-02-03 11:00:00	3.8	1.4	10.3	58	82												0	0	62.5	92	1.1	22.1	14.09	14.06
2011-02-03 12:00:00	4	2.2	10.6	75	153												0	0	62.5	91.9	0.6	27.6	14.09	14.04
2011-02-03 13:00:00	1.8	0.7	5.3	143	149												0	0	62.4	91.8	0.2	28	14.16	14.13
2011-02-03 14:00:00	2.8	2.5	10.7	198	217												0	0	62.3	91.7	0	29.4	14.21	14.18
2011-02-03 15:00:00	2.5	1.8	6.7	114	211												0	0	62.4	91.8	-0.2	31.5	14.19	14.17
2011-02-03 16:00:00	1.1	0.7	5.6	46	294												0	0	62.2	91.5	-0.4	35	14.24	14.18
2011-02-03 17:00:00	1.4	1.1	4.2	96	125												0	0	61.9	91.2	-2	38.6	14.2	13.87
2011-02-03 18:00:00	2.6	0.7	9.2	56	357												0	0	61.5	90.8	-4	43.9	13.29	13.18
2011-02-03 19:00:00	3.8	0.7	10.2	23	46												0	0	61.4	90.6	-4.3	44.6	13.04	13
2011-02-03 20:00:00	5.5	0.4	11.1	15	53												0	0	61.2	90.4	-4.8	42.5	12.96	12.93
2011-02-03 21:00:00	3.8	0.4	10.7	21	24												0	0	61.1	90.4	-5	40.7	12.91	12.88
2011-02-03 22:00:00	3.8	1.4	11.2	19	346												0	0	61.2	90.5	-4.7	40.8	12.88	12.87
2011-02-03 23:00:00	4.3	0.4	9.6	50	331												0	0	61	90.2	-5.5	44	12.86	12.84
2011-02-04 00:00:00	3.5	0.4	8.1	23	33												0	0	61	90.2	-5.2	46.2	12.84	12.83
2011-02-04 01:00:00	3.7	0.7	13.1	325	342												0	0	61.3	90.5	-4.6	49.9	12.83	12.79
2011-02-04 02:00:00	4	0.7	9.2	9	20												0	0	61.2	90.5	-4.6	50.4	12.82	12.79
2011-02-04 03:00:00	4.5	0.7	10	8	27												0	0	61.2	90.4	-4.7	48.1	12.79	12.78
2011-02-04 04:00:00	3.4	0.4	11.6	310	330												0	0	61.2	90.4	-4.7	46.6	12.77	12.75
2011-02-04 05:00:00	5.2	0.4	11.2	26	337												0	0	61	90.2	-5.2	48.7	12.75	12.73
2011-02-04 06:00:00	2.5	0.4	6.3	3	307												0	0	61.2	90.5	-4.9	46.5	12.73	12.72
2011-02-04 07:00:00	2.6	0.7	7	351	360												0	0	61.3	90.5	-4.5	42.4	12.71	12.69
2011-02-04 08:00:00	4.2	0.7	9.2	7	38												0	0	61.5	90.6	-4.1	39.9	12.84	12.71
2011-02-04 09:00:00	4.3	2.9	9.9	11	26												0	0	62	91.1	-1.9	29.6	14.19	13.84
2011-02-04 10:00:00	6.1	1.4	14.9	51	354												0	0	62.5	91.7	0.6	24.7	14.21	14.18
2011-02-04 11:00:00	2.3	1.4	8.2	81	313												0	0	62.6	92	3.4	22.9	14.1	14.07
2011-02-04 12:00:00	3.6	1.8	11.2	68	119												0	0	62.6	92	1.8	27.8	14.05	14.04
2011-02-04 13:00:00	3.5	2.2	9.1	139	146												0	0	62.6	92	1.6	30.5	14.07	14.05
2011-02-04 14:00:00	2.4	1.1	8.4	86	275												0	0	62.7	92	2.2	28.5	14.09	14.06
2011-02-04 15:00:00	2.1	0.7	7.8	132	142												0	0	62.8	92	2.5	30.7	14.07	14.04
2011-02-04 16:00:00	2.3	1.1	8.3	100	163												0	0	62.8	92	2.3	33	14.04	14.02
2011-02-04 17:00:00	2.1	0.7	5.2	312	347												0	0	62.6	91.8	1	37.1	14.13	13.88
2011-02-04 18:00:00	3	0.4	7.8	338	342												0	0	62.5	91.5	-0.9	41.4	13.28	13.18
2011-02-04 19:00:00	2.8	0.4	8	353	356												0	0	62.5	91.5	-1	41.7	13.04	13.01
2011-02-04 20:00:00	3	0.4	7.1	6	324												0	0	62.4	91.5	-1	42.9	12.97	12.95
2011-02-04 21:00:00	4.4	0.7	8.8	22	49												0	0	62.2	91.3	-1.3	42.5	12.93	12.91
2011-02-04 22:00:00	3.8	0.4	6.7	17	358												0	0	62.5	91.5	-0.8	43.4	12.91	12.89
2011-02-04 23:00:00	5	0.4	10.3	11	317												0	0	62.6	91.7	-0.2	44.9	12.89	12.84
2011-02-05 00:00:00	3.8	0.7	8	19	291												0	0	62.6	91.7	-0.2	45.2	12.88	12.85
2011-02-05 01:00:00	5.5	0.4	12.3	36	357												0	0	62.6	91.6	-0.3	46.5	12.86	12.84
2011-02-05 02:00:00	3.5	0.4	7.8	25	37												0	0	62.5	91.5	-0.6	48.7	12.84	12.82
2011-02-05 03:00:00	4.3	0.7	11.9	1	11												0	0	62.9	91.9	0.5	46.4	12.82	12.8
2011-02-05 04:00:00	5.8	0.7	15.2	4	344												0	0	62.9	91.8	0.8	43.9	12.82	12.8
2011-02-05 05:00:00	7	0.7	13.6	40	47												0	0	62.6	91.7	0	48.5	12.79	12.77
2011-02-05 06:00:00	5.2	0.4	10.9	26	41												0	0	62.9	91.9	0.7	46.5	12.77	12.75
2011-02-05 07:00:00	4.8	0.4	10.1	18	36												0	0	62.9	91.8	0.4	46.5	12.77	12.74
2011-02-05 08:00:00	5.2	0.7	9.4	33	34												0	0	62.9	91.8	0.6	47.8	12.81	12.76
2011-02-05 09:00:00	3.6	0.7	8.4	50	63												0	0	63.2	92.2	2.8	42.1	14.09	13.58
2011-02-05 10:00:00	3.1	0.7	6.7	7	336												0	0	63.5	92.5	4.7	36.2	14.1	14.07
2011-02-05 11:00:00	3.8	1.1	9.6	28	73												0	0	63.5	92.5	4.5	38.5	14.05	14.03
2011-02-05 12:00:00	2.4	0.4	6	101	109												0	0	63.6	92.7	5.7	34.5	14	13.99
2011-02-05 13:00:00	2.9	0.4	7.8	91	189												0	0	63.5	92.3	5.5	35.6	14	13.98
2011-02-05 14:00:00	2.8	0.4	7.5	166	177												0	0	63.3	92.1	5.8	34.9	14.03	13.99
2011-02-05 15:00:00	2	0.4	8.1	162	177												0	0	62.8	92	6.5	32.8	13.96	13.93
2011-02-05 16:00:00	2.3	0.7	9.7	74	204												0	0	62.5	91.8	5.5	34.8	13.97	13.96
2011-02-05 17:00:00	2.2	0.4	6.3	33	60												0	0	62	91.5	3.8	35	14.02	13.77
2011-02-05 18:00:00	1.1	0.4	4.5	14	31												0	0	61.7	91.3	1.7	36.5	13.24	13.15
2011-02-05 19:00:00	1.5	0.4	5.3	18	315												0	0	61.6	91.2	1.4	35.1	13.04	13
2011-02-05 20:00:00	1.1	0.7	5	11	320												0	0	61.7	91.2	1.4	31.2	12.98	12.96
2011-02-05 21:00:00	3.4	1.4	7.8	344	356												0	0	61.8	91.2	2	22.8	12.94	12.92
2011-02-05 22:00:00	3	1.1	7.2	357	357												0	0	62	91.3	2.7	16.6	12.91	12.89
2011-02-05 23:00:00	5.8	3.2	10.3	19	22												0	0	62	91.5	3.4	13.6	12.89	12.88
2011-02-06 00:00:00	4.1	0.7	10.3	14	343												0	0	62.3	91.6	3.9	11	12.89	12.86
2011-02-06 01:00:00	5.8	1.4	11.6	6	14												0	0	62.1	91.5	3.6	11.6	12.88	12.84
2011-02-06 02:00:00	5.8	1.1	12.8	345	358												0	0	62.4	91.5	4.1	9.7	12.86	12.83
2011-02-06 03:00:00	3.3	1.4	9.8	3	9												0	0	62.5	91.7	4.2	9	12.85	12.83
2011-02-06 04:00:00	6	2.2	10.7	12	16												0	0	62.4	91.6	4.2	9.6	12.84	12.82
2011-02-06 05:00:00	6.2	2.2	11.6	0	24												0	0	62.5	91.8	4.8	7.8	12.82	12.8
2011-02-06 06:00:00	5.3	2.2	12.2	10	32												0	0	62.5	91.8	4.8	7.2	12.8	12.79
2011-02-06 07:00:00	3.1	0.7	9.4	16	123												0	0	62.8	92	5.3	6.4	12.8	12.77
2011-02-06 08:00:00	3.8	3.2	10.1	34	36												0	0	62.8	92	5.5	7.2	12.84	12.79
2011-02-06 09:00:00	4.4	1.4	11.5	21	25												0	0	63.1	92.2	7.5	7.9	14.04	13.54
2011-02-06 10:00:00	4.3	0.7	11.8	17	341												0	0	63.3	92.3	8.6	9.5	14.05	14.02
2011-02-06 11:00:00	6.2	0.7	11.8	13	19												0	0	63.4	92.3	8.1	12.8	14.04	14.01
2011-02-06 12:00:00	4.3	0.7	11.1	19	45												0	0	63.4	92.5	9.1	13.3	14.02	14
2011-02-06 13:00:00	2.5	0.4	5.8	18	54												0	0	63.1	92.3	9.8	15.8	14	13.97
2011-02-06 14:00:00	1.1	0.4	3.8	25	61												0	0	63	92.2	10.4	17.4	13.96	13.92
2011-02-06 15:00:00	1.6	0.4	5.8	8	32												0	0	62.8	91.9	10.2	18.4	13.91	13.89
2011-02-06 16:00:00	2.1	0.4	5	15	29												0	0	62.3	91.5	8.8	19.1	13.96	13.92
2011-02-06 17:00:00	3	0.4	5.1	10	26												0	0	61.6	91.2	7.2	18.6	14.09	14
2011-02-06 18:00:00	4.6	0.7	8.6	6	14												0	0	61.5	91.1	6.3	16.1	13.32	13.19
2011-02-06 19:00:00	5.8	0.7	9.8	7	13												0	0	61.4	90.9	6.1	14.8	13.05	13.01
2011-02-06 20:00:00	7	0.7	11.2	11	11												0	0	61.4	90.9	6.1	11.9	12.96	12.95
2011-02-06 21:00:00	5.2	0.7	9.6	13	15												0	0	61.5	90.9	6	10.3	12.96	12.93
2011-02-06 22:00:00	5.8	0.7	10.2	7	355												0	0	61.4	90.8	6	9.8	12.93	12.91
2011-02-06 23:00:00	5.2	1.4	11.9	0	17												0	0	61.4	90.8	6	9.2	12.91	12.89
2011-02-07 00:00:00	5.1	0.7	10	10	11												0	0	61.3	90.8	5.9	9	12.89	12.87
2011-02-07 01:00:00	5.7	1.8	11.2	339	354												0	0	61.2	90.8	5.9	8.2	12.89	12.86
2011-02-07 02:00:00	4	0.7	9.4	25	28												0	0	61.1	90.8	5.3	9.1	12.87	12.86
2011-02-07 03:00:00	4.5	0.7	9.8	7	341												0	0	61	90.5	5	9.2	12.86	12.82
2011-02-07 04:00:00	4.5	0.7	10.3	9	11												0	0	61	90.5	4.8	9.3	12.84	12.81
2011-02-07 05:00:00	4.5	0.7	11.2	5	5												0	0	61.2	90.5	5	8.2	12.82	12.8
2011-02-07 06:00:00	6.4	0.7	12	359	360												0	0	61.1	90.5	5	8.2	12.8	12.79
2011-02-07 07:00:00	5.7	1.4	10.8	355	358												0	0	61.1	90.5	5.3	6.7	12.79	12.77
2011-02-07 08:00:00	4.3	0.7	9.9	342	358												0	0	61.4	90.6	5.7	5.2	12.85	12.79
2011-02-07 09:00:00	5.1	1.1	11.3	4	355												0	0	61.5	90.8	6.7	7.8	14.04	13.57
2011-02-07 10:00:00	6.4	0.7	14.2	7	10												0	0	61.6	91	7.4	10.8	14.07	14.04
2011-02-07 11:00:00	5	0.4	11.3	2	17												0	0	61.8	91.2	8	11.8	14.04	14.04
2011-02-07 12:00:00	2.1	0.4	7.5	11	357												0	0	61.9	91.3	10	10.9	14	13.98
2011-02-07 13:00:00	3.2	0.4	10.2	16	19												0	0	61.6	91	9.9	12.6	13.98	13.96
2011-02-07 14:00:00	2.6	0.4	8.1	339	348												0	0	61.4	90.7	9.8	14.7	13.98	13.95
2011-02-07 15:00:00	3.2	0.7	8.2	2	349												0	0	61.4	90.3	8.8	15.3	13.97	13.95
2011-02-07 16:00:00	2.8	0.7	8.1	58	343												0	0	61.1	89.9	8.2	16	13.96	13.93
2011-02-07 17:00:00	3.8	0.7	8.8	301	349												0	0	60.8	89.4	7.2	12.8	13.96	13.73
2011-02-07 18:00:00	4.2	1.1	8.3	3	13												0	0	60.5	89	4.6	16.4	13.24	13.16
2011-02-07 19:00:00	3.9	0.4	7.5	10	37												0	0	60.2	88.8	3.9	15.4	13.04	13.02
2011-02-07 20:00:00	3.5	0.7	9	339	360												0	0	60.1	88.7	3.5	13.1	12.98	12.96
2011-02-07 21:00:00	4.5	1.1	9.3	8	17												0	0	60	88.6	3.4	11.9	12.94	12.91
2011-02-07 22:00:00	4.9	0.4	9.2	4	13												0	0	59.9	88.3	3	11.4	12.91	12.89
2011-02-07 23:00:00	5	0.7	10.1	18	19												0	0	59.7	88.3	2.8	11	12.89	12.88
2011-02-08 00:00:00	5.4	0.7	10	9	14												0	0	59.5	88.1	2.4	11.2	12.88	12.84
2011-02-08 01:00:00	5.5	3.6	11.5	2	355												0	0	59.5	88	2.1	10.7	12.86	12.84
2011-02-08 02:00:00	5.2	2.2	11.9	20	342												0	0	59.4	88	2	9.6	12.84	12.82
2011-02-08 03:00:00	5.5	2.2	11.8	352	357												0	0	59.2	87.8	1.6	10	12.82	12.8
2011-02-08 04:00:00	5.7	2.2	10.7	12	17												0	0	59	87.7	1.4	10.5	12.81	12.79
2011-02-08 05:00:00	3.9	1.4	9.8	5	12												0	0	59	87.7	1	10.4	12.79	12.77
2011-02-08 06:00:00	4.3	1.1	9.4	21	325												0	0	58.9	87.7	1.1	9.7	12.77	12.76
2011-02-08 07:00:00	4.3	1.4	7.5	9	357												0	0	58.8	87.5	0.8	10.4	12.77	12.74
2011-02-08 08:00:00	3.6	1.1	7	10	20												0	0	58.6	87.4	0.2	11.8	12.87	12.78
2011-02-08 09:00:00	2.5	0.7	6.2	328	351												0	0	58.9	87.7	2.1	11.4	14.16	14.09
2011-02-08 10:00:00	4	0.4	7.6	36	340												0	0	59	87.8	3	14.1	14.13	14.11
2011-02-08 11:00:00	3.2	0.4	6.6	39	88												0	0	59.1	87.8	3.5	16	14.1	14.07
2011-02-08 12:00:00	2.6	0.7	7.7	147	176												0	0	59.2	87.8	4.8	18.9	14.03	14
2011-02-08 13:00:00	4	1.8	10.1	154	157												0	0	59.3	87.7	4	21.5	14.04	14.02
2011-02-08 14:00:00	3	1.4	10.1	175	251												0	0	59.4	87.2	4.8	19.1	14.05	14.04
2011-02-08 15:00:00	4	1.8	9.2	42	200												0	0	59.2	87.2	3.8	20.2	14.04	14.02
2011-02-08 16:00:00	3	0.7	8.7	165	203												0	0	59	87.3	3.7	22.7	14.04	14.02
2011-02-08 17:00:00	1.5	0.4	5.8	78	269												0	0	58.9	87.2	3.3	22.6	14.09	14.01
2011-02-08 18:00:00	0.9	0.4	3.4	309	348												0	0	58.8	87	0.6	22.5	13.36	13.23
2011-02-08 19:00:00	3	0.7	5.3	20	357												0	0	58.5	86.8	0.6	27.7	13.06	13.02
2011-02-08 20:00:00	2.7	0.4	5.3	22	23												0	0	58.5	86.8	0.5	25.6	12.98	12.96
2011-02-08 21:00:00	2.5	0.7	5.2	19	24												0	0	58.5	86.8	0.6	23.2	12.93	12.88
2011-02-08 22:00:00	2.1	0.4	5.3	345	350												0	0	58.5	87	0.8	20.4	12.9	12.88
2011-02-08 23:00:00	3.8	0.4	6.5	6	15												0	0	58.5	87	1.2	18.8	12.88	12.86
2011-02-09 00:00:00	3.7	0.7	7.5	8	13												0	0	58.6	87	1.6	16.4	12.86	12.85
2011-02-09 01:00:00	4.8	0.7	7.5	12	15												0	0	58.5	87.1	1.8	15.8	12.86	12.84
2011-02-09 02:00:00	5.2	0.7	8.6	11	15												0	0	58.4	87.2	1.9	14.5	12.84	12.82
2011-02-09 03:00:00	5	0.4	8.7	6	17												0	0	58.3	87.2	2	13.2	12.82	12.79
2011-02-09 04:00:00	6	0.7	9.4	7	10												0	0	58	87.1	1.8	13.6	12.8	12.79
2011-02-09 05:00:00	2.7	0.4	7.3	9	337												0	0	58	87.1	1.4	13	12.79	12.77
2011-02-09 06:00:00	6	0.7	8.8	11	16												0	0	57.8	86.9	1.4	13.2	12.77	12.75
2011-02-09 07:00:00	4.5	0.7	7.7	7	18												0	0	57.9	87	1.6	12.2	12.75	12.75
2011-02-09 08:00:00	5.5	0.7	8.4	9	14												0	0	57.8	87	1.6	12.6	12.88	12.75
2011-02-09 09:00:00	6.4	0.7	9	10	29												0	0	58.1	87.3	3	13.6	14.12	14.04
2011-02-09 10:00:00	2.8	0.4	6.5	2	326												0	0	58.4	87.5	4.8	16.2	14.12	14.09
2011-02-09 11:00:00	1.4	0.4	5	30	85												0	0	58.4	87.7	7.1	16.3	14.02	14
2011-02-09 12:00:00	1.1	0.4	5	95	173												0	0	58.4	87.8	7	17.7	13.98	13.95
2011-02-09 13:00:00	1.8	0.7	7.4	154	158												0	0	58.5	87.7	6.6	20.2	13.98	13.96
2011-02-09 14:00:00	2.8	1.4	8.8	151	188												0	0	58.4	87.5	5.5	23.5	14	13.97
2011-02-09 15:00:00	3.7	1.4	9.6	179	189												0	0	57.8	87.3	4.2	27.7	14.03	14
2011-02-09 16:00:00	1.4	0.4	5.3	44	80												0	0	57.4	87.1	4.8	26.1	14	13.96
2011-02-09 17:00:00	2.2	0.4	6	278	315												0	0	57.2	86.9	3.8	31	14	13.77
2011-02-09 18:00:00	2	0.4	3.8	41	338												0	0	57	86.6	1.1	33.9	13.28	13.18
2011-02-09 19:00:00	1.7	0.4	3.6	7	18												0	0	57.1	86.6	1.1	32.2	13.04	13.02
2011-02-09 20:00:00	1.7	0.4	4.5	3	25												0	0	57.1	86.6	1.1	26.4	12.97	12.95
2011-02-09 21:00:00	2.5	0.4	5.5	20	350												0	0	57	86.5	0.9	23.7	12.93	12.91
2011-02-09 22:00:00	4.3	0.4	8.2	7	18												0	0	56.9	86.3	1	22	12.89	12.89
2011-02-09 23:00:00	4.5	0.7	8.3	4	10												0	0	57	86.3	1.4	18.6	12.88	12.86
2011-02-10 00:00:00	4	0.4	7.5	8	8												0	0	56.9	86.3	1.3	18.1	12.86	12.84
2011-02-10 01:00:00	4	0.4	6.5	21	355												0	0	56.8	86.2	1.1	17.4	12.84	12.83
2011-02-10 02:00:00	3.5	0.4	7.3	8	356												0	0	56.6	86	0.4	18.6	12.83	12.8
2011-02-10 03:00:00	2.6	0.4	5.8	5	19												0	0	56.5	86	0.1	18.9	12.82	12.79
2011-02-10 04:00:00	4.3	0.7	7.4	1	15												0	0	56.5	85.8	0.4	16.8	12.79	12.77
2011-02-10 05:00:00	6.4	0.7	10.1	10	15												0	0	56.6	85.8	0.7	14.8	12.77	12.76
2011-02-10 06:00:00	6	2.2	10.2	4	10												0	0	56.7	85.8	0.8	12.7	12.75	12.72
2011-02-10 07:00:00	4	1.8	8.2	3	12												0	0	56.9	85.8	0.6	11.9	12.75	12.73
2011-02-10 08:00:00	4.6	2.5	8.7	17	353												0	0	56.7	85.5	0.1	13.6	12.89	12.75
2011-02-10 09:00:00	2.7	1.4	4.9	3	348												0	0	57.1	85.8	2.1	14	14.13	14.07
2011-02-10 10:00:00	4.2	0.4	7.5	12	28												0	0	57.2	86.1	2.5	16.1	14.14	14.12
2011-02-10 11:00:00	2.1	0.4	5.2	16	58												0	0	57.4	86.4	4.3	16.7	14.07	14.04
2011-02-10 12:00:00	2	0.4	7.2	56	108												0	0	57.5	86.7	5	18.4	14.02	14
2011-02-10 13:00:00	3	1.4	10.3	189	328												0	0	57.6	86.8	5.2	19.1	14.02	13.99
2011-02-10 14:00:00	2.9	0.7	7.8	193	202												0	0	57.3	86.7	4.3	23.9	14.03	14.01
2011-02-10 15:00:00	3.1	2.2	9.6	154	180												0	0	56.9	86.2	3.5	26.4	14.02	14.01
2011-02-10 16:00:00	3.3	1.1	8.9	95	181												0	0	56.6	86	2.5	30.1	14.04	14.02
2011-02-10 17:00:00	1.6	0.4	5.2	103	293												0	0	56.4	85.6	2	31.9	14.12	14.05
2011-02-10 18:00:00	1.4	0.4	3	21	335												0	0	56.2	85.3	-0.6	37.7	13.46	13.26
2011-02-10 19:00:00	2.3	0.4	4.2	22	26												0	0	56	85.2	-0.9	37.2	13.06	13.03
2011-02-10 20:00:00	2.7	0.4	5.3	1	28												0	0	56.1	85.2	-0.8	31.9	12.96	12.95
2011-02-10 21:00:00	1.8	0.4	5.4	5	359												0	0	56.1	85.2	-0.6	26.3	12.92	12.91
2011-02-10 22:00:00	3.5	0.4	5.8	22	359												0	0	56.1	85.2	-0.4	26.4	12.89	12.88
2011-02-10 23:00:00	2.8	0.4	6.2	10	17												0	0	56.1	85.2	-0.2	25.8	12.88	12.86
2011-02-11 00:00:00	3.1	0.4	6.2	22	353												0	0	56.1	85.2	-0.2	23.9	12.86	12.84
2011-02-11 01:00:00	4	0.7	7.2	2	20												0	0	56	85.2	0	24.9	12.84	12.83
2011-02-11 02:00:00	3.2	0.4	6.3	8	10												0	0	56	85.1	-0.3	23.6	12.83	12.8
2011-02-11 03:00:00	4.2	0.4	7.4	7	9												0	0	56	85	-0.2	26	12.81	12.77
2011-02-11 04:00:00	4.7	0.4	7.2	6	15												0	0	56	85	-0.2	32.1	12.79	12.75
2011-02-11 05:00:00	4.6	0.4	7.3	8	24												0	0	56	85	0	37.5	12.77	12.75
2011-02-11 06:00:00	3.1	0.4	6.7	10	16												0	0	56	85.1	-0.2	44.5	12.76	12.73
2011-02-11 07:00:00	4.5	0.4	7.4	5	25												0	0	56	85	-0.2	48.2	12.75	12.71
2011-02-11 08:00:00	4.5	0.4	7.5	3	21												0	0	55.9	85	-0.4	48.2	13.02	12.8
2011-02-11 09:00:00	5.7	0.7	10	18	37												0	0	56.1	85.2	0.6	47.8	14.18	14.12
2011-02-11 10:00:00	4.9	0.4	8.3	40	67												0	0	56.3	85.5	2.4	44.8	14.16	14.13
2011-02-11 11:00:00	1.2	0.4	5	60	112												0	0	56.5	85.8	5.1	39.3	14.05	14.03
2011-02-11 12:00:00	2.9	1.4	9.6	181	223												0	0	56.5	85.8	5	40.8	14.02	14
2011-02-11 13:00:00	7.4	4.3	12.7	179	185												0	0	56	85.8	2.8	48.1	14.07	14.04
2011-02-11 14:00:00	6.8	4.3	13	202	209												0	0	55.5	85.5	3.1	48.1	14.11	14.07
2011-02-11 15:00:00	5.5	4.3	14.2	193	197												0	0	55	85.3	3.4	49.1	14.08	14.04
2011-02-11 16:00:00	4.8	2.9	12.5	189	193												0	0	55	85	2.8	51.5	14.09	14.05
2011-02-11 17:00:00	3.9	0.7	8.2	29	82												0	0	54.7	84.5	1.5	53.5	14.14	14.11
2011-02-11 18:00:00	1.6	0.4	4.5	38	62												0	0	54.5	84.2	-0.6	54.9	13.47	13.29
2011-02-11 19:00:00	3.1	0.4	5.7	48	53												0	0	54.4	84.2	-0.4	53	13.08	13.04
2011-02-11 20:00:00	1.7	0.4	3.8	25	338												0	0	54.4	84.2	-0.6	56.4	12.97	12.95
2011-02-11 21:00:00	3.4	0.4	6	11	20												0	0	54.2	84	-0.6	56.1	12.93	12.9
2011-02-11 22:00:00	1	0.4	3.3	355	356												0	0	54.3	84.1	-0.8	56	12.89	12.88
2011-02-11 23:00:00	3.7	0.4	6.2	7	13												0	0	54.2	84	-0.5	50.5	12.88	12.84
2011-02-12 00:00:00	4.2	0.4	7	10	35												0	0	54	83.8	-0.8	48	12.86	12.83
2011-02-12 01:00:00	4.1	0.4	7.1	20	30												0	0	54	83.8	-0.8	46	12.84	12.82
2011-02-12 02:00:00	2	0.4	4.2	16	339												0	0	54.1	83.8	-0.8	46	12.82	12.8
2011-02-12 03:00:00	2.7	0.7	5.1	17	343												0	0	54	83.7	-1.2	45.5	12.8	12.78
2011-02-12 04:00:00	1.6	0.7	4.8	7	18												0	0	53.9	83.6	-1.4	46.9	12.79	12.75
2011-02-12 05:00:00	1.8	0.4	4.2	2	337												0	0	54	83.7	-1.2	43.9	12.77	12.74
2011-02-12 06:00:00	2.1	0.4	4.8	20	343												0	0	53.8	83.5	-1.4	43.1	12.75	12.73
2011-02-12 07:00:00	5.2	0.7	8.4	10	22												0	0	53.6	83.5	-1.4	42.5	12.73	12.72
2011-02-12 08:00:00	3.4	0.4	6.8	19	20												0	0	53.7	83.5	-1.2	41.3	12.93	12.75
2011-02-12 09:00:00	2.2	0.4	5.5	341	359												0	0	54.4	84	1.8	34	14.15	14.07
2011-02-12 10:00:00	2.8	0.4	5.9	34	57												0	0	54.6	84.2	2	35.5	14.13	14.12
2011-02-12 11:00:00	0.9	0.4	4.4	97	161												0	0	54.8	84.3	4.4	32.1	14.06	14.04
2011-02-12 12:00:00	2.6	0.7	9.3	178	192												0	0	54.5	84.4	4	35.1	14.03	14.02
2011-02-12 13:00:00	4.2	1.8	10.5	172	173												0	0	54.4	84	2.6	41.6	14.05	14.04
2011-02-12 14:00:00	5.7	5	13.6	191	194												0	0	54.1	83.5	1.8	45	14.09	14.06
2011-02-12 15:00:00	5.8	5.8	11.9	170	184												0	0	54	83	1.2	47.4	14.11	14.09
2011-02-12 16:00:00	4.6	1.4	10.7	163	183												0	0	53.6	82.8	0.8	51	14.11	14.09
2011-02-12 17:00:00	1.8	0.7	6.6	125	156												0	0	53.4	82.4	-0.8	55.2	14.23	14.18
2011-02-12 18:00:00	2.6	0.4	6.2	1	41												0	0	53.1	82.1	-1.9	60.2	13.48	13.3
2011-02-12 19:00:00	3.6	0.7	8.8	52	282												0	0	53	82	-2.3	61.5	13.08	13.03
2011-02-12 20:00:00	5.5	1.8	13.1	15	28												0	0	52.8	81.8	-2.9	66	12.96	12.95
2011-02-12 21:00:00	3.2	0.4	7.9	18	48												0	0	52.5	81.7	-3.5	69.8	12.91	12.9
2011-02-12 22:00:00	1.8	0.4	4.5	10	298												0	0	52.2	81.5	-4.2	72.7	12.88	12.87
2011-02-12 23:00:00	1.6	0.4	4.3	7	301												0	0	52.1	81.3	-4.5	74.2	12.86	12.83
2011-02-13 00:00:00	2.8	0.7	6	12	318												0	0	51.9	81.2	-5	74.6	12.84	12.82
2011-02-13 01:00:00	1.9	0.7	4	22	42												0	0	51.8	81	-5.3	75.8	12.82	12.79
2011-02-13 02:00:00	0.8	0.4	3	3	299												0	0	51.6	81	-5.9	77.1	12.79	12.78
2011-02-13 03:00:00	3.8	1.4	6.5	28	33												0	0	51.7	80.8	-5.2	70.3	12.77	12.75
2011-02-13 04:00:00	3.8	0.7	7.4	21	37												0	0	51.8	81	-4.7	58.9	12.75	12.73
2011-02-13 05:00:00	4.2	0.4	7.2	9	360												0	0	51.9	81	-4.3	58.1	12.72	12.69
2011-02-13 06:00:00	4.7	0.4	8.6	21	356												0	0	51.9	80.8	-4.3	58.9	12.68	12.66
2011-02-13 07:00:00	4.5	0.4	10.9	1	14												0	0	52	80.8	-4.4	56.6	12.68	12.66
2011-02-13 08:00:00	4	0.7	9.4	24	322												0	0	51.9	80.8	-4.3	52.8	12.96	12.7
2011-02-13 09:00:00	6	0.4	10.5	45	351												0	0	52.2	81.1	-2.6	46.4	14.21	14.14
2011-02-13 10:00:00	2.2	0.4	5.9	58	104												0	0	52.5	81.3	-0.2	42	14.19	14.15
2011-02-13 11:00:00	3	1.1	10.6	131	157												0	0	52.6	81.5	0	44.9	14.12	14.11
2011-02-13 12:00:00	5	3.6	11.9	162	175												0	0	52.8	81.7	-0.4	47.5	14.12	14.11
2011-02-13 13:00:00	5.8	2.5	10.8	196	201												0	0	52.8	81.8	-0.6	48.3	14.13	14.12
2011-02-13 14:00:00	6.7	5	12.2	187	198												0	0	52.9	81.5	-0.6	50.9	14.13	14.11
2011-02-13 15:00:00	6.2	4.3	16.3	133	182												0	0	52.9	81.2	-0.4	52.9	14.14	14.11
2011-02-13 16:00:00	6.3	2.2	13.8	216	218												0	0	52.8	81.3	-0.4	50.1	14.16	14.16
2011-02-13 17:00:00	2.6	0.7	8.8	78	191												2	0	52.6	81.1	-0.8	49.9	14.21	14.18
2011-02-13 18:00:00	2.3	0.4	5.3	0	302												0	0	52.4	80.8	-2.5	58.6	13.64	13.39
2011-02-13 19:00:00	1.6	0.4	4.8	2	24												0	0	52.3	80.7	-2.9	55.9	13.13	13.06
2011-02-13 20:00:00	1	0.7	3.3	6	33												0	0	52.2	80.6	-3.2	55.4	12.97	12.94
2011-02-13 21:00:00	2	0.4	4.8	4	5												0	0	52	80.5	-3.4	54.8	12.91	12.89
2011-02-13 22:00:00	1.8	0.4	5	38	293												0	0	51.6	80.1	-4.5	65.3	12.89	12.87
2011-02-13 23:00:00	2	0.4	4.6	6	6												0	0	51.5	80	-4.7	70.7	12.86	12.85
2011-02-14 00:00:00	7.8	3.6	21.9	8	104												0	0	51.6	80.1	-4.2	65.8	12.84	12.82
2011-02-14 01:00:00	5.7	0.7	13.6	332	338												0	0	51.6	80.1	-4.2	64.2	12.82	12.79
2011-02-14 02:00:00	7.9	4.3	22.9	90	92												0	0	51.5	80	-4.4	65.9	12.78	12.73
2011-02-14 03:00:00	7.7	4	23	70	82												0	0	51.5	80	-4.5	69.2	12.79	12.76
2011-02-14 04:00:00	13.2	9.4	29	58	72												0	0	51.5	80	-4.2	68.6	12.76	12.74
2011-02-14 05:00:00	10.1	6.8	27.8	71	107												0	0	51.6	80	-4.3	69.2	12.73	12.72
2011-02-14 06:00:00	13.1	10.1	27	69	116												0	0	51.5	80	-4.3	70.3	12.72	12.7
2011-02-14 07:00:00	4.2	0.7	16.1	23	85												0	0	51.3	79.7	-5	81	12.71	12.69
2011-02-14 08:00:00	7.9	1.4	16.2	5	48												0	0	51.3	79.7	-4.4	71.4	12.79	12.74
2011-02-14 09:00:00	4.6	0.4	9.7	3	279												0	0	51.3	79.7	-4.2	71.9	13.6	13.18
2011-02-14 10:00:00	4.8	0.4	10.6	79	351												0	0	51.5	79.8	-3.7	69.2	14.26	14.24
2011-02-14 11:00:00	4.6	0.4	9.4	200	225												0	0	51.5	79.8	-3.2	68.1	14.23	14.21
2011-02-14 12:00:00	8.3	5.8	17.5	120	217												0	0	51.5	80	-2.4	65.1	14.22	14.2
2011-02-14 13:00:00	15.5	16.9	25.4	123	137												0	0	51.5	80	-2.6	63	14.23	14.21
2011-02-14 14:00:00	20.9	20.9	32.5	103	103												0	0	51.5	80	-3.2	66.4	14.27	14.25
2011-02-14 15:00:00	11.1	7.6	22.6	107	121												0	0	51.6	79.8	-3.5	71.5	14.31	14.29
2011-02-14 16:00:00	4.7	2.5	10.3	27	188												0	0	51.5	80	-3.2	73.5	14.32	14.3
2011-02-14 17:00:00	5	1.4	13.1	110	114												0	0	51.5	79.9	-3.5	74.5	14.2	14.09
2011-02-14 18:00:00	4.2	0.7	10	195	252												0	0	51.1	79.8	-4	80.8	13.62	13.51
2011-02-14 19:00:00	4.1	1.4	11	99	100												0	0	51.1	79.7	-4.2	83.8	13.21	13.14
2011-02-14 20:00:00	5	1.4	15.2	25	272												0	0	51.2	79.7	-3.9	79.4	12.99	12.95
2011-02-14 21:00:00	3.8	1.4	13.8	69	208												0	0	51	79.8	-3.8	78.9	12.93	12.91
2011-02-14 22:00:00	9.2	4.3	28.1	60	110												0	0	51.4	79.9	-3.6	77.3	12.9	12.87
2011-02-14 23:00:00	12.8	9.4	24.1	69	89												0	0	51.5	79.9	-3.5	75.5	12.88	12.86
2011-02-15 00:00:00	6	1.4	18.4	117	216												0	0	51.3	79.8	-4	82.2	12.86	12.84
2011-02-15 01:00:00	4.8	1.4	18	101	184												0	0	50.9	79.3	-4.3	87	12.84	12.83
2011-02-15 02:00:00	4	0.7	14.1	29	96												0	0	51	78.3	-4.3	85.2	12.82	12.8
2011-02-15 03:00:00	5.5	0.7	11.4	5	346												0	0	50.8	79.2	-4.4	86.4	12.8	12.77
2011-02-15 04:00:00	6.1	1.4	16.4	17	64												0	0	51	81.2	-4.7	89.2	12.76	12.71
2011-02-15 05:00:00	6.5	1.4	16.2	49	298												0	0	52	82.2	-4	78.9	12.73	12.71
2011-02-15 06:00:00	9.2	5.8	30.9	11	256												0.1	0	51.3	82.5	-3.7	72.5	12.72	12.71
2011-02-15 07:00:00	11.2	7.6	41.8	37	93												0.3	0.1	51.2	82.2	-3.9	74.2	12.71	12.7
2011-02-15 08:00:00	12.9	8.6	30.9	0	88												0	0	51.2	82.4	-3.8	73.8	12.82	12.73
2011-02-15 09:00:00	4.8	1.4	19.9	267	351												0	0	50.5	80.9	-4.7	88.5	13.7	13.41
2011-02-15 10:00:00	8.8	2.9	22.2	308	341												0	0	50.7	83	-4.3	85	14.27	14.27
2011-02-15 11:00:00	5.6	2.2	17.1	140	291												0	0	50.8	84.4	-4.3	86.9	14.27	14.25
2011-02-15 12:00:00	11.2	7.9	27.9	276	293												0.2	0.1	51.5	88	-4.3	87.3	14.29	14.27
2011-02-15 13:00:00	10.2	6.5	22.4	288	305												0.1	0	53.5	86.3	-4.5	86.4	14.29	14.28
2011-02-15 14:00:00	3.8	1.4	11.2	209	353												0	0	53.5	86.5	-4.3	86.6	14.29	14.27
2011-02-15 15:00:00	2.5	1.4	6.5	225	248												0	0	53.6	87.3	-4.5	90.1	14.29	14.27
2011-02-15 16:00:00	4.4	2.9	10.2	251	333												0	0	53.7	86.8	-4.7	89.8	14.3	14.27
2011-02-15 17:00:00	3.9	2.2	9.3	271	296												0	0	54.2	87	-4.7	85.7	14.33	14.29
2011-02-15 18:00:00	2.8	1.4	6.6	9	147												0	0	54	86.8	-5.4	86.7	13.93	13.75
2011-02-15 19:00:00	4.4	6.8	9.8	24	354												0	0	53.5	86.7	-5.7	87.8	13.42	13.32
2011-02-15 20:00:00	3.4	2.2	7.8	47	344												0	0	53.1	85.9	-5.8	88.2	13.09	13.03
2011-02-15 21:00:00	4	6.1	8.6	17	343												0	0	52.5	85.8	-6	88.2	12.95	12.93
2011-02-15 22:00:00	3.2	5.8	8.2	320	355												0	0	51.6	85.8	-5.8	84.7	12.91	12.88
2011-02-15 23:00:00	4	5.8	8.5	288	352												0	0	53.2	85.6	-6	84.3	12.88	12.86
2011-02-16 00:00:00	2.3	3.2	5	54	327												0	0	54	85.5	-6.2	84.8	12.86	12.84
2011-02-16 01:00:00	4.1	5.8	8	38	326												0	0	54.5	85.2	-6.1	83	12.84	12.82
2011-02-16 02:00:00	1.6	1.1	5.5	22	26												0	0	54.2	84.6	-6.1	81.8	12.82	12.81
2011-02-16 03:00:00	2.8	2.9	6.2	5	58												0	0	54.2	84.2	-6.2	77	12.8	12.77
2011-02-16 04:00:00	4.2	4	7.2	319	351												0	0	54.2	84.8	-6.2	75.3	12.77	12.75
2011-02-16 05:00:00	2.7	2.2	6.5	7	329												0	0	54.1	85.4	-6.2	73.2	12.73	12.71
2011-02-16 06:00:00	2.6	4	8.9	34	85												0	0	54	85.6	-6.2	74.7	12.71	12.68
2011-02-16 07:00:00	2.5	1.4	9.8	108	287												0	0	54	85.8	-6.3	81.8	12.7	12.67
2011-02-16 08:00:00	2	2.2	7.2	309	326												0	0	54	85.7	-6.7	90.4	12.77	12.68
2011-02-16 09:00:00	3.2	1.8	8.1	1	257												0	0	53.7	85.7	-6.3	86	13.79	13.45
2011-02-16 10:00:00	3.5	1.4	11	240	275												0	0	54	85.6	-6	85	14.29	14.27
2011-02-16 11:00:00	3	4	7.7	76	141												0	0	54	85.6	-5.7	83.2	14.27	14.26
2011-02-16 12:00:00	4.2	8.3	9.9	228	266												0	0	54	85.5	-5.8	88.8	14.26	14.25
2011-02-16 13:00:00	2.1	3.6	7.5	19	179												0	0	54	85.5	-4.7	82.3	14.25	14.23
2011-02-16 14:00:00	2.5	1.4	6.8	195	207												0	0	54.1	85.5	-4.2	82.5	14.21	14.21
2011-02-16 15:00:00	3.1	1.4	7	216	225												0	0	54	85.3	-4.8	88	14.23	14.21
2011-02-16 16:00:00	3.7	2.5	7.7	204	224												0	0	54.1	85.2	-4.5	87.5	14.23	14.18
2011-02-16 17:00:00	2.6	1.8	7	205	329												0	0	53.9	84.9	-5.7	91.2	14.3	14.27
2011-02-16 18:00:00	2.5	1.8	5.5	7	21												0	0	53.6	84.5	-6.7	90.5	13.84	13.65
2011-02-16 19:00:00	3.5	2.9	8.6	341	344												0	0	53.4	84.2	-7	88	13.32	13.23
2011-02-16 20:00:00	3.6	2.2	7.5	16	351												0	0	53.5	84.3	-6.8	82	13.04	12.99
2011-02-16 21:00:00	4	2.9	9.2	19	321												0	0	53.4	84.2	-7	78.5	12.93	12.91
2011-02-16 22:00:00	4.7	1.1	10.6	8	14												0	0	53.4	84	-6.6	67.5	12.89	12.86
2011-02-16 23:00:00	3	0.7	7.5	14	347												0	0	53.4	83.9	-6.6	63.5	12.86	12.85
2011-02-17 00:00:00	3.1	2.2	7.7	3	16												0	0	53.5	83.8	-6.5	61.4	12.84	12.82
2011-02-17 01:00:00	3.8	1.4	8.8	8	19												0	0	53.4	83.8	-6.5	59.5	12.82	12.82
2011-02-17 02:00:00	4	3.2	7.3	15	344												0	0	53.4	83.7	-6.5	57.5	12.8	12.78
2011-02-17 03:00:00	5.4	4	11.9	3	356												0	0	53.5	83.8	-6	54.5	12.78	12.77
2011-02-17 04:00:00	4.8	4	10	6	9												0	0	53.5	83.8	-5.8	50.2	12.75	12.74
2011-02-17 05:00:00	3.7	1.4	8.3	10	350												0	0	53.5	83.8	-5.8	49.2	12.72	12.7
2011-02-17 06:00:00	2.6	2.9	6.6	20	349												0	0	53.5	83.8	-5.8	46.9	12.69	12.68
2011-02-17 07:00:00	3	2.9	10.1	302	322												0	0	53.5	83.9	-6.2	48.1	12.68	12.65
2011-02-17 08:00:00	3.8	4	9	16	312												0	0	53.6	84	-5.5	42.5	13.22	12.84
2011-02-17 09:00:00	5	4	9.2	6	346												0	0	53.6	84	-4.2	35.8	14.27	14.22
2011-02-17 10:00:00	2.4	0.4	6.3	349	359												0	0	53.9	84.4	-0.9	30.1	14.2	14.16
2011-02-17 11:00:00	1.2	0.7	5.2	182	316												0	0	53.5	84	-1.4	41.8	14.14	14.11
2011-02-17 12:00:00	3.1	1.4	7	80	246												0	0	53.5	83.9	-3.8	53.9	14.18	14.16
2011-02-17 13:00:00	2.9	2.9	8.1	185	205												0	0	53.4	83.8	-4	55.3	14.19	14.16
2011-02-17 14:00:00	1.8	0.7	6.5	154	174												0	0	53.4	83.8	-4.1	54.4	14.23	14.21
2011-02-17 15:00:00	2.1	1.4	7	194	209												0	0	53.4	83.7	-4.5	56.6	14.27	14.25
2011-02-17 16:00:00	1.8	1.8	5.5	212	302												0	0	53.2	83.5	-4.8	57.4	14.32	14.28
2011-02-17 17:00:00	1.1	0.7	3.6	41	358												0	0	53.1	83.2	-5.7	61	14.36	14.32
2011-02-17 18:00:00	1	0.7	3.1	1	330												0	0	53.1	83.2	-6.2	64.8	13.78	13.56
2011-02-17 19:00:00	1	0.4	3.4	51	79												0	0	53.1	83.2	-6.3	66	13.26	13.18
2011-02-17 20:00:00	2	1.4	5.1	87	114												0	0	53	83.1	-6.5	68.6	13	12.96
2011-02-17 21:00:00	2.5	2.2	6.4	81	252												0	0	52.7	82.9	-7.2	83.8	12.92	12.91
2011-02-17 22:00:00	1.4	0.4	4.8	314	347												0	0	52.5	82.8	-7.7	87.7	12.89	12.86
2011-02-17 23:00:00	2.8	1.4	6.8	12	21												0	0	52.6	82.7	-7.4	83.3	12.86	12.84
2011-02-18 00:00:00	2.4	1.4	6.3	318	345												0	0	52.8	82.8	-7	78.8	12.84	12.82
2011-02-18 01:00:00	2.7	1.4	6.9	320	327												0	0	52.8	82.8	-6.8	74.4	12.82	12.81
2011-02-18 02:00:00	2.1	0.7	5.2	8	347												0	0	52.8	82.7	-6.9	73.7	12.8	12.79
2011-02-18 03:00:00	2.6	1.1	5.3	18	336												0	0	52.5	82.5	-7.2	74.8	12.78	12.75
2011-02-18 04:00:00	3.5	1.8	6.1	22	25												0	0	52.4	82.3	-7.5	76	12.75	12.74
2011-02-18 05:00:00	1.6	1.4	3.9	21	27												0	0	52.4	82.2	-7.7	78.7	12.72	12.71
2011-02-18 06:00:00	2.9	1.4	5.9	26	30												0	0	52.3	82	-8	83.2	12.69	12.68
2011-02-18 07:00:00	4	2.2	8.1	26	29												0	0	52.3	81.8	-7.8	85.4	12.68	12.64
2011-02-18 08:00:00	3.5	2.9	7.2	30	31												0	0	52.4	81.8	-7.5	81.5	12.89	12.75
2011-02-18 09:00:00	3	0.7	6.2	6	350												0	0	52.4	81.8	-6.2	72.7	14.18	13.93
2011-02-18 10:00:00	2.3	1.1	6.9	140	327												0	0	52.6	82.2	-2.9	58.5	14.22	14.19
2011-02-18 11:00:00	4.7	2.9	12.1	166	168												0	0	52.6	82.7	-4	65	14.18	14.16
2011-02-18 12:00:00	6.5	7.6	14.1	169	185												0	0	52.4	82	-3.9	65.5	14.16	14.14
2011-02-18 13:00:00	9.2	10.8	17.1	189	209												0	0	52	80.8	-3.9	67.7	14.16	14.14
2011-02-18 14:00:00	10	11.9	18.4	202	209												0	0	51.7	80.5	-3.9	67.5	14.16	14.14
2011-02-18 15:00:00	9.2	10.1	18.8	180	193												0	0	51.4	80.4	-4.3	67.9	14.2	14.14
2011-02-18 16:00:00	5	2.9	13.1	138	163												0	0	51.2	80.2	-4.5	72.8	14.29	14.22
2011-02-18 17:00:00	4	1.4	10.9	83	121												0	0	51	80	-4.4	69.5	14.21	14.19
2011-02-18 18:00:00	2.5	0.4	8.4	30	77												0	0	50.6	79.6	-6.7	77.1	13.77	13.51
2011-02-18 19:00:00	2.8	1.1	8.6	48	61												0	0	50.5	79.2	-7.1	76.7	13.21	13.12
2011-02-18 20:00:00	2	0.4	5.2	267	355												0	0	50.4	79	-7.5	77.6	12.98	12.95
2011-02-18 21:00:00	2.5	0.4	8	54	66												0	0	50.2	78.8	-7.9	76.1	12.91	12.88
2011-02-18 22:00:00	4.7	0.4	8.8	11	41												0	0	50.1	78.7	-7.7	69.4	12.87	12.85
2011-02-18 23:00:00	2.6	0.4	7.8	351	360												0	0	50.3	79.4	-7.6	61.1	12.84	12.82
2011-02-19 00:00:00	6.1	1.4	13.6	28	33												0	0	50.1	79.3	-7.5	54	12.82	12.79
2011-02-19 01:00:00	3.4	0.4	7.8	17	36												0	0	50.3	79.5	-7.2	46.7	12.81	12.77
2011-02-19 02:00:00	3.5	0.4	9.2	21	28												0	0	50.5	79.6	-6.8	38.6	12.79	12.77
2011-02-19 03:00:00	2.8	0.4	8	327	358												0	0	50.6	79.7	-6.5	29.9	12.77	12.75
2011-02-19 04:00:00	4	0.7	11.1	13	13												0	0	50.6	79.7	-6.2	27.1	12.75	12.73
2011-02-19 05:00:00	4.5	0.4	9.4	15	28												0	0	50.8	79.8	-5.7	25.1	12.72	12.67
2011-02-19 06:00:00	4.5	0.4	7.8	30	33												0	0	51	80	-5.2	22.7	12.7	12.67
2011-02-19 07:00:00	6.5	0.7	13.8	13	15												0	0	51.1	80	-4.7	20.4	12.68	12.64
2011-02-19 08:00:00	4.2	0.4	9.2	17	26												0	0	51.3	80.3	-4	18.1	13.2	12.77
2011-02-19 09:00:00	4.2	0.7	13.2	21	359												0	0	51.8	80.8	-1.6	15.4	14.23	14.18
2011-02-19 10:00:00	3.3	0.4	10	11	57												0	0	51.9	81	-0.3	18.3	14.17	14.14
2011-02-19 11:00:00	3	0.7	8.8	130	179												0	0	52.1	81.3	0.9	20.9	14.1	14.09
2011-02-19 12:00:00	4.3	2.5	10	98	167												0	0	52.3	81.5	0.5	21.8	14.09	14.07
2011-02-19 13:00:00	6.2	4	13.7	172	182												0	0	52.5	81.8	0.4	21.4	14.11	14.09
2011-02-19 14:00:00	6.7	3.6	15.1	184	189												0	0	52.5	81.7	1	20.6	14.08	14.05
2011-02-19 15:00:00	4.6	2.5	10.2	171	182												0	0	52.4	81.3	0	24.4	14.19	14.12
2011-02-19 16:00:00	2	1.1	6.4	71	143												0	0	52.3	81.2	-0.1	23.6	14.25	14.23
2011-02-19 17:00:00	1.6	0.7	6.3	54	281												0	0	52.2	81.2	-0.4	31.6	14.29	14.18
2011-02-19 18:00:00	0.8	0.4	3	29	250												0	0	52.1	81	-1.2	33.6	13.45	13.32
2011-02-19 19:00:00	5.5	4	10.2	41	51												0	0	51.8	80.7	-2	31.1	13.09	13.04
2011-02-19 20:00:00	2.3	1.8	7.8	257	346												0	0	51.6	80.5	-2.5	39.8	12.96	12.95
2011-02-19 21:00:00	5.2	1.4	11.6	17	346												0	0	51.5	80.3	-3.2	60.1	12.93	12.91
2011-02-19 22:00:00	3.8	1.4	9.5	89	357												0	0	51.4	80.2	-3.5	64.5	12.89	12.86
2011-02-19 23:00:00	2.4	0.7	6.8	308	332												0	0	51.1	80	-4	64.2	12.87	12.84
2011-02-20 00:00:00	2.3	0.4	5.9	321	335												0	0	51.1	80	-4.2	67.2	12.86	12.83
2011-02-20 01:00:00	4.2	1.4	9.2	51	279												0	0	51	79.9	-4.3	72.5	12.84	12.82
2011-02-20 02:00:00	3.2	0.7	8.1	28	343												0	0	50.8	79.6	-5	76.5	12.82	12.8
2011-02-20 03:00:00	3.5	2.9	7	49	108												0	0	50.3	78.9	-5.8	79.7	12.8	12.79
2011-02-20 04:00:00	3	0.7	9.7	265	358												0	0	50.1	79	-6.8	90.7	12.77	12.75
2011-02-20 05:00:00	7.9	5.8	15.8	59	74												0.2	0.1	52.1	82.8	-7	93	12.75	12.73
2011-02-20 06:00:00	4	1.4	9.2	2	341												0	0	54.6	85.8	-6.5	93.5	12.72	12.7
2011-02-20 07:00:00	2	0.7	4.8	29	291												0	0	55.1	87	-6	94.1	12.71	12.69
2011-02-20 08:00:00	2.8	1.4	6	53	58												0	0	55.3	87.2	-6.1	94	12.92	12.75
2011-02-20 09:00:00	3.5	4	6.3	81	86												0	0	56.2	87.8	-5.7	92.9	14.19	13.91
2011-02-20 10:00:00	5.6	7.6	7.4	72	80												0	0	56.5	88.2	-5.2	91.8	14.27	14.25
2011-02-20 11:00:00	3.8	1.4	6.2	145	145												0	0	58.2	89.6	-4.2	89.6	14.23	14.21
2011-02-20 12:00:00	8	6.5	12.5	89	107												0	0	58.9	90	-4.5	90.5	14.23	14.21
2011-02-20 13:00:00	7.3	6.8	13.1	71	98												0	0	59.1	90.3	-4.5	91.2	14.25	14.23
2011-02-20 14:00:00	9.5	5.8	17.7	81	111												0	0	60.4	97	-4.3	90.3	14.23	14.21
2011-02-20 15:00:00	8.3	11.5	15.2	72	101												0	0	60.3	91.4	-4.8	92.3	14.29	14.26
2011-02-20 16:00:00	12.1	25.2	29.6	181	210												0.4	0	60.2	91.5	-6.4	92.8	14.34	14.31
2011-02-20 17:00:00	10	18.4	18.7	82	160												0.1	0	61.1	92	-6.8	93.2	14.36	14.35
2011-02-20 18:00:00	7.7	9	16.3	88	100												0	0	60.6	91.8	-7.5	93.7	14.16	14.03
2011-02-20 19:00:00	7.5	6.5	18.3	105	123												0	0	60.6	91.3	-7.8	93.5	13.46	13.36
2011-02-20 20:00:00	5.9	2.5	15.2	91	150												0	0	60.2	91.8	-8.4	93.2	13.11	13.04
2011-02-20 21:00:00	3.7	1.1	10.9	155	157												0	0	60	91.3	-8.8	93	12.94	12.91
2011-02-20 22:00:00	3.5	1.4	7.2	145	189												0	0	59.6	91	-9.1	92.8	12.89	12.87
2011-02-20 23:00:00	3.8	2.2	8.4	145	193												0	0	59.1	90.6	-9.4	92.7	12.86	12.84
2011-02-21 00:00:00	4	2.2	7.8	169	174												0	0	58.8	90.3	-9.7	92.5	12.84	12.82
2011-02-21 01:00:00	2.9	0.7	5.8	112	144												0	0	58	89.6	-9.9	92.3	12.82	12.8
2011-02-21 02:00:00	2.4	0.4	5.8	82	309												0	0	57.8	89.5	-10.4	92	12.8	12.79
2011-02-21 03:00:00	2.1	0.4	5	10	19												0	0	57.6	89.1	-10.8	92	12.77	12.76
2011-02-21 04:00:00	2.2	0.4	5.5	19	37												0	0	57.1	88.8	-11.2	91.8	12.74	12.73
2011-02-21 05:00:00	3	0.7	6.8	39	61												0	0	57.2	88.5	-11.1	91.8	12.7	12.67
2011-02-21 06:00:00	2.8	0.4	6.2	37	51												0	0	57.3	88.6	-10.7	92.2	12.68	12.66
2011-02-21 07:00:00	3.6	1.4	10.3	51	53												0	0	57.9	88.7	-10.7	92.2	12.66	12.64
2011-02-21 08:00:00	3.5	1.1	6.8	31	38												0	0	57.7	89	-10.3	92.2	13.07	12.75
2011-02-21 09:00:00	3.1	0.7	8.1	46	64												0	0	58.5	90.3	-8.6	90.2	14.32	14.28
2011-02-21 10:00:00	2.4	0.7	8.6	62	147												0	0	58.8	90.5	-4	89.5	14.25	14.23
2011-02-21 11:00:00	5	1.4	13.4	169	180												0	0	58.5	90	-4.7	90.1	14.21	14.19
2011-02-21 12:00:00	4.2	1.4	10.6	161	179												0	0	58.2	90.2	-5.8	90.3	14.21	14.21
2011-02-21 13:00:00	5.3	1.4	14.1	119	167												0	0	58.2	89.8	-5.5	89.6	14.2	14.18
2011-02-21 14:00:00	10.2	8.6	26.2	187	218												0	0	58	89.3	-6.8	90.2	14.25	14.22
2011-02-21 15:00:00	4.6	2.2	11.9	178	203												0	0	58.2	89.2	-6.2	91	14.29	14.26
2011-02-21 16:00:00	5.3	3.6	10.4	194	203												0	0	58.2	89.2	-6.8	91.7	14.34	14.32
2011-02-21 17:00:00	5.4	1.4	12.4	165	169												0	0	58.1	89	-6.9	91.5	14.34	14.32
2011-02-21 18:00:00	0.8	0.7	5.3	58	65												0	0	57.7	88.6	-8.4	93	13.87	13.61
2011-02-21 19:00:00	2.5	0.7	7.8	1	39												0	0	57.5	88.4	-9.1	93.5	13.29	13.2
2011-02-21 20:00:00	3.2	0.7	7.6	12	358												0	0	57.5	88.3	-9.1	93.2	13.01	12.96
2011-02-21 21:00:00	2.2	0.7	6.5	11	23												0	0	57.4	88.3	-9.3	92.8	12.91	12.88
2011-02-21 22:00:00	2.4	0.4	5.6	348	353												0	0	57.4	88.4	-9.3	92.6	12.87	12.86
2011-02-21 23:00:00	2.1	0.4	5.1	21	23												0	0	57.5	88.5	-9.1	92.2	12.84	12.83
2011-02-22 00:00:00	1.2	0.4	3.7	34	327												0	0	57.5	88.5	-8.8	92.5	12.83	12.8
2011-02-22 01:00:00	0.6	0.4	2.5	46	282												0	0	57.6	88.6	-8.7	92.7	12.8	12.79
2011-02-22 02:00:00	2.8	0.7	6.8	55	57												0	0	57.5	88.5	-8.7	92.2	12.76	12.75
2011-02-22 03:00:00	1.6	0.4	5.1	340	355												0	0	57.5	88.3	-8.8	92.5	12.76	12.72
2011-02-22 04:00:00	1.2	0.4	4.8	35	328												0	0	57.2	88.2	-9.2	92.7	12.72	12.7
2011-02-22 05:00:00	3.5	0.4	8.9	296	337												0	0	57.2	88.2	-9	92.1	12.69	12.66
2011-02-22 06:00:00	2.8	0.4	6	48	353												0	0	57.1	88	-9.1	91.8	12.67	12.62
2011-02-22 07:00:00	2.5	0.4	5.5	18	347												0	0	57	87.9	-9.2	91.8	12.66	12.64
2011-02-22 08:00:00	1.6	0.4	4.7	334	351												0	0	57	87.9	-8.9	91.2	13.11	12.78
2011-02-22 09:00:00	3	0.4	7.8	21	64												0	0	57	87.8	-8.1	89.3	14.3	14.27
2011-02-22 10:00:00	2.6	0.7	7	70	84												0	0	57	87.8	-7.5	88.2	14.29	14.27
2011-02-22 11:00:00	6.2	2.2	11.6	160	176												0	0	57.2	88	-5.7	83.3	14.2	14.18
2011-02-22 12:00:00	6.5	5	14.4	180	190												0	0	57	87.6	-5.9	85	14.18	14.16
2011-02-22 13:00:00	5	2.2	11.6	168	188												0	0	56.6	87	-5.6	86.3	14.18	14.16
2011-02-22 14:00:00	6.5	4.3	12.3	87	163												0	0	56.8	87.3	-6.5	90.3	14.25	14.23
2011-02-22 15:00:00	8.6	8.6	18.6	130	168												0	0	57.7	88.2	-6.9	92.4	14.32	14.3
2011-02-22 16:00:00	6.9	6.5	15.4	106	127												0	0	58.1	88.5	-6.7	92	14.34	14.32
2011-02-22 17:00:00	7	7.2	15.3	75	79												0	0	58	88	-7.5	92.4	14.36	14.31
2011-02-22 18:00:00	13.1	10.8	33.1	81	87												0.4	0	57.4	87.7	-8.9	92	13.93	13.66
2011-02-22 19:00:00	16.3	12.2	50.6	59	67												2.4	0	55.7	89	-9	84.5	13.35	13.25
2011-02-22 20:00:00	15.8	14.4	41.8	57	124												1.8	0	54.7	89.5	-8.8	81	13.04	13
2011-02-22 21:00:00	9.8	2.9	22.1	61	112												0	0	54.3	88.8	-9.7	92.5	12.92	12.89
2011-02-22 22:00:00	8.2	2.9	27.7	85	165												0	0	54.1	88.5	-10.1	90.3	12.87	12.85
2011-02-22 23:00:00	6.3	0.4	15.1	51	163												0	0	53.9	88.2	-10.7	92.6	12.84	12.83
2011-02-23 00:00:00	7.8	1.4	18.4	58	85												0	0	53.8	88	-10.9	92	12.82	12.79
2011-02-23 01:00:00	6.9	0.7	17.8	27	90												0	0	53.6	87.9	-11.2	91.8	12.8	12.79
2011-02-23 02:00:00	3.8	0.4	14	26	335												0	0	53.5	87.8	-11.5	92.5	12.78	12.76
2011-02-23 03:00:00	7.3	0.7	18.4	56	62												0	0	53.5	87.7	-11.3	89	12.75	12.73
2011-02-23 04:00:00	9.1	1.8	21.7	35	265												0	0	54	88.1	-10.3	77.2	12.72	12.7
2011-02-23 05:00:00	8.4	2.2	28.4	37	77												0	0	54.3	88.3	-9.8	67.8	12.69	12.65
2011-02-23 06:00:00	8	2.2	18.4	51	65												0	0	54.1	88.1	-9.8	56.1	12.66	12.63
2011-02-23 07:00:00	6.8	1.4	21.9	17	43												0	0	53.8	87.8	-10.7	60.8	12.64	12.62
2011-02-23 08:00:00	8.3	2.9	19.9	28	35												0	0	53.6	87.7	-10.6	57	13.29	12.75
2011-02-23 09:00:00	5.3	2.2	10.8	41	53												0	0	53.9	88	-8.8	48	14.3	14.24
2011-02-23 10:00:00	7	5	16.9	31	86												0	0	54.1	88.2	-8.1	49.1	14.29	14.27
2011-02-23 11:00:00	6.2	5.4	14.9	135	190												0	0	54.3	88.2	-7.6	51.8	14.25	14.23
2011-02-23 12:00:00	5.8	5.4	12.8	166	198												0	0	54.6	88.5	-6.4	50.1	14.21	14.2
2011-02-23 13:00:00	7	6.5	15.3	161	171												0	0	54.9	88.7	-6	48.4	14.2	14.18
2011-02-23 14:00:00	7.8	6.5	21.2	136	192												0	0	55.1	88.8	-5.3	46.6	14.18	14.16
2011-02-23 15:00:00	16.4	19.4	34.9	149	172												0	0	55.5	89	-4.9	40.2	14.23	14.21
2011-02-23 16:00:00	15.8	14.8	32.1	177	185												0	0	55.5	89	-4.6	37.9	14.25	14.23
2011-02-23 17:00:00	14.6	14.4	33.9	139	155												0.3	0	55.4	88.8	-4.7	33.6	14.27	14.25
2011-02-23 18:00:00	19.7	22.3	56.7	97	101												5.3	0.2	54.8	88.9	-5.2	35.6	13.9	13.57
2011-02-23 19:00:00	16.9	17.3	44.1	71	117												1.3	0	53.4	89.2	-5.5	40.8	13.26	13.17
2011-02-23 20:00:00	11.2	7.9	27.8	90	138												0.3	0	51	89	-6	46.5	13	12.97
2011-02-23 21:00:00	10.4	5	20.1	60	72												0	0	50.1	88.3	-8.1	62.8	12.93	12.91
2011-02-23 22:00:00	6.9	1.8	19.4	119	122												0	0	50	88.3	-8.3	64	12.88	12.86
2011-02-23 23:00:00	8.2	5	20.9	179	208												0	0	50.1	88.3	-8.2	62.3	12.86	12.84
2011-02-24 00:00:00	5.5	3.6	14.9	138	214												0	0	50.1	88.4	-8.2	60.5	12.84	12.82
2011-02-24 01:00:00	8.7	5.4	18.3	165	222												0	0	50.1	88.4	-8.1	58.6	12.82	12.79
2011-02-24 02:00:00	11.1	7.6	29.7	181	193												0.2	0	50.5	88.7	-6.8	64.6	12.8	12.79
2011-02-24 03:00:00	9.7	5	24.6	55	69												0	0	49.9	88.5	-7.3	72.2	12.79	12.77
2011-02-24 04:00:00	10.7	5.8	26.3	72	83												0.2	0	49.9	88.5	-7.4	76.5	12.76	12.73
2011-02-24 05:00:00	13.1	8.3	24.6	51	61												0.4	0	49.9	88.7	-6.8	81	12.73	12.71
2011-02-24 06:00:00	11.2	7.2	27	62	95												0.2	0.2	49.4	88.5	-7	88	12.71	12.68
2011-02-24 07:00:00	8.7	4	18.1	51	59												0.2	0.2	49.7	88.2	-6.8	93.5	12.69	12.67
2011-02-24 08:00:00	5.9	2.2	19.1	86	114												0	0	51.1	89.4	-5.8	94.2	12.95	12.77
2011-02-24 09:00:00	6.8	5.8	17.1	33	54												0.1	0.2	53	91.2	-5.2	94.2	14.15	13.9
2011-02-24 10:00:00	9.4	9.4	18.9	78	81												0.2	0.2	54.1	91.9	-4.7	93.2	14.27	14.25
2011-02-24 11:00:00	7.1	5.8	16.1	49	77												0	0	54.8	92.5	-3.1	90.5	14.23	14.2
2011-02-24 12:00:00	9.8	5	33	19	182												0	0	55.5	96.1	-1.7	85.1	14.15	14.12
2011-02-24 13:00:00	8.4	2.9	18.4	110	121												0	0	55	93.2	-2	88.2	14.12	14.09
2011-02-24 14:00:00	7.5	4.7	21.8	161	165												0	0	54.5	92.3	-1.4	86.2	14.08	14.04
2011-02-24 15:00:00	9.1	5.8	22.9	143	161												0	0	53.6	91.7	-2.9	90	14.18	14.13
2011-02-24 16:00:00	8.1	4.3	19.4	171	174												0	0	53.2	91.2	-3.3	89.5	14.23	14.18
2011-02-24 17:00:00	4.8	0.7	12.2	79	103												0	0	53	90.8	-4.2	85.8	14.3	14.29
2011-02-24 18:00:00	6.3	2.2	17.6	103	126												0	0	52.8	90.5	-4.8	87.5	13.94	13.66
2011-02-24 19:00:00	8.2	3.6	21.9	114	144												0	0	52.6	90.3	-5.3	94.7	13.24	13.16
2011-02-24 20:00:00	6.4	2.9	24.5	56	81												0	0	52.8	90.5	-5.2	81.5	13	12.97
2011-02-24 21:00:00	8.8	4.3	24.1	86	239												0	0	52.9	90.5	-5	68.3	12.93	12.9
2011-02-24 22:00:00	10.3	6.8	28.7	12	188												0.6	0	53	91	-3.7	57.9	12.89	12.87
2011-02-24 23:00:00	8.2	4.3	26.6	58	63												0	0	52.8	91	-3.6	61	12.88	12.86
2011-02-25 00:00:00	10.7	4.3	19.1	44	53												0	0	52.6	90.8	-3.9	67.4	12.86	12.84
2011-02-25 01:00:00	9.8	4.3	19.4	43	48												0	0	52.4	90.5	-4.4	74.9	12.84	12.84
2011-02-25 02:00:00	5.1	1.4	14.1	38	309												0	0	52.5	90.6	-4.2	73.8	12.82	12.8
2011-02-25 03:00:00	6.3	1.4	15.6	6	34												0	0	52.5	90.6	-4.4	74.7	12.8	12.78
2011-02-25 04:00:00	10.4	6.8	32	254	257												0	0	52.6	90.8	-3.7	63.2	12.78	12.75
2011-02-25 05:00:00	9.7	5	23.2	43	254												0	0	52.7	90.7	-3.5	57	12.75	12.73
2011-02-25 06:00:00	6.1	1.4	15.2	187	263												0	0	52.9	90.8	-3.2	56.6	12.73	12.71
2011-02-25 07:00:00	10.1	6.8	31.4	61	98												0.4	0	53.3	91.2	-1.9	50.9	12.71	12.68
2011-02-25 08:00:00	14.1	14.8	55.7	19	32												2.2	0	53.8	91.8	-0.5	47.4	13.32	12.84
2011-02-25 09:00:00	20.8	21.6	59	54	63												11.9	0.3	53.9	91.3	1.1	41.6	14.19	14.17
2011-02-25 10:00:00	9	4.3	27.6	61	83												0	0	53.8	91	1	44.2	14.16	14.15
2011-02-25 11:00:00	12.2	9.4	42.1	83	130												0	0	53.9	91.1	1.3	44.1	14.16	14.14
2011-02-25 12:00:00	14.3	13	44.6	95	140												0	0	53.8	90.9	1.2	45.6	14.16	14.14
2011-02-25 13:00:00	14.2	13.3	73.5	121	149												0.5	0	53.5	90.8	1.6	45	14.16	14.14
2011-02-25 14:00:00	19.6	21.6	75.8	105	120												12.7	1.2	53	90	1.4	49.5	14.2	14.18
2011-02-25 15:00:00	13.2	9	28.8	122	157												0	0	52.5	89.3	0.7	54.8	14.18	14.15
2011-02-25 16:00:00	16.4	15.1	59.6	54	85												7.7	0.2	53	89.7	2.7	44.5	14.16	14.14
2011-02-25 17:00:00	21.1	20.2	62.2	22	359												20.8	0.8	52.7	89.4	2.9	41	14.21	14.18
2011-02-25 18:00:00	14.1	9.7	33	339	340												0	0	52.5	89	1.9	44.1	13.74	13.43
2011-02-25 19:00:00	14.1	10.1	34	318	335												0	0	52.5	89	2	43	13.14	13.07
2011-02-25 20:00:00	15.3	12.6	40.1	337	338												0	0	52.5	89	2	43.7	13	12.98
2011-02-25 21:00:00	10.7	5	25.8	15	32												0	0	52.2	88.5	1.1	48.5	12.95	12.93
2011-02-25 22:00:00	8.4	2.9	21.6	1	30												0	0	52.3	88.7	1.5	46.7	12.92	12.9
2011-02-25 23:00:00	10.3	5.8	30.2	327	338												0	0	52.6	88.8	2.1	45	12.91	12.89
2011-02-26 00:00:00	12.8	9.7	36.8	214	304												0	0	52.6	89	2.3	45.9	12.89	12.86
2011-02-26 01:00:00	8.2	1.4	17.1	318	327												0	0	52.7	89	2.6	44.1	12.88	12.84
2011-02-26 02:00:00	9.1	5	24.5	226	289												0	0	52.6	89	2.5	44.1	12.86	12.85
2011-02-26 03:00:00	10.7	6.1	32.6	44	268												0	0	52.7	89	2.4	44.9	12.84	12.82
2011-02-26 04:00:00	12.8	9.4	46.8	136	216												0	0	52.6	89	2.4	44	12.83	12.81
2011-02-26 05:00:00	9.3	5	24.6	239	334												0	0	52.4	88.8	1.6	46.4	12.8	12.78
2011-02-26 06:00:00	8.2	3.6	21.3	122	173												0	0	52.1	88.4	0.8	50.9	12.75	12.72
2011-02-26 07:00:00	11.3	7.2	36.5	101	132												0	0	52.1	88.7	0.8	52.2	12.77	12.75
2011-02-26 08:00:00	9.7	5	29.9	32	122												0.1	0	52.1	88.5	1.1	49	13.23	12.92
2011-02-26 09:00:00	7.5	3.6	30.4	23	58												0	0	52.2	88.5	2.3	44.1	14.16	14.13
2011-02-26 10:00:00	8.9	7.6	24.1	68	101												0	0	51.7	88.2	0.2	59.1	14.16	14.11
2011-02-26 11:00:00	7.7	4.3	19.9	72	89												0	0	51.6	88.1	0.8	61.7	14.16	14.14
2011-02-26 12:00:00	6	2.9	15.7	95	170												0	0	51.8	88.1	1.6	60.4	14.11	14.08
2011-02-26 13:00:00	6.7	2.9	13.8	48	139												0	0	51.5	87.4	0.8	64.8	14.12	14.07
2011-02-26 14:00:00	5.8	1.4	15.3	28	92												0	0	51.2	87	1	67.2	14.12	14.1
2011-02-26 15:00:00	5.1	0.7	12.1	66	100												0	0	50.9	86.5	0.4	71.7	14.11	14.07
2011-02-26 16:00:00	5.8	1.4	12.8	46	61												0	0	50.4	86	-0.2	73.5	14.12	14.09
2011-02-26 17:00:00	4.8	1.1	9.9	51	63												0	0	50	85.5	-1.3	76.7	14.2	14.16
2011-02-26 18:00:00	4.2	0.7	9.7	12	64												0	0	49.8	85.2	-2.6	82.7	13.82	13.45
2011-02-26 19:00:00	9.3	4	14.4	54	70												0	0	49.2	84.7	-4.2	94.8	13.15	13.07
2011-02-26 20:00:00	6.5	3.6	14	90	190												0.2	0.1	48.9	84.2	-4.8	95.7	12.98	12.96
2011-02-26 21:00:00	4.2	0.7	10.8	197	256												0	0	49.9	85.3	-4.7	95.3	12.93	12.91
2011-02-26 22:00:00	10.1	10.1	24.1	196	206												0.7	0.2	51	86.6	-4.7	95.5	12.89	12.88
2011-02-26 23:00:00	7.8	4.3	17.2	57	69												0	0	51.5	86.8	-5.1	95.3	12.87	12.85
2011-02-27 00:00:00	7	6.1	12.1	50	60												0	0	51	86.4	-5.8	94.8	12.86	12.84
2011-02-27 01:00:00	5.7	4	12.8	60	158												0.1	0.1	50.9	86.4	-6	94.9	12.84	12.8
2011-02-27 02:00:00	6.3	3.6	10.6	97	103												0.4	0.2	53	88	-6.5	94.5	12.82	12.8
2011-02-27 03:00:00	9.6	8.3	18.3	196	205												1.1	0.4	55.8	89.9	-7	94.2	12.79	12.78
2011-02-27 04:00:00	7.7	2.9	15.9	85	156												0.6	0.2	57	91.2	-7.7	93.8	12.77	12.73
2011-02-27 05:00:00	4.9	0.7	8	55	84												0.1	0	57.5	91.8	-8	93.7	12.74	12.7
2011-02-27 06:00:00	5.8	0.7	9.4	81	112												0.2	0	57.6	92.7	-8.2	93.5	12.71	12.7
2011-02-27 07:00:00	7.2	5	13.8	94	94												0.8	0.4	58	93.3	-8.3	93.5	12.7	12.68
2011-02-27 08:00:00	6	3.2	13.7	90	135												0.6	0.2	58	93.8	-8.3	93.3	12.84	12.72
2011-02-27 09:00:00	5.7	2.5	9.2	79	94												0.2	0	58	94.7	-8	93.2	14.1	13.79
2011-02-27 10:00:00	4.3	0.7	7.8	72	95												0	0	57.5	95	-7.3	92.9	14.3	14.29
2011-02-27 11:00:00	3.6	0.7	6	69	92												0	0	57.4	95.1	-5.7	92.8	14.25	14.24
2011-02-27 12:00:00	4.3	0.7	7.6	104	122												0	0	58	103.8	-5	93	14.23	14.21
2011-02-27 13:00:00	5.4	0.7	11.3	93	118												0	0	58.3	101.2	-4.3	93.3	14.21	14.18
2011-02-27 14:00:00	6.8	0.7	15.6	99	133												0	0	58.2	100.9	-4.9	92.6	14.21	14.2
2011-02-27 15:00:00	6.7	1.1	14.6	142	143												0	0	58.7	103.8	-5.5	91.5	14.24	14.21
2011-02-27 16:00:00	6.4	2.2	15.6	160	161												0	0	58.8	95.9	-6.8	91.9	14.3	14.28
2011-02-27 17:00:00	5.5	0.7	11.1	78	135												0	0	59.1	96.1	-7.5	93	14.36	14.33
2011-02-27 18:00:00	5.4	0.7	10.1	52	60												0	0	59.1	98.8	-8.5	93.2	14.07	13.86
2011-02-27 19:00:00	4.1	0.7	6.7	73	76												0	0	59.2	95.2	-8.8	93.3	13.39	13.29
2011-02-27 20:00:00	3.6	0.7	7.2	90	120												0	0	59.4	94.8	-8.8	93.3	13.06	13
2011-02-27 21:00:00	4.5	0.4	6.7	55	89												0	0	59.5	97	-9.1	93.2	12.93	12.91
2011-02-27 22:00:00	3.8	0.7	8.1	35	41												0	0	59.2	96.8	-9.9	92.7	12.88	12.86
2011-02-27 23:00:00	3.3	0.7	7.5	8	34												0	0	59.1	96.8	-9.9	92.7	12.85	12.82
2011-02-28 00:00:00	2.2	0.4	4.8	75	327												0	0	59	96.7	-9.9	92.7	12.83	12.78
2011-02-28 01:00:00	1.7	0.4	3.9	185	357												0	0	58.8	96.3	-9.7	92.8	12.82	12.79
2011-02-28 02:00:00	1.1	0.4	3.5	27	349												0	0	59.1	96.7	-10	92.7	12.79	12.77
2011-02-28 03:00:00	1	0.4	2.8	11	40												0	0	59.2	96.8	-9.9	92.7	12.77	12.75
2011-02-28 04:00:00	1.5	0.7	4.2	42	124												0	0	59.3	96.8	-9.8	92.7	12.73	12.71
2011-02-28 05:00:00	1.2	0.4	3.2	261	276												0	0	59.5	96.9	-9.8	92.8	12.7	12.68
2011-02-28 06:00:00	1.6	0.4	3.8	58	220												0	0	59.5	97	-9.9	92.7	12.68	12.66
2011-02-28 07:00:00	3.4	0.7	8.6	23	49												0	0	59.6	97.1	-9.9	92.7	12.66	12.64
2011-02-28 08:00:00	4.8	1.8	11.9	69	81												0	0	59.9	97.3	-9.4	92.8	13.25	12.88
2011-02-28 09:00:00	5.9	4	16.6	78	98												0	0	59.6	97.3	-8.7	92.7	14.32	14.28
2011-02-28 10:00:00	13.1	6.5	29.4	63	83												0	0	59.5	97.6	-8.6	92.2	14.32	14.3
2011-02-28 11:00:00	16.4	9.4	27.4	73	80												0	0	58.5	97.2	-8.2	91.2	14.29	14.27
2011-02-28 12:00:00	9.7	4	23.7	81	129												0	0	57.8	97.1	-7.2	89.9	14.25	14.24
2011-02-28 13:00:00	2.9	0.7	11.7	192	196												0	0	57.2	96.7	-4.8	90.7	14.23	14.21
2011-02-28 14:00:00	3.8	0.7	9	24	220												0	0	57	96.6	-5.6	90.7	14.24	14.22
2011-02-28 15:00:00	3.5	0.7	8.2	191	197												0	0	57	96.5	-4.8	91.6	14.23	14.2
2011-02-28 16:00:00	4.2	0.7	14.2	113	302												0	0	57.2	96.5	-6	91.5	14.29	14.27
2011-02-28 17:00:00	8.6	4.7	23.4	67	96												0	0	57.1	96.4	-7.7	91.5	14.36	14.32
2011-02-28 18:00:00	8.5	5.8	21.8	67	94												0	0	56.6	96.3	-8.1	92.2	14	13.7
2011-02-28 19:00:00	13.8	12.6	30.1	62	90												0	0	56.6	96.1	-8.3	91.8	13.36	13.26
2011-02-28 20:00:00	16.7	15.1	37.4	51	65												0	0	56.4	96.1	-8.2	88.1	13.04	12.99
2011-02-28 21:00:00	22.9	23.8	46.5	39	48												1.1	0	55.4	97.9	-7.2	72.1	12.93	12.89
2011-02-28 22:00:00	13.2	12.6	29.6	42	48												0.5	0	55.7	98	-6.5	59.3	12.89	12.87
2011-02-28 23:00:00	14.7	13.7	33.3	70	114												0.5	0	54.9	97.3	-6.4	57	12.87	12.85
2011-03-01 00:00:00	5.8	2.2	17.2	155	337												0	0	54.5	96.9	-6.8	59.8	12.86	12.84
2011-03-01 01:00:00	5.6	2.2	14.6	18	332												0	0	54.1	97	-8	72.5	12.83	12.82
2011-03-01 02:00:00	5.2	2.2	13.3	340	340												0	0	54.1	97	-8	73.5	12.81	12.79
2011-03-01 03:00:00	5.8	1.8	12.1	15	33												0	0	53.9	96.7	-8.3	79.5	12.78	12.76
2011-03-01 04:00:00	3.8	0.7	13.8	26	30												0	0	53.9	96.7	-8.4	81.2	12.74	12.73
2011-03-01 05:00:00	4.6	0.7	8.7	13	18												0	0	54	96.6	-8.1	79.3	12.71	12.69
2011-03-01 06:00:00	5.4	1.4	16.4	32	61												0	0	53.9	96.5	-8.3	82.9	12.68	12.66
2011-03-01 07:00:00	11.4	9.4	32.5	98	106												1	0	54.1	96.6	-7.8	78.7	12.67	12.66
2011-03-01 08:00:00	9.5	5.8	27.9	298	309												0.4	0	54	97	-7.5	78	13.33	12.95
2011-03-01 09:00:00	10.9	6.5	26.8	238	268												0	0	54	97.3	-6.8	72.6	14.3	14.27
2011-03-01 10:00:00	10.9	7.6	26	218	248												0	0	54.4	97.3	-5.8	65.2	14.29	14.25
2011-03-01 11:00:00	8.6	2.2	17	245	258												0	0	54.8	97.8	-3.9	53.3	14.26	14.24
2011-03-01 12:00:00	9	4.7	20.8	243	257												0	0	54.6	97.6	-4.4	63.4	14.26	14.23
2011-03-01 13:00:00	7.2	2.5	18.6	213	277												0	0	54.3	97.2	-5.3	77.7	14.27	14.23
2011-03-01 14:00:00	9.6	5	27.2	119	131												0	0	54.1	97.2	-5.5	84.6	14.25	14.22
2011-03-01 15:00:00	10.6	4.7	33.5	71	92												0.4	0	54.1	97.2	-5.8	88	14.27	14.25
2011-03-01 16:00:00	12.2	10.1	38.5	130	163												0.7	0	54.2	97.3	-5	76.7	14.29	14.26
2011-03-01 17:00:00	31.5	47.9	76.3	117	126												24.1	1.4	50.1	97.2	-4.5	61.5	14.34	14.32
2011-03-01 18:00:00	13.7	11.2	38.4	186	228												1	0	48.1	96.8	-5.7	74.4	13.97	13.69
2011-03-01 19:00:00	17.4	21.2	47.1	114	198												4.8	0	48.2	96.8	-5.5	70.9	13.34	13.25
2011-03-01 20:00:00	23.1	29.2	57.4	106	111												11.6	0.1	48.3	96.7	-4.8	61.9	13.04	12.98
2011-03-01 21:00:00	31.1	46.1	65.9	80	104												22.1	0	48.4	96.7	-4.5	55	12.93	12.91
2011-03-01 22:00:00	35.9	54	75.3	109	116												43	1.1	48.6	97.4	-3.2	42.1	12.91	12.89
2011-03-01 23:00:00	31.9	46.8	68.1	99	103												18.4	0.2	48.9	97.3	-2.7	39.9	12.89	12.87
2011-03-02 00:00:00	25.2	29.9	53.8	107	121												0.8	0	48.7	96.9	-3.2	38.4	12.88	12.86
2011-03-02 01:00:00	20	18.7	45.9	112	121												0.3	0	48.5	96.7	-4	40.4	12.86	12.84
2011-03-02 02:00:00	16.4	15.1	41.4	138	140												0.2	0	48.4	96.6	-4	41.5	12.84	12.82
2011-03-02 03:00:00	23.1	28.1	62.7	119	138												6.7	0.4	48.5	96.6	-3.8	41.1	12.81	12.79
2011-03-02 04:00:00	13.7	11.2	35.6	240	253												0.4	0	48	96.2	-5	45.5	12.77	12.75
2011-03-02 05:00:00	12.3	9.4	50.2	207	231												0	0	48.1	96.3	-4.7	39.8	12.74	12.71
2011-03-02 06:00:00	14.7	12.2	46.6	143	158												0	0	48.2	96.3	-4.3	35.1	12.71	12.69
2011-03-02 07:00:00	10.4	4.7	27.1	247	289												0	0	48	96.2	-4.9	37	12.71	12.66
2011-03-02 08:00:00	9.8	5	21.6	304	310												0	0	48.2	96.2	-4.2	30.1	13.45	12.95
2011-03-02 09:00:00	11.7	10.1	40.9	6	134												0.2	0	48.5	96.5	-2.8	20.7	14.23	14.22
2011-03-02 10:00:00	10.9	7.6	28.1	71	100												0	0	48.6	96.7	-1.9	20.4	14.21	14.2
2011-03-02 11:00:00	17.4	13.7	33.6	90	99												0	0	48.8	96.7	-2.2	23.4	14.21	14.18
2011-03-02 12:00:00	8.9	5.8	20.9	96	201												0	0	48.5	96.5	-2.2	37.5	14.2	14.18
2011-03-02 13:00:00	6	0.7	12.2	130	206												0	0	48.4	96.3	-2.3	49	14.16	14.14
2011-03-02 14:00:00	5.2	2.2	12.3	160	192												0	0	48.5	96.2	-2.1	49.2	14.14	14.12
2011-03-02 15:00:00	6.8	4.3	13	184	195												0	0	48.4	96	-2.8	53.1	14.13	14.11
2011-03-02 16:00:00	6.7	1.4	12.9	151	203												0	0	48.3	95.8	-3.2	62.5	14.13	14.09
2011-03-02 17:00:00	5.3	1.4	11.7	135	187												0	0	48	95.5	-4	63.4	14.18	14.16
2011-03-02 18:00:00	5.6	1.4	14.3	113	127												0	0	47.7	95	-6.1	58.1	13.91	13.66
2011-03-02 19:00:00	10.2	9	23.5	100	113												0	0	47.3	94.8	-7	61.9	13.2	13.12
2011-03-02 20:00:00	8.2	4.7	19.4	88	91												0	0	47.1	94.5	-7.5	54	12.98	12.95
2011-03-02 21:00:00	5.1	2.2	14.9	63	357												0	0	47	94.5	-8	56	12.91	12.89
2011-03-02 22:00:00	3.5	0.7	10.9	314	346												0	0	46.9	94.3	-8.2	57.3	12.87	12.85
2011-03-02 23:00:00	2.2	0.7	7.7	16	351												0	0	46.8	94.3	-8.4	56.8	12.84	12.81
2011-03-03 00:00:00	2.5	2.2	6.4	26	346												0	0	46.8	94.2	-8.6	59.5	12.82	12.78
2011-03-03 01:00:00	2.5	0.7	6.7	313	318												0	0	46.7	94.2	-8.8	61.9	12.8	12.78
2011-03-03 02:00:00	1.8	0.7	4.7	7	13												0	0	46.5	94	-9.2	65.5	12.79	12.75
2011-03-03 03:00:00	2.8	1.4	4.9	25	47												0	0	46.5	94	-9.2	71.5	12.77	12.73
2011-03-03 04:00:00	2.3	0.7	6.5	24	50												0	0	46.5	94	-9.2	72.5	12.74	12.7
2011-03-03 05:00:00	1.6	0.4	4.2	310	339												0	0	46.5	94	-9.2	74.3	12.71	12.7
2011-03-03 06:00:00	1	0.4	3.2	245	278												0	0	46.5	94	-9.5	77.5	12.68	12.68
2011-03-03 07:00:00	1.6	0.7	5	348	351												0	0	46.5	94	-9.5	79	12.7	12.64
2011-03-03 08:00:00	0.9	0.4	3.8	0	307												0	0	46.5	94	-8.6	73.8	13.84	13.41
2011-03-03 09:00:00	2.6	0.7	8.6	55	105												0	0	46.8	94.2	-4.8	58.5	14.25	14.24
2011-03-03 10:00:00	2	0.7	7.8	158	158												0	0	47.1	94.5	-4.1	60.1	14.21	14.19
2011-03-03 11:00:00	3.1	2.2	8.8	195	200												0	0	47.4	94.7	-4.1	61.5	14.18	14.16
2011-03-03 12:00:00	7.4	5.4	14.8	202	206												0	0	47.5	94.8	-5.2	65.7	14.19	14.17
2011-03-03 13:00:00	10	8.3	18.4	200	201												0	0	47.5	94.8	-5.3	67.5	14.23	14.21
2011-03-03 14:00:00	10.9	13	20.8	194	196												0	0	47.6	94.9	-5	67.1	14.23	14.21
2011-03-03 15:00:00	11.8	11.9	20.2	190	195												0	0	47.7	94.8	-5.7	70.9	14.28	14.24
2011-03-03 16:00:00	10.1	7.6	17.6	191	198												0	0	47.5	94.7	-5.9	72.4	14.32	14.3
2011-03-03 17:00:00	8.2	4	14.8	203	213												0	0	47.5	94.4	-6.5	77.2	14.35	14.33
2011-03-03 18:00:00	5.6	0.7	10.4	204	223												0	0	47.1	94.2	-7.1	84.7	14	13.87
2011-03-03 19:00:00	4.5	0.4	8.6	171	204												0	0	47	93.9	-7.6	90	13.27	13.18
2011-03-03 20:00:00	1.9	0.4	6.9	147	169												0	0	47.8	93.8	-7.5	93.5	13	12.96
2011-03-03 21:00:00	2.3	0.7	6.2	217	325												0	0	47.9	94	-7.7	93	12.91	12.89
2011-03-03 22:00:00	1.8	0.4	5.5	6	181												0	0	47.6	93.2	-7.8	92.8	12.88	12.86
2011-03-03 23:00:00	6	0.7	14.9	35	67												0	0	47.8	93.2	-7.1	85.1	12.86	12.84
2011-03-04 00:00:00	14.8	10.1	28.6	57	72												0	0	47.9	95	-6.3	69.1	12.84	12.82
2011-03-04 01:00:00	13.1	7.9	24.5	29	57												0	0	47.6	95.8	-6.1	65.1	12.83	12.81
2011-03-04 02:00:00	7.5	1.4	14.8	21	23												0	0	47.8	95.8	-5.7	60.5	12.82	12.8
2011-03-04 03:00:00	3.8	0.7	10.9	51	77												0	0	47.3	95.3	-7	75.3	12.79	12.77
2011-03-04 04:00:00	8.1	1.8	17.1	46	82												0	0	47.5	95.7	-6.2	65.2	12.76	12.74
2011-03-04 05:00:00	3.3	0.4	9.1	33	360												0	0	47.9	95.8	-5.5	57.7	12.73	12.71
2011-03-04 06:00:00	3.8	0.7	12.6	331	349												0	0	47.4	95.5	-6.6	68.8	12.71	12.69
2011-03-04 07:00:00	7.9	2.2	20.7	272	279												0	0	47.5	95.5	-6.6	69	12.7	12.68
2011-03-04 08:00:00	8.2	2.9	22.9	280	280												0	0	47.5	95.6	-6.2	64.5	13.6	13.2
2011-03-04 09:00:00	11.8	9	33.8	20	279												0.4	0	47.8	95.7	-5.2	59.4	14.29	14.27
2011-03-04 10:00:00	15.6	14.8	41.8	145	148												0.2	0	48	95.8	-4	54.2	14.25	14.23
2011-03-04 11:00:00	14.4	11.5	35.5	125	185												0	0	48.2	95.9	-3.9	52.1	14.25	14.23
2011-03-04 12:00:00	10.5	8.6	20.7	118	131												0	0	48.4	96	-3.2	49.5	14.23	14.19
2011-03-04 13:00:00	12.8	11.5	26.9	114	128												0	0	48.4	96	-3	48.5	14.23	14.21
2011-03-04 14:00:00	7.5	2.9	17.4	120	123												0	0	48.5	95.9	-2.4	48.3	14.2	14.16
2011-03-04 15:00:00	5.5	3.2	16.6	119	148												0	0	48.4	95.6	-3.1	56.8	14.26	14.23
2011-03-04 16:00:00	6.2	4	14.6	173	201												0	0	48.4	95.6	-3	64.7	14.23	14.18
2011-03-04 17:00:00	3.1	0.7	8.1	163	195												0	0	48.2	95.3	-3.9	68.5	14.29	14.25
2011-03-04 18:00:00	5.2	1.8	14.4	112	115												0	0	47.9	95	-5	73.2	14.07	13.93
2011-03-04 19:00:00	3.5	0.4	9.4	15	312												0	0	47.6	94.8	-5.9	73.8	13.3	13.21
2011-03-04 20:00:00	3.6	0.7	8.1	15	359												0	0	47.5	94.7	-6	68	13.03	12.97
2011-03-04 21:00:00	3	0.4	6.3	23	26												0	0	47.4	94.5	-6.5	65.3	12.93	12.9
2011-03-04 22:00:00	3.4	0.4	7.3	3	18												0	0	47.3	94.5	-6.4	63.7	12.88	12.87
2011-03-04 23:00:00	2.8	0.4	6.5	42	353												0	0	47.4	94.5	-6.3	58.2	12.86	12.84
2011-03-05 00:00:00	2.1	0.4	5.8	342	345												0	0	47.4	94.5	-6.5	59.2	12.84	12.83
2011-03-05 01:00:00	1.6	0.4	5.6	4	13												0	0	47.2	94.5	-6.6	59.1	12.82	12.79
2011-03-05 02:00:00	2.6	0.4	5.7	3	26												0	0	47.3	94.5	-6.4	46.5	12.79	12.77
2011-03-05 03:00:00	2.6	0.7	6	22	340												0	0	47.4	94.5	-6.4	42.2	12.74	12.73
2011-03-05 04:00:00	3.5	0.4	6.8	339	354												0	0	47.3	94.4	-6.3	38	12.74	12.72
2011-03-05 05:00:00	3.3	0.4	7.1	8	16												0	0	47.2	94.5	-6.3	34.9	12.71	12.68
2011-03-05 06:00:00	4.5	0.4	9.2	14	347												0	0	47.2	94.3	-6.3	33.2	12.68	12.66
2011-03-05 07:00:00	3.9	0.4	8.3	320	351												0	0	47.3	94.4	-6.4	31.9	12.68	12.65
2011-03-05 08:00:00	1.5	0.7	6.2	1	360												0	0	47.2	94.4	-6.2	35.2	13.68	13.25
2011-03-05 09:00:00	2.7	0.7	4.9	1	38												0	0	47.4	94.6	-4.2	31.6	14.27	14.25
2011-03-05 10:00:00	2.4	0.7	8.2	69	197												0	0	47.7	95	-2	30.8	14.19	14.16
2011-03-05 11:00:00	6.8	5.8	14.8	162	181												0	0	48	95.2	-3.2	36.9	14.17	14.16
2011-03-05 12:00:00	7.7	7.6	16.4	179	186												0	0	48.1	95.3	-3	37.4	14.18	14.16
2011-03-05 13:00:00	9.9	9	20.9	177	185												0	0	48.3	95.3	-2.6	38	14.18	14.17
2011-03-05 14:00:00	8.9	8.3	17.6	193	204												0	0	48.5	95.2	-2.2	37.8	14.2	14.18
2011-03-05 15:00:00	10.3	9	18.9	206	214												0	0	48.5	95.1	-2.1	38.6	14.18	14.16
2011-03-05 16:00:00	9.8	7.2	16.6	207	228												0	0	48.5	94.8	-2.2	40.2	14.18	14.15
2011-03-05 17:00:00	7.3	3.2	13.3	164	200												0	0	48.2	94.6	-3.2	48.6	14.23	14.18
2011-03-05 18:00:00	2.6	0.7	6.5	6	63												0	0	47.9	94.2	-4.8	56.5	14.02	13.87
2011-03-05 19:00:00	3	0.4	8.2	8	33												0	0	47.7	94	-5.3	63.5	13.25	13.16
2011-03-05 20:00:00	3	0.4	6.8	18	51												0	0	47.6	94	-5.5	66.7	13	12.96
2011-03-05 21:00:00	4.6	0.4	7.8	21	22												0	0	47.6	94	-5.2	61.6	12.92	12.91
2011-03-05 22:00:00	1.8	0.4	5.3	335	340												0	0	47.7	94	-5.5	61.5	12.88	12.87
2011-03-05 23:00:00	3.2	1.1	11.6	2	26												0	0	47.6	94	-5.4	63.3	12.86	12.84
2011-03-06 00:00:00	4.7	0.7	13	1	356												0	0	47.8	94.1	-5.2	62.8	12.84	12.8
2011-03-06 01:00:00	3.5	0.4	10.4	7	30												0	0	48	94.2	-4.7	59.5	12.84	12.8
2011-03-06 02:00:00	2.7	0.4	7.3	2	347												0	0	48	94.2	-4.5	60.3	12.8	12.79
2011-03-06 03:00:00	2.6	0.4	7.6	14	346												0	0	48.2	94.5	-4	60.4	12.77	12.73
2011-03-06 04:00:00	3.1	0.4	7	15	62												0	0	48.2	94.5	-3.8	60.5	12.77	12.74
2011-03-06 05:00:00	3.4	0.4	6.2	21	46												0	0	48.4	94.7	-3.4	59.6	12.74	12.72
2011-03-06 06:00:00	3.8	0.4	10.7	13	17												0	0	48.5	94.7	-3.1	58	12.71	12.71
2011-03-06 07:00:00	3.4	0.4	8.3	1	10												0	0	48.5	94.7	-3	56.4	12.73	12.68
2011-03-06 08:00:00	3.1	0.7	7.4	2	27												0	0	48.4	94.8	-2	52.4	13.61	13.16
2011-03-06 09:00:00	3.9	0.4	9.7	11	21												0	0	48.7	95.1	-0.6	47.5	14.2	14.17
2011-03-06 10:00:00	2	0.7	6.8	154	285												0	0	48.9	95.2	2.3	44.9	14.13	14.11
2011-03-06 11:00:00	4.3	2.2	10.2	147	182												0	0	49	95.2	0.9	50.1	14.11	14.09
2011-03-06 12:00:00	6.2	4.7	12.2	191	201												0	0	49	94.8	0	54.6	14.12	14.09
2011-03-06 13:00:00	7.3	4	16.2	191	193												0	0	49	94.2	-0.5	54.5	14.16	14.13
2011-03-06 14:00:00	9.7	9.4	18.2	198	202												0	0	49	93.8	-0.3	54.6	14.18	14.16
2011-03-06 15:00:00	9.6	9.4	17.9	203	214												0	0	49	93.5	0	54.7	14.14	14.12
2011-03-06 16:00:00	11.7	12.2	18.4	199	203												0	0	48.6	93.2	-0.2	54.6	14.15	14.13
2011-03-06 17:00:00	6.1	2.9	12.6	55	199												0	0	48.4	93	-0.6	56.4	14.17	14.14
2011-03-06 18:00:00	1.6	0.7	4.2	46	92												0	0	48.1	92.6	-2.4	62.8	13.96	13.82
2011-03-06 19:00:00	2.6	0.4	4	27	40												0	0	48	92.4	-2.9	63.8	13.21	13.13
2011-03-06 20:00:00	2.5	0.4	5	38	44												0	0	47.9	92.4	-3	64.3	13	12.96
2011-03-06 21:00:00	0.6	0.4	4	16	329												0	0	47.9	92.4	-3.3	66.4	12.93	12.9
2011-03-06 22:00:00	2.4	0.4	5.5	4	327												0	0	48	92.3	-3	57.7	12.89	12.88
2011-03-06 23:00:00	2.9	0.4	7.1	13	20												0	0	48	92.5	-2.2	40.9	12.86	12.84
2011-03-07 00:00:00	2.6	0.7	5.7	24	49												0	0	48.1	92.5	-2.1	36.8	12.86	12.84
2011-03-07 01:00:00	2.2	0.7	5	26	353												0	0	48.5	92.8	-1	24.6	12.84	12.82
2011-03-07 02:00:00	4.2	0.4	7.7	1	19												0	0	48.5	92.8	-0.8	22.1	12.82	12.8
2011-03-07 03:00:00	2.5	0.4	5.3	2	11												0	0	48.5	92.8	-0.9	21.9	12.82	12.79
2011-03-07 04:00:00	4.2	0.4	7.7	8	24												0	0	48.5	92.8	-0.8	20.6	12.78	12.75
2011-03-07 05:00:00	4.4	0.7	8.1	17	355												0	0	48.5	92.8	-0.7	20.1	12.74	12.7
2011-03-07 06:00:00	3.8	0.7	9.9	11	17												0	0	48.5	92.8	-0.7	19.8	12.75	12.72
2011-03-07 07:00:00	4.9	0.7	8.5	358	358												0	0	48.4	92.7	-0.9	21.1	12.74	12.71
2011-03-07 08:00:00	3.8	0.4	8.8	0	21												0	0	48.5	92.8	0	20.4	13.66	13.46
2011-03-07 09:00:00	8.2	1.4	12.3	36	41												0	0	48.7	93	0.7	20.4	14.18	14.16
2011-03-07 10:00:00	4.5	0.7	10.6	47	53												0	0	48.9	93.2	2.7	22.5	14.16	14.12
2011-03-07 11:00:00	3.9	1.1	8.8	172	194												0	0	48.9	93.3	2.8	27.9	14.09	14.07
2011-03-07 12:00:00	5.1	1.4	11.2	186	207												0	0	48.9	93.3	2	31.1	14.1	14.08
2011-03-07 13:00:00	8.8	6.5	14.9	197	201												0	0	48.8	93.2	1.3	33.4	14.14	14.12
2011-03-07 14:00:00	9.6	9	18.6	190	202												0	0	48.6	92.8	1.3	34.9	14.15	14.13
2011-03-07 15:00:00	11.9	11.5	18.4	202	206												0	0	48.8	92.2	1.2	36.9	14.14	14.12
2011-03-07 16:00:00	11.2	11.5	18.7	193	194												0	0	48.5	91.8	1.1	42.3	14.13	14.11
2011-03-07 17:00:00	5.2	2.2	12.2	68	176												0	0	48.3	91.5	0.6	49.4	14.14	14.11
2011-03-07 18:00:00	4.7	0.4	8	62	69												0	0	47.9	91.2	-1.4	61.1	13.96	13.79
2011-03-07 19:00:00	4.6	0.4	6.7	46	51												0	0	47.5	90.8	-2.4	70	13.21	13.12
2011-03-07 20:00:00	4.5	0.4	7	42	56												0	0	47.4	90.7	-2.9	75.4	13	12.96
2011-03-07 21:00:00	6	0.4	8.2	54	55												0	0	47.2	90.5	-3.2	80.5	12.93	12.91
2011-03-07 22:00:00	2.5	0.4	5.1	42	347												0	0	47.2	90.5	-3.7	80.7	12.89	12.88
2011-03-07 23:00:00	2	0.4	4.7	338	344												0	0	47	90.3	-4	81.8	12.86	12.82
2011-03-08 00:00:00	3.4	0.4	5.5	10	21												0	0	46.8	90.2	-4.5	81.3	12.84	12.82
2011-03-08 01:00:00	1.8	0.4	5.5	7	8												0	0	46.6	90	-5	85	12.82	12.8
2011-03-08 02:00:00	2	0.4	4.3	24	31												0	0	46.6	90	-5.1	87.8	12.8	12.77
2011-03-08 03:00:00	1.4	0.4	4.3	16	344												0	0	46.5	89.9	-5.4	90.8	12.79	12.76
2011-03-08 04:00:00	1.3	0.4	4.3	29	326												0	0	46.4	89.8	-5.8	92	12.77	12.75
2011-03-08 05:00:00	1.5	0.4	3.6	325	351												0	0	46.3	89.7	-5.8	88.8	12.74	12.73
2011-03-08 06:00:00	1.1	0.4	3.1	9	13												0	0	46.2	89.7	-6	86.5	12.71	12.69
2011-03-08 07:00:00	1.6	0.4	5.2	318	347												0	0	46.3	89.7	-6	69	12.72	12.68
2011-03-08 08:00:00	1.3	0.4	3.5	6	33												0	0	46.5	90	-3.4	49.2	13.78	13.48
2011-03-08 09:00:00	1.4	0.4	4.4	48	61												0	0	47	90.5	0	38.2	14.21	14.18
2011-03-08 10:00:00	2.2	0.4	5.6	191	278												0	0	47.1	90.5	1.6	43.7	14.16	14.13
2011-03-08 11:00:00	3.6	0.7	10	160	190												0	0	47	90.5	-1.2	64	14.14	14.12
2011-03-08 12:00:00	5.2	1.8	12.2	195	212												0	0	47.2	90.7	-1.3	66.5	14.14	14.12
2011-03-08 13:00:00	6.9	3.6	14.8	178	179												0	0	47.4	90.8	-0.9	67	14.18	14.15
2011-03-08 14:00:00	7.6	5	15.8	201	204												0	0	47.4	90.5	-0.5	62.6	14.16	14.15
2011-03-08 15:00:00	10.6	9	17.7	206	211												0	0	47.2	89.8	-0.8	63.4	14.16	14.14
2011-03-08 16:00:00	10.2	9	16.5	196	200												0	0	47	89.5	-0.9	60.1	14.16	14.14
2011-03-08 17:00:00	3.8	1.4	11.4	114	156												0	0	46.8	89.1	-0.9	56.7	14.14	14.12
2011-03-08 18:00:00	1.5	0.4	3.9	47	339												0	0	46.5	88.8	-2.9	62.9	13.95	13.8
2011-03-08 19:00:00	1.1	0.4	3.7	348	359												0	0	46.4	88.7	-3.4	65.3	13.23	13.15
2011-03-08 20:00:00	2.5	0.4	4.7	17	322												0	0	46.2	88.5	-3.7	66.4	13	12.96
2011-03-08 21:00:00	1.4	0.4	4.3	37	46												0	0	46	88.5	-4.2	66.2	12.93	12.89
2011-03-08 22:00:00	1.5	0.4	4.3	326	345												0	0	46	88.3	-4.5	67	12.88	12.87
2011-03-08 23:00:00	2.8	0.4	4.8	31	328												0	0	46	88.4	-3.9	60.2	12.86	12.84
2011-03-09 00:00:00	1.8	0.4	3.6	25	35												0	0	46	88.4	-4	56.1	12.84	12.82
2011-03-09 01:00:00	2.7	0.4	6	9	348												0	0	46	88.4	-3.9	52.6	12.82	12.8
2011-03-09 02:00:00	3.1	0.7	7	3	330												0	0	46	88.4	-4	52.5	12.8	12.77
2011-03-09 03:00:00	3.6	0.7	6	15	360												0	0	45.8	88.2	-4.3	54	12.79	12.77
2011-03-09 04:00:00	3.5	0.4	6.4	20	355												0	0	45.7	88.2	-4.4	53	12.76	12.72
2011-03-09 05:00:00	4.3	0.4	7.8	313	354												0	0	45.8	88.2	-4.3	52.5	12.73	12.71
2011-03-09 06:00:00	2	0.4	5.5	13	27												0	0	45.8	88.2	-4.3	50.8	12.71	12.68
2011-03-09 07:00:00	1.7	0.4	4.5	20	358												0	0	45.6	88.2	-4.8	50	12.72	12.68
2011-03-09 08:00:00	3	0.7	6.7	337	358												0	0	46	88.6	-2.4	41.7	13.78	13.46
2011-03-09 09:00:00	2.8	0.4	6	33	71												0	0	46.5	89	-0.3	35.7	14.2	14.18
2011-03-09 10:00:00	1.6	0.4	5	171	319												0	0	46.5	89.2	2	36.7	14.13	14.12
2011-03-09 11:00:00	3.2	0.7	8.9	165	196												0	0	46.5	89.3	0.8	41.5	14.11	14.09
2011-03-09 12:00:00	4.5	1.1	10.3	162	192												0	0	46.5	89.2	0	46.1	14.12	14.11
2011-03-09 13:00:00	8	6.1	15.2	184	193												0	0	46.6	89.3	-0.2	47.1	14.17	14.14
2011-03-09 14:00:00	9.7	9.4	15.9	195	211												0	0	46.5	89.2	-0.2	45.9	14.18	14.15
2011-03-09 15:00:00	8.9	7.6	15.6	213	216												0	0	46.4	89.2	0.4	46.2	14.14	14.12
2011-03-09 16:00:00	9.3	7.9	15.7	190	201												0	0	46	89	-0.3	47.9	14.14	14.12
2011-03-09 17:00:00	4.7	0.7	9.8	62	114												0	0	45.6	88.8	-0.9	51.8	14.14	14.12
2011-03-09 18:00:00	4.6	0.7	8.4	54	59												0	0	45.2	88.2	-3	60.8	14.05	13.86
2011-03-09 19:00:00	2.9	0.4	7.2	22	34												0	0	45	88	-3.8	66.9	13.29	13.18
2011-03-09 20:00:00	2.1	0.4	6.8	43	45												0	0	45	87.9	-4	69	13.01	12.98
2011-03-09 21:00:00	2.6	0.4	6.7	20	46												0	0	44.9	87.9	-4.2	68.8	12.93	12.9
2011-03-09 22:00:00	2.1	0.4	4.3	9	355												0	0	44.8	87.8	-4.3	68.5	12.87	12.86
2011-03-09 23:00:00	2.8	0.7	7.6	40	354												0	0	44.7	87.6	-4.6	68.3	12.83	12.8
2011-03-10 00:00:00	4.8	0.7	8.1	10	37												0	0	44.7	87.5	-4.5	63.9	12.84	12.81
2011-03-10 01:00:00	4	0.7	9.2	19	351												0	0	44.6	87.5	-4.7	57.2	12.82	12.8
2011-03-10 02:00:00	2.5	0.4	7.3	341	348												0	0	44.5	87.5	-4.8	59.6	12.8	12.77
2011-03-10 03:00:00	4	0.7	8.9	13	344												0	0	44.5	87.3	-5	60.5	12.77	12.75
2011-03-10 04:00:00	3.8	0.4	7.3	11	11												0	0	44.5	87.3	-4.9	61	12.75	12.73
2011-03-10 05:00:00	2	0.4	5.5	288	357												0	0	44.5	87.4	-5.2	61.6	12.73	12.7
2011-03-10 06:00:00	5.5	0.7	11	23	24												0	0	44.4	87.2	-5.1	62	12.71	12.65
2011-03-10 07:00:00	5.2	0.4	9.8	3	6												0	0	44.7	87.5	-4.3	58.8	12.72	12.68
2011-03-10 08:00:00	5.5	0.7	10.6	6	32												0	0	44.9	87.6	-3.5	56.3	13.76	13.5
2011-03-10 09:00:00	7.8	0.7	12.1	46	54												0	0	45.1	87.9	-2.3	53.1	14.23	14.21
2011-03-10 10:00:00	4.8	1.4	13.7	122	156												0	0	45.4	88.3	-0.6	50.4	14.18	14.17
2011-03-10 11:00:00	5.8	4	14.2	95	167												0	0	45.5	88.7	0	48.9	14.16	14.14
2011-03-10 12:00:00	6.8	4.7	15.4	173	191												0	0	45.9	89	0.4	47.9	14.15	14.13
2011-03-10 13:00:00	9.2	9	16.1	199	203												0	0	45.9	89	0.7	48.4	14.15	14.12
2011-03-10 14:00:00	10	12.2	18.4	197	202												0	0	45.6	88.8	1	47.5	14.16	14.15
2011-03-10 15:00:00	9.9	13.3	17.9	193	204												0	0	45.4	88.7	1.2	46	14.14	14.11
2011-03-10 16:00:00	11.3	15.1	18.1	198	203												0	0	45.2	88.5	0.8	47.8	14.14	14.12
2011-03-10 17:00:00	5	3.6	11.4	144	157												0	0	44.9	88.2	0.6	50.8	14.14	14.12
2011-03-10 18:00:00	1.4	0.4	4.8	30	298												0	0	44.6	88	-1.2	57.1	14.04	13.85
2011-03-10 19:00:00	1.4	0.4	3.9	64	343												0	0	44.4	87.8	-1.9	59.8	13.27	13.18
2011-03-10 20:00:00	3.6	0.4	5.5	48	52												0	0	44.2	87.5	-2.2	60.4	13.02	12.98
2011-03-10 21:00:00	3	0.7	6.3	56	356												0	0	44.1	87.5	-2.2	58.6	12.93	12.91
2011-03-10 22:00:00	1.6	0.4	3.6	30	336												0	0	44.1	87.5	-2.3	54.8	12.89	12.86
2011-03-10 23:00:00	1.1	0.4	4.5	20	25												0	0	44	87.5	-2.5	54.8	12.87	12.82
2011-03-11 00:00:00	2.4	0.4	6.5	19	29												0	0	44	87.5	-2.3	46.5	12.85	12.83
2011-03-11 01:00:00	2.1	0.7	5.7	339	350												0	0	43.8	87.2	-2.9	47.4	12.83	12.78
2011-03-11 02:00:00	3.2	0.4	6	23	307												0	0	43.9	87.4	-2.5	42.3	12.82	12.79
2011-03-11 03:00:00	3.2	1.1	5.8	21	353												0	0	44.2	87.5	-1.4	22.9	12.79	12.77
2011-03-11 04:00:00	3.2	0.7	6.7	10	19												0	0	44.2	87.6	-1.1	21.9	12.77	12.75
2011-03-11 05:00:00	1.7	0.4	3.9	17	17												0	0	44.3	87.8	-0.9	20.5	12.76	12.75
2011-03-11 06:00:00	1.4	0.4	4.2	358	358												0	0	44.3	87.7	-1.1	21.7	12.73	12.7
2011-03-11 07:00:00	2.2	1.1	6.3	18	43												0	0	44.1	87.7	-1.3	25.6	12.75	12.71
2011-03-11 08:00:00	2.5	0.4	4.8	34	343												0	0	44.3	87.8	-0.1	24.9	13.8	13.48
2011-03-11 09:00:00	8	1.4	13.9	24	41												0	0	44.5	88	0.8	26.9	14.18	14.17
2011-03-11 10:00:00	7.3	0.7	11.2	40	58												0	0	44.6	88.2	1.4	28.1	14.18	14.16
2011-03-11 11:00:00	4.5	1.4	12.4	96	143												0	0	44.8	88.5	2.7	30.3	14.13	14.1
2011-03-11 12:00:00	7.2	5.8	15.4	158	182												0	0	45.1	88.5	2.6	30.9	14.12	14.11
2011-03-11 13:00:00	6.7	5.8	13.1	179	197												0	0	44.9	88.2	3	32.4	14.14	14.11
2011-03-11 14:00:00	6.9	6.5	14.4	176	194												0	0	44	87.9	3.3	33	14.11	14.09
2011-03-11 15:00:00	10.9	10.8	17.4	206	221												0	0	44.7	87.5	2.6	34.5	14.1	14.08
2011-03-11 16:00:00	5.8	2.2	13.7	215	215												0	0	44.9	87.3	3.1	34.8	14.04	14.03
2011-03-11 17:00:00	4.5	0.7	10.1	192	219												0	0	44.5	87	2.8	36.9	14.09	14.06
2011-03-11 18:00:00	1.2	0.4	3.5	37	106												0	0	44	86.8	0.7	38.8	13.98	13.79
2011-03-11 19:00:00	2.7	0.4	6.5	20	288												0	0	43.9	86.7	0.1	38.6	13.22	13.13
2011-03-11 20:00:00	3.8	0.4	7.5	31	358												0	0	43.6	86.5	0.2	37.8	12.96	12.94
2011-03-11 21:00:00	3.1	0.4	6.5	29	355												0	0	43.4	86.3	-0.4	38.9	12.93	12.91
2011-03-11 22:00:00	2.2	0.4	5.8	22	40												0	0	43.4	86.3	-0.5	34.4	12.9	12.88
2011-03-11 23:00:00	3	0.4	6.2	24	343												0	0	43.2	86.3	0	27.1	12.87	12.85
2011-03-12 00:00:00	3.8	0.7	9.3	327	353												0	0	43.5	86.5	0.4	21.9	12.86	12.81
2011-03-12 01:00:00	3.8	0.4	9.7	11	317												0	0	43.9	86.5	0.4	22.4	12.84	12.82
2011-03-12 02:00:00	5	0.4	12.6	10	337												0	0	43.6	86.7	1	17.8	12.82	12.8
2011-03-12 03:00:00	6.3	1.4	21.4	3	15												0	0	43.5	86.7	1.2	14.4	12.81	12.77
2011-03-12 04:00:00	10.3	5.4	25.4	28	32												0	0	43.1	86.7	1.2	15.1	12.79	12.76
2011-03-12 05:00:00	10.7	6.5	26.5	28	47												0	0	42.5	86.5	1.1	17.8	12.77	12.75
2011-03-12 06:00:00	9.3	5.8	27.8	76	105												0	0	41.7	86.7	1	13.8	12.75	12.72
2011-03-12 07:00:00	20.4	20.2	37.6	94	96												0	0	41.1	86.3	0.4	15.1	12.77	12.73
2011-03-12 08:00:00	21.4	21.6	50.8	94	97												0	0	40.8	86.5	0.4	22	13.57	13.23
2011-03-12 09:00:00	17.9	17.3	41.4	95	107												0	0	40.9	86.5	0.7	28.7	14.22	14.2
2011-03-12 10:00:00	16.9	15.1	46.4	54	67												0	0	40.8	86.7	1.3	40.5	14.22	14.21
2011-03-12 11:00:00	19.2	18	51.1	72	74												2.8	0	40.5	86.8	1.6	52.5	14.21	14.18
2011-03-12 12:00:00	30.3	33.8	53.5	92	94												0	0	39.6	86.5	1	59.8	14.23	14.22
2011-03-12 13:00:00	21.3	22.7	45.3	92	102												0	0.1	39	86	-0.4	67.8	14.25	14.23
2011-03-12 14:00:00	19.8	20.9	41.5	55	84												0	0	38.9	86	-0.4	68.5	14.29	14.26
2011-03-12 15:00:00	26.2	28.4	56.6	80	81												0.4	0.3	38.6	85.8	-0.2	67.2	14.31	14.29
2011-03-12 16:00:00	29.1	33.1	54.8	65	90												6.2	0.7	38.1	85.2	-0.6	71.9	14.33	14.3
2011-03-12 17:00:00	36.8	44.3	58.5	79	85												7	1.4	37.6	84.8	-1.7	73	14.35	14.3
2011-03-12 18:00:00	11.6	9.7	37.5	75	80												0.1	0.1	37.7	84.7	-2.4	78	13.86	13.62
2011-03-12 19:00:00	9.7	7.6	31.1	44	81												0	0	37.6	84.6	-3	80.8	13.31	13.21
2011-03-12 20:00:00	10.7	7.6	33.8	106	126												0.1	0	37.6	84.3	-4	89	13.03	12.98
2011-03-12 21:00:00	9.1	6.1	30.4	126	152												0.2	0.2	38.8	84.3	-4.2	92	12.93	12.89
2011-03-12 22:00:00	9.7	6.5	28.8	110	286												0.4	0.2	39.4	85.5	-4.4	93.8	12.89	12.87
2011-03-12 23:00:00	11.9	9	34.1	10	104												0.5	0.4	41.6	92.4	-4	90.7	12.88	12.84
2011-03-13 00:00:00	21.7	22.7	45	101	103												2.3	1	40.5	91.6	-3.8	86.5	12.86	12.84
2011-03-13 01:00:00	29.1	31.7	47.6	90	92												2.5	0.8	37.3	91	-3.6	85.8	12.84	12.83
2011-03-13 02:00:00	30.2	33.1	50	96	96												3	1	37.2	93.7	-3.4	85.5	12.82	12.79
2011-03-13 03:00:00	24.6	25.9	43.9	100	102												1.4	0.5	37.5	93.5	-3.2	84.8	12.8	12.78
2011-03-13 04:00:00	26.2	27.4	43.3	87	96												1.6	0.7	37.5	95.8	-3.5	85.5	12.77	12.74
2011-03-13 05:00:00	29.9	32.8	52	87	93												2.8	1.2	37.5	95.9	-3.4	80.9	12.75	12.73
2011-03-13 06:00:00	37.2	46.1	63	83	83												8.7	2.7	37.4	95.8	-3	78.2	12.73	12.7
2011-03-13 07:00:00	39	49.7	60.4	81	81												7.7	1.3	37.1	94.9	-2.9	75.5	12.75	12.69
2011-03-13 08:00:00	35.7	42.8	61.6	68	72												7.2	0.6	37.5	94.7	-2.4	69.2	13.5	13.11
2011-03-13 09:00:00	33.8	38.5	66	69	84												3.6	0.2	37.8	95.8	-1.6	63.4	14.23	14.22
2011-03-13 10:00:00	26.4	27	54.8	62	70												1.4	0	38.1	94.6	-0.9	58.4	14.23	14.21
2011-03-13 11:00:00	32.7	34.2	71.6	62	64												4.8	1.7	38.1	93.3	-0.6	57.6	14.24	14.23
2011-03-13 12:00:00	28.8	29.5	59.9	66	67												3.5	0.2	37.9	90.2	-0.8	59.2	14.25	14.23
2011-03-13 13:00:00	33	36.4	60.5	71	73												1.1	0.2	37.8	88.8	-0.6	58.3	14.26	14.25
2011-03-13 14:00:00	24.1	22	52.6	65	78												0.1	0	37.8	86	-0.6	56.7	14.28	14.27
2011-03-13 15:00:00	17.4	15.1	44.5	70	93												0.1	0	37.6	85.2	-1.5	65.5	14.3	14.27
2011-03-13 16:00:00	9.6	6.5	26.3	76	82												0	0	37.5	84.9	-2.2	74.5	14.32	14.31
2011-03-13 17:00:00	8.8	5	23.6	79	304												0	0	37.6	84.9	-2.4	78	14.34	14.33
2011-03-13 18:00:00	5.5	0.7	14.8	2	229												0	0	37.2	84.5	-3	89.3	13.89	13.73
2011-03-13 19:00:00	3.6	0.7	8.2	47	322												0	0	37.4	85.1	-3.3	94.6	13.39	13.29
2011-03-13 20:00:00	3.6	0.7	8.3	23	270												0.4	0	42.9	95.9	-3.1	95.6	13.06	13.01
2011-03-13 21:00:00	2.7	0.7	8.6	24	78												0	0	40.2	89	-2.8	95.7	12.95	12.93
2011-03-13 22:00:00	2.8	0.4	7.1	2	312												0.2	0	39.8	89.2	-2.9	96.5	12.91	12.89
2011-03-13 23:00:00	1.6	0.4	4.7	3	36												0	0	40.5	94.5	-3	97	12.89	12.86
2011-03-14 00:00:00	2.8	0.4	7.3	8	327												0	0	41.7	89.2	-2.8	97	12.87	12.84
2011-03-14 01:00:00	2.6	0.4	8	307	347												0	0	41	89.2	-2.6	94.8	12.86	12.81
2011-03-14 02:00:00	2.3	0.4	7.5	7	44												0	0	40.8	88.8	-2.7	95.1	12.84	12.82
2011-03-14 03:00:00	3.4	0.7	8.3	316	324												0	0	40.9	88.8	-2.5	90.9	12.81	12.79
2011-03-14 04:00:00	4.5	0.7	10.3	46	353												0	0	41	89.1	-2.2	80.5	12.77	12.75
2011-03-14 05:00:00	5	0.7	11.4	336	341												0	0	41.1	89.2	-2.4	77	12.74	12.72
2011-03-14 06:00:00	4.2	0.7	12	1	7												0	0	40.9	89.3	-2.5	71.7	12.73	12.71
2011-03-14 07:00:00	5.2	0.7	12.7	336	338												0	0	41.2	89.6	-1.9	64.7	12.81	12.73
2011-03-14 08:00:00	5.8	0.7	14	288	317												0	0	41.1	92.6	-1.4	62.8	14.04	13.71
2011-03-14 09:00:00	9.9	4.3	25.6	91	199												0	0	41.7	89.8	-0.8	64.3	14.23	14.21
2011-03-14 10:00:00	7.8	2.9	15.8	99	335												0	0	42	89.8	0.5	61.9	14.21	14.18
2011-03-14 11:00:00	3.5	0.7	10.4	184	204												0	0	42	89.2	2.8	56.2	14.13	14.09
2011-03-14 12:00:00	5.4	2.2	13.1	200	228												0	0	41.7	88.3	2.4	58.5	14.09	14.07
2011-03-14 13:00:00	7.2	6.1	19.6	125	220												0	0	41	87.4	2.6	55.4	14.09	14.05
2011-03-14 14:00:00	14.2	15.1	29.9	159	217												0	0	40.2	86.8	1.2	49.2	14.18	14.16
2011-03-14 15:00:00	16	16.2	29.6	104	105												0	0	39.9	86.6	1.4	48.8	14.19	14.16
2011-03-14 16:00:00	14.8	15.1	29.1	92	112												0	0	39.8	86.5	1.1	49.5	14.23	14.18
2011-03-14 17:00:00	14.9	14.4	23.6	101	109												0	0	39.8	86.6	1.2	48.8	14.23	14.2
2011-03-14 18:00:00	11.9	9.4	24.9	84	103												0	0	39.7	86.5	0.6	52.4	14.19	13.91
2011-03-14 19:00:00	14.9	13.7	27.9	89	98												0	0	39.5	86.5	0.4	56.4	13.34	13.25
2011-03-14 20:00:00	10.7	10.1	26.4	67	81												0.2	0	39.4	86.2	0	61.4	13.04	12.98
2011-03-14 21:00:00	16.9	17.3	32.5	70	78												0.5	0	39.2	86	0	61.9	12.93	12.9
2011-03-14 22:00:00	20.2	22	31.9	67	100												0.3	0	39.1	85.7	-0.3	64.3	12.91	12.89
2011-03-14 23:00:00	15.6	14.4	28.7	56	57												0.2	0	39.2	85.7	0	58.9	12.89	12.88
2011-03-15 00:00:00	18.1	17.6	33.2	59	69												1.6	0	39.3	86.3	0.3	52.9	12.88	12.86
2011-03-15 01:00:00	22.1	22.3	37.9	68	77												0.2	0	39.1	86.2	0	49.9	12.86	12.85
2011-03-15 02:00:00	16.9	15.5	35.6	58	74												0	0	39	86.1	-0.3	50.6	12.84	12.82
2011-03-15 03:00:00	17.8	16.6	36.5	71	91												0	0	39.2	86.2	0.1	50.4	12.79	12.77
2011-03-15 04:00:00	21.8	23	40.4	84	110												0	0	39.1	86	-0.1	53	12.79	12.79
2011-03-15 05:00:00	15.2	13	37.4	73	98												0	0	39.1	86.1	-0.3	56.1	12.77	12.75
2011-03-15 06:00:00	10.8	6.5	37.2	62	65												0	0	39.1	86.1	-0.4	58.1	12.75	12.73
2011-03-15 07:00:00	8.9	4	25.4	49	138												0	0	39.2	86.2	-0.2	60	12.79	12.73
2011-03-15 08:00:00	6.2	1.4	16.1	31	72												0	0	39.2	86.2	-0.2	62.5	13.64	13.29
2011-03-15 09:00:00	7.2	4	26.1	37	105												0	0	39	86	-0.6	67.8	14.22	14.2
2011-03-15 10:00:00	7.8	4	26.4	106	118												0	0	39.3	86.2	0	65.3	14.23	14.21
2011-03-15 11:00:00	7.8	3.6	22.1	232	325												0	0	39	86	-0.5	76.8	14.24	14.22
2011-03-15 12:00:00	7.9	4	19.9	81	155												0	0	38.8	85.7	-0.8	80.8	14.25	14.23
2011-03-15 13:00:00	6.2	2.2	25.8	91	272												0	0	38.9	85.7	-0.4	82.2	14.25	14.23
2011-03-15 14:00:00	19.2	18	32.5	68	95												0.1	0	39.2	86.2	1	64.2	14.25	14.25
2011-03-15 15:00:00	19.1	18	42.6	44	93												0.2	0	39.4	86.7	0.4	70.8	14.29	14.27
2011-03-15 16:00:00	9	3.6	28.1	90	255												0	0	39.5	86.7	0.6	70.2	14.3	14.27
2011-03-15 17:00:00	15.8	11.5	40.3	98	123												0	0	39.6	87	0.8	66.5	14.3	14.29
2011-03-15 18:00:00	9.7	4.7	27.6	104	306												0	0	39.4	86.6	0	75.3	13.75	13.57
2011-03-15 19:00:00	8.8	3.6	22.1	31	52												0.1	0	39	86.7	-0.6	83.8	13.25	13.15
2011-03-15 20:00:00	11.4	7.6	29.8	70	117												0.4	0.2	39.1	86.8	-1.3	88.7	12.97	12.93
2011-03-15 21:00:00	10.7	7.2	34.7	99	102												0.2	0.2	40.1	88.3	-1.4	86.3	12.93	12.92
2011-03-15 22:00:00	13.8	10.1	36.2	118	170												0.6	0.1	39.2	89.6	-0.8	76.7	12.91	12.89
2011-03-15 23:00:00	14.4	11.5	34.8	108	155												0	0	38.9	89.2	-1.4	81.9	12.89	12.88
2011-03-16 00:00:00	13	9.4	36.1	119	191												0.2	0	39.5	89.2	-1.8	85.8	12.88	12.86
2011-03-16 01:00:00	16.1	14	48.2	74	115												0.3	0	39.6	90.8	-0.2	67.8	12.86	12.84
2011-03-16 02:00:00	26.4	28.1	52.3	99	99												2.1	0	39.5	90.7	0.4	60.5	12.84	12.82
2011-03-16 03:00:00	23.3	23.4	39	105	108												0.6	0	39.1	90.2	-0.5	67.8	12.81	12.79
2011-03-16 04:00:00	8.8	4	24.9	125	244												0.2	0	38.5	89.7	-2.4	87	12.78	12.73
2011-03-16 05:00:00	8.5	4	29.1	81	308												0	0	38.9	90	-1.6	81	12.75	12.73
2011-03-16 06:00:00	13.6	10.1	30	69	95												0	0	39.2	90.8	-0.6	67.9	12.75	12.73
2011-03-16 07:00:00	15.8	12.6	29.8	75	94												0	0	39.1	90.6	-0.6	65.8	12.89	12.75
2011-03-16 08:00:00	6.2	2.2	19.4	51	82												0	0	39.2	90.6	-0.4	66	14.04	13.77
2011-03-16 09:00:00	4.8	1.4	13.7	32	222												0	0	39.4	90.6	1	61.9	14.18	14.14
2011-03-16 10:00:00	3.7	1.8	10.2	178	269												0	0	39	90.2	0	74.7	14.15	14.12
2011-03-16 11:00:00	4.2	2.2	11.3	168	180												0	0	38.8	89.7	0	82.1	14.13	14.1
2011-03-16 12:00:00	3.6	2.9	11.9	166	208												0	0	38.7	89.1	-0.5	85.8	14.16	14.14
2011-03-16 13:00:00	3.9	1.8	10.8	170	195												0	0	38.7	88.8	-0.6	85.9	14.2	14.18
2011-03-16 14:00:00	4.5	1.8	10.9	178	195												0	0	38.3	88.2	-1.4	90.7	14.27	14.25
2011-03-16 15:00:00	2.6	0.7	6.3	86	124												0	0	39.4	89.8	-1	92.3	14.26	14.25
2011-03-16 16:00:00	3	0.4	7.7	105	157												0	0	40.3	90.7	-1.5	93.6	14.29	14.25
2011-03-16 17:00:00	1.8	0.4	4.7	136	177												0	0	41	91.4	-1.8	95.6	14.31	14.29
2011-03-16 18:00:00	0	0.4	0														0	0	41.4	91.7	-1.9	96.3	14.04	13.91
2011-03-16 19:00:00	0	0.4	0														0	0	43	93.2	-2.4	97.3	13.32	13.22
2011-03-16 20:00:00	0	0.4	0														0	0	43.5	94.3	-2.7	97.3	13.04	13
2011-03-16 21:00:00	0	0.4	0														0	0	44.2	96.5	-2.9	97.3	12.94	12.91
2011-03-16 22:00:00	0	0.4	0														0	0	44.7	94	-3.2	97.2	12.88	12.86
2011-03-16 23:00:00	0	0.7	0														0	0	45.9	98.9	-3.4	97	12.89	12.86
2011-03-17 00:00:00	0	0.4	0														0	0	49.7	105	-3.5	97	12.86	12.86
2011-03-17 01:00:00	0	0.4	0														0	0	52.5	102.7	-3.8	96.8	12.85	12.82
2011-03-17 02:00:00	0	0.4	0														0	0	55	107.8	-3.9	96.8	12.82	12.82
2011-03-17 03:00:00	0	0.4	0														0	0	57	107.8	-4	96.7	12.8	12.79
2011-03-17 04:00:00	0	0.4	0														0	0	58	108.8	-4	96.7	12.77	12.74
2011-03-17 05:00:00	0	0.4	0														0	0	57.7	108.7	-4	96.8	12.75	12.73
2011-03-17 06:00:00	0	0.4	0														0	0	58.4	109	-4	96.8	12.71	12.7
2011-03-17 07:00:00	0	0.4	0														0	0	59.7	111	-3.8	96.8	12.75	12.69
2011-03-17 08:00:00	0	1.4	0														0.2	0.1	61	112	-3.5	96.8	13.77	13.48
2011-03-17 09:00:00	0	0.7	0														0	0	61.5	112.7	-3	96.5	14.24	14.23
2011-03-17 10:00:00	0	0.4	0														0	0	61	111.8	-2.4	97.3	14.24	14.23
2011-03-17 11:00:00	3	0.7	5.4	99	151												0	0	61	112.2	-1.9	97.2	14.23	14.22
2011-03-17 12:00:00	6.7	1.8	10.9	31	60												0	0	61.9	113.1	-1	96.4	14.21	14.18
2011-03-17 13:00:00	6.5	2.2	16.6	76	85												0	0	61	112.6	-0.7	96.2	14.18	14.16
2011-03-17 14:00:00	8.5	4	13.2	64	66												0	0	60.4	111.7	-1.6	96.3	14.23	14.21
2011-03-17 15:00:00	7	2.2	15.8	101	111												0	0	60.2	111.3	-1.6	95.8	14.26	14.24
2011-03-17 16:00:00	9.2	7.2	23.9	142	172												1.1	0.4	60	111	-2.9	96.5	14.32	14.29
2011-03-17 17:00:00	8.2	6.5	14.1	90	104												0	0	60	110.8	-2.6	97	14.32	14.32
2011-03-17 18:00:00	8.4	9	23.7	120	175												0.2	0.2	59.6	110.5	-3.2	97.2	14.34	14.13
2011-03-17 19:00:00	7.8	6.5	19.5	143	155												0.2	0	59.5	110.3	-3.6	97.3	13.53	13.4
2011-03-17 20:00:00	7.4	3.6	16.6	116	135												0.4	0	59.4	110.2	-4	97.2	13.14	13.05
2011-03-17 21:00:00	5.4	1.1	12.7	104	125												0	0	59.4	110.1	-4.2	97	12.92	12.89
2011-03-17 22:00:00	4.6	0.7	10.2	60	143												0	0	59.2	110	-4.5	96.8	12.9	12.88
2011-03-17 23:00:00	4.8	0.7	10.4	101	126												0	0	59	109.8	-4.8	96.7	12.88	12.86
2011-03-18 00:00:00	3	1.4	12.8	130	176												0	0	58.9	109.7	-5	96.5	12.86	12.84
2011-03-18 01:00:00	4.5	0.7	9.6	121	151												0	0	58.8	109.5	-5.2	96.4	12.84	12.83
2011-03-18 02:00:00	4.5	0.7	9.2	196	201												0	0	58.6	109.5	-5.3	96.2	12.82	12.8
2011-03-18 03:00:00	3.1	0.7	8.7	126	162												0	0	58.5	109.3	-5.4	96.2	12.8	12.78
2011-03-18 04:00:00	4.3	0.7	12.1	88	137												0	0	58.2	109.2	-5.8	96	12.77	12.75
2011-03-18 05:00:00	5	2.9	11.6	144	209												0	0	58	108.8	-6.3	95.7	12.74	12.72
2011-03-18 06:00:00	6.3	3.6	13.2	54	114												0	0	57.9	108.8	-6.5	95.6	12.71	12.68
2011-03-18 07:00:00	7.6	9	19.5	2	146												0.5	0	57.6	108.7	-6.5	95.5	12.78	12.71
2011-03-18 08:00:00	12.4	11.9	33.8	38	253												1	0	57.6	109	-5.2	94.5	14.02	13.63
2011-03-18 09:00:00	13.1	7.2	28.4	64	75												0.1	0	57.9	109	-4.3	93.3	14.25	14.23
2011-03-18 10:00:00	9.4	2.2	23.4	72	83												0	0	57.3	109.3	-3.2	93	14.21	14.2
2011-03-18 11:00:00	6.8	2.5	16.9	42	132												0	0	57.3	108.5	-2.2	89.3	14.19	14.16
2011-03-18 12:00:00	6.2	2.9	19	75	94												0	0	56	107.7	-1.4	88.6	14.17	14.14
2011-03-18 13:00:00	4.5	1.4	13.3	88	139												0	0	54.5	106.2	0	87.2	14.12	14.1
2011-03-18 14:00:00	4.5	1.4	12.2	124	164												0	0	53	104	0.3	85.9	14.09	14.07
2011-03-18 15:00:00	6.2	3.2	13.8	168	211												0	0	51.4	102.3	0.1	84.7	14.05	14.02
2011-03-18 16:00:00	4.5	1.1	12.2	122	230												0	0	50.4	101	0.8	83	14.03	14
2011-03-18 17:00:00	3.7	1.1	9.4	51	158												0	0	49.2	99.8	-0.2	83.9	14.08	14.01
2011-03-18 18:00:00	6.6	1.1	14.8	49	52												0	0	48.1	98.9	-2	90.3	14.25	13.94
2011-03-18 19:00:00	6.5	0.7	13.3	30	67												0	0	47.5	98.3	-2.9	88.8	13.35	13.25
2011-03-18 20:00:00	4	0.4	10.8	57	73												0	0	47.1	98	-3.2	86.8	13.04	13
2011-03-18 21:00:00	3.1	0.4	10.4	14	20												0	0	47	98	-3.5	85.7	12.94	12.93
2011-03-18 22:00:00	3.9	0.4	8.7	337	358												0	0	46.9	97.9	-3.2	80.4	12.9	12.87
2011-03-18 23:00:00	4.6	0.4	9.8	1	47												0	0	46.6	97.7	-3.5	80.7	12.88	12.86
2011-03-19 00:00:00	3.4	0.4	10.4	7	26												0	0	46.7	97.7	-3.4	78	12.86	12.84
2011-03-19 01:00:00	3.7	0.4	10.1	27	298												0	0	46.8	97.8	-3.2	76	12.84	12.82
2011-03-19 02:00:00	7.6	0.7	13.9	42	84												0	0	46.6	97.6	-3.9	84.5	12.82	12.8
2011-03-19 03:00:00	4	0.4	11.8	45	45												0	0	46.6	97.6	-3.7	85.8	12.8	12.79
2011-03-19 04:00:00	3.1	0.4	7.8	75	132												0	0	46.5	97.5	-4	88.8	12.79	12.77
2011-03-19 05:00:00	5.2	0.4	14.1	77	84												0	0	46.4	97.5	-4.3	92.6	12.76	12.74
2011-03-19 06:00:00	4.6	0.4	11.2	70	74												0	0	46.2	97.3	-4.5	96.6	12.73	12.72
2011-03-19 07:00:00	4.5	0.4	8.5	80	88												0	0	46.1	97.2	-4.5	96.8	12.79	12.73
2011-03-19 08:00:00	5.5	0.4	11.7	132	141												0	0	46.7	97.3	-4.3	96.2	13.75	13.43
2011-03-19 09:00:00	5.3	0.4	11.3	128	131												0	0	47.6	99.2	-3.6	95	14.25	14.25
2011-03-19 10:00:00	6.3	0.7	10.3	84	109												0	0	48.4	100.5	-2.6	92.8	14.22	14.2
2011-03-19 11:00:00	5	1.4	10.8	114	149												0	0	48.2	101	-1.9	92.7	14.18	14.16
2011-03-19 12:00:00	8.8	7.2	18.4	157	182												0.1	0	47.9	100.1	-1.7	92	14.12	14.09
2011-03-19 13:00:00	10.7	10.1	22.9	163	173												0.3	0	48.5	99	-1.8	92.2	14.13	14.11
2011-03-19 14:00:00	11.8	9.7	22	191	207												0	0	48.4	99	-1.9	92.7	14.16	14.13
2011-03-19 15:00:00	14.8	14.4	30.1	207	216												0.8	0	47.9	98.8	-2.5	94.7	14.26	14.23
2011-03-19 16:00:00	10.5	9.4	23.2	204	215												0	0	47.6	97.6	-2.5	94.5	14.27	14.25
2011-03-19 17:00:00	7	2.9	17.1	118	118												0	0	47	97.2	-3.2	95.4	14.3	14.29
2011-03-19 18:00:00	10.5	8.3	22.4	91	128												0.2	0	47	97.5	-4	96.2	14.35	14.29
2011-03-19 19:00:00	8.9	7.2	25.4	39	59												0.4	0	47.9	98.4	-5.2	95	13.51	13.37
2011-03-19 20:00:00	11.8	9.4	38	14	21												3.4	0	46.2	99.7	-5.3	73.8	13.11	13.05
2011-03-19 21:00:00	8.1	5.8	18.6	37	60												0.2	0	45.5	99.2	-6.2	92	12.94	12.92
2011-03-19 22:00:00	8.2	4.7	18.6	27	85												0	0	45.3	99	-6.3	95.9	12.89	12.87
2011-03-19 23:00:00	5	1.4	14.5	86	126												0	0	45.2	99	-6.5	96.7	12.86	12.85
2011-03-20 00:00:00	5.2	0.7	9.8	61	357												0	0	45.2	98.8	-6.7	93.5	12.84	12.83
2011-03-20 01:00:00	4.3	0.7	10.4	19	333												0	0	45	98.7	-7	89.6	12.83	12.81
2011-03-20 02:00:00	4.2	0.7	10.3	0	320												0	0	45	98.7	-6.9	86.6	12.8	12.79
2011-03-20 03:00:00	6	2.9	19.2	18	354												0	0	45.1	98.8	-6.3	78.3	12.77	12.76
2011-03-20 04:00:00	5.5	1.4	14.4	41	353												0	0	45.8	99.3	-5	66.6	12.75	12.72
2011-03-20 05:00:00	6.4	2.2	19.5	48	64												0	0	46	99.3	-4.1	62.8	12.73	12.71
2011-03-20 06:00:00	4.6	1.1	10.6	23	23												0	0	45.5	99	-5.5	71.8	12.71	12.69
2011-03-20 07:00:00	2.8	0.4	6	19	346												0	0	45.5	99	-5	64.8	12.83	12.73
2011-03-20 08:00:00	4.8	0.4	9.8	11	28												0	0	45.8	99.2	-3.4	55.5	14.05	13.71
2011-03-20 09:00:00	2.6	0.4	7.2	1	325												0	0	46.1	99.7	-0.2	48.2	14.2	14.17
2011-03-20 10:00:00	1.6	0.4	6	151	305												0	0	46.2	99.8	1.3	53.4	14.12	14.1
2011-03-20 11:00:00	3.4	0.7	9.9	141	169												0	0	46.2	99.7	-0.4	65	14.11	14.09
2011-03-20 12:00:00	5.6	5	12.7	175	187												0	0	46.5	99.2	-1.1	67.8	14.14	14.12
2011-03-20 13:00:00	8.5	9.7	14.7	197	201												0	0	46.4	98.8	-1.1	71.8	14.16	14.14
2011-03-20 14:00:00	10.7	14.4	18	201	202												0	0	45.9	98.3	-1.3	70.5	14.16	14.13
2011-03-20 15:00:00	12.1	16.2	19.2	197	200												0	0	45.4	97.8	-1.8	76.8	14.2	14.17
2011-03-20 16:00:00	9.1	10.8	16.6	189	192												0	0	44.9	97.3	-2.7	87.5	14.29	14.26
2011-03-20 17:00:00	3.5	1.4	8.9	84	184												0	0	44.6	97	-3	92.5	14.33	14.32
2011-03-20 18:00:00	1.1	0.4	3.3	28	43												0	0	44.5	96.9	-3.2	92.5	14.29	13.99
2011-03-20 19:00:00	1.4	0.4	3.8	326	346												0	0	44.4	96.8	-3.8	90.2	13.4	13.29
2011-03-20 20:00:00	2.8	0.4	6.2	6	44												0	0	44.2	96.6	-3.9	91.1	13	12.95
2011-03-20 21:00:00	1.4	0.4	5.4	16	346												0	0	44.2	96.5	-4.2	88.9	12.91	12.89
2011-03-20 22:00:00	1.8	0.4	5.6	49	325												0	0	44.1	96.5	-4.3	83.8	12.88	12.86
2011-03-20 23:00:00	5.1	0.4	8.5	45	49												0	0	43.9	96.2	-4.3	82.7	12.84	12.82
2011-03-21 00:00:00	2.9	0.4	7.8	5	19												0	0	44.2	96.5	-3.5	55.2	12.81	12.77
2011-03-21 01:00:00	2	0.4	5.5	354	357												0	0	44.2	96.5	-3.5	35	12.82	12.8
2011-03-21 02:00:00	4.4	0.4	7.7	9	25												0	0	44	96.3	-3.6	33.9	12.79	12.77
2011-03-21 03:00:00	3.1	0.4	7	21	26												0	0	44	96.3	-3.8	34.2	12.77	12.75
2011-03-21 04:00:00	1.9	0.4	6.1	16	348												0	0	43.9	96.2	-4.2	41.1	12.74	12.72
2011-03-21 05:00:00	3	0.4	8.3	14	35												0	0	43.8	96	-4.5	41.9	12.71	12.69
2011-03-21 06:00:00	3.4	0.4	6.8	7	23												0	0	43.6	95.9	-4.8	41	12.7	12.68
2011-03-21 07:00:00	3.1	0.4	6.8	20	352												0	0	43.6	95.8	-4.9	42	12.81	12.73
2011-03-21 08:00:00	3.6	0.4	7.3	11	38												0	0	43.6	95.9	-3.5	38.8	14.04	13.69
2011-03-21 09:00:00	3.5	0.4	6.6	7	55												0	0	43.7	96.1	-2.4	38.6	14.21	14.18
2011-03-21 10:00:00	5.2	2.2	11.9	160	168												0	0	43.9	96.2	-2.4	48.4	14.18	14.17
2011-03-21 11:00:00	7.1	7.6	15.1	191	195												0	0	44.1	96.4	-2.5	47.5	14.18	14.17
2011-03-21 12:00:00	10.2	11.2	17	194	198												0	0	44.1	96.4	-2.6	55.1	14.19	14.17
2011-03-21 13:00:00	13.4	14.4	23.9	198	209												0	0	44.3	96.3	-2.4	67.2	14.21	14.2
2011-03-21 14:00:00	12.1	14	21.4	202	205												0	0	44.2	96	-1.6	63.9	14.18	14.16
2011-03-21 15:00:00	11.9	11.9	21.4	213	219												0	0	44	95.5	-1.6	60	14.2	14.14
2011-03-21 16:00:00	15.2	16.6	24.9	208	210												0	0	43.6	95.3	-1.4	62.2	14.2	14.16
2011-03-21 17:00:00	11.9	9.4	21.4	207	215												0	0	43.4	94.8	-2.2	65.5	14.28	14.25
2011-03-21 18:00:00	3.5	1.1	12.3	188	341												0	0	43	94.3	-3.5	80.2	14.32	14.05
2011-03-21 19:00:00	3.7	0.7	12.2	290	327												0	0	42.8	94.2	-4	75	13.46	13.36
2011-03-21 20:00:00	5.9	2.9	18.4	274	339												0	0	42.6	94	-4.5	72.8	13.1	13.04
2011-03-21 21:00:00	8.4	5	21.1	88	100												0	0	42.5	93.9	-4.3	38.6	12.94	12.91
2011-03-21 22:00:00	6.5	2.2	17.7	130	279												0	0	42.5	93.8	-4.5	26.6	12.89	12.87
2011-03-21 23:00:00	6	2.2	20.8	18	332												0	0	42.2	93.5	-5.2	44.6	12.86	12.84
2011-03-22 00:00:00	8	4.3	17.6	285	335												0	0	42	93.5	-5.7	61.4	12.84	12.82
2011-03-22 01:00:00	6.2	4	16.2	300	305												0	0	42.2	93.6	-5.2	51	12.82	12.8
2011-03-22 02:00:00	5.9	3.2	13.8	209	210												0	0	42.2	93.6	-5	49.4	12.8	12.79
2011-03-22 03:00:00	7.3	4	15.2	284	299												0	0	42	93.3	-5.5	52.9	12.79	12.75
2011-03-22 04:00:00	7.2	2.9	14.9	291	294												0	0	41.9	93.2	-6	56.5	12.76	12.74
2011-03-22 05:00:00	5.8	1.4	14.4	76	354												0	0	42	93.4	-5.4	54	12.73	12.71
2011-03-22 06:00:00	5.5	3.6	20.6	41	49												0	0	42.2	93.6	-4.8	54.3	12.71	12.7
2011-03-22 07:00:00	5	1.1	10.1	16	48												0	0	42.1	93.5	-5.3	56.9	12.9	12.77
2011-03-22 08:00:00	5.2	1.4	11.3	5	16												0	0	42.5	93.7	-3.6	52.2	14.08	13.79
2011-03-22 09:00:00	6.7	1.1	14.2	43	61												0	0	42.8	94.1	-2.1	49.2	14.22	14.2
2011-03-22 10:00:00	4.8	0.4	11.3	51	108												0	0	43.1	94.4	-0.4	47.3	14.19	14.18
2011-03-22 11:00:00	6.3	2.9	14	95	108												0	0	43.4	94.5	-0.3	47.9	14.16	14.14
2011-03-22 12:00:00	7.4	5.8	15.2	176	195												0	0	43.8	94.5	0.4	48	14.16	14.15
2011-03-22 13:00:00	10.3	9	20.7	213	216												0	0	43.7	94.2	0.4	50.4	14.18	14.16
2011-03-22 14:00:00	11.6	10.8	22.9	195	219												0	0	43.7	94	1.1	46.5	14.18	14.15
2011-03-22 15:00:00	13.6	14.4	22.4	204	205												0	0	43.6	93.7	1.1	47	14.14	14.12
2011-03-22 16:00:00	10.9	10.1	19.6	192	193												0	0	43.3	93.5	1.3	44.4	14.12	14.11
2011-03-22 17:00:00	7.4	4.3	16.9	193	227												0	0	43.1	93.2	1	44.2	14.13	14.11
2011-03-22 18:00:00	3	0.4	7.8	15	311												0	0	42.6	92.8	-0.6	47.1	14.27	14
2011-03-22 19:00:00	2.5	0.4	7.3	36	309												0	0	42.5	92.7	-1.2	47.5	13.43	13.31
2011-03-22 20:00:00	3.1	0.4	8.3	325	342												0	0	42.4	92.5	-1.8	48.5	13.07	13.02
2011-03-22 21:00:00	3.5	0.4	9.7	322	355												0	0	42.2	92.3	-2.1	50.2	12.95	12.92
2011-03-22 22:00:00	5.5	0.7	11.7	334	353												0	0	42.2	92.3	-1.9	44.1	12.9	12.88
2011-03-22 23:00:00	4.3	0.4	11.7	326	342												0	0	42.1	92.2	-2	42	12.87	12.86
2011-03-23 00:00:00	3.5	0.7	11.3	337	354												0	0	42.1	92.2	-1.9	38	12.86	12.84
2011-03-23 01:00:00	3.5	0.4	10.6	328	330												0	0	42.2	92.3	-1.9	35.5	12.84	12.82
2011-03-23 02:00:00	5.1	0.7	11.9	29	344												0	0	42.2	92.2	-1.6	33.6	12.82	12.8
2011-03-23 03:00:00	3.5	0.4	9.1	16	347												0	0	42.1	92.2	-1.8	35.9	12.8	12.79
2011-03-23 04:00:00	4.8	0.7	10.7	7	11												0	0	42.1	92.2	-1.9	38.4	12.78	12.76
2011-03-23 05:00:00	4.2	0.4	10.2	13	356												0	0	42.3	92.3	-1.2	37.1	12.75	12.74
2011-03-23 06:00:00	4.4	0.7	8.7	16	355												0	0	42.2	92.2	-1.5	42	12.73	12.71
2011-03-23 07:00:00	4.3	0.7	10.9	28	350												0	0	42.2	92.2	-1.5	43.8	12.88	12.79
2011-03-23 08:00:00	5.3	0.7	10.5	12	359												0	0	42.5	92.5	0.4	40.7	14.02	13.73
2011-03-23 09:00:00	4.2	0.4	10.7	24	359												0	0	42.7	92.8	1.9	37.6	14.16	14.14
2011-03-23 10:00:00	3.6	0.7	11	51	53												0	0	43.2	93.2	3.5	37.1	14.12	14.1
2011-03-23 11:00:00	4.2	0.7	12.4	66	172												0	0	43.5	93.3	4.3	36.7	14.1	14.07
2011-03-23 12:00:00	6.5	4	13.4	202	208												0	0	43.6	93.2	3.8	38	14.12	14.09
2011-03-23 13:00:00	9.5	10.1	17.6	195	208												0	0	43.6	92.9	4.2	39.3	14.14	14.12
2011-03-23 14:00:00	11.4	14.4	19.7	203	206												0	0	43.5	92.5	4.4	38.6	14.12	14.09
2011-03-23 15:00:00	10.2	10.1	19.9	187	193												0	0	42.9	92.2	4.6	38.1	14.07	14.04
2011-03-23 16:00:00	10.7	8.6	16.4	198	208												0	0	42.5	91.9	4.7	39	14.06	14.02
2011-03-23 17:00:00	4.3	0.7	10.1	219	238												0	0	42.1	91.5	4.7	39.9	14.05	14.04
2011-03-23 18:00:00	3.2	0.4	6.5	34	47												0	0	41.6	91.2	2.4	46.9	14.18	13.87
2011-03-23 19:00:00	4	0.7	7.3	38	330												0	0	41.5	91	1.7	49	13.34	13.24
2011-03-23 20:00:00	4.2	0.4	9.3	308	322												0	0	41.3	90.9	1.4	48.5	13.04	13
2011-03-23 21:00:00	3.8	0.4	8.8	319	352												0	0	41.1	90.7	1	49.5	12.95	12.93
2011-03-23 22:00:00	4.4	0.4	9.7	10	331												0	0	41.1	90.7	1	47.7	12.91	12.89
2011-03-23 23:00:00	3.8	0.4	9.2	18	341												0	0	41.3	90.8	1.7	37.4	12.89	12.86
2011-03-24 00:00:00	7	2.9	16.8	16	41												0	0	41.5	90.8	2.3	32.4	12.86	12.84
2011-03-24 01:00:00	5.7	1.4	14.8	14	30												0	0	41.3	90.8	2	34.8	12.83	12.8
2011-03-24 02:00:00	2.8	0.4	8.6	5	64												0	0	41.1	90.6	1.2	37.9	12.84	12.82
2011-03-24 03:00:00	1.8	0.4	6.5	326	348												0	0	41	90.5	0.8	37.8	12.81	12.79
2011-03-24 04:00:00	3.1	0.4	6	24	356												0	0	40.9	90.3	0.6	38	12.78	12.75
2011-03-24 05:00:00	2.1	0.4	5.4	1	346												0	0	40.9	90.4	0.6	35.5	12.73	12.71
2011-03-24 06:00:00	4.2	0.4	7.8	15	355												0	0	40.6	90.2	0.6	35.1	12.75	12.73
2011-03-24 07:00:00	4.2	0.4	7.6	21	25												0	0	40.8	90.2	0.6	33.7	12.88	12.79
2011-03-24 08:00:00	2	0.4	5.5	22	341												0	0	41.1	90.6	3.2	28.6	13.97	13.66
2011-03-24 09:00:00	3.4	0.4	8.7	26	31												0	0	41.4	90.8	4.3	27.1	14.1	14.07
2011-03-24 10:00:00	3.3	1.4	7.9	142	176												0	0	41.5	91	5.3	30.9	14.08	14.06
2011-03-24 11:00:00	5.2	4	13.4	149	154												0	0	41.6	91	4.6	33.1	14.09	14.06
2011-03-24 12:00:00	8.5	7.9	17.8	159	174												0	0	41.8	90.8	4.6	33.6	14.11	14.09
2011-03-24 13:00:00	7.5	7.6	18.5	154	161												0	0	41.5	90.4	5.5	32.8	14.11	14.1
2011-03-24 14:00:00	10.8	11.9	19.5	176	181												0	0	41	89.9	5.5	31.9	14.09	14.07
2011-03-24 15:00:00	13	13.7	21.5	194	209												0	0	39.9	89.5	5.6	33.5	14.06	14.04
2011-03-24 16:00:00	11.7	9	21.1	209	251												0	0	39.6	89.2	5.8	36	14.07	14.04
2011-03-24 17:00:00	8.1	2.2	13.6	224	238												0	0	38.7	88.7	5	38.4	14.08	14.05
2011-03-24 18:00:00	3.4	0.7	7.5	17	228												0	0	38.1	88.3	3.3	45.5	14.2	13.91
2011-03-24 19:00:00	1.4	0.4	3.6	9	50												0	0	37.9	88.2	2.4	50.5	13.38	13.27
2011-03-24 20:00:00	2.3	0.4	7	29	63												0	0	37.5	87.8	1.8	53.4	13.06	13.03
2011-03-24 21:00:00	5.5	0.7	10.1	48	49												0	0	37.4	87.8	1.6	57.7	12.96	12.92
2011-03-24 22:00:00	3.4	0.4	7.2	291	354												0	0	37.4	87.7	1.3	58.5	12.91	12.88
2011-03-24 23:00:00	4	0.4	7	5	29												0	0	37.2	87.5	1.4	55.4	12.89	12.87
2011-03-25 00:00:00	2.2	0.4	5.5	6	29												0	0	37.1	87.5	0.9	53.2	12.86	12.85
2011-03-25 01:00:00	3.6	0.7	5.8	341	358												0	0	36.9	87.2	0.5	53.8	12.86	12.84
2011-03-25 02:00:00	3.2	0.4	6.5	9	17												0	0	36.7	87	0.1	53.4	12.84	12.82
2011-03-25 03:00:00	3	0.4	7.2	11	352												0	0	36.7	87.1	0	52.7	12.82	12.8
2011-03-25 04:00:00	2.1	0.4	5.3	28	339												0	0	36.6	87	-0.5	55.9	12.79	12.75
2011-03-25 05:00:00	3.3	0.4	6.7	20	345												0	0	36.4	86.8	-0.8	54.5	12.77	12.75
2011-03-25 06:00:00	3.6	0.4	6.2	3	333												0	0	36.3	86.8	-0.9	53.8	12.75	12.72
[truncated: 6,760 more rows]

## Sheet: 2012
date	wind_speed_mean_young	wind_speed_mean_flowcapt	wind_speed_maxi_young	wind_direction_mini_young	wind_direction_maxi_young	rain_year_sum_arg100	rain_year_sum_rainflow	rain_actual_sum_arg100	rain_actual_intensity_arg100_6h	rain_actual_intensity_arg100_24h	rain_intensity_mini_arg100	rain_intensity_maxi_arg100	rain_actual_intensity_rainflow_6h	rain_actual_intensity_rainflow_24h	rain_intensity_mini_rainflow	rain_intensity_maxi_rainflow	snow_drift_seg1_flowcapt	snow_drift_seg2_flowcapt	snow_height_seg1_nc	snow_height_seg2_nc	air_temperature_mean_nc	air_humidity_mean_nc	battery_voltage_mean_logger	battery_voltage_mini_logger
2012-01-01 00:00:00	5.3	0.4	9	42	43				0	0			0	0			0	0	75.2	275	-1.6	99	12.91	12.89
2012-01-01 01:00:00	2.5	0.4	5.7	27	28				0	0			0	0			0	0	74.5	275	-1.6	99	12.89	12.88
2012-01-01 02:00:00	5.8	0.4	10.1	37	39				0	0			0	0			0	0	73.8	275	-1.8	99.1	12.88	12.87
2012-01-01 03:00:00	6.2	0.4	10.9	43	55				0	0			0	0			0	0	73.3	275	-1.7	99	12.86	12.85
2012-01-01 04:00:00	7.2	0.4	11.7	50	56				0	0			0	0			0	0	73	275	-1.7	99.1	12.84	12.84
2012-01-01 05:00:00	3.2	0.4	8.7	55	359				0	0			0	0			0	0	72.8	275	-1.9	99.2	12.82	12.82
2012-01-01 06:00:00	2.3	0.4	7.8	17	17				0	0			0	0			0	0	72.8	275	-1.9	99.1	12.8	12.79
2012-01-01 07:00:00	2.6	0.4	7.8	8	23				0	0			0	0			0	0	72.8	275	-2.1	99	12.79	12.77
2012-01-01 08:00:00	2.8	0.4	7	19	32				0	0			0	0			0	0	72.9	275	-2.2	98.9	12.76	12.74
2012-01-01 09:00:00	3.1	0.4	7.3	10	13				0	0			0	0			0	0	72.8	275	-2	98.9	13.35	12.96
2012-01-01 10:00:00	3.2	2.5	10.4	35	342				0	0			0	0			0	0	72.5	275	-1	98.5	14.14	14.11
2012-01-01 11:00:00	3.5	0.8	6.5	39	40				0	0			0	0			0	0	72	275	0.5	97.5	14.06	14.03
2012-01-01 12:00:00	2.2	0.8	7.5	62	338				0	0			0	0			0	0	71.8	275	1	95.5	14.02	14
2012-01-01 13:00:00	2.5	0.8	6.4	10	32				0	0			0	0			0	0	71.6	275	1.5	93.7	14.03	14
2012-01-01 14:00:00	2	0.5	6.8	50	66				0	0			0	0			0	0	71.2	275	2.1	90.9	13.99	13.96
2012-01-01 15:00:00	2.8	0.4	6	9	348				0	0			0	0			0	0	71	275	1.7	91.7	13.98	13.95
2012-01-01 16:00:00	2.5	0.4	6.2	14	334				0	0			0	0			0	0	70.8	257.3	1.6	89.2	14.04	14
2012-01-01 17:00:00	2.8	0.4	6.2	14	328				0	0			0	0			0	0	70.5	227.7	0.1	91.3	13.5	13.25
2012-01-01 18:00:00	2.8	0.4	7.7	0	36				0	0			0	0			0	0	70.5	226.1	0	86.8	13.07	13.05
2012-01-01 19:00:00	4.3	0.4	9.8	14	343				0	0			0	0			0	0	70.5	224.9	0.4	70.5	13.01	12.98
2012-01-01 20:00:00	3.3	0.4	8.6	341	342				0	0			0	0			0	0	70.5	259.1	0	69.5	12.98	12.96
2012-01-01 21:00:00	4.6	0.7	11.8	21	336				0	0			0	0			0	0	70.4	234.8	0.2	67.2	12.96	12.93
2012-01-01 22:00:00	2.6	0.4	6.5	1	28				0	0			0	0			0	0	70.2	253	-0.2	69.2	12.93	12.91
2012-01-01 23:00:00	4.8	0.8	13.4	4	18				0	0			0	0			0	0	70	232.1	0.1	63	12.91	12.89
2012-01-02 00:00:00	4.5	0.6	10.9	5	339				0	0			0	0			0	0	69.9	220.9	0.2	66.5	12.91	12.88
2012-01-02 01:00:00	4.7	0.4	9.9	340	352				0	0			0	0			0	0	69.8	223.1	0.7	66.8	12.89	12.87
2012-01-02 02:00:00	3.2	0.4	6.8	347	347				0	0			0	0			0	0	69.7	222.8	0.1	67.4	12.88	12.86
2012-01-02 03:00:00	6.3	1.1	16.8	303	318				0	0			0	0			0	0	69.7	222.1	0.6	67.8	12.86	12.84
2012-01-02 04:00:00	5.8	1	12.7	327	332				0	0			0	0			0	0	69.5	223.8	0	70.1	12.86	12.85
2012-01-02 05:00:00	6.5	2.2	19.2	331	346				0	0			0	0			0	0	69.3	241.8	0	73.5	12.84	12.84
2012-01-02 06:00:00	7.8	3	18.9	290	342				0	0			0	0			0	0	69.2	228.7	-0.1	75.2	12.84	12.82
2012-01-02 07:00:00	7.8	3.5	20.6	243	287				0	0			0	0			0	0	69.2	226.6	-0.4	78	12.82	12.8
2012-01-02 08:00:00	4.8	0.5	10.4	320	334				0	0			0	0			0	0	69.1	238.2	-0.8	81.2	12.82	12.76
2012-01-02 09:00:00	9.3	6.3	22.5	270	301				0	0			0	0			0.3	0.1	68.9	245.4	-0.8	83.3	13.35	13.14
2012-01-02 10:00:00	6	1.8	16.1	265	329				0	0			0	0			0.2	0	69	228.2	-1	86.8	14.12	14
2012-01-02 11:00:00	3	0.8	8.6	341	359				0	0			0	0			0	0	68.5	233.8	-1.4	92.9	14.2	14.18
2012-01-02 12:00:00	3.8	1.3	12.6	20	336				0	0			0	0			0	0	69.2	223.8	-1.2	90.3	14.21	14.2
2012-01-02 13:00:00	3	1.2	9.6	160	333				0	0			0	0			0	0	75.2	239.3	-1.6	91.8	14.25	14.23
2012-01-02 14:00:00	4	1	8.2	44	252				0	0			0	0			0	0	79.8	222.6	-2.3	95.8	14.29	14.27
2012-01-02 15:00:00	6	0.4	14.5	69	70				0	0			0	0			0	0.1	81.8	233.6	-4.3	95.1	14.32	14.3
2012-01-02 16:00:00	9.1	1.6	20.3	121	172				0	0			0	0			0.3	0.3	85.3	263.9	-5.5	95.4	13.92	13.63
2012-01-02 17:00:00	11.1	1.8	24.6	172	178				0	0			0	0			0.2	0.2	87.8	236.8	-5.8	95.4	13.25	13.13
2012-01-02 18:00:00	7	0.4	10.8	88	100				0	0			0	0			0	0	89.8	226.2	-6	95.5	13	12.98
2012-01-02 19:00:00	9.6	2	23.6	104	178				0	0			0	0			0.3	0	88	224.2	-6.2	95.3	12.95	12.93
2012-01-02 20:00:00	17.9	10.6	33.3	209	223				0	0			0	0			1.8	0.2	88.2	228.7	-6.7	94.8	12.91	12.89
2012-01-02 21:00:00	8.6	3.7	24.4	131	199				0	0			0	0			0.2	0	90.1	226.8	-7.7	94.4	12.89	12.88
2012-01-02 22:00:00	6.9	0.4	13.4	102	112				0	0			0	0			0	0	89.8	250	-8.2	94.2	12.86	12.86
2012-01-02 23:00:00	7.6	2	21.9	100	199				0	0			0	0			0.2	0	89.5	255.1	-8.2	94.1	12.84	12.82
2012-01-03 00:00:00	7	1.6	15.1	173	202				0	0			0	0			0.2	0	90.6	225.1	-8.2	94.1	12.82	12.8
2012-01-03 01:00:00	9.3	5	22.6	178	207				0	0			0	0			0.6	0.2	94.4	222.6	-8.2	94.1	12.8	12.79
2012-01-03 02:00:00	9.7	4.5	28.4	105	134				0	0			0	0			0.2	0.1	89.5	224.3	-8.8	93.7	12.77	12.76
2012-01-03 03:00:00	10.6	7.8	30.6	38	111				0	0			0	0			0.2	0	88.8	232.7	-10.1	93.2	12.75	12.73
2012-01-03 04:00:00	11.1	3.1	26.3	63	95				0	0			0	0			0.1	0	88.3	221.8	-10.6	92.9	12.71	12.7
2012-01-03 05:00:00	9.4	2.8	19.1	55	71				0	0			0	0			0	0	87.5	224.6	-10.8	92.9	12.68	12.67
2012-01-03 06:00:00	5.3	0.5	13.6	38	309				0	0			0	0			0	0	87.5	236.2	-11.2	92.9	12.66	12.65
2012-01-03 07:00:00	7.2	1.7	19.4	27	95				0	0			0	0			0	0	87.5	240.7	-11.3	92.5	12.65	12.64
2012-01-03 08:00:00	7.8	1.1	22.1	52	267				0	0			0	0			0	0	87.5	240.6	-11	92.2	12.66	12.62
2012-01-03 09:00:00	10.6	2	24.1	60	63				0	0			0	0			0.2	0	87.2	242.9	-9.3	90.6	13.59	13.45
2012-01-03 10:00:00	7.8	1.2	17.2	67	69				0	0			0	0			0	0	86.8	240.7	-6.5	86.4	14.21	14.19
2012-01-03 11:00:00	6.2	3	14.1	19	53				0	0			0	0			0	0	86.5	247.1	-5.7	85.2	14.14	14.12
2012-01-03 12:00:00	7.7	3.2	18.4	31	52				0	0			0	0			0	0	86.3	256.4	-4.7	81.9	14.09	14.05
2012-01-03 13:00:00	3.4	0.4	10.9	61	66				0	0			0	0			0	0	85.5	230.7	-1.2	74.8	14	13.97
2012-01-03 14:00:00	5.3	1.6	12.3	65	330				0	0			0	0			0	0	85.3	226.9	-1.9	71.7	14.05	14.01
2012-01-03 15:00:00	5.7	3.2	12.8	23	32				0	0			0	0			0	0	85.2	230.8	-2.9	69.6	14.18	14.13
2012-01-03 16:00:00	4.3	1.9	12.6	9	350				0	0			0	0			0	0	84.9	259.3	-1.9	74.5	14.25	14.23
2012-01-03 17:00:00	5.2	2.8	11.8	37	355				0	0			0	0			0	0	84.7	254.7	-1.6	75	13.73	13.36
2012-01-03 18:00:00	5.3	2.6	13.9	75	349				0	0			0	0			0	0	84.5	244.7	-0.9	71.4	13.09	13.04
2012-01-03 19:00:00	5.2	1.5	13.1	26	32				0	0			0	0			0	0	84.2	252.9	-0.7	70.8	13	12.97
2012-01-03 20:00:00	7.2	3.8	14.8	34	45				0	0			0	0			0	0	83.9	224.9	-0.5	67.7	12.96	12.94
2012-01-03 21:00:00	8.8	4.8	13.3	21	24				0	0			0	0			0	0	83.6	228.5	-0.8	66.6	12.93	12.92
2012-01-03 22:00:00	7	3	13.2	17	21				0	0			0	0			0	0	83.5	254.6	-0.8	63.8	12.91	12.91
2012-01-03 23:00:00	3.6	1	7.8	2	312				0	0			0	0			0	0	83.4	224.2	-0.9	64	12.89	12.89
2012-01-04 00:00:00	3	0.6	8.6	40	346				0	0			0	0			0	0	83.2	226.6	-1.2	65.3	12.88	12.86
2012-01-04 01:00:00	5	1.6	11.2	4	13				0	0			0	0			0	0	83	229.8	-1.9	68.2	12.86	12.86
2012-01-04 02:00:00	9.8	2.7	19.8	9	62				0	0			0	0			0	0	82.8	228.4	-3.5	80	12.84	12.83
2012-01-04 03:00:00	4.2	0.5	11.1	49	257				0	0			0	0			0	0	82.8	226.2	-3.8	92.4	12.82	12.82
2012-01-04 04:00:00	5.2	0.4	13.4	289	360				0	0			0	0			0	0	82.5	229.1	-3.4	95.8	12.8	12.79
2012-01-04 05:00:00	6.8	1.3	19.1	269	297				0	0			0	0			0	0	82.4	231.4	-2.9	95	12.79	12.77
2012-01-04 06:00:00	4.2	1.3	11.6	146	213				0	0			0	0			0	0	84.9	240.6	-2.6	93.2	12.77	12.75
2012-01-04 07:00:00	11	8.7	30.9	219	246				0	0			0	0			0.2	0.1	104.7	240.7	-2.6	97.5	12.75	12.73
2012-01-04 08:00:00	17.8	13.9	35	204	218				0	0			0	0			0.8	0.4	100.4	240.7	-3.1	97.2	12.73	12.72
2012-01-04 09:00:00	27.6	25.1	56.8	212	221				0	0			0	0			4.6	1.1	115.5	229.4	-5.4	95.6	12.93	12.81
2012-01-04 10:00:00	14.7	8.7	30.1	154	212				0	0			0	0			0.3	0	94.6	238.8	-6.6	94.6	13.99	13.75
2012-01-04 11:00:00	8.3	9.9	21.1	136	209				0	0			0	0			0.4	0	93.3	230.9	-6	92.5	14.21	14.18
2012-01-04 12:00:00	0	10.7	0						0	0			0	0			0.5	0	92.5	241.1	-5.7	91	14.17	14.14
2012-01-04 13:00:00	0	16	0						0	0			0	0			5.1	0.6	96.9	255.8	-6.6	93	14.25	14.21
2012-01-04 14:00:00	0	18.3	0						0	0			0	0			8	0.5	94.7	231.2	-7.4	93.4	14.32	14.29
2012-01-04 15:00:00	0	5.2	0						0	0			0	0			0.8	0	93.9	263.9	-7.8	91.7	14.27	14.25
2012-01-04 16:00:00	0	0.8	0						0	0			0	0			0	0	93.5	265.3	-8.9	91.2	14.29	14.27
2012-01-04 17:00:00	0	0.8	0						0	0			0	0			0	0	93.3	228.6	-10.1	92.6	13.76	13.43
2012-01-04 18:00:00	0	0.4	0						0	0			0	0			0	0	93	246.4	-10.2	93	13.09	13.04
2012-01-04 19:00:00	0	0.4	0						0	0			0	0			0	0	92.7	241	-10.4	93	12.97	12.94
2012-01-04 20:00:00	0	0.4	0						0	0			0	0			0	0	92.3	240.9	-10.6	92.9	12.92	12.89
2012-01-04 21:00:00	0	0.4	0						0	0			0	0			0	0	92.3	241	-10.8	92.6	12.89	12.88
2012-01-04 22:00:00	0	0.6	0						0	0			0	0			0	0	92.1	241.3	-10.8	92	12.86	12.84
2012-01-04 23:00:00	0	0.5	0						0	0			0	0			0	0	92	240.9	-10.4	91.8	12.84	12.79
2012-01-05 00:00:00	0	0.9	0						0	0			0	0			0	0	92	240.8	-9.4	91.5	12.83	12.8
2012-01-05 01:00:00	0	1.8	0						0	0			0	0			0.6	0	91.8	240.9	-8.2	90.3	12.82	12.73
2012-01-05 02:00:00	0	1.5	0						0	0			0	0			0	0	91.5	240.8	-7.5	88.2	12.8	12.78
2012-01-05 03:00:00	0	0.8	0						0	0			0	0			0	0	91.2	240.7	-7	83.2	12.79	12.75
2012-01-05 04:00:00	0	1.1	0						0	0			0	0			0	0	90.9	240.6	-6.4	75	12.76	12.73
2012-01-05 05:00:00	0	0.5	0						0	0			0	0			0	0	90.6	240.6	-6	70.7	12.73	12.7
2012-01-05 06:00:00	0.6	2	5.5	301	301				0	0			0	0			0	0	90.5	240.4	-5.1	65.3	12.71	12.7
2012-01-05 07:00:00	3.9	2	11.1	124	262				0	0			0	0			0	0	90.2	240.3	-4.8	62.7	12.71	12.69
2012-01-05 08:00:00	12.7	12.6	28.7	145	208				0	0			0	0			0.9	0.4	89.5	240.6	-5.6	79.2	12.7	12.68
2012-01-05 09:00:00	7.5	3	13.6	54	87				0	0			0	0			0.6	0.3	91	240.8	-6.4	94.4	12.87	12.77
2012-01-05 10:00:00	12.9	12.9	21.8	176	209				0	0			0	0			0.9	0.6	96	238.1	-5.9	94.7	13.74	13.49
2012-01-05 11:00:00	17.6	24.2	31.4	212	220				0	0			0	0			3	1.8	96	246.6	-5.7	95	14.27	14.24
2012-01-05 12:00:00	29.6	40.4	48.8	216	225				0	0			0	0			10.3	3.3	99.3	244.7	-4.8	95.8	14.28	14.26
2012-01-05 13:00:00	40.1	48	66	206	211				0	0			0	0			22.9	11.1	201.3	273	-4	96.4	14.29	14.25
2012-01-05 14:00:00	45.4	69.1	73.2	210	212				0	0			0	0			58.8	13.3	191.8	275	-3.8	96.8	14.32	14.28
2012-01-05 15:00:00	46.4	74.7	75.5	210	214				0	0			0	0			74	8	230.9	252.2	-3.8	97	13.87	13.77
2012-01-05 16:00:00	52.2	83.2	83.5	206	211				0	0			0	0			97	13.2	145.8	232.1	-4	97	13.37	13.25
2012-01-05 17:00:00	60	89.5	97	210	212				0	0			0	0			148.3	31.1	133.1	237.4	-4	97.1	13.07	13.05
2012-01-05 18:00:00	75.7	82.2	124.6	211	214				0	0			0	0			231.6	45.4	191.9	239	-3.6	97.2	13	12.98
2012-01-05 19:00:00	82.2	94.5	141.2	211	211				0	0			0	0			229.3	84.2	198.2	255.7	-4	97.2	12.97	12.96
2012-01-05 20:00:00	70.6	74.8	123.5	213	214				0	0			0	0			192.7	50.4	154.6	217.3	-4.7	96.8	12.94	12.92
2012-01-05 21:00:00	71.8	79.9	118.5	215	216				0	0			0	0			167.3	48.8	205.2	238	-6.2	95.9	12.91	12.9
2012-01-05 22:00:00	62.4	77.7	106.2	215	216				0	0			0	0			118	30.8	114.7	244.6	-8.2	94.5	12.88	12.87
2012-01-05 23:00:00	48.5	66.4	97.7	204	206				0	0			0	0			39	6	81.3	237.2	-8.9	94	12.85	12.82
2012-01-06 00:00:00	48.9	55.9	94.8	202	208				0	0			0	0			35.9	8.9	107.9	232.9	-9.7	93.5	12.82	12.8
2012-01-06 01:00:00	55.9	62.2	103.6	207	215				0	0			0	0			43.3	7.7	97.6	233.6	-9.7	93.5	12.78	12.77
2012-01-06 02:00:00	58.8	72	102.7	194	210				0	0			0	0			52.6	11.1	111.4	229.8	-10	93.3	12.74	12.72
2012-01-06 03:00:00	65	57.4	112.8	212	214				0	0			0	0			43.5	9.7	104	227.6	-10.2	93	12.69	12.67
2012-01-06 04:00:00	47.9	54.4	85.5	210	214				0	0			0	0			10.7	2	68	227.4	-10.4	92.9	12.66	12.65
2012-01-06 05:00:00	49.6	57.6	86.5	209	219				0	0			0	0			13.9	1.4	64	228.2	-11.1	92.7	12.64	12.64
2012-01-06 06:00:00	40.5	49.8	67.1	208	224				0	0			0	0			3.1	0.2	44.4	226.6	-12.6	91.7	12.64	12.61
2012-01-06 07:00:00	44.4	59.9	77.2	214	216				0	0			0	0			5	1.8	51	226.6	-12.3	91.7	12.62	12.61
2012-01-06 08:00:00	43.1	72.2	79.2	212	217				0	0			0	0			5.2	0.8	47.8	226.4	-12.8	91.5	12.61	12.6
2012-01-06 09:00:00	46.5	65.8	76.4	221	222				0	0			0	0			3.8	1.3	44.3	225.4	-12.9	91.3	12.68	12.62
2012-01-06 10:00:00	40.1	69.2	61.7	225	226				0	0			0	0			0.8	0.3	44.4	224.2	-12.7	91.3	13.53	13.13
2012-01-06 11:00:00	28.9	56.6	53.8	216	221				0	0			0	0			0.2	0	44.5	225.1	-12.3	91.5	14.34	14.33
2012-01-06 12:00:00	17.9	50.9	35	209	210				0	0			0	0			0.2	0	66.1	225.7	-11.8	91.5	14.33	14.32
2012-01-06 13:00:00	19.1	53.9	35.3	207	213				0	0			0	0			0.6	0.1	47.8	225.8	-11.3	91.7	14.32	14.3
2012-01-06 14:00:00	15.1	42.1	34.6	216	223				0	0			0	0			1.1	0	50.5	225.8	-10.9	91.8	14.32	14.3
2012-01-06 15:00:00	9.1	24.1	23	83	104				0	0			0	0			0	0	70.3	225.7	-10.2	90.8	14.29	14.26
2012-01-06 16:00:00	16.9	25.1	60.9	67	171				0	0			0	0			1.2	0.2	46.8	225.9	-10.8	91.2	14.3	14.29
2012-01-06 17:00:00	18.1	16.4	48.4	64	132				0	0			0	0			2	0.1	46.2	226.2	-11.2	91.2	13.75	13.51
2012-01-06 18:00:00	11.8	11.8	41.1	8	64				0	0			0	0			1.1	0	46.5	226.2	-10.4	91.9	13.14	13.08
2012-01-06 19:00:00	17.6	21.2	62.5	2	2				0	0			0	0			4.5	0.2	46.2	226.3	-8.8	91.8	13.02	12.99
2012-01-06 20:00:00	16.3	19.1	59.5	1	80				0	0			0	0			3.3	0.3	46.1	226.3	-7.7	88.4	12.97	12.95
2012-01-06 21:00:00	15.9	18.1	54	61	118				0	0			0	0			6.5	0.4	45.4	225.7	-7.1	75	12.93	12.93
2012-01-06 22:00:00	11.5	13.8	44.9	115	167				0	0			0	0			1	0	45.1	225.6	-7	64.1	12.91	12.89
2012-01-06 23:00:00	11.2	13.8	33.8	162	219				0	0			0	0			0	0	45	225.5	-6.8	58	12.89	12.87
2012-01-07 00:00:00	10.6	14.9	27.6	55	61				0	0			0	0			0	0	44.6	225.3	-7.8	51.5	12.86	12.84
2012-01-07 01:00:00	12.2	17.1	27.6	58	64				0	0			0	0			0	0	44.5	225.2	-9.2	54.9	12.83	12.81
2012-01-07 02:00:00	12.2	15.6	29.4	58	167				0	0			0	0			0	0	44.4	225.2	-9.6	57.3	12.79	12.77
2012-01-07 03:00:00	12.6	16.4	26.1	69	81				0	0			0	0			0	0	44.2	225.1	-9.8	54.2	12.74	12.71
2012-01-07 04:00:00	9.4	16.2	20.8	63	65				0	0			0	0			0	0	44.1	224.9	-8.8	40.7	12.68	12.67
2012-01-07 05:00:00	5.4	12.1	13.7	56	57				0	0			0	0			0	0	44.1	224.8	-8.8	37	12.66	12.63
2012-01-07 06:00:00	1.7	5	9.5	47	346				0	0			0	0			0	0	44.2	224.8	-8.7	35.4	12.64	12.62
2012-01-07 07:00:00	0.9	3	7.5	38	313				0	0			0	0			0	0	44.2	224.8	-8.8	35.6	12.63	12.61
2012-01-07 08:00:00	2.3	6.8	8.3	51	65				0	0			0	0			0	0	44.1	224.7	-8.5	31.9	12.62	12.61
2012-01-07 09:00:00	5	11.9	12.8	38	66				0	0			0	0			0	0	44	224.6	-8.3	33.2	13.03	12.84
2012-01-07 10:00:00	5.7	12.8	14.1	71	93				0	0			0	0			0	0	44	224.6	-8.8	33.4	14.07	13.87
2012-01-07 11:00:00	4.8	7	14	1	135				0	0			0	0			0	0	43.6	224.6	-7.6	39.2	14.27	14.22
2012-01-07 12:00:00	6.5	1.1	16.2	137	177				0	0			0	0			0	0	43.4	224.6	-5.8	48.4	14.16	14.13
2012-01-07 13:00:00	6.1	2.8	19.6	53	99				0	0			0	0			0	0	43.5	224.5	-5.2	60	14.11	14.09
2012-01-07 14:00:00	9	3.8	20.6	143	149				0	0			0	0			0	0	43.6	224.5	-5.5	74.5	14.13	14.11
2012-01-07 15:00:00	10.2	3.5	23.3	110	125				0	0			0	0			0	0	43.8	224.4	-6	85.2	14.18	14.14
2012-01-07 16:00:00	11.4	10.9	25.8	60	82				0	0			0	0			0	0	44	224.3	-5.9	92.2	14.29	14.27
2012-01-07 17:00:00	10.6	12.3	25.4	39	81				0	0			0	0			0	0	44	224.2	-5.8	93.4	13.71	13.39
2012-01-07 18:00:00	9.8	11.4	25.1	58	161				0	0			0	0			0	0	44.1	224.2	-5.2	85	13.11	13.05
2012-01-07 19:00:00	10.8	11.8	29.4	23	243				0	0			0	0			0	0	44	224.1	-5.5	80.7	13.02	12.96
2012-01-07 20:00:00	10.8	13.2	22.8	33	46				0	0			0	0			0	0	43.9	224	-6.2	89	12.97	12.94
2012-01-07 21:00:00	7.9	9.4	13.8	19	47				0	0			0	0			0	0	44	224	-6.5	96	12.94	12.91
2012-01-07 22:00:00	6.4	8.5	11	41	79				0	0			0	0			0	0	44	223.9	-6.5	94.9	12.91	12.88
2012-01-07 23:00:00	6.8	8	13.1	17	40				0	0			0	0			0	0	44	223.9	-6.7	94.2	12.89	12.88
2012-01-08 00:00:00	9.1	11.1	16.6	40	47				0	0			0	0			0	0	43.9	223.8	-6.7	87.7	12.88	12.86
2012-01-08 01:00:00	9	12.2	15.8	49	52				0	0			0	0			0	0	43.9	223.7	-6.5	85.5	12.86	12.83
2012-01-08 02:00:00	11.3	14.1	19	45	51				0	0			0	0			0	0	43.9	223.7	-6.5	87	12.84	12.81
2012-01-08 03:00:00	6.8	9	14.4	43	54				0	0			0	0			0	0	43.9	223.7	-6.3	88	12.82	12.77
2012-01-08 04:00:00	10.7	11.2	21.4	51	52				0	0			0	0			0	0	43.9	223.6	-6.3	87	12.8	12.67
2012-01-08 05:00:00	11	12.9	24.5	48	74				0	0			0	0			0	0	43.9	223.5	-6.9	91.2	12.78	12.75
2012-01-08 06:00:00	9.2	10.3	20.9	21	43				0	0			0	0			0	0	43.9	223.5	-7	91.5	12.76	12.74
2012-01-08 07:00:00	9.1	10.1	24.2	45	55				0	0			0	0			0	0	43.9	223.4	-6.1	84.8	12.73	12.7
2012-01-08 08:00:00	8.9	9.6	19.3	48	50				0	0			0	0			0	0	43.9	223.4	-6	81.9	12.74	12.68
2012-01-08 09:00:00	8.3	5.8	18.4	56	82				0	0			0	0			0	0	43.7	223.3	-3.9	66.8	13.73	13.59
2012-01-08 10:00:00	8.6	4.3	18.9	72	263				0	0			0	0			0	0	43.4	223.3	-2	55.1	14.13	14.12
2012-01-08 11:00:00	6.5	3.8	23.4	66	108				0	0			0	0			0.1	0	43.3	223.2	-1.8	52.6	14.09	14.07
2012-01-08 12:00:00	9.8	7	25.5	71	76				0	0			0	0			0	0	43.5	223.2	-3.2	63	14.13	14.11
2012-01-08 13:00:00	6.7	4.6	20.1	48	73				0	0			0	0			0	0	43.4	223.1	-3	64.1	14.16	14.12
2012-01-08 14:00:00	7.3	6.7	34.1	26	152				0	0			0	0			0	0	43.3	223	-2.8	66.4	14.16	14.14
2012-01-08 15:00:00	10.3	10.8	39.2	61	95				0	0			0	0			0.8	0	43.4	222.9	-2.4	59.2	14.17	14.14
2012-01-08 16:00:00	12.6	13.4	37.6	22	321				0	0			0	0			0.9	0	43.4	222.8	-0.9	45.3	14.19	14.16
2012-01-08 17:00:00	15.9	17.6	54.2	228	314				0	0			0	0			1	0	43	222.6	-1.9	53.9	13.54	13.29
2012-01-08 18:00:00	11.3	11.1	44.8	77	310				0	0			0	0			0	0	43.2	222.5	-2.5	54	13.07	12.96
2012-01-08 19:00:00	7.3	5.5	25.1	210	253				0	0			0	0			0	0	43.2	222.4	-2.5	52.4	13.01	12.99
2012-01-08 20:00:00	9.2	7.3	27.4	31	143				0	0			0	0			0	0	43.2	222.4	-4.7	64.3	12.97	12.95
2012-01-08 21:00:00	16.5	18.1	46.1	78	187				0	0			0	0			7.5	1.1	42.9	222.4	-3.7	44.1	12.93	12.91
2012-01-08 22:00:00	14.9	14.6	39.6	73	111				0	0			0	0			1.1	0	42.4	222.2	-3	25.9	12.91	12.89
2012-01-08 23:00:00	14.5	16.6	48.5	101	128				0	0			0	0			2.8	0	42.5	222.8	-3.2	23.1	12.89	12.88
2012-01-09 00:00:00	15.2	16.2	45.9	27	107				0	0			0	0			6.8	0.1	42.3	224.2	-2.2	14.6	12.89	12.88
2012-01-09 01:00:00	13.9	14.1	46.4	33	125				0	0			0	0			1.1	0	42	223.8	-1.6	13.2	12.88	12.86
2012-01-09 02:00:00	16	16.5	55.5	43	57				0	0			0	0			1.9	0	41.6	223.2	-1.4	11.5	12.86	12.86
2012-01-09 03:00:00	17.2	16.1	47.7	58	63				0	0			0	0			2	0	41.4	222.9	-1.2	13.1	12.85	12.84
2012-01-09 04:00:00	13.6	11.5	39.1	85	100				0	0			0	0			0.4	0	41.5	222.7	-1.4	15.2	12.84	12.82
2012-01-09 05:00:00	13.4	12.3	42.1	57	73				0	0			0	0			1.6	0	41.3	222.3	-1.6	17.4	12.82	12.8
2012-01-09 06:00:00	13.4	12.8	39.3	11	28				0	0			0	0			1.6	0.1	41.4	222	-1	14.2	12.8	12.77
2012-01-09 07:00:00	12.1	12.8	42.6	24	110				0	0			0	0			1.1	0	41.1	221.5	-1.1	21.4	12.79	12.76
2012-01-09 08:00:00	9.3	10.8	36.4	110	137				0	0			0	0			0.2	0	41	221.5	-2.6	31.9	12.77	12.75
2012-01-09 09:00:00	10.6	10.8	36	164	182				0	0			0	0			0.1	0	41	221.4	-4.3	33.6	13.52	13.04
2012-01-09 10:00:00	10.2	7	26.8	52	60				0	0			0	0			0	0	40.9	221.4	-3.4	32.2	14.14	14.1
2012-01-09 11:00:00	6.9	4.7	22.2	62	65				0	0			0	0			0	0	40.8	221.3	-2.4	33.1	14.12	14.11
2012-01-09 12:00:00	3.5	1.8	15.6	38	57				0	0			0	0			0	0	40.7	221.3	-1.9	35.3	14.12	14.09
2012-01-09 13:00:00	3.6	1.8	13.3	31	38				0	0			0	0			0	0	40.8	221.2	-3.3	40.2	14.21	14.18
2012-01-09 14:00:00	2	0.6	9.2	23	341				0	0			0	0			0	0	40.4	221.2	-2.2	37	14.16	14.14
2012-01-09 15:00:00	1.4	0.5	7.4	219	263				0	0			0	0			0	0	40.5	221.1	-2	39	14.11	14.09
2012-01-09 16:00:00	5.3	0.8	12.1	39	148				0	0			0	0			0	0	40.7	221.1	-3.6	41.1	14.16	14.14
2012-01-09 17:00:00	5.6	5.4	12.5	31	32				0	0			0	0			0	0	41	220.9	-5	44.3	13.46	13.23
2012-01-09 18:00:00	5.3	8.7	12	10	351				0	0			0	0			0	0	41.1	220.9	-4.3	48.2	13.05	13.02
2012-01-09 19:00:00	6.5	9.8	12.9	16	17				0	0			0	0			0	0	41	220.8	-4	49.1	12.98	12.96
2012-01-09 20:00:00	6.3	8.7	14.3	8	26				0	0			0	0			0	0	41.1	220.8	-3.5	47.7	12.94	12.93
2012-01-09 21:00:00	5.8	7.5	13.2	15	346				0	0			0	0			0	0	41	220.7	-3.2	45.2	12.91	12.89
2012-01-09 22:00:00	6.6	8.6	11.4	12	41				0	0			0	0			0	0	41	220.7	-3.2	45.9	12.89	12.88
2012-01-09 23:00:00	5.3	7.8	12.6	16	20				0	0			0	0			0	0	41	220.6	-2.6	42	12.88	12.86
2012-01-10 00:00:00	5.8	6.9	12.2	16	16				0	0			0	0			0	0	41	220.6	-1.9	35.9	12.86	12.85
2012-01-10 01:00:00	5.5	6.2	12.4	7	357				0	0			0	0			0	0	41	220.5	-1.3	29.6	12.86	12.84
2012-01-10 02:00:00	4.7	5.7	10.1	5	9				0	0			0	0			0	0	40.9	220.4	-1.6	29.1	12.84	12.83
2012-01-10 03:00:00	4.2	6.2	9.6	11	345				0	0			0	0			0	0	41	220.3	-1.8	29.4	12.82	12.81
2012-01-10 04:00:00	5.5	8.6	12.1	4	22				0	0			0	0			0	0	40.9	220.2	-1.8	27.7	12.8	12.79
2012-01-10 05:00:00	5.4	8.4	12.2	11	33				0	0			0	0			0	0	41	220.3	-1.8	26.9	12.79	12.77
2012-01-10 06:00:00	4.6	6	10.6	13	23				0	0			0	0			0	0	40.9	220.2	-1.3	23.2	12.75	12.74
2012-01-10 07:00:00	3.5	3.7	8.4	0	23				0	0			0	0			0	0	40.9	220.1	-1.2	21.1	12.73	12.73
2012-01-10 08:00:00	5.2	7	12.7	3	20				0	0			0	0			0	0	40.9	220.1	-1.2	21.1	12.73	12.71
2012-01-10 09:00:00	4.7	3	12.3	5	21				0	0			0	0			0	0	40.6	220.1	-0.4	22.2	13.45	12.88
2012-01-10 10:00:00	2.4	0.4	9.9	36	359				0	0			0	0			0	0	40.4	220	1.6	21.1	14.08	14.05
2012-01-10 11:00:00	2.8	0.5	12.3	24	36				0	0			0	0			0	0	40.1	220	3.4	19.7	14	13.98
2012-01-10 12:00:00	3	0.7	11.3	52	345				0	0			0	0			0	0	40.2	219.9	3.6	20.6	14	13.98
2012-01-10 13:00:00	1	0.6	8	57	321				0	0			0	0			0	0	39.9	219.8	5.2	18.4	14	13.98
2012-01-10 14:00:00	5.1	1	14.8	39	84				0	0			0	0			0	0	40.2	219.8	3.8	20.9	14.02	13.98
2012-01-10 15:00:00	3.8	1.4	9.9	19	108				0	0			0	0			0	0	40.1	219.7	4	20.8	14	13.99
2012-01-10 16:00:00	5.3	5.4	12.2	9	26				0	0			0	0			0	0	40.5	219.6	2.5	23.8	14.06	14.03
2012-01-10 17:00:00	4.5	4.2	8.9	7	22				0	0			0	0			0	0	40.9	219.6	1.4	28.8	13.41	13.21
2012-01-10 18:00:00	4.3	3.2	10.2	15	32				0	0			0	0			0	0	40.9	219.5	1	28.1	13.05	13.02
2012-01-10 19:00:00	5.3	4.8	9.2	5	16				0	0			0	0			0	0	40.8	219.4	1.1	28.8	13	12.98
2012-01-10 20:00:00	3.5	3	8.5	7	332				0	0			0	0			0	0	40.9	219.4	1.4	28.8	12.96	12.94
2012-01-10 21:00:00	3.6	3	7.5	5	343				0	0			0	0			0	0	40.9	219.3	2.1	27.4	12.93	12.92
2012-01-10 22:00:00	4.7	3.3	10.4	7	351				0	0			0	0			0	0	40.8	219.3	3	27.4	12.91	12.89
2012-01-10 23:00:00	4.2	2.2	8.2	12	19				0	0			0	0			0	0	40.9	219.2	3.1	26.6	12.91	12.89
2012-01-11 00:00:00	4.5	3.3	8.6	15	350				0	0			0	0			0	0	40.9	219.2	3.1	26.8	12.89	12.88
2012-01-11 01:00:00	5.2	2.9	9.7	18	37				0	0			0	0			0	0	40.7	219.1	2.5	28.1	12.88	12.86
2012-01-11 02:00:00	4	2.6	8.6	12	17				0	0			0	0			0	0	40.8	219.1	2.4	28.2	12.86	12.86
2012-01-11 03:00:00	5.2	2.4	10.1	15	22				0	0			0	0			0	0	40.8	219	2.4	27.9	12.86	12.84
2012-01-11 04:00:00	3.6	2.8	8.2	324	341				0	0			0	0			0	0	40.9	218.9	2	28.6	12.84	12.83
2012-01-11 05:00:00	2.4	1.2	5.2	310	310				0	0			0	0			0	0	40.9	218.9	1.1	31.6	12.82	12.81
2012-01-11 06:00:00	3.8	1.4	7.6	5	27				0	0			0	0			0	0	40.8	218.9	0.7	32.5	12.8	12.79
2012-01-11 07:00:00	5.2	1.8	7.8	28	38				0	0			0	0			0	0	40.7	218.8	0.7	31.1	12.79	12.77
2012-01-11 08:00:00	2.3	0.7	5.1	11	352				0	0			0	0			0	0	40.8	218.8	0.6	27.9	12.77	12.75
2012-01-11 09:00:00	2.3	0.9	6	15	346				0	0			0	0			0	0	40.5	218.7	2	22.8	13.45	12.91
2012-01-11 10:00:00	2.7	0.5	5.5	342	359				0	0			0	0			0	0	39.9	218.6	4	22.2	14.04	14.02
2012-01-11 11:00:00	3.3	0.6	6.8	5	15				0	0			0	0			0	0	40.2	218.8	3.2	26.1	14	13.98
2012-01-11 12:00:00	0.5	0.4	3.4	266	266				0	0			0	0			0	0	38.2	218.3	8.8	20.4	13.91	13.88
2012-01-11 13:00:00	0	0.4	1	210	210				0	0			0	0			0	0	38.7	218.3	7	24	13.9	13.88
2012-01-11 14:00:00	1.5	0.4	5	6	205				0	0			0	0			0	0	39.4	218.2	5.2	27.8	13.92	13.88
2012-01-11 15:00:00	4	3.8	9.9	198	239				0	0			0	0			0	0	39.9	218.1	3.8	31.9	13.96	13.93
2012-01-11 16:00:00	2	0.8	5.5	17	36				0	0			0	0			0	0	40	217.9	2.7	33.3	14.02	13.98
2012-01-11 17:00:00	2.8	3.4	4.9	25	30				0	0			0	0			0	0	40.8	217.9	0.3	37.6	13.43	13.22
2012-01-11 18:00:00	2.7	4.8	6.4	1	316				0	0			0	0			0	0	40.9	217.9	0.6	36.6	13.05	13.03
2012-01-11 19:00:00	3.2	3.7	6	11	13				0	0			0	0			0	0	40.8	217.8	1.1	32.2	12.99	12.98
2012-01-11 20:00:00	5.3	7.5	8.6	4	13				0	0			0	0			0	0	40.7	217.8	1.8	32.6	12.95	12.94
2012-01-11 21:00:00	2.8	4.8	5.9	4	7				0	0			0	0			0	0	40.7	217.7	2.1	32.2	12.93	12.91
2012-01-11 22:00:00	4	5.8	8.3	13	16				0	0			0	0			0	0	40.7	217.6	2.3	32	12.91	12.89
2012-01-11 23:00:00	4.5	5.4	8.2	11	17				0	0			0	0			0	0	40.6	217.6	2.6	30.3	12.89	12.85
2012-01-12 00:00:00	3.8	5.7	8.8	13	17				0	0			0	0			0	0	40.6	217.5	2.6	29.6	12.89	12.87
2012-01-12 01:00:00	3.5	6.1	7	2	29				0	0			0	0			0	0	40.7	217.6	2.2	29.6	12.88	12.86
2012-01-12 02:00:00	3.8	4.9	6.5	9	17				0	0			0	0			0	0	40.5	217.4	2.2	29.6	12.86	12.84
2012-01-12 03:00:00	2.6	3.9	6	20	36				0	0			0	0			0	0	40.7	217.4	2.1	29.4	12.85	12.82
2012-01-12 04:00:00	1.6	1.4	3.6	15	18				0	0			0	0			0	0	40.8	217.4	2	29.6	12.84	12.82
2012-01-12 05:00:00	2.1	3.6	5.5	17	35				0	0			0	0			0	0	40.7	217.3	1.8	30.1	12.82	12.78
2012-01-12 06:00:00	1.4	1.6	4.3	20	28				0	0			0	0			0	0	40.8	217.3	2	29.4	12.8	12.75
2012-01-12 07:00:00	3.1	4.5	5.8	3	25				0	0			0	0			0	0	40.6	217.2	2.1	29.4	12.79	12.78
2012-01-12 08:00:00	1.2	1.4	4.2	1	345				0	0			0	0			0	0	40.6	217.2	1.9	29.4	12.79	12.73
2012-01-12 09:00:00	3.8	4.7	6.9	36	42				0	0			0	0			0	0	40.4	217.2	2.6	28.7	13.48	12.98
2012-01-12 10:00:00	2.8	0.6	6.2	21	34				0	0			0	0			0	0	39.9	217.1	5	25.8	14.04	14.01
2012-01-12 11:00:00	4.4	0.7	8.4	26	346				0	0			0	0			0	0	39.9	217.1	5.2	27.4	14	13.96
2012-01-12 12:00:00	0.8	0.4	4.2	321	358				0	0			0	0			0	0	38.9	216.8	8.1	25.8	13.91	13.88
2012-01-12 13:00:00	0.6	0.4	3.4	254	259				0	0			0	0			0	0	38.8	216.7	7.8	26.4	13.93	13.91
2012-01-12 14:00:00	1.2	0.4	4.5	187	231				0	0			0	0			0	0	39	216.6	7	29.4	13.95	13.93
2012-01-12 15:00:00	1.8	0.6	6	220	222				0	0			0	0			0	0	39.5	216.6	4.8	36	13.96	13.88
2012-01-12 16:00:00	2.2	1.1	5.2	4	19				0	0			0	0			0	0	40	216.5	2.5	41.1	14.05	14.02
2012-01-12 17:00:00	2.5	3	5.5	31	315				0	0			0	0			0	0	40.4	216.4	0.6	46.2	13.52	13.28
2012-01-12 18:00:00	4.7	7.8	8.1	27	38				0	0			0	0			0	0	40.6	216.4	-0.8	47.5	13.06	13.02
2012-01-12 19:00:00	2	3.8	5.1	298	350				0	0			0	0			0	0	40.6	216.4	-0.8	43.5	12.98	12.96
2012-01-12 20:00:00	5	8.3	9.9	29	36				0	0			0	0			0	0	40.5	216.4	-1.2	44	12.94	12.91
2012-01-12 21:00:00	6.5	11.2	10.7	29	36				0	0			0	0			0	0	40.5	216.3	-1	41.6	12.91	12.89
2012-01-12 22:00:00	4.6	8.5	8.8	8	10				0	0			0	0			0	0	40.4	216.2	-1.1	37.9	12.89	12.87
2012-01-12 23:00:00	3.4	6.5	9.7	5	23				0	0			0	0			0	0	40.5	216.2	-1.3	38.2	12.87	12.85
2012-01-13 00:00:00	2.1	4	6.7	263	346				0	0			0	0			0	0	40.6	216.2	-1.9	39.9	12.86	12.8
2012-01-13 01:00:00	4.8	9	10.3	37	43				0	0			0	0			0	0	40.5	216.2	-1.9	39.6	12.84	12.78
2012-01-13 02:00:00	6.8	12.2	15.3	26	34				0	0			0	0			0	0	40.5	216.1	-2.2	39.4	12.82	12.81
2012-01-13 03:00:00	8.2	13.5	15.7	28	50				0	0			0	0			0	0	40.4	216.1	-1.6	34.9	12.82	12.79
2012-01-13 04:00:00	6.8	11.1	12.5	24	32				0	0			0	0			0	0	40.4	216.1	-1.9	33.8	12.8	12.79
2012-01-13 05:00:00	6.7	10.7	13.6	15	18				0	0			0	0			0	0	40.3	216	-1.9	30.9	12.79	12.77
2012-01-13 06:00:00	5.3	8.2	13.1	37	39				0	0			0	0			0	0	40.4	215.9	-2.1	29.1	12.77	12.75
2012-01-13 07:00:00	7.2	10.6	19.8	60	83				0	0			0	0			0	0	40.4	215.9	-2.8	31.8	12.75	12.73
2012-01-13 08:00:00	8.3	12.7	19.1	60	66				0	0			0	0			0	0	40.4	215.9	-3.1	32.5	12.75	12.72
2012-01-13 09:00:00	9.4	13.4	21.9	58	83				0	0			0	0			0	0	40.3	215.9	-2.6	32.8	13.49	12.94
2012-01-13 10:00:00	10.5	12.2	20.9	78	86				0	0			0	0			0	0	40	215.9	-2.1	35	14.16	14.14
2012-01-13 11:00:00	7.5	7.3	22.1	61	85				0	0			0	0			0	0	39.9	215.8	-0.6	34	14.11	14.08
2012-01-13 12:00:00	7.5	7.3	18.5	67	67				0	0			0	0			0	0	39.8	215.8	0.2	33.5	14.07	14.05
2012-01-13 13:00:00	5	4	12.4	94	129				0	0			0	0			0	0	39.7	215.8	0.7	33.9	14.07	14.05
2012-01-13 14:00:00	5.2	5.7	14.8	143	163				0	0			0	0			0	0	39.6	215.7	0.8	34	14.07	14.05
2012-01-13 15:00:00	6.3	9.8	16.1	50	225				0	0			0	0			0	0	40	215.6	-0.1	35.9	14.13	14.11
2012-01-13 16:00:00	4	6.4	11.7	46	49				0	0			0	0			0	0	39.9	215.5	-0.2	34.7	14.16	14.14
2012-01-13 17:00:00	8.9	12.6	25.2	36	70				0	0			0	0			0	0	40.2	215.5	-2	37	13.6	13.31
2012-01-13 18:00:00	8.7	11.4	21.9	45	53				0	0			0	0			0	0	40.3	215.4	-2.5	35.9	13.06	13
2012-01-13 19:00:00	5.7	7.8	16.9	33	57				0	0			0	0			0	0	40.2	215.3	-2.6	33.1	12.98	12.96
2012-01-13 20:00:00	6.6	7.4	17.5	23	56				0	0			0	0			0	0	40.2	215.3	-3	30.2	12.93	12.91
2012-01-13 21:00:00	6.4	7.3	15.1	15	17				0	0			0	0			0	0	40.2	215.2	-3.2	29.1	12.9	12.89
2012-01-13 22:00:00	4.1	3.8	9.7	20	32				0	0			0	0			0	0	40.2	215.2	-3.2	25.5	12.89	12.86
2012-01-13 23:00:00	4.5	2.8	10.1	2	22				0	0			0	0			0	0	40.1	215.1	-3.1	22.5	12.86	12.84
2012-01-14 00:00:00	4.5	2.2	9.9	11	14				0	0			0	0			0	0	40.1	215.1	-2.4	19.1	12.84	12.83
2012-01-14 01:00:00	3.2	0.9	7.8	13	355				0	0			0	0			0	0	40.1	215	-1.4	14.5	12.84	12.82
2012-01-14 02:00:00	3.4	1.6	9.8	3	23				0	0			0	0			0	0	40	215	-1.4	15	12.82	12.76
2012-01-14 03:00:00	4.5	1.8	8.8	14	19				0	0			0	0			0	0	40	214.9	-1.8	16.6	12.8	12.79
2012-01-14 04:00:00	3.4	1.2	8.8	18	19				0	0			0	0			0	0	40.1	214.8	-2	16.1	12.78	12.77
2012-01-14 05:00:00	2.5	0.7	5.5	337	358				0	0			0	0			0	0	40.1	214.8	-2.4	16.1	12.75	12.75
2012-01-14 06:00:00	3.4	1.8	6	330	350				0	0			0	0			0	0	40	214.8	-2.6	16.5	12.73	12.72
2012-01-14 07:00:00	4.2	1	8.2	8	14				0	0			0	0			0	0	40	214.7	-2.6	16.1	12.73	12.7
2012-01-14 08:00:00	4.8	1.4	8.4	5	14				0	0			0	0			0	0	40	214.7	-2.9	15.6	12.71	12.69
2012-01-14 09:00:00	2.7	1.2	7.2	342	349				0	0			0	0			0	0	39.8	214.6	-1.9	14.4	13.46	12.88
2012-01-14 10:00:00	4.8	5.6	9.2	23	46				0	0			0	0			0	0	39.5	214.7	-0.6	14.4	14.14	14.11
2012-01-14 11:00:00	1.7	0.5	4.9	300	335				0	0			0	0			0	0	38.6	214.4	2.9	15.6	14.03	14
2012-01-14 12:00:00	1.8	0.4	5	155	219				0	0			0	0			0	0	38.5	214.4	3.5	20.5	13.95	13.93
2012-01-14 13:00:00	2.1	0.4	6	40	85				0	0			0	0			0	0	38.9	214.5	2.3	19	13.96	13.95
2012-01-14 14:00:00	2.8	1.1	7.8	178	182				0	0			0	0			0	0	39.1	214.5	1.8	24.9	14	13.98
2012-01-14 15:00:00	4.2	4	10.3	222	224				0	0			0	0			0	0	39.4	214.4	1.1	25.2	14.04	14.02
2012-01-14 16:00:00	4.7	7.2	9.1	226	230				0	0			0	0			0	0	39.6	214.3	-0.4	30	14.11	14.09
2012-01-14 17:00:00	2.8	5.5	8.8	18	360				0	0			0	0			0	0	40	214.2	-2.9	34.2	13.59	13.28
2012-01-14 18:00:00	2	4.2	4.7	9	30				0	0			0	0			0	0	40.1	214.2	-4	28.9	13.05	13.01
2012-01-14 19:00:00	1.7	4	4.8	336	357				0	0			0	0			0	0	40.2	214.2	-4.3	28.6	12.96	12.94
2012-01-14 20:00:00	1.8	4.7	5.1	341	358				0	0			0	0			0	0	40.1	214.1	-4.2	27.5	12.92	12.89
2012-01-14 21:00:00	3	3.8	7.1	9	37				0	0			0	0			0	0	40	214	-4	26.6	12.89	12.87
2012-01-14 22:00:00	2.7	6	6	332	358				0	0			0	0			0	0	40.1	213.9	-3.8	24.2	12.86	12.85
2012-01-14 23:00:00	2	2.8	5.2	13	358				0	0			0	0			0	0	40	213.9	-3.7	24.6	12.84	12.83
2012-01-15 00:00:00	3.1	3.6	5.8	13	355				0	0			0	0			0	0	40	213.8	-3.5	24.1	12.84	12.82
2012-01-15 01:00:00	3.1	2.2	5.8	21	27				0	0			0	0			0	0	40	213.8	-3.4	23.4	12.82	12.81
2012-01-15 02:00:00	1	1.4	4.2	356	357				0	0			0	0			0	0	40.1	213.8	-3.5	22.9	12.8	12.75
2012-01-15 03:00:00	0.9	1	4	2	7				0	0			0	0			0	0	40	213.8	-4	24.2	12.79	12.77
2012-01-15 04:00:00	2.1	2	6.4	7	349				0	0			0	0			0	0	40	213.8	-3.7	23.9	12.77	12.75
2012-01-15 05:00:00	2.4	1.4	6.2	9	21				0	0			0	0			0	0	40	213.7	-3.9	24.9	12.75	12.73
2012-01-15 06:00:00	3.4	2.8	7.5	10	354				0	0			0	0			0	0	39.9	213.6	-4	25.9	12.73	12.64
2012-01-15 07:00:00	2.4	1.6	5.8	12	20				0	0			0	0			0	0	40	213.6	-4.3	26.6	12.71	12.69
2012-01-15 08:00:00	2.8	2.8	7	343	344				0	0			0	0			0	0	40	213.6	-4	25.6	12.71	12.66
2012-01-15 09:00:00	2.6	1.6	7.4	14	14				0	0			0	0			0	0	39.7	213.6	-2.8	23.6	13.6	13.12
2012-01-15 10:00:00	1.4	0.8	4.2	57	73				0	0			0	0			0	0	38.9	213.6	0.8	17.8	14.13	14.09
2012-01-15 11:00:00	1.1	0.4	3.8	73	324				0	0			0	0			0	0	37.7	213.3	4.5	19.3	14	13.98
2012-01-15 12:00:00	2.5	0.4	6.5	215	328				0	0			0	0			0	0	38.6	213.6	2.4	25.1	13.96	13.93
2012-01-15 13:00:00	2	0.5	6.1	186	206				0	0			0	0			0	0	38.8	213.6	1.8	29	13.98	13.94
2012-01-15 14:00:00	1.6	0.4	5.2	69	167				0	0			0	0			0	0	38.6	213.5	1.8	29.1	14	13.98
2012-01-15 15:00:00	2.5	1.6	6.5	177	192				0	0			0	0			0	0	39	213.4	1	30.6	14.02	14
2012-01-15 16:00:00	2.1	1.6	6.7	196	197				0	0			0	0			0	0	39.1	213.2	0.1	33.5	14.07	14.04
2012-01-15 17:00:00	2	3.3	4.7	28	352				0	0			0	0			0	0	39.7	213.2	-2.8	38.5	13.6	13.29
2012-01-15 18:00:00	1.3	2.6	3.8	32	355				0	0			0	0			0	0	40.2	213.3	-4.3	40.2	13.06	13.02
2012-01-15 19:00:00	2.3	7	5.2	333	333				0	0			0	0			0	0	40.1	213.2	-4.4	42.4	12.96	12.94
2012-01-15 20:00:00	1.4	1.1	3.5	14	45				0	0			0	0			0	0	40	213.2	-4.2	43	12.92	12.89
2012-01-15 21:00:00	1.2	2.6	4	10	348				0	0			0	0			0	0	40.1	213.2	-4.7	43.5	12.88	12.87
2012-01-15 22:00:00	0.8	1	2.8	15	350				0	0			0	0			0	0	40.1	213.2	-4.9	44.1	12.86	12.84
2012-01-15 23:00:00	2.1	5.8	5.7	334	337				0	0			0	0			0	0	40	213.1	-4.7	41.4	12.84	12.81
2012-01-16 00:00:00	1.5	2.6	4	4	339				0	0			0	0			0	0	40	213.1	-4.7	39.6	12.82	12.82
2012-01-16 01:00:00	2.5	2.7	5.4	9	12				0	0			0	0			0	0	40	213	-4.5	36.5	12.8	12.79
2012-01-16 02:00:00	2.3	2.6	5.8	7	15				0	0			0	0			0	0	40	213.1	-4.8	37.4	12.79	12.77
2012-01-16 03:00:00	1.2	1	4.3	9	353				0	0			0	0			0	0	40	213.1	-5	37.4	12.77	12.75
2012-01-16 04:00:00	2.5	3.1	6	337	359				0	0			0	0			0	0	40	213	-5.2	36.3	12.75	12.75
2012-01-16 05:00:00	2.1	1.4	5.2	21	360				0	0			0	0			0	0	39.9	212.9	-5.5	36.5	12.73	12.71
2012-01-16 06:00:00	2.2	1.3	4.7	5	18				0	0			0	0			0	0	40	212.9	-5.8	37.1	12.71	12.68
2012-01-16 07:00:00	2.2	1.8	5.8	20	358				0	0			0	0			0	0	39.9	212.9	-5.7	36.2	12.69	12.62
2012-01-16 08:00:00	1.6	1	4.2	2	21				0	0			0	0			0	0	40	212.8	-5.7	35.8	12.68	12.66
2012-01-16 09:00:00	2.5	2.7	6.5	26	340				0	0			0	0			0	0	39.9	212.8	-4.7	33.2	13.46	12.87
2012-01-16 10:00:00	2.8	2.2	7.5	9	335				0	0			0	0			0	0	39	212.8	-1.2	27.1	14.16	14.13
2012-01-16 11:00:00	1.9	1.2	4.8	225	282				0	0			0	0			0	0	38.6	212.7	0.3	29.2	14.07	14.04
2012-01-16 12:00:00	2.2	1.1	6.2	109	176				0	0			0	0			0	0	38.7	212.7	-0.2	32.1	14	13.98
2012-01-16 13:00:00	2.8	2.1	7.7	135	169				0	0			0	0			0	0	38.9	212.8	-1.1	39.4	14.02	14
2012-01-16 14:00:00	3.5	4.7	8.3	167	179				0	0			0	0			0	0	39.1	212.7	-1.9	41	14.07	14.05
2012-01-16 15:00:00	2.6	5.2	7	72	162				0	0			0	0			0	0	39.1	212.8	-2.2	41.1	14.09	14.06
2012-01-16 16:00:00	2.5	2.8	6.2	164	167				0	0			0	0			0	0	39.2	212.7	-3.3	50.5	14.12	14.07
2012-01-16 17:00:00	1.6	2.8	4.2	9	181				0	0			0	0			0	0	39.8	212.6	-5.8	56.8	13.65	13.32
2012-01-16 18:00:00	1.8	1.2	3.7	22	29				0	0			0	0			0	0	40	212.5	-7	51	13.05	13.01
2012-01-16 19:00:00	1.4	0.7	3.6	18	352				0	0			0	0			0	0	40	212.5	-7.2	52.9	12.95	12.89
2012-01-16 20:00:00	2.5	0.7	4.5	7	10				0	0			0	0			0	0	40	212.4	-7.1	52.5	12.9	12.88
2012-01-16 21:00:00	2.9	0.6	5.3	13	26				0	0			0	0			0	0	39.9	212.4	-7	50.2	12.87	12.84
2012-01-16 22:00:00	2	0.4	4.8	7	13				0	0			0	0			0	0	40	212.3	-7	47.8	12.84	12.82
2012-01-16 23:00:00	3.2	0.7	5.2	16	26				0	0			0	0			0	0	39.9	212.3	-7	46.2	12.82	12.8
2012-01-17 00:00:00	2.7	0.8	5.1	4	11				0	0			0	0			0	0	39.9	212.3	-6.8	43.5	12.8	12.68
2012-01-17 01:00:00	3.8	1.1	6	4	22				0	0			0	0			0	0	39.9	212.2	-7	43	12.79	12.77
2012-01-17 02:00:00	1.1	0.5	3	355	360				0	0			0	0			0	0	40	212.2	-7.4	44.6	12.77	12.75
2012-01-17 03:00:00	2	0.4	4.3	20	26				0	0			0	0			0	0	40	212.2	-7.5	43.2	12.75	12.74
2012-01-17 04:00:00	1.2	0.4	4.2	21	333				0	0			0	0			0	0	40	212.2	-7.2	40.9	12.73	12.63
2012-01-17 05:00:00	1.5	0.7	4.3	2	347				0	0			0	0			0	0	40	212.1	-7	37.2	12.71	12.68
2012-01-17 06:00:00	3.4	1.1	6	4	14				0	0			0	0			0	0	39.9	212.1	-6.6	33.9	12.68	12.68
2012-01-17 07:00:00	0.9	0.4	3.7	9	18				0	0			0	0			0	0	40	212.1	-6.7	33.8	12.66	12.66
2012-01-17 08:00:00	1.3	0.5	3.4	18	30				0	0			0	0			0	0	40	212.1	-6.4	30.4	12.66	12.57
2012-01-17 09:00:00	1.6	1.8	5	12	338				0	0			0	0			0	0	39.6	211.9	-4.4	26.4	13.47	12.86
2012-01-17 10:00:00	2.6	3	6.4	29	297				0	0			0	0			0	0	38.5	211.8	0.1	18.8	14.17	14.14
2012-01-17 11:00:00	1.9	2	5	19	38				0	0			0	0			0	0	38.7	211.9	0.6	22.5	14.06	14.03
2012-01-17 12:00:00	2.3	1	6.4	148	226				0	0			0	0			0	0	38.6	211.8	1.9	23	13.99	13.95
2012-01-17 13:00:00	4.3	3.1	10.9	160	228				0	0			0	0			0	0	39.1	211.9	1.4	22.1	14	13.98
2012-01-17 14:00:00	4.1	2.9	9.6	180	230				0	0			0	0			0	0	39	211.8	1.7	21.4	14.04	14.02
2012-01-17 15:00:00	3.2	4.8	7.4	202	210				0	0			0	0			0	0	39	211.8	1.4	26.6	14.06	14.04
2012-01-17 16:00:00	3	4.5	7.7	188	260				0	0			0	0			0	0	39.4	211.8	-0.4	28.8	14.11	14.07
2012-01-17 17:00:00	2.4	5	8.2	20	356				0	0			0	0			0	0	39.7	211.7	-2	31.1	13.89	13.71
2012-01-17 18:00:00	2	2.1	5.5	9	26				0	0			0	0			0	0	40	211.7	-3.3	31.8	13.11	13.05
2012-01-17 19:00:00	4	6	5.9	20	24				0	0			0	0			0	0	39.8	211.6	-3.2	31.2	12.97	12.96
2012-01-17 20:00:00	5	6.4	7.8	11	14				0	0			0	0			0	0	39.7	211.6	-3	28.1	12.93	12.91
2012-01-17 21:00:00	5.2	7.7	9.1	14	353				0	0			0	0			0	0	39.8	211.5	-2.9	27.4	12.89	12.87
2012-01-17 22:00:00	5.2	8.4	9.2	3	360				0	0			0	0			0	0	39.8	211.5	-2.5	26.2	12.88	12.86
2012-01-17 23:00:00	5	8	9.2	2	6				0	0			0	0			0	0	39.7	211.4	-2.5	25.4	12.86	12.84
2012-01-18 00:00:00	3.1	3.8	7.2	8	10				0	0			0	0			0	0	39.9	211.4	-2.5	24.7	12.84	12.82
2012-01-18 01:00:00	5.8	8.3	11.2	23	348				0	0			0	0			0	0	39.8	211.4	-2.5	25.3	12.82	12.66
2012-01-18 02:00:00	5.4	7.3	9.9	9	9				0	0			0	0			0	0	39.8	211.4	-2.6	24.3	12.82	12.79
2012-01-18 03:00:00	2.2	2.5	6.7	12	359				0	0			0	0			0	0	39.8	211.3	-2.8	23.9	12.8	12.79
2012-01-18 04:00:00	3.8	5.5	7.2	17	23				0	0			0	0			0	0	39.7	211.3	-2.9	23.6	12.79	12.75
2012-01-18 05:00:00	3.5	5.5	9.1	21	359				0	0			0	0			0	0	39.7	211.3	-3	23.2	12.76	12.74
2012-01-18 06:00:00	4.4	7.9	9.7	343	359				0	0			0	0			0	0	39.8	211.2	-3	22.4	12.73	12.71
2012-01-18 07:00:00	4.2	5	13.2	345	350				0	0			0	0			0	0	39.8	211.2	-3	23.5	12.71	12.7
2012-01-18 08:00:00	5.9	7	12.7	9	19				0	0			0	0			0	0	39.7	211.2	-3.2	24.4	12.72	12.68
2012-01-18 09:00:00	5	6.5	10.4	8	19				0	0			0	0			0	0	39.5	211.1	-2.5	23.6	13.5	12.95
2012-01-18 10:00:00	8.2	14.2	12.3	35	38				0	0			0	0			0	0	39.4	211.2	-1.5	23.6	14.16	14.14
2012-01-18 11:00:00	6.1	9.3	9.9	18	38				0	0			0	0			0	0	39.2	211.2	-0.6	24.8	14.12	14.09
2012-01-18 12:00:00	2.2	0.8	6.6	19	103				0	0			0	0			0	0	38.6	211	1.8	25.2	14.04	14
2012-01-18 13:00:00	3.5	2	9	138	173				0	0			0	0			0	0	38.8	211.1	1.6	27.1	14	13.98
2012-01-18 14:00:00	4.9	5.7	9.8	169	187				0	0			0	0			0	0	39.1	211	0.6	29.2	14.07	14.04
2012-01-18 15:00:00	3.1	3.1	8.2	162	169				0	0			0	0			0	0	38.9	210.8	0.8	27.8	14.07	14.06
2012-01-18 16:00:00	5.2	6.7	9.2	198	227				0	0			0	0			0	0	39.2	210.8	-0.4	28.6	14.11	14.08
2012-01-18 17:00:00	4	7.4	8.8	42	209				0	0			0	0			0	0	39.6	210.8	-2.5	30.2	13.75	13.41
2012-01-18 18:00:00	5	9.6	7.5	18	25				0	0			0	0			0	0	39.5	210.7	-3.2	32.2	13.07	13.03
2012-01-18 19:00:00	5.9	12.2	9.2	27	31				0	0			0	0			0	0	39.5	210.6	-3.4	31.1	12.96	12.91
2012-01-18 20:00:00	3.8	7.3	7.7	2	7				0	0			0	0			0	0	39.6	210.6	-3.3	29.2	12.91	12.73
2012-01-18 21:00:00	4	5.9	7.4	22	25				0	0			0	0			0	0	39.5	210.6	-3.4	28.9	12.89	12.85
2012-01-18 22:00:00	2.5	4.6	5	20	339				0	0			0	0			0	0	39.6	210.6	-3.1	26.9	12.88	12.86
2012-01-18 23:00:00	3.2	5.8	8	13	17				0	0			0	0			0	0	39.6	210.6	-3	26.1	12.86	12.79
2012-01-19 00:00:00	4.2	7.7	9.8	20	38				0	0			0	0			0	0	39.5	210.5	-2.9	25.1	12.84	12.82
2012-01-19 01:00:00	6.3	9.8	10.3	20	35				0	0			0	0			0	0	39.5	210.4	-3	25.2	12.82	12.76
2012-01-19 02:00:00	5.2	7.9	8.8	6	6				0	0			0	0			0	0	39.5	210.4	-2.4	22.3	12.82	12.8
2012-01-19 03:00:00	2	3.2	5.8	34	57				0	0			0	0			0	0	39.5	210.4	-2.8	24.8	12.79	12.78
2012-01-19 04:00:00	5	8.6	10.8	28	351				0	0			0	0			0	0	39.5	210.4	-2.7	26.9	12.79	12.77
2012-01-19 05:00:00	6	11.1	10.2	38	49				0	0			0	0			0	0	39.5	210.4	-2.7	26.1	12.77	12.75
2012-01-19 06:00:00	5	8.8	9.1	30	37				0	0			0	0			0	0	39.5	210.4	-3	29.8	12.75	12.71
2012-01-19 07:00:00	3.1	4.3	6.4	23	39				0	0			0	0			0	0	39.5	210.4	-3	31.8	12.73	12.69
2012-01-19 08:00:00	3.1	4.2	7.3	8	9				0	0			0	0			0	0	39.5	210.3	-3.2	37.8	12.71	12.7
2012-01-19 09:00:00	3.8	7.5	7.3	22	39				0	0			0	0			0	0	39.4	210.3	-3.2	41	13.38	13.02
2012-01-19 10:00:00	4.2	7.2	8.8	18	35				0	0			0	0			0	0	39.4	210.2	-2.8	47.7	14.24	14.23
2012-01-19 11:00:00	1.4	2	4	11	42				0	0			0	0			0	0	39.1	210.2	-1.4	56.1	14.19	14.16
2012-01-19 12:00:00	1.6	4.3	5.4	38	45				0	0			0	0			0	0	38.9	210.1	-0.4	60.5	14.14	14.11
2012-01-19 13:00:00	3.6	2.1	8	175	197				0	0			0	0			0	0	38.9	210.2	0.6	50.3	14.09	14.06
2012-01-19 14:00:00	2.5	2.5	5.5	45	136				0	0			0	0			0	0	39	210.2	-0.6	51.8	14.12	14.09
2012-01-19 15:00:00	1.9	1.6	5.6	178	206				0	0			0	0			0	0	39	210.1	-0.6	61	14.18	14.16
2012-01-19 16:00:00	2	2.5	5.7	5	298				0	0			0	0			0	0	39.2	210.1	-2	70.2	14.25	14.23
2012-01-19 17:00:00	5.5	11.7	11.8	50	62				0	0			0	0			0	0	39.5	210.1	-3.4	82.5	13.91	13.71
2012-01-19 18:00:00	3.3	5	8.6	61	73				0	0			0	0			0	0	39.6	210.1	-3.7	89.8	13.11	13.04
2012-01-19 19:00:00	4.5	8.4	11.2	47	82				0	0			0	0			0	0	39.6	210.1	-3.6	92.5	12.98	12.94
2012-01-19 20:00:00	6.8	11.3	13.1	22	49				0	0			0	0			0	0	39.6	210	-3.3	89.2	12.93	12.91
2012-01-19 21:00:00	5.4	7.8	12.8	18	50				0	0			0	0			0	0	39.6	210	-3	86	12.91	12.89
2012-01-19 22:00:00	7.6	10.8	14.9	36	52				0	0			0	0			0	0	39.6	209.9	-4.2	93.3	12.89	12.87
2012-01-19 23:00:00	5.7	8.2	15.6	4	330				0	0			0	0			0	0	39.6	209.9	-4.2	90.9	12.87	12.86
2012-01-20 00:00:00	8.1	9.4	17.9	59	80				0	0			0	0			0	0	39.6	210	-5.2	96.3	12.85	12.83
2012-01-20 01:00:00	6	5.5	21.4	174	340				0	0			0	0			0	0	39.6	210	-4.8	97.1	12.84	12.82
2012-01-20 02:00:00	7.5	6	16.9	184	190				0	0			0	0			0	0	39.6	209.9	-4.8	97	12.82	12.8
2012-01-20 03:00:00	8.8	6.9	22.8	135	145				0	0			0	0			0.4	0.3	39.6	209.9	-4.8	96.3	12.8	12.78
2012-01-20 04:00:00	8.4	6.9	14.7	87	100				0	0			0	0			0.2	0.1	39.4	210.2	-5.2	95.8	12.77	12.76
2012-01-20 05:00:00	16.4	37.3	34.8	177	201				0	0			0	0			2.2	0.8	40.9	211.5	-4.8	95.8	12.75	12.71
2012-01-20 06:00:00	15.1	32.1	31.8	183	194				0	0			0	0			2.5	0.8	43.4	212.8	-4.8	95.8	12.72	12.7
2012-01-20 07:00:00	13.9	42.2	35.4	183	214				0	0			0	0			0.6	0.1	43.9	213.4	-4.8	96	12.71	12.68
2012-01-20 08:00:00	21.6	82	37.6	215	221				0	0			0	0			4.2	0.6	45.4	213.3	-4.9	96	12.7	12.68
2012-01-20 09:00:00	26.9	68.2	56.5	210	213				0	0			0	0			6.2	0.7	45.6	214.3	-5	96	12.89	12.79
2012-01-20 10:00:00	27.3	92.8	45.5	217	221				0	0			0	0			4.3	0.8	40.7	213	-5.6	95.7	13.82	13.54
2012-01-20 11:00:00	39.6	66	70.3	209	211				0	0			0	0			17.1	1.4	39.2	216.2	-5.3	95.8	14.28	14.23
2012-01-20 12:00:00	41.2	64.5	66	212	212				0	0			0	0			17.4	1.8	38.7	222	-5.7	95.7	14.27	14.15
2012-01-20 13:00:00	37.5	55.8	58.1	221	222				0	0			0	0			9.1	0.6	38.8	220.3	-6.5	95.1	14.26	14.2
2012-01-20 14:00:00	40	67.5	67	223	224				0	0			0	0			16.6	1.4	38.6	219.8	-7.2	94.8	14.25	14.17
2012-01-20 15:00:00	33.4	59.9	58.5	221	225				0	0			0	0			5.7	1.1	38.9	220.8	-7.5	94.6	13.94	13.88
2012-01-20 16:00:00	21.4	46.8	40.5	219	222				0	0			0	0			1.1	0.2	45.3	223.2	-7.5	94.6	13.71	13.58
2012-01-20 17:00:00	15.4	47	25.6	217	220				0	0			0	0			1.1	0.2	63.5	224.4	-7.7	94.7	13.2	13.12
2012-01-20 18:00:00	10.6	34.9	19	191	211				0	0			0	0			2	0.3	58.1	232	-8.1	94.5	13	12.97
2012-01-20 19:00:00	7.9	29.6	13.7	201	208				0	0			0	0			1.8	0.3	68.6	236.4	-8.4	94.2	12.95	12.93
2012-01-20 20:00:00	9.9	37	16.2	208	214				0	0			0	0			3.4	0.4	71	238.8	-8.3	94	12.91	12.89
2012-01-20 21:00:00	6.8	25.9	13.7	208	209				0	0			0	0			1.4	0.4	132.6	240.2	-8.1	94	12.89	12.83
2012-01-20 22:00:00	2.8	13.1	9.5	179	187				0	0			0	0			0.3	0	183.6	258.4	-7.8	94.3	12.86	12.85
2012-01-20 23:00:00	0	8.9	0	193	193				0	0			0	0			0.8	0.2	130.8	267.4	-7.5	94.3	12.84	12.79
2012-01-21 00:00:00	0	15.4	0						0	0			0	0			1.4	0.3	92.8	241.4	-7.1	94.5	12.82	12.8
2012-01-21 01:00:00	0	12.8	0						0	0			0	0			0.4	0.4	111.8	234.7	-6.8	95	12.78	12.76
2012-01-21 02:00:00	0	8.7	0						0	0			0	0			0.4	0.1	113.5	275	-6.6	95.2	12.74	12.71
2012-01-21 03:00:00	0	1.5	0						0	0			0	0			0.1	0.1	165.1	275	-6.6	95.3	12.7	12.68
2012-01-21 04:00:00	0	0.5	0						0	0			0	0			0	0	191.8	275	-6.6	95.3	12.68	12.64
2012-01-21 05:00:00	0	0.7	0						0	0			0	0			0	0	123.7	259	-6.6	95.3	12.68	12.63
2012-01-21 06:00:00	0	10.8	0						0	0			0	0			0.2	0	121.3	256.1	-6.6	95.3	12.67	12.66
2012-01-21 07:00:00	0	7.9	0						0	0			0	0			0.5	0.2	110.3	261.9	-6.5	95.5	12.66	12.66
2012-01-21 08:00:00	0	0.8	0						0	0			0	0			0	0	86.5	249.7	-6.9	95.3	12.67	12.62
2012-01-21 09:00:00	0	0.6	0						0	0			0	0			0	0	86.5	256.1	-6.5	94.7	13	12.79
2012-01-21 10:00:00	0	2.3	0						0	0			0	0			0	0	85.7	242.9	-5	95.5	14.18	13.96
2012-01-21 11:00:00	0	1.6	0						0	0			0	0			0	0	85.3	240.9	-4.7	95.7	14.22	14.2
2012-01-21 12:00:00	0	3.8	0						0	0			0	0			0.1	0	84.9	232.4	-3.7	96.3	14.21	14.14
2012-01-21 13:00:00	0	4.7	0						0	0			0	0			0	0	83.6	230.4	-2.6	96.7	14.21	14.18
2012-01-21 14:00:00	0	3.9	0						0	0			0	0			0.1	0	82.3	243.2	-1.6	97.8	14.2	14.18
2012-01-21 15:00:00	0	4.8	0						0	0			0	0			0.1	0.1	81.4	236.9	-3	97.2	14.24	14.22
2012-01-21 16:00:00	0	7	0						0	0			0	0			0.2	0	81.8	228.8	-2.6	97.5	14.25	14.23
2012-01-21 17:00:00	0	16.6	0						0	0			0	0			0	0	83.8	230.8	-3	98	13.95	13.66
2012-01-21 18:00:00	0	13.6	0						0	0			0	0			0.2	0.2	88.2	228.6	-3.2	98	13.21	13.12
2012-01-21 19:00:00	0	8.8	0						0	0			0	0			0.2	0	88.8	238.9	-3.2	97.8	13.02	13
2012-01-21 20:00:00	0	8.2	0						0	0			0	0			0.1	0.2	88.7	240	-3	98	12.98	12.96
2012-01-21 21:00:00	0	3.4	0						0	0			0	0			0.2	0.2	89.3	245.8	-2.8	98.2	12.95	12.93
2012-01-21 22:00:00	0	9.7	0						0	0			0	0			0.2	0.2	89.2	229.9	-2.8	98.3	12.93	12.91
2012-01-21 23:00:00	0	5.2	0						0	0			0	0			0	0	88.3	236.2	-3.2	98.2	12.91	12.89
2012-01-22 00:00:00	0	5.3	0						0	0			0	0			0	0	88.1	229.9	-3.2	98.1	12.89	12.88
2012-01-22 01:00:00	0	10.7	0						0	0			0	0			0.2	0	87.7	228.5	-3.4	98.1	12.88	12.84
2012-01-22 02:00:00	0	5.5	0						0	0			0	0			0.1	0	87.4	228.4	-3.5	98	12.86	12.84
2012-01-22 03:00:00	0	5.2	0						0	0			0	0			0	0	87.1	227.9	-3.8	97.8	12.84	12.82
2012-01-22 04:00:00	0	5.2	0						0	0			0	0			0	0	86.8	226.1	-3.9	97.7	12.82	12.81
2012-01-22 05:00:00	0	2.8	0						0	0			0	0			0	0	86.5	237.7	-4	97.7	12.79	12.77
2012-01-22 06:00:00	0	5.2	0						0	0			0	0			0	0	86.3	234	-4.2	97.5	12.76	12.73
2012-01-22 07:00:00	0	7	0						0	0			0	0			0	0	86	226.6	-4.5	97.3	12.73	12.71
2012-01-22 08:00:00	0	3.6	0						0	0			0	0			0	0	85.8	224.6	-4.8	97.2	12.71	12.7
2012-01-22 09:00:00	0	1.4	0						0	0			0	0			0	0	85.5	225.2	-4.8	97	12.86	12.79
2012-01-22 10:00:00	0	1.1	0						0	0			0	0			0	0	85.2	225.1	-4.3	97	13.86	13.59
2012-01-22 11:00:00	0	1.1	0						0	0			0	0			0	0	84.7	224.4	-2.5	97.5	14.18	14.16
2012-01-22 12:00:00	0	1.5	0						0	0			0	0			0	0	84.5	223.4	-1.6	97.8	14.12	14.11
2012-01-22 13:00:00	0	1.1	0.6	87	87				0	0			0	0			0	0	84.2	237.8	-1.1	97.9	14.08	14.07
2012-01-22 14:00:00	5.2	1.4	17.6	57	117				0	0			0	0			0	0	83.8	237.9	-0.3	98.7	14.1	14.07
2012-01-22 15:00:00	7.5	4.1	17.9	54	73				0	0			0	0			0	0	83.9	237.9	-0.9	98.5	14.12	14.11
2012-01-22 16:00:00	6	2.5	16.1	33	55				0	0			0	0			0	0	84.1	226.7	-2.3	98.6	14.16	14.14
2012-01-22 17:00:00	6.9	4	19.3	67	301				0	0			0	0			0	0	84	221.9	-3	98.7	13.85	13.59
2012-01-22 18:00:00	7.2	1.1	23	36	324				0	0			0	0			0	0	84.2	228.9	-4.6	97.9	13.14	13.07
2012-01-22 19:00:00	7.8	0.6	20.2	81	91				0	0			0	0			0	0	84.3	240.2	-5.2	96.8	13	12.98
2012-01-22 20:00:00	11.2	2.6	26.1	59	83				0	0			0	0			0	0	84.4	241	-5.4	96.1	12.96	12.94
2012-01-22 21:00:00	10.3	1.4	24	61	71				0	0			0	0			0	0	84.2	240.6	-5.5	95.6	12.93	12.9
2012-01-22 22:00:00	8.5	1.2	22.6	73	97				0	0			0	0			0	0	84.3	240.3	-5.6	95.3	12.91	12.88
2012-01-22 23:00:00	8.2	1.2	21.9	26	74				0	0			0	0			0	0	84	240.2	-5.7	95	12.89	12.86
2012-01-23 00:00:00	9.2	1.1	22.7	33	45				0	0			0	0			0	0	83.9	240.3	-5.8	94.5	12.88	12.86
2012-01-23 01:00:00	10	0.8	19.1	26	36				0	0			0	0			0	0	83.8	240.2	-6	94.2	12.86	12.84
2012-01-23 02:00:00	8.3	0.4	15.1	36	40				0	0			0	0			0	0	83.5	240.3	-6.2	93.8	12.84	12.82
2012-01-23 03:00:00	6.2	0.5	16.3	14	19				0	0			0	0			0	0	83.4	240.3	-6.2	93.5	12.82	12.79
2012-01-23 04:00:00	6.8	0.6	16.2	37	47				0	0			0	0			0	0	83.3	240.3	-6.5	93	12.8	12.78
2012-01-23 05:00:00	10.1	0.8	19.9	25	33				0	0			0	0			0	0	83.2	240.3	-6.5	91.1	12.78	12.76
2012-01-23 06:00:00	6.7	0.6	14.2	35	44				0	0			0	0			0	0	83	240.3	-6.4	90.3	12.75	12.73
2012-01-23 07:00:00	8.9	1.2	23.8	5	45				0	0			0	0			0	0	82.8	240.2	-5.9	83.1	12.71	12.66
2012-01-23 08:00:00	9.4	1.6	26.2	42	43				0	0			0	0			0.2	0	82.5	240.2	-5.2	76	12.71	12.68
2012-01-23 09:00:00	10.1	5.2	20.5	60	78				0	0			0	0			0.1	0	82.1	241.2	-4.3	64.4	13.61	13.44
2012-01-23 10:00:00	6.3	10	15.3	64	81				0	0			0	0			0	0	81.5	241.1	-1.9	53.8	14.14	14.12
2012-01-23 11:00:00	5	6.2	13.1	110	138				0	0			0	0			0	0	81.2	241.1	-0.2	49.2	14.07	14.04
2012-01-23 12:00:00	4.3	4.5	8.9	100	136				0	0			0	0			0	0	81	236.9	-0.2	43.4	14.03	13.98
2012-01-23 13:00:00	6.7	7.1	14.3	106	119				0	0			0	0			0	0	80.9	237.7	-0.5	43.5	14.05	14.03
2012-01-23 14:00:00	7.2	8.2	17.4	44	53				0	0			0	0			0	0	80.8	240	-0.9	44.8	14.12	14.09
2012-01-23 15:00:00	7.3	10	18.1	74	117				0	0			0	0			0	0	80.8	239.9	-0.8	47.9	14.12	14.11
2012-01-23 16:00:00	7.8	9.1	17.9	31	230				0	0			0	0			0	0	80.7	240	-1.6	49.4	14.16	14.09
2012-01-23 17:00:00	7.2	8.2	16.6	37	135				0	0			0	0			0	0	80.7	240.1	-2.7	50.2	13.89	13.74
2012-01-23 18:00:00	9	7.7	19.7	53	221				0	0			0	0			0	0	80.6	240.1	-3.2	48.5	13.12	13.04
2012-01-23 19:00:00	8.1	7.7	14.6	35	38				0	0			0	0			0	0	80.5	240.2	-4.2	52	12.98	12.96
2012-01-23 20:00:00	10.1	7	21.1	54	74				0	0			0	0			0	0	80.3	240.2	-4.9	53.3	12.93	12.92
2012-01-23 21:00:00	10.2	8	19.3	56	58				0	0			0	0			0	0	80.2	240.3	-5.5	53.5	12.9	12.89
2012-01-23 22:00:00	7.5	4.1	16.6	20	50				0	0			0	0			0	0	80.1	240.3	-5.5	51.1	12.88	12.85
2012-01-23 23:00:00	7.1	4.3	13.6	32	44				0	0			0	0			0	0	80	240.3	-5.7	51.8	12.86	12.84
2012-01-24 00:00:00	5.8	2	12.6	33	43				0	0			0	0			0	0	79.9	240.3	-6	54.1	12.84	12.82
2012-01-24 01:00:00	7.1	3.3	13.8	36	52				0	0			0	0			0	0	79.8	240.4	-6.8	63	12.82	12.79
2012-01-24 02:00:00	7.5	3.5	12.7	32	41				0	0			0	0			0	0	79.7	240.4	-7.5	80.5	12.8	12.79
2012-01-24 03:00:00	8.4	4.2	13.4	42	42				0	0			0	0			0	0	79.7	240.6	-8.7	91	12.78	12.76
2012-01-24 04:00:00	5.6	2.1	12.8	32	61				0	0			0	0			0	0	79.5	240.6	-9.4	95.2	12.76	12.75
2012-01-24 05:00:00	3.5	0.7	9.6	246	278				0	0			0	0			0	0	79.3	240.5	-9.2	94.2	12.74	12.72
2012-01-24 06:00:00	4.8	1.1	12.3	163	193				0	0			0	0			0	0	79.2	240.4	-9.2	93.8	12.71	12.7
2012-01-24 07:00:00	6	1.8	19.1	182	210				0	0			0	0			0	0	79.2	240.6	-9.3	93.2	12.69	12.66
2012-01-24 08:00:00	6.8	2.8	15.9	47	214				0	0			0	0			0.2	0	79.2	240.5	-9.8	92.7	12.68	12.65
2012-01-24 09:00:00	5.5	2	12.3	46	56				0	0			0	0			0	0	79.1	240.5	-9.3	90.9	13.7	13.43
2012-01-24 10:00:00	5.7	7.2	15.3	28	95				0	0			0	0			0	0	78.8	240.8	-7.8	86.2	14.25	14.23
2012-01-24 11:00:00	7.2	10.1	16.6	47	88				0	0			0	0			0	0	78.8	236.6	-7.2	80.6	14.18	14.16
2012-01-24 12:00:00	6	9.9	16.7	82	98				0	0			0	0			0	0	78.5	238.6	-5.5	67.3	14.13	14.11
2012-01-24 13:00:00	9.1	15.1	23.4	157	161				0	0			0	0			0	0	78.4	237.1	-5	63.7	14.13	14.11
2012-01-24 14:00:00	14	17.3	31.1	137	151				0	0			0	0			0	0	78.5	239.3	-5.1	64.7	14.2	14.18
2012-01-24 15:00:00	12.5	14.2	27	159	171				0	0			0	0			0	0	78.4	240.2	-5	66.2	14.21	14.2
2012-01-24 16:00:00	11.8	10	24.1	132	140				0	0			0	0			0	0	78.3	240.1	-5.9	74.2	14.25	14.22
2012-01-24 17:00:00	8.7	4.8	16.7	53	89				0	0			0	0			0	0	78.4	240.2	-7.2	81.9	14.3	13.95
2012-01-24 18:00:00	10.8	7.3	18.1	57	58				0	0			0	0			0	0	78.2	240.3	-7.5	84.6	13.25	13.13
2012-01-24 19:00:00	11.8	7.5	21.1	55	56				0	0			0	0			0	0	78.2	240.2	-7.8	91.7	12.98	12.96
2012-01-24 20:00:00	10.7	5.4	22.6	42	51				0	0			0	0			0	0	78	240.2	-7.8	94.7	12.93	12.9
2012-01-24 21:00:00	5.2	1.3	17.1	71	96				0	0			0	0			0	0	77.9	240.3	-7.6	94.3	12.89	12.88
2012-01-24 22:00:00	8.6	3	19	75	81				0	0			0	0			0	0	77.8	240.3	-7.5	94.3	12.88	12.86
2012-01-24 23:00:00	7.8	3.4	17.1	61	71				0	0			0	0			0	0	77.8	240.3	-7	94.3	12.86	12.84
2012-01-25 00:00:00	8	2.8	21.9	143	333				0	0			0	0			0	0	77.9	240.2	-5.9	90.8	12.84	12.83
2012-01-25 01:00:00	7.6	2.8	22.8	150	265				0	0			0	0			0.1	0	77.6	240.2	-4.7	80.5	12.83	12.82
2012-01-25 02:00:00	8.1	3.3	20.8	123	232				0	0			0	0			0	0	77.5	240.3	-4.3	78.8	12.82	12.8
2012-01-25 03:00:00	9.4	3.2	21	54	76				0	0			0	0			0	0	77.4	240.3	-5	82.9	12.8	12.79
2012-01-25 04:00:00	10.3	3.5	24.1	48	55				0	0			0	0			0	0	77.3	240.3	-5.2	86.6	12.77	12.75
2012-01-25 05:00:00	11.9	7.3	43.3	85	115				0	0			0	0			4.7	0	76.7	240.2	-4.5	83	12.75	12.73
2012-01-25 06:00:00	7.4	1.9	18.1	59	188				0	0			0	0			0	0	76.3	241.1	-4.8	86.7	12.71	12.7
2012-01-25 07:00:00	14.3	9.7	57.2	132	141				0	0			0	0			6.2	0.2	75.8	240.2	-3.8	79.8	12.7	12.68
2012-01-25 08:00:00	18.8	16.1	51.1	86	128				0	0			0	0			5.6	0.2	73.5	239.2	-2.5	70	12.71	12.68
2012-01-25 09:00:00	16.1	12.7	42.2	91	132				0	0			0	0			2.6	0	72.8	221.1	-1.9	66.7	13.84	13.52
2012-01-25 10:00:00	14.4	13.2	36.6	113	115				0	0			0	0			1	0.2	72.1	226.6	-1	64.7	14.14	14.11
2012-01-25 11:00:00	15.8	18.9	56.5	100	107				0	0			0	0			3.1	0.2	70.9	237.3	-0.1	63.5	14.09	14.06
2012-01-25 12:00:00	16.3	17.9	55.5	78	92				0	0			0	0			3.2	0.2	70.3	231.2	0.7	58	14.09	14.07
2012-01-25 13:00:00	19.1	19.8	47.6	91	143				0	0			0	0			1.6	0.2	70.4	222.3	-0.2	66.7	14.16	14.12
2012-01-25 14:00:00	8.8	7.7	18.4	54	115				0	0			0	0			0	0	70.1	219.2	-2.4	84.2	14.18	14.13
2012-01-25 15:00:00	9.4	8.7	16.1	66	105				0	0			0	0			0	0	70.5	221.6	-3.9	94.2	14.27	14.24
2012-01-25 16:00:00	7.5	8.5	17.1	100	155				0	0			0	0			0	0	70	223.2	-4	95.8	14.32	14.3
2012-01-25 17:00:00	7.4	7	15.9	173	188				0	0			0	0			0	0	69.9	222.9	-4	96.3	13.84	13.46
2012-01-25 18:00:00	6.2	5.2	19	124	134				0	0			0	0			0	0	69.7	223	-4	96.5	13.11	13.04
2012-01-25 19:00:00	5.1	4.9	13.8	62	77				0	0			0	0			0	0	69.7	226.5	-4	96.7	12.97	12.87
2012-01-25 20:00:00	4.5	1.8	10.5	23	31				0	0			0	0			0	0	69.7	225.9	-4.2	96.6	12.93	12.91
2012-01-25 21:00:00	3.8	2.1	9.6	14	17				0	0			0	0			0	0	69.8	223.7	-4.3	95.8	12.91	12.89
2012-01-25 22:00:00	5.1	1.8	14.4	3	330				0	0			0	0			0	0	69.8	223.6	-4.2	92.7	12.89	12.88
2012-01-25 23:00:00	3.6	0.9	9.3	8	358				0	0			0	0			0	0	69.7	223.4	-3.4	84.4	12.88	12.86
2012-01-26 00:00:00	5.4	3.1	9.9	17	18				0	0			0	0			0	0	69.5	223.2	-2.9	72.5	12.86	12.85
2012-01-26 01:00:00	3.6	2.8	8.4	19	36				0	0			0	0			0	0	69.4	223.1	-3	72.1	12.84	12.81
2012-01-26 02:00:00	1.8	0.7	4.5	13	353				0	0			0	0			0	0	69.4	222.8	-3.2	74.2	12.84	12.82
2012-01-26 03:00:00	5.3	3	10.1	4	26				0	0			0	0			0	0	69.3	222.7	-2.8	73.2	12.82	12.8
2012-01-26 04:00:00	6.1	4	10.9	17	19				0	0			0	0			0	0	69.2	222.4	-2.8	72.3	12.79	12.78
2012-01-26 05:00:00	4.2	1.4	8.2	19	358				0	0			0	0			0	0	69.2	222.3	-3	73.5	12.77	12.72
2012-01-26 06:00:00	3.6	1.4	9.6	15	20				0	0			0	0			0	0	69.2	237.2	-3.2	71.5	12.74	12.73
2012-01-26 07:00:00	2.8	1	6.6	331	350				0	0			0	0			0	0	69.2	240.5	-3.2	70.8	12.71	12.69
2012-01-26 08:00:00	4	2.6	7.3	11	32				0	0			0	0			0	0	69	240.2	-3.1	69.2	12.71	12.52
2012-01-26 09:00:00	3	1.6	8	12	343				0	0			0	0			0	0	68.7	235.8	-1.9	61.9	13.66	13.41
2012-01-26 10:00:00	5.8	2.5	10.2	28	42				0	0			0	0			0	0	68.5	221.9	-0.8	57.4	14.12	14.09
2012-01-26 11:00:00	1.4	0.5	5.3	16	21				0	0			0	0			0	0	67.8	220.8	2.5	47.1	14.01	13.97
2012-01-26 12:00:00	2.5	0.7	6.3	220	233				0	0			0	0			0	0	68	220.6	2.1	50.2	13.94	13.92
2012-01-26 13:00:00	2.7	1.8	6.7	177	182				0	0			0	0			0	0	68	229.2	1.7	52.8	13.98	13.96
2012-01-26 14:00:00	3.5	1.4	8.8	97	180				0	0			0	0			0	0	67.9	228.2	1.1	54.9	14.02	14
2012-01-26 15:00:00	4	3.6	10.8	122	265				0	0			0	0			0	0	68	241.5	0.6	58.3	14.04	14.02
2012-01-26 16:00:00	3	3.5	9.1	195	205				0	0			0	0			0	0	68.2	239.9	0.6	59.1	14.05	14.03
2012-01-26 17:00:00	1.8	0.4	4.2	21	269				0	0			0	0			0	0	68.3	239.9	-0.5	62.6	13.74	13.48
2012-01-26 18:00:00	0.4	0.4	3	37	343				0	0			0	0			0	0	69	240.2	-3	69.6	13.09	13.04
2012-01-26 19:00:00	3.2	1.4	6.2	10	351				0	0			0	0			0	0	68.8	240.1	-3.2	68.5	12.98	12.96
2012-01-26 20:00:00	3	1.4	7.8	46	343				0	0			0	0			0	0	68.7	240.2	-3.9	69.2	12.93	12.91
2012-01-26 21:00:00	4.7	1.6	8	3	19				0	0			0	0			0	0	68.5	240.2	-3.8	66.5	12.9	12.88
2012-01-26 22:00:00	3.4	1.6	6.6	13	350				0	0			0	0			0	0	68.5	240.1	-3.5	64.3	12.88	12.86
2012-01-26 23:00:00	4	0.9	6.6	8	20				0	0			0	0			0	0	68.3	240.2	-3.4	57.6	12.86	12.84
2012-01-27 00:00:00	2.6	0.6	7.2	3	13				0	0			0	0			0	0	68.4	240.2	-4	55.6	12.84	12.82
2012-01-27 01:00:00	2.1	0.6	5.5	13	350				0	0			0	0			0	0	68.3	240.2	-4.6	60.4	12.82	12.79
2012-01-27 02:00:00	2	0.8	4.8	16	37				0	0			0	0			0	0	68.4	240.1	-4.6	62.1	12.81	12.79
2012-01-27 03:00:00	3.4	1.5	6.7	348	352				0	0			0	0			0	0	68.3	240.2	-4.2	57.1	12.79	12.79
2012-01-27 04:00:00	4.5	2.7	7.9	28	357				0	0			0	0			0	0	68.2	240.2	-5.3	62.5	12.77	12.76
2012-01-27 05:00:00	2.1	1.2	7.3	273	305				0	0			0	0			0	0	68.2	240.4	-7.7	88.2	12.75	12.74
2012-01-27 06:00:00	1.8	0.4	5.5	337	360				0	0			0	0			0	0	68.2	240.5	-8.2	95.2	12.73	12.71
2012-01-27 07:00:00	3.2	1	10.6	21	317				0	0			0	0			0	0	68.1	240.3	-7.7	95.3	12.71	12.69
2012-01-27 08:00:00	5.2	1	11.3	2	29				0	0			0	0			0	0	68	240.3	-7.2	94.2	12.7	12.68
2012-01-27 09:00:00	5.1	1.3	10.8	13	30				0	0			0	0			0	0	68	240.2	-6.6	91.2	13.93	13.48
2012-01-27 10:00:00	3.8	1.9	9.2	25	26				0	0			0	0			0	0	67.9	240.2	-6.2	88	14.27	14.25
2012-01-27 11:00:00	4.9	3.8	14.9	41	79				0	0			0	0			0	0	67.7	240.2	-5.1	79.8	14.23	14.21
2012-01-27 12:00:00	4	5.5	9.6	140	170				0	0			0	0			0	0	67.5	240.2	-3.9	74.2	14.16	14.14
2012-01-27 13:00:00	2.6	4.1	7.2	130	195				0	0			0	0			0	0	67.5	240.2	-4	76	14.18	14.17
2012-01-27 14:00:00	2.8	3.3	6.8	158	192				0	0			0	0			0	0	67.5	240.2	-3.9	77.2	14.19	14.17
2012-01-27 15:00:00	1.8	1.7	4.8	182	201				0	0			0	0			0	0	67.5	240.1	-4.2	84.5	14.24	14.22
2012-01-27 16:00:00	2	0.6	5	145	174				0	0			0	0			0	0	67.7	240.3	-5.4	93.7	14.3	14.29
2012-01-27 17:00:00	1.6	0.6	4.2	151	196				0	0			0	0			0	0	67.8	240.2	-6.1	95.1	13.87	13.48
2012-01-27 18:00:00	0.8	0.5	3	161	242				0	0			0	0			0	0	67.8	240.2	-6.3	95.3	13.1	13.04
2012-01-27 19:00:00	0.6	0.4	2	19	301				0	0			0	0			0	0	67.6	240.4	-6.2	96.2	12.97	12.93
2012-01-27 20:00:00	2.3	0.6	6.2	24	242				0	0			0	0			0	0	67.5	240.3	-6.3	96.2	12.93	12.91
2012-01-27 21:00:00	1.6	0.8	3.6	323	323				0	0			0	0			0	0	67.4	240.2	-6.5	96	12.91	12.89
2012-01-27 22:00:00	1.1	0.4	4.2	289	354				0	0			0	0			0	0	67.3	240.4	-6.7	95.5	12.88	12.86
2012-01-27 23:00:00	2.1	0.4	4.9	29	265				0	0			0	0			0	0	67.2	240.4	-6.8	94.8	12.86	12.84
2012-01-28 00:00:00	2.5	1.1	4.1	46	328				0	0			0	0			0	0	67	240.3	-6.8	93.7	12.84	12.82
2012-01-28 01:00:00	1.5	0.4	4.6	325	356				0	0			0	0			0	0	66.8	240.4	-7.1	92.5	12.82	12.8
2012-01-28 02:00:00	2.1	0.6	5.5	7	40				0	0			0	0			0	0	66.7	240.4	-6.6	86.3	12.8	12.77
2012-01-28 03:00:00	0.8	0.4	3.2	338	338				0	0			0	0			0	0	66.5	240.3	-6.9	90.5	12.77	12.75
2012-01-28 04:00:00	1	0.4	3.5	10	337				0	0			0	0			0	0	65.9	240.3	-7.3	93.4	12.74	12.73
2012-01-28 05:00:00	1.2	0.4	3	32	68				0	0			0	0			0	0	66	240.5	-7.9	95.7	12.71	12.68
2012-01-28 06:00:00	4.3	1	7.8	45	49				0	0			0	0			0	0	67.3	240.5	-8.4	94.7	12.68	12.64
2012-01-28 07:00:00	5.2	1.6	8.3	57	64				0	0			0	0			0	0	68	240.7	-8.8	93.8	12.66	12.64
2012-01-28 08:00:00	2.4	0.4	3.8	25	48				0	0			0	0			0	0	68.5	247.8	-8.8	93.5	12.66	12.64
2012-01-28 09:00:00	1.1	0.4	2.8	18	34				0	0			0	0			0	0	69.5	244.7	-8.5	93.3	13.11	12.84
2012-01-28 10:00:00	0	0.4	0						0	0			0	0			0	0	70	253.8	-7.9	92	14.25	14.09
2012-01-28 11:00:00	0	0.4	0						0	0			0	0			0	0	70.3	269.4	-7.6	90.8	14.24	14.23
2012-01-28 12:00:00	2.6	0.7	5.8	65	76				0	0			0	0			0	0	70.4	275	-7.6	89.8	14.21	14.2
2012-01-28 13:00:00	3.7	1.6	8.2	72	89				0	0			0	0			0	0	70	275	-7.2	89	14.2	14.18
2012-01-28 14:00:00	4	1.6	9.1	208	216				0	0			0	0			0	0	70.1	275	-7	88.4	14.21	14.18
2012-01-28 15:00:00	3.9	1	6.7	191	215				0	0			0	0			0	0	70.5	275	-8	90.8	14.28	14.25
2012-01-28 16:00:00	3.5	0.5	6.8	189	206				0	0			0	0			0	0	70.4	266.3	-8.1	91.4	14.32	14.3
2012-01-28 17:00:00	2.4	0.4	5.2	156	168				0	0			0	0			0	0	70.5	224.1	-8.6	92.4	14.27	13.96
2012-01-28 18:00:00	3.2	0.4	6.3	194	214				0	0			0	0			0	0	70.5	218.9	-8.9	93.3	13.29	13.16
2012-01-28 19:00:00	2.7	0.6	7.1	195	206				0	0			0	0			0	0	70.2	219.9	-9.2	93.2	13	12.96
2012-01-28 20:00:00	0.6	0.4	2.4	146	160				0	0			0	0			0	0	70.2	238.3	-9.2	93.3	12.93	12.92
2012-01-28 21:00:00	1.4	0.4	3.8	170	193				0	0			0	0			0	0	70.5	240.8	-9.3	93.2	12.9	12.89
2012-01-28 22:00:00	1.5	0.4	3.6	71	227				0	0			0	0			0	0	71	232.4	-9.3	93.2	12.88	12.86
2012-01-28 23:00:00	1	0.4	3	70	327				0	0			0	0			0	0	71.6	243.3	-9.6	93.1	12.86	12.84
2012-01-29 00:00:00	0.4	0.4	3.1	23	79				0	0			0	0			0	0	72	219.8	-9.7	93	12.84	12.82
2012-01-29 01:00:00	1.6	0.4	4.3	25	43				0	0			0	0			0	0	72.2	220.2	-9.8	93	12.82	12.8
2012-01-29 02:00:00	2.8	0.5	5.2	33	41				0	0			0	0			0	0	72.5	228.2	-10	92.8	12.79	12.77
2012-01-29 03:00:00	1.7	0.4	6.2	85	359				0	0			0	0			0	0	72.7	228.7	-10	92.8	12.76	12.75
2012-01-29 04:00:00	5.3	0.8	14.2	114	226				0	0			0	0			0	0	73	222.6	-10.1	92.7	12.73	12.71
2012-01-29 05:00:00	5.2	0.6	12.5	284	312				0	0			0	0			0	0	73.2	221	-10.2	92.4	12.69	12.67
2012-01-29 06:00:00	4.7	0.5	11.2	30	338				0	0			0	0			0	0	73.2	220.6	-10.3	90.3	12.65	12.64
2012-01-29 07:00:00	5.8	1.2	16	109	151				0	0			0	0			0	0	73	220.2	-10.6	88.6	12.63	12.62
2012-01-29 08:00:00	6	1.6	16.4	71	296				0	0			0	0			0	0	73	220.2	-10.4	82	12.63	12.61
2012-01-29 09:00:00	5	3.4	15.4	124	315				0	0			0	0			0	0	72.8	221.2	-10.1	73.5	13.44	13.04
2012-01-29 10:00:00	9.8	9.9	22.9	119	162				0	0			0	0			0	0	72.8	220.4	-9.6	65.4	14.3	14.29
2012-01-29 11:00:00	4.6	1	14.2	199	223				0	0			0	0			0	0	72.8	220	-9.5	72.2	14.27	14.27
2012-01-29 12:00:00	5.8	1.5	16	65	336				0	0			0	0			0	0	72.6	220.4	-9.2	75.2	14.27	14.25
2012-01-29 13:00:00	6.2	1.6	14.8	17	323				0	0			0	0			0	0	72.5	230.8	-8.7	70.5	14.27	14.27
2012-01-29 14:00:00	3.5	0.8	11.6	219	262				0	0			0	0			0	0	72.3	227.8	-7.9	66.9	14.27	14.26
2012-01-29 15:00:00	3.2	0.8	12.9	45	304				0	0			0	0			0	0	72.3	229.8	-7.8	64.5	14.29	14.28
2012-01-29 16:00:00	4.6	0.6	12	100	166				0	0			0	0			0	0	72.3	235.8	-8	65.8	14.3	14.29
2012-01-29 17:00:00	7.9	1.2	20.2	117	303				0	0			0	0			0	0	72.5	240.3	-9.1	69.5	14.11	13.93
2012-01-29 18:00:00	13.8	6.5	28.1	83	88				0	0			0	0			0	0	72.5	236.3	-8.9	64.2	13.26	13.13
2012-01-29 19:00:00	5.5	0.8	14.2	64	340				0	0			0	0			0	0	72.4	240.9	-9.1	64.8	13	12.97
2012-01-29 20:00:00	10.5	2.6	26.1	106	339				0	0			0	0			0	0	72.2	238.7	-9.2	70.2	12.94	12.93
2012-01-29 21:00:00	7.6	1	17.3	305	349				0	0			0	0			0	0	72	240.7	-9.7	82.3	12.91	12.89
2012-01-29 22:00:00	4.2	0.6	11.5	80	334				0	0			0	0			0	0	72	230.7	-9.7	85.2	12.88	12.87
2012-01-29 23:00:00	5	0.6	11	294	309				0	0			0	0			0	0	72	266.1	-9.7	87.5	12.86	12.83
2012-01-30 00:00:00	4.2	0.6	17.9	19	326				0	0			0	0			0	0	72.2	225.7	-9.3	86.6	12.84	12.82
2012-01-30 01:00:00	3	0.4	6.9	39	302				0	0			0	0			0	0	72.4	229	-9	89.8	12.82	12.82
2012-01-30 02:00:00	3.5	0.4	9.3	348	354				0	0			0	0			0	0	72.5	234.8	-9.1	92.7	12.8	12.79
2012-01-30 03:00:00	2.1	0.4	5.6	52	312				0	0			0	0			0	0	72.7	255.8	-8.9	92.6	12.78	12.75
2012-01-30 04:00:00	1	0.4	4.2	70	317				0	0			0	0			0	0	72.8	237.8	-8.9	92.8	12.75	12.74
2012-01-30 05:00:00	1.3	0.4	4.5	11	359				0	0			0	0			0	0	72.8	217.6	-9.4	93.2	12.71	12.69
2012-01-30 06:00:00	3.5	0.4	7	32	33				0	0			0	0			0	0	72.8	218.1	-9.7	93.5	12.66	12.64
2012-01-30 07:00:00	1.8	0.4	4.4	7	11				0	0			0	0			0	0	72.8	218.1	-9.7	93.3	12.64	12.62
2012-01-30 08:00:00	1.5	0.4	4.3	1	341				0	0			0	0			0	0	72.8	217.7	-9.7	92.8	12.69	12.62
2012-01-30 09:00:00	1	0.6	3.8	1	319				0	0			0	0			0	0	72.3	217.4	-8.7	90.8	14.04	13.66
2012-01-30 10:00:00	2.2	0.5	5.9	49	360				0	0			0	0			0	0	72.2	217.1	-8.2	87	14.25	14.21
2012-01-30 11:00:00	2	0.4	5.7	11	308				0	0			0	0			0	0	71.8	217.1	-6.2	78.9	14.21	14.2
2012-01-30 12:00:00	2.2	1.1	5.7	284	338				0	0			0	0			0	0	71.7	216.8	-5.8	77.1	14.18	14.16
2012-01-30 13:00:00	3.2	0.8	6.2	48	350				0	0			0	0			0	0	71.5	216.7	-6	78.5	14.18	14.17
2012-01-30 14:00:00	2.5	0.5	7.2	31	294				0	0			0	0			0	0	71.2	225	-5.7	78.9	14.21	14.18
2012-01-30 15:00:00	1.9	0.6	5.6	42	194				0	0			0	0			0	0	71.2	240.6	-6.8	86	14.25	14.25
2012-01-30 16:00:00	2.6	0.8	6	73	147				0	0			0	0			0	0	71.1	240.1	-7.7	88.4	14.29	14.26
2012-01-30 17:00:00	1.2	0.8	4.3	96	202				0	0			0	0			0	0	72.4	240.6	-8.7	93.7	13.86	13.48
2012-01-30 18:00:00	4.8	3.2	9.7	18	50				0	0			0	0			0	0	71.7	240.5	-9.1	94	13.13	13.04
2012-01-30 19:00:00	3	0.9	6	20	355				0	0			0	0			0	0	70.8	240.6	-9.3	92.4	12.97	12.95
2012-01-30 20:00:00	1.9	0.5	4.3	1	2				0	0			0	0			0	0	70.6	240.6	-9.9	89.2	12.91	12.8
2012-01-30 21:00:00	2.2	0.6	5.6	16	359				0	0			0	0			0	0	70.5	240.6	-9.8	80.7	12.89	12.87
2012-01-30 22:00:00	2.5	0.5	5.2	18	321				0	0			0	0			0	0	70.3	240.6	-9.4	74	12.86	12.84
2012-01-30 23:00:00	1.8	0.6	4.5	343	347				0	0			0	0			0	0	69.8	240.6	-9.2	72.5	12.84	12.82
2012-01-31 00:00:00	2.6	0.5	6.8	320	323				0	0			0	0			0	0	69.3	240.6	-8.9	74.3	12.82	12.8
2012-01-31 01:00:00	3.4	0.6	8.3	37	353				0	0			0	0			0	0	70.8	240.6	-9.3	82.1	12.81	12.79
2012-01-31 02:00:00	1	0.5	4.8	21	302				0	0			0	0			0	0	72.3	234.9	-9.8	90.9	12.79	12.78
2012-01-31 03:00:00	2.6	0.6	6.8	10	127				0	0			0	0			0	0	72.8	230.9	-9.3	90.3	12.77	12.71
2012-01-31 04:00:00	7.7	1.1	14.8	287	311				0	0			0	0			0	0	73.2	232.8	-8.7	86.6	12.75	12.73
2012-01-31 05:00:00	8.6	2.4	19.4	276	311				0	0			0	0			0	0	73.7	238.4	-8.6	84.7	12.72	12.69
2012-01-31 06:00:00	9.7	2	18.1	270	276				0	0			0	0			0	0	74	233.3	-8.7	83	12.68	12.66
2012-01-31 07:00:00	5.8	0.9	16.8	266	326				0	0			0	0			0	0	74.3	224.3	-9.2	85.7	12.66	12.64
2012-01-31 08:00:00	7.8	1.8	22.1	268	283				0	0			0	0			0	0	75.1	225.1	-9.6	85.8	12.64	12.62
2012-01-31 09:00:00	14.6	6.2	25.8	266	279				0	0			0	0			0	0	77	222.1	-9.7	82.8	13.12	12.89
2012-01-31 10:00:00	11.2	3.2	25.2	259	261				0	0			0	0			0	0	76.3	235.2	-9.8	81.2	14.21	14.04
2012-01-31 11:00:00	6.5	0.8	19.2	265	280				0	0			0	0			0	0	76.2	246.7	-9.8	85.3	14.3	14.27
2012-01-31 12:00:00	8.8	1.1	17.1	259	265				0	0			0	0			0	0	76.6	243.7	-9.2	83.8	14.27	14.24
2012-01-31 13:00:00	8.3	1.4	16.9	236	249				0	0			0	0			0	0	76.8	267.1	-9.7	84.4	14.27	14.25
2012-01-31 14:00:00	11.3	4.3	26.2	243	248				0	0			0	0			0	0	77.5	231.1	-10.1	82.7	14.27	14.26
2012-01-31 15:00:00	6	1.7	17.2	114	235				0	0			0	0			0	0	77.2	236.2	-10.7	84.7	14.32	14.29
2012-01-31 16:00:00	8.4	1.4	19.4	94	113				0	0			0	0			0	0	77.7	264.2	-12.8	88.3	14.38	14.36
2012-01-31 17:00:00	7.6	0.7	12.6	94	110				0	0			0	0			0	0	80.2	275	-13.3	89.3	14.2	14
2012-01-31 18:00:00	5.8	0.8	8.7	53	59				0	0			0	0			0	0	81.5	271.4	-13.7	89.7	13.29	13.16
2012-01-31 19:00:00	4.2	0.4	6.4	51	60				0	0			0	0			0	0	81	246.5	-14.1	89.5	12.98	12.95
2012-01-31 20:00:00	3.8	0.4	7.5	24	41				0	0			0	0			0	0	81.9	227.3	-14.6	89.4	12.91	12.89
2012-01-31 21:00:00	3.1	0.4	5.5	1	24				0	0			0	0			0	0	81.5	274.2	-15	89.3	12.87	12.86
2012-01-31 22:00:00	3.7	0.4	10.4	5	343				0	0			0	0			0	0	81.3	275	-15.2	89.3	12.84	12.82
2012-01-31 23:00:00	4.5	0.4	10.5	18	25				0	0			0	0			0	0	81	275	-15.7	89.2	12.81	12.79
2012-02-01 00:00:00	4.5	0.4	10.2	21	24				0	0			0	0			0	0	80.7	275	-16.2	88.8	12.78	12.77
2012-02-01 01:00:00	2.8	0.4	8.8	41	270				0	0			0	0			0	0	80.5	275	-16.4	88.7	12.75	12.73
2012-02-01 02:00:00	3.5	0.4	9.8	47	250				0	0			0	0			0	0	80.2	275	-16.4	88.8	12.72	12.71
2012-02-01 03:00:00	4.2	0.4	9.8	2	313				0	0			0	0			0	0	80.2	275	-16.6	88.9	12.69	12.67
2012-02-01 04:00:00	4.5	0.4	10.3	4	17				0	0			0	0			0	0	80.1	275	-16.2	89.2	12.65	12.63
2012-02-01 05:00:00	2.5	0.4	6	28	335				0	0			0	0			0	0	80.1	275	-16.1	89.7	12.6	12.58
2012-02-01 06:00:00	4.7	0.4	8.2	6	14				0	0			0	0			0	0	79.8	275	-15.7	89.5	12.56	12.54
2012-02-01 07:00:00	3.1	0.4	6.7	4	349				0	0			0	0			0	0	79.9	275	-15.1	89.5	12.54	12.52
2012-02-01 08:00:00	3.8	0.4	10.5	342	357				0	0			0	0			0	0	80	275	-14.2	89.5	12.61	12.53
2012-02-01 09:00:00	5.2	0.4	12.8	326	330				0	0			0	0			0	0	79.5	275	-11.8	85	14.14	13.59
2012-02-01 10:00:00	4.6	0.9	9.8	322	338				0	0			0	0			0	0	78.8	275	-8.4	76.2	14.29	14.25
2012-02-01 11:00:00	2.8	1.9	8.3	196	331				0	0			0	0			0	0	78.2	258.8	-6	72.6	14.18	14.14
2012-02-01 12:00:00	4	1.5	9	186	276				0	0			0	0			0	0	77.8	223.8	-5.5	70.3	14.1	14.09
2012-02-01 13:00:00	1.8	0.4	5.5	203	210				0	0			0	0			0	0	77.8	223.9	-5.4	67.1	14.05	14.04
2012-02-01 14:00:00	1.6	0.8	4.8	183	192				0	0			0	0			0	0	77.5	223.2	-5.5	68.8	14.07	14.04
2012-02-01 15:00:00	2.7	1	8.4	219	232				0	0			0	0			0	0	77.6	222.3	-6.4	69.9	14.12	14.09
2012-02-01 16:00:00	1.9	0.8	7	190	220				0	0			0	0			0	0	77.7	224.5	-7.3	70.8	14.13	14.12
2012-02-01 17:00:00	2.5	0.6	7.8	250	314				0	0			0	0			0	0	78.1	222.4	-9.7	73.9	14.12	13.82
2012-02-01 18:00:00	1.4	0.4	4.8	20	356				0	0			0	0			0	0	78.5	221.9	-12.5	80.2	13.21	13.11
2012-02-01 19:00:00	2.8	0.4	6	345	355				0	0			0	0			0	0	78.5	228.9	-12.5	76.7	12.96	12.93
2012-02-01 20:00:00	3.4	1.8	7	1	357				0	0			0	0			0	0	78.3	241.4	-12.7	72.7	12.9	12.88
2012-02-01 21:00:00	3	1.8	6.2	6	13				0	0			0	0			0	0	78.3	241.2	-12.6	69.7	12.86	12.84
2012-02-01 22:00:00	3	1.8	6.2	6	13				0	0			0	0			0	0	78.2	240.8	-12.2	65.2	12.83	12.82
2012-02-01 23:00:00	4	5.2	10.6	343	346				0	0			0	0			0	0	78.1	240.8	-12.3	64.2	12.8	12.79
2012-02-02 00:00:00	3.8	4.4	8.6	10	26				0	0			0	0			0	0	78	240.8	-12.2	61.3	12.79	12.77
2012-02-02 01:00:00	3.2	3.8	8	20	341				0	0			0	0			0	0	77.9	240.8	-12.3	62.3	12.77	12.75
2012-02-02 02:00:00	2.8	2.8	7.2	16	353				0	0			0	0			0	0	77.8	240.7	-12.6	61.1	12.75	12.74
2012-02-02 03:00:00	4.7	6.3	10.3	329	354				0	0			0	0			0	0	77.7	240.8	-12.6	60.8	12.73	12.71
2012-02-02 04:00:00	3.5	4.8	7.8	3	11				0	0			0	0			0	0	77.7	240.8	-13	60.7	12.71	12.7
2012-02-02 05:00:00	3.3	4	6.7	4	18				0	0			0	0			0	0	77.5	240.8	-13.3	61	12.68	12.67
2012-02-02 06:00:00	2.6	2.5	5.5	333	350				0	0			0	0			0	0	77.5	240.7	-13.6	62.2	12.65	12.63
2012-02-02 07:00:00	4.2	3.4	6.5	23	347				0	0			0	0			0	0	77.4	240.8	-13.8	62.5	12.61	12.59
2012-02-02 08:00:00	4.6	2.6	7.5	19	23				0	0			0	0			0	0	77.3	240.8	-13.7	61.8	12.66	12.58
2012-02-02 09:00:00	5.8	2.6	10.9	22	46				0	0			0	0			0	0	77	235	-12.4	57.8	14.28	13.77
2012-02-02 10:00:00	6.8	3.6	10.1	40	44				0	0			0	0			0	0	76.9	231.8	-11.7	56.1	14.29	14.27
2012-02-02 11:00:00	2.7	1.4	7.9	90	97				0	0			0	0			0	0	76	238.8	-8.3	48.9	14.19	14.16
2012-02-02 12:00:00	2.6	1	7.2	152	161				0	0			0	0			0	0	76	230.9	-8.7	55	14.12	14.08
2012-02-02 13:00:00	3.5	2.5	8	163	170				0	0			0	0			0	0	76.2	226.3	-9.1	58.2	14.11	14.09
2012-02-02 14:00:00	3.4	5.8	6.6	167	181				0	0			0	0			0	0	76.4	233.3	-10.3	62	14.2	14.16
2012-02-02 15:00:00	2.5	3.7	6	174	199				0	0			0	0			0	0	76.2	232.2	-10.3	62.9	14.27	14.26
2012-02-02 16:00:00	1.4	1	5	198	272				0	0			0	0			0	0	76.3	238.9	-11.7	73.5	14.34	14.32
2012-02-02 17:00:00	1	0.6	4	17	26				0	0			0	0			0	0	76.5	240.6	-13.1	83	14.34	14
2012-02-02 18:00:00	1.2	0.4	5	5	352				0	0			0	0			0	0	76.6	240.8	-14.3	89	13.28	13.13
2012-02-02 19:00:00	2.5	0.5	5.8	330	334				0	0			0	0			0	0	76.5	240.8	-14.5	83.5	12.96	12.93
2012-02-02 20:00:00	2.2	0.4	5	326	351				0	0			0	0			0	0	76.3	240.8	-14.5	80.2	12.88	12.87
2012-02-02 21:00:00	3.5	0.6	6.8	13	30				0	0			0	0			0	0	76.2	240.9	-14.4	78.9	12.84	12.83
2012-02-02 22:00:00	3.1	1.6	6.8	1	328				0	0			0	0			0	0	76.2	240.9	-14.3	80.5	12.82	12.8
2012-02-02 23:00:00	2.4	0.4	5.7	7	18				0	0			0	0			0	0	76.1	240.8	-14.5	79.2	12.79	12.78
2012-02-03 00:00:00	3.5	0.6	7.3	18	358				0	0			0	0			0	0	76	240.8	-14.4	76.8	12.77	12.77
2012-02-03 01:00:00	4.2	0.5	6.7	11	18				0	0			0	0			0	0	76	240.8	-14.6	76.5	12.75	12.75
2012-02-03 02:00:00	3.2	0.4	7	357	359				0	0			0	0			0	0	75.8	240.9	-14.6	75.8	12.73	12.72
2012-02-03 03:00:00	3	0.5	6.2	3	3				0	0			0	0			0	0	75.9	240.8	-14.7	73.9	12.71	12.7
2012-02-03 04:00:00	2.1	0.4	5.6	2	360				0	0			0	0			0	0	75.8	240.8	-14.8	71.2	12.68	12.67
2012-02-03 05:00:00	2	0.7	5.1	341	360				0	0			0	0			0	0	75.7	240.9	-15.2	71.3	12.65	12.63
2012-02-03 06:00:00	3.2	0.4	5.5	345	360				0	0			0	0			0	0	75.8	241	-15.3	71.3	12.61	12.59
2012-02-03 07:00:00	2.2	0.4	4.9	357	357				0	0			0	0			0	0	75.7	241	-15.5	72	12.57	12.55
2012-02-03 08:00:00	2.1	0.4	5.5	7	326				0	0			0	0			0	0	75.5	241	-15.7	73.1	12.63	12.56
2012-02-03 09:00:00	2.3	2.3	7.8	30	44				0	0			0	0			0	0	75	240.7	-13.1	62.2	14.29	13.61
2012-02-03 10:00:00	2.8	3.8	7	53	356				0	0			0	0			0	0	74.3	241.9	-11.8	57.2	14.29	14.27
2012-02-03 11:00:00	3.5	5.9	7.2	70	134				0	0			0	0			0	0	74.2	241.4	-11.4	60.2	14.21	14.19
2012-02-03 12:00:00	3.2	4	7.1	156	190				0	0			0	0			0	0	74	240.6	-10.9	62.1	14.15	14.12
2012-02-03 13:00:00	4.1	4.8	10	174	206				0	0			0	0			0	0	74.2	240.7	-11.3	62.3	14.15	14.05
2012-02-03 14:00:00	4.2	4	9.6	178	189				0	0			0	0			0	0	74.2	240.7	-11.6	64	14.17	14.09
2012-02-03 15:00:00	4.4	4.4	8	26	143				0	0			0	0			0	0	73.9	240.7	-12.3	65.1	14.21	14.17
2012-02-03 16:00:00	2.5	1.8	5.5	38	45				0	0			0	0			0	0	73.8	240.7	-13.3	72.6	14.23	14.21
2012-02-03 17:00:00	2.1	0.5	5.4	10	293				0	0			0	0			0	0	74.7	240.9	-17	86.3	14.33	13.96
2012-02-03 18:00:00	2	0.4	5.8	223	327				0	0			0	0			0	0	74.8	241.4	-18.6	86.8	13.25	13.13
2012-02-03 19:00:00	1.7	0.4	5.1	298	328				0	0			0	0			0	0	74.7	241.8	-18.8	86.2	12.95	12.91
2012-02-03 20:00:00	1.4	0.4	3.4	7	261				0	0			0	0			0	0	74.6	241.2	-18.7	86	12.87	12.84
2012-02-03 21:00:00	1.4	0.4	5.2	51	340				0	0			0	0			0	0	74.7	241.4	-19.1	85.5	12.83	12.81
2012-02-03 22:00:00	1.6	0.4	4	25	354				0	0			0	0			0	0	75	242.2	-19.4	85.6	12.79	12.77
2012-02-03 23:00:00	2.9	0.4	7	339	355				0	0			0	0			0	0	74.8	242.4	-19.7	85.7	12.77	12.75
2012-02-04 00:00:00	2.9	0.4	5.5	313	338				0	0			0	0			0	0	74.7	242.2	-19.7	85.8	12.73	12.72
2012-02-04 01:00:00	1.6	0.4	4.3	42	328				0	0			0	0			0	0	74.7	242.1	-20.1	85.8	12.71	12.68
2012-02-04 02:00:00	3.2	0.4	5.5	38	38				0	0			0	0			0	0	74.5	241.7	-20.1	85.7	12.68	12.66
2012-02-04 03:00:00	1.1	0.4	4.8	11	312				0	0			0	0			0	0	74.5	241.7	-20.1	86	12.66	12.64
2012-02-04 04:00:00	1.2	0.4	4	8	348				0	0			0	0			0	0	74.5	241.6	-20.1	86.2	12.62	12.6
2012-02-04 05:00:00	1.2	0.4	3.8	26	358				0	0			0	0			0	0	74.3	241.5	-19.4	86.5	12.59	12.57
2012-02-04 06:00:00	1.1	0.4	4	15	16				0	0			0	0			0	0	74.3	241.7	-19.6	86.3	12.55	12.53
2012-02-04 07:00:00	1.6	0.4	4.2	12	49				0	0			0	0			0	0	74.2	241.7	-19.3	86.5	12.52	12.5
2012-02-04 08:00:00	1.6	0.4	5.2	28	350				0	0			0	0			0	0	74.2	241.6	-18.8	86.5	12.62	12.5
2012-02-04 09:00:00	1.8	0.8	5.3	355	357				0	0			0	0			0	0	73.7	241.1	-16.1	82.1	14.32	13.79
2012-02-04 10:00:00	2.4	1.8	7.5	23	31				0	0			0	0			0	0	73.2	240.8	-13.8	74.6	14.34	14.31
2012-02-04 11:00:00	2.1	1.7	5.5	296	331				0	0			0	0			0	0	72.7	240.7	-11.8	57	14.28	14.24
2012-02-04 12:00:00	1.4	0.8	4.8	232	272				0	0			0	0			0	0	72.3	240.6	-10.4	50.2	14.18	14.14
2012-02-04 13:00:00	1.6	0.4	4.9	157	191				0	0			0	0			0	0	72.5	240.7	-10.7	54.9	14.12	14.1
2012-02-04 14:00:00	1.9	0.4	4.8	224	248				0	0			0	0			0	0	71.5	240.7	-10.8	55.5	14.11	14.09
2012-02-04 15:00:00	2.5	2	6.8	50	335				0	0			0	0			0	0	71.5	240.9	-13.2	65.9	14.16	14.13
2012-02-04 16:00:00	2	1.1	6.3	275	282				0	0			0	0			0	0	71.2	240.9	-13.2	66.4	14.23	14.14
2012-02-04 17:00:00	3	2	6.8	285	323				0	0			0	0			0	0	72	241.1	-17.6	81.5	14.34	14.24
2012-02-04 18:00:00	1.8	0.4	6	22	29				0	0			0	0			0	0	72.7	241.2	-20.1	87.8	13.38	13.19
2012-02-04 19:00:00	2	0.4	4	11	358				0	0			0	0			0	0	72.8	241.2	-20.2	86.3	12.96	12.91
2012-02-04 20:00:00	1.4	0.4	4.5	14	348				0	0			0	0			0	0	72.9	241.1	-20.1	86.2	12.86	12.84
2012-02-04 21:00:00	2	0.4	5.2	19	36				0	0			0	0			0	0	73	241	-18.6	85.1	12.81	12.8
2012-02-04 22:00:00	1.8	0.6	5.8	321	346				0	0			0	0			0	0	73	240.9	-18.4	79.2	12.79	12.77
2012-02-04 23:00:00	3.9	0.6	7	21	343				0	0			0	0			0	0	72.8	240.9	-17.7	64	12.75	12.74
2012-02-05 00:00:00	3.4	0.5	5.8	5	36				0	0			0	0			0	0	72.8	240.9	-17.2	55.1	12.73	12.73
2012-02-05 01:00:00	2	0.8	7	336	354				0	0			0	0			0	0	73	240.9	-16.9	53.5	12.72	12.71
2012-02-05 02:00:00	4.4	1.2	9.2	1	3				0	0			0	0			0	0	72.8	240.9	-16.9	50	12.71	12.68
2012-02-05 03:00:00	3.6	0.8	8.2	355	360				0	0			0	0			0	0	72.8	240.9	-16.8	48.6	12.68	12.66
2012-02-05 04:00:00	4.4	0.6	8.9	17	35				0	0			0	0			0	0	72.7	240.8	-16.6	37.4	12.66	12.64
2012-02-05 05:00:00	4.5	0.9	9.3	27	348				0	0			0	0			0	0	72.8	240.8	-16.7	33.8	12.62	12.61
2012-02-05 06:00:00	4.8	0.8	10.2	10	32				0	0			0	0			0	0	72.7	240.9	-16.6	28.9	12.59	12.57
2012-02-05 07:00:00	4.3	1	10.3	351	358				0	0			0	0			0	0	72.8	240.8	-16.1	24.6	12.54	12.54
2012-02-05 08:00:00	5.1	0.7	11.9	14	356				0	0			0	0			0	0	72.7	240.7	-15.7	21.6	12.61	12.53
2012-02-05 09:00:00	5.9	5.5	19.9	27	32				0	0			0	0			0	0	72.2	240.8	-13.5	20.7	14.29	13.59
2012-02-05 10:00:00	5.1	5.8	11.7	16	345				0	0			0	0			0	0	71.8	240.7	-11.6	19.7	14.32	14.29
2012-02-05 11:00:00	3.2	1.5	7.1	36	40				0	0			0	0			0	0	71.3	240.4	-9.6	21.6	14.21	14.19
2012-02-05 12:00:00	3	0.8	7.2	58	66				0	0			0	0			0	0	71.5	240.4	-9.4	23.8	14.13	14.11
2012-02-05 13:00:00	3.2	4.8	7.5	165	170				0	0			0	0			0	0	71.8	240.4	-9.2	31.1	14.11	14.01
2012-02-05 14:00:00	3.5	3.5	8.2	163	188				0	0			0	0			0	0	71.7	240.4	-8.9	32.5	14.12	14.11
2012-02-05 15:00:00	4.2	7.2	11.9	185	216				0	0			0	0			0	0	72	240.5	-9.4	33.5	14.19	14.16
2012-02-05 16:00:00	5.2	7.2	12.4	213	249				0	0			0	0			0	0	72.2	240.6	-9.8	35.5	14.21	14.19
2012-02-05 17:00:00	4.4	4.5	9.9	5	240				0	0			0	0			0	0	72.5	240.7	-11.6	33.2	14.18	13.88
2012-02-05 18:00:00	3.6	1.4	8.7	22	349				0	0			0	0			0	0	73	240.8	-13.5	32.1	13.24	13.11
2012-02-05 19:00:00	3.8	1.3	9.2	15	19				0	0			0	0			0	0	73	240.8	-13.2	27.3	12.96	12.93
2012-02-05 20:00:00	4.1	1.3	8.5	13	25				0	0			0	0			0	0	72.9	240.8	-13.5	27.2	12.88	12.86
2012-02-05 21:00:00	4	2.2	11.4	23	350				0	0			0	0			0	0	73	240.8	-13.4	25.5	12.84	12.84
2012-02-05 22:00:00	6.7	3	21.4	307	331				0	0			0	0			0	0	73	240.8	-14.1	29.6	12.82	12.81
2012-02-05 23:00:00	7.6	4	23.9	25	326				0	0			0	0			0	0	72.3	240.8	-14.1	30.8	12.79	12.79
2012-02-06 00:00:00	9.4	5	26.2	89	232				0	0			0	0			0.1	0	72.8	240.8	-13.7	28.9	12.77	12.77
2012-02-06 01:00:00	13.3	8.9	32	57	73				0	0			0	0			0.4	0	72.5	240.8	-14.2	30.9	12.77	12.75
2012-02-06 02:00:00	13.5	6.9	34.9	50	54				0	0			0	0			0.2	0	71.9	240.8	-14.4	31.1	12.74	12.73
2012-02-06 03:00:00	13.4	7.5	31.6	53	101				0	0			0	0			0.2	0	71.2	240.8	-14.2	28.4	12.73	12.71
2012-02-06 04:00:00	10.8	4.3	25.5	32	43				0	0			0	0			0.2	0	70.3	240.8	-14.4	28.4	12.7	12.68
2012-02-06 05:00:00	9.9	3.8	21.6	31	41				0	0			0	0			0	0	69.7	240.9	-14.4	27.8	12.66	12.64
2012-02-06 06:00:00	10.7	4.5	26.1	48	51				0	0			0	0			0	0	69.6	240.9	-15	28.9	12.62	12.61
2012-02-06 07:00:00	9.3	2.9	22	44	61				0	0			0	0			0	0	69.6	240.9	-15.1	28.5	12.59	12.57
2012-02-06 08:00:00	11.2	2.8	23.8	34	38				0	0			0	0			0	0	69.3	241	-15.9	32.6	12.68	12.58
2012-02-06 09:00:00	10.1	2.8	16.2	57	61				0	0			0	0			0	0	69	240.8	-15.1	31.7	14.29	13.74
2012-02-06 10:00:00	5.2	2.1	11.4	62	67				0	0			0	0			0	0	68.6	240.8	-13.4	31.1	14.32	14.29
2012-02-06 11:00:00	4.9	3.8	11.4	155	217				0	0			0	0			0	0	68.5	240.8	-12.8	32.6	14.24	14.23
2012-02-06 12:00:00	7	5.4	13.9	176	192				0	0			0	0			0	0	68.8	240.8	-13.4	36	14.22	14.21
2012-02-06 13:00:00	8.1	5.4	15.2	184	204				0	0			0	0			0	0	68.9	240.8	-13.5	38.9	14.23	14.16
2012-02-06 14:00:00	7.3	6.2	13.8	201	203				0	0			0	0			0	0	68.8	240.7	-13.2	39	14.25	14.19
2012-02-06 15:00:00	7	2.8	12.9	189	202				0	0			0	0			0	0	68.8	240.8	-13.8	41.5	14.29	14.27
2012-02-06 16:00:00	5	1.1	11.4	172	224				0	0			0	0			0	0	68.8	240.8	-14.3	44.1	14.35	14.27
2012-02-06 17:00:00	4.5	0.6	14.6	163	171				0	0			0	0			0	0	68.8	240.8	-15	40.1	14.33	14.09
2012-02-06 18:00:00	3.8	0.6	10.8	39	52				0	0			0	0			0	0	69	241	-17	46.1	13.39	13.23
2012-02-06 19:00:00	3.4	0.4	9.4	33	356				0	0			0	0			0	0	69	241.1	-17.2	46.7	12.98	12.91
2012-02-06 20:00:00	5	0.8	9.6	28	29				0	0			0	0			0	0	68.9	241	-17.7	49	12.88	12.84
2012-02-06 21:00:00	4.6	0.8	9.2	10	46				0	0			0	0			0	0	68.9	241.1	-18.3	51.9	12.84	12.82
2012-02-06 22:00:00	3.9	0.4	8.2	25	353				0	0			0	0			0	0	68.9	241.1	-18.6	51.8	12.8	12.79
2012-02-06 23:00:00	4.4	0.4	9.8	5	45				0	0			0	0			0	0	68.8	241.2	-18.6	48.9	12.77	12.73
2012-02-07 00:00:00	8.6	1.5	16.6	25	45				0	0			0	0			0	0	68.8	241.2	-18.2	42.8	12.75	12.73
2012-02-07 01:00:00	8.2	0.9	15.3	30	36				0	0			0	0			0	0	68.8	241.1	-17.9	37.8	12.73	12.71
2012-02-07 02:00:00	6.3	0.4	14.6	30	57				0	0			0	0			0	0	68.8	241.1	-17.8	35.2	12.71	12.7
2012-02-07 03:00:00	5.1	0.4	11.7	8	31				0	0			0	0			0	0	68.8	241	-17.3	30.4	12.68	12.66
2012-02-07 04:00:00	7	0.4	12	31	34				0	0			0	0			0	0	68.7	241	-17.4	30.4	12.66	12.55
2012-02-07 05:00:00	4.5	0.4	10.8	10	360				0	0			0	0			0	0	68.8	241	-17.6	29.3	12.63	12.6
2012-02-07 06:00:00	4.4	0.4	9.6	20	337				0	0			0	0			0	0	68.8	241	-17.4	26.9	12.59	12.55
2012-02-07 07:00:00	5.9	0.4	12.5	22	49				0	0			0	0			0	0	68.8	241.1	-17.9	29.1	12.54	12.52
2012-02-07 08:00:00	4.9	0.4	12.7	1	301				0	0			0	0			0	0	68.8	241	-17.1	25.4	12.64	12.54
2012-02-07 09:00:00	5.8	0.6	15.8	18	338				0	0			0	0			0	0	68.3	240.9	-14.4	21.9	14.31	13.84
2012-02-07 10:00:00	6.8	1	14.8	20	352				0	0			0	0			0	0	68.3	240.8	-13.2	24.7	14.33	14.3
2012-02-07 11:00:00	6.5	1.7	15.1	341	355				0	0			0	0			0	0	68.2	240.7	-11.7	30	14.29	14.26
2012-02-07 12:00:00	6	2.2	15.6	312	329				0	0			0	0			0	0	68.2	240.6	-10.3	35.2	14.23	14.22
2012-02-07 13:00:00	10.4	9.1	34	47	87				0	0			0	0			0.8	0	67.9	240.5	-8.8	35.6	14.2	14.18
2012-02-07 14:00:00	25.2	21.4	52.5	90	90				0	0			0	0			8.7	0	67.8	240.3	-7.7	43.2	14.23	14.21
2012-02-07 15:00:00	30.1	27.9	55.9	91	110				0	0			0	0			18	0	65	240.3	-7.3	49.8	14.29	14.27
2012-02-07 16:00:00	11.6	8.5	35.2	134	229				0	0			0	0			0.5	0	60.9	240.5	-8.2	52.5	14.29	14.27
2012-02-07 17:00:00	15.8	11.2	48.5	124	281				0	0			0	0			5.8	0	61	240.4	-8.5	58.8	14.34	14.31
2012-02-07 18:00:00	32.9	38.3	66.8	103	108				0	0			0	0			39	0.5	58.9	240.5	-8.6	62.8	13.38	13.21
2012-02-07 19:00:00	30.2	29.6	63.2	95	99				0	0			0	0			24.6	0.2	58.4	240.4	-8.3	61.1	13.01	12.98
2012-02-07 20:00:00	32.4	32.4	69	94	97				0	0			0	0			29.7	0.4	58	240.4	-8.1	59.4	12.94	12.92
2012-02-07 21:00:00	37.5	42.7	80.2	94	95				0	0			0	0			57.7	4	57.8	239.7	-7.6	55.8	12.91	12.89
2012-02-07 22:00:00	35.5	40.8	74.2	82	97				0	0			0	0			59.2	1.3	57.7	239.1	-7.1	52.1	12.89	12.88
2012-02-07 23:00:00	20.9	16.8	49.1	75	110				0	0			0	0			6.5	0	57.9	240.4	-7.2	55.6	12.88	12.86
2012-02-08 00:00:00	14.8	10.2	42.2	106	111				0	0			0	0			3.3	0	57.9	240.3	-7.1	58	12.86	12.84
2012-02-08 01:00:00	21.8	18.9	52	74	108				0	0			0	0			9.4	0.2	57.9	238.2	-7.1	56.2	12.84	12.82
2012-02-08 02:00:00	26.1	28.2	61.2	110	113				0	0			0	0			20.9	0.4	57.6	237.6	-7.3	59.5	12.82	12.81
2012-02-08 03:00:00	24.6	23.8	61.4	109	109				0	0			0	0			10.8	0.1	57.6	229.8	-7.2	59.8	12.8	12.79
2012-02-08 04:00:00	20.5	17.4	54.5	92	93				0	0			0	0			6.2	0.2	57.6	235.8	-7.3	58.8	12.77	12.75
2012-02-08 05:00:00	27.3	23.4	51	55	84				0	0			0	0			7.8	0	57.5	240.2	-7.5	59.6	12.73	12.71
2012-02-08 06:00:00	17.5	11.9	42.1	111	125				0	0			0	0			0.1	0	57.5	240.3	-7.5	64.2	12.69	12.68
2012-02-08 07:00:00	19.3	13.8	44.5	129	151				0	0			0	0			0.2	0	57.4	240.4	-7.8	67.9	12.66	12.66
2012-02-08 08:00:00	19.6	14	44.8	123	168				0	0			0	0			0.3	0	57.4	240.4	-7.7	67.8	12.68	12.64
2012-02-08 09:00:00	29.8	30.9	65.4	118	121				0	0			0	0			10.6	0.2	57.2	241.2	-7.5	65	13.63	13.22
2012-02-08 10:00:00	28.6	28.1	57.1	131	136				0	0			0	0			4.5	0	57.1	236.2	-7.2	64.4	14.27	14.25
2012-02-08 11:00:00	22.6	19.9	47	133	149				0	0			0	0			0.7	0	57.1	229.5	-6.3	59.2	14.26	14.24
2012-02-08 12:00:00	23.8	23.4	45.9	93	114				0	0			0	0			2.1	0	57	224.8	-5.5	53.5	14.22	14.2
2012-02-08 13:00:00	18.7	18.4	53.1	61	70				0	0			0	0			3.4	0	56.8	215.1	-4.6	49.1	14.2	14.18
2012-02-08 14:00:00	24.9	27.7	55.9	69	74				0	0			0	0			6.2	0	56.7	230.2	-5	49.5	14.23	14.21
2012-02-08 15:00:00	17.2	16.2	44.9	79	85				0	0			0	0			2.2	0	56.7	241.7	-5.2	48.8	14.25	14.19
2012-02-08 16:00:00	9.7	6.1	24.1	115	252				0	0			0	0			0	0	56.8	243.7	-6.3	52.5	14.3	14.28
2012-02-08 17:00:00	4	1.3	12.8	268	295				0	0			0	0			0	0	56.8	241.8	-7.4	59.9	14.3	13.98
2012-02-08 18:00:00	4.9	1.1	12.8	2	351				0	0			0	0			0	0	56.9	240.6	-8.1	57.4	13.29	13.16
2012-02-08 19:00:00	4.8	1.1	11.9	22	349				0	0			0	0			0	0	56.9	240.4	-8.3	51.2	13	12.96
2012-02-08 20:00:00	6	1.2	12.9	18	21				0	0			0	0			0	0	56.8	240.4	-8.2	43.4	12.93	12.89
2012-02-08 21:00:00	6.6	1.8	18.2	9	23				0	0			0	0			0	0	56.7	240.6	-7.7	38.2	12.9	12.88
2012-02-08 22:00:00	6	1.2	11.5	18	23				0	0			0	0			0	0	56.6	240.6	-7.2	31.4	12.88	12.86
2012-02-08 23:00:00	9.2	4	21.4	26	35				0	0			0	0			0	0	56.6	240.5	-6.7	26.8	12.86	12.84
2012-02-09 00:00:00	6.6	2.2	19.4	57	86				0	0			0	0			0	0	56.6	240.5	-7.2	29.8	12.84	12.81
2012-02-09 01:00:00	5.8	1.1	14.2	354	358				0	0			0	0			0	0	56.7	240.4	-6.9	27.8	12.83	12.82
2012-02-09 02:00:00	6	1.1	12.3	9	337				0	0			0	0			0	0	56.5	240.4	-5.7	19.7	12.82	12.79
2012-02-09 03:00:00	7	1.4	13.2	312	315				0	0			0	0			0	0	56.5	240.1	-5.3	17.4	12.79	12.79
2012-02-09 04:00:00	4.3	0.8	9.3	2	20				0	0			0	0			0	0	56.5	240.2	-6	18.4	12.78	12.77
2012-02-09 05:00:00	5.3	0.6	10	11	15				0	0			0	0			0	0	56.4	232.5	-6.4	19.6	12.75	12.74
2012-02-09 06:00:00	5.4	0.4	8.8	19	23				0	0			0	0			0	0	56.3	231.1	-6.3	18.9	12.71	12.68
2012-02-09 07:00:00	3.7	0.4	8.6	19	25				0	0			0	0			0	0	56.4	229	-6.3	18.3	12.68	12.66
2012-02-09 08:00:00	2.6	0.5	6.5	8	359				0	0			0	0			0	0	56.4	221.4	-6.3	18.1	12.82	12.68
2012-02-09 09:00:00	3	0.5	7.5	5	348				0	0			0	0			0	0	55.8	236.7	-3.8	16.6	14.19	14.14
2012-02-09 10:00:00	4	1.2	8	30	32				0	0			0	0			0	0	55.6	237.6	-3.2	18.1	14.16	14.13
2012-02-09 11:00:00	3.1	0.7	7	22	149				0	0			0	0			0	0	55	235.8	-1.3	20.6	14.07	14.04
2012-02-09 12:00:00	2.8	2.5	6.2	114	190				0	0			0	0			0	0	55.2	233.9	-1.6	27.8	14.03	14.01
2012-02-09 13:00:00	3.8	5.5	10	132	202				0	0			0	0			0	0	55.4	220.2	-2.8	26.9	14.09	14.07
2012-02-09 14:00:00	4.3	8.7	10.7	107	192				0	0			0	0			0	0	55.3	236.7	-3.4	31.1	14.14	14.11
2012-02-09 15:00:00	7.8	10.7	16.5	156	179				0	0			0	0			0	0	55.6	238.2	-5	34.5	14.18	14.14
2012-02-09 16:00:00	5.2	6.5	15.5	99	154				0	0			0	0			0	0	55.5	239.6	-5.2	35.8	14.18	14.16
2012-02-09 17:00:00	7.4	7.2	19.8	84	137				0	0			0	0			0	0	56	240	-7.2	38.3	14.16	13.87
2012-02-09 18:00:00	17.4	18	51.2	98	112				0	0			0	0			12.2	1	56.1	238.3	-7.7	32.3	13.22	13.11
2012-02-09 19:00:00	17.7	18.2	59.4	61	80				0	0			0	0			8	0.3	56.2	229.8	-5.7	14.8	12.98	12.93
2012-02-09 20:00:00	23.1	23.6	59.9	37	59				0	0			0	0			17.4	1.6	56.1	230.1	-6	11.1	12.93	12.91
2012-02-09 21:00:00	11.9	6.3	39.4	72	108				0	0			0	0			0.4	0	56.3	217.2	-7	10	12.9	12.88
2012-02-09 22:00:00	12.4	8.3	42.2	35	346				0	0			0	0			4.2	0.1	56.3	221.5	-8.2	18.4	12.87	12.86
2012-02-09 23:00:00	15.4	10.8	53.3	4	126				0	0			0	0			3.8	0.2	56.2	232.4	-8.6	28.9	12.85	12.81
2012-02-10 00:00:00	13.4	8.8	34	3	317				0	0			0	0			1.4	0	56.1	226.8	-9.1	12.8	12.82	12.82
2012-02-10 01:00:00	10	4.3	23	28	344				0	0			0	0			0	0	56.1	240.6	-10.2	16.1	12.8	12.78
2012-02-10 02:00:00	13.2	8.4	24.6	36	45				0	0			0	0			0	0	56.1	240.7	-12.2	25.2	12.79	12.77
2012-02-10 03:00:00	12.1	6.4	22.6	34	53				0	0			0	0			0	0	56.1	240.8	-13.8	30.9	12.75	12.73
2012-02-10 04:00:00	7.9	3.1	16.4	37	44				0	0			0	0			0	0	56.1	240.9	-15	37.9	12.72	12.71
2012-02-10 05:00:00	6	1.5	11.8	26	36				0	0			0	0			0	0	56.1	241	-16.3	49.1	12.69	12.67
2012-02-10 06:00:00	4.2	1.3	9.9	26	359				0	0			0	0			0	0	56.1	240.9	-16.6	49.5	12.65	12.63
2012-02-10 07:00:00	5	1.2	14.2	7	20				0	0			0	0			0	0	56.1	240.9	-17.4	56.5	12.61	12.59
2012-02-10 08:00:00	3.8	0.6	11.4	24	358				0	0			0	0			0	0	56.1	241.1	-17.9	62.3	12.81	12.62
2012-02-10 09:00:00	6.8	5.8	12.9	60	61				0	0			0	0			0	0	55.9	240.9	-16.8	64.2	14.34	14.3
2012-02-10 10:00:00	2.9	1.9	8.3	225	336				0	0			0	0			0	0	55	240.7	-13.2	52.4	14.34	14.31
2012-02-10 11:00:00	3.4	3.1	9.1	168	237				0	0			0	0			0	0	55.1	240.7	-13.2	59	14.27	14.25
2012-02-10 12:00:00	5.5	5.5	10.4	107	153				0	0			0	0			0	0	55.5	240.2	-14.5	68.7	14.23	14.22
2012-02-10 13:00:00	8.5	6	16.4	179	195				0	0			0	0			0	0	55.9	241.1	-16.1	76.9	14.25	14.23
2012-02-10 14:00:00	5.2	4	12.9	133	191				0	0			0	0			0	0	55.6	240.9	-15	78	14.25	14.23
2012-02-10 15:00:00	5.8	2.6	11.8	139	169				0	0			0	0			0	0	55.6	240.9	-16.1	80.8	14.29	14.26
2012-02-10 16:00:00	5.5	1.5	10.3	74	103				0	0			0	0			0	0	55.5	235.6	-17.4	80.5	14.36	14.34
2012-02-10 17:00:00	3.6	1.4	7.6	64	94				0	0			0	0			0	0	55.3	233.8	-18.3	82	14.41	14.38
2012-02-10 18:00:00	1.9	0.6	7	16	336				0	0			0	0			0	0	55.8	241.1	-19.4	84.1	13.64	13.35
2012-02-10 19:00:00	4.7	0.8	9.8	45	351				0	0			0	0			0	0	55.9	241.3	-19.9	84.3	13.02	12.96
2012-02-10 20:00:00	5.6	1.2	18	5	324				0	0			0	0			0	0	56.1	241.4	-20.1	84	12.88	12.86
2012-02-10 21:00:00	9.6	2.9	29.9	145	219				0	0			0	0			0	0	56.5	233.7	-19.6	83.8	12.83	12.81
2012-02-10 22:00:00	10.7	3	30.5	227	246				0	0			0	0			0	0	56.4	238.2	-19.4	83.9	12.79	12.78
2012-02-10 23:00:00	9.9	2.2	30.1	111	280				0	0			0	0			0	0	56.3	240.2	-18.9	81.8	12.77	12.75
2012-02-11 00:00:00	7.7	1.1	21.8	227	283				0	0			0	0			0	0	56.5	241.4	-18.1	74.8	12.75	12.73
2012-02-11 01:00:00	5.2	0.6	14.7	300	346				0	0			0	0			0	0	56.5	242.9	-17.4	69	12.73	12.71
2012-02-11 02:00:00	6.5	0.8	15.2	297	303				0	0			0	0			0	0	56.5	242.8	-17	64.7	12.71	12.68
2012-02-11 03:00:00	5.4	0.5	13.2	342	343				0	0			0	0			0	0	56.4	242.1	-17.3	66	12.68	12.66
2012-02-11 04:00:00	5.8	0.8	12.4	8	12				0	0			0	0			0	0	56.4	241.9	-17.3	65.8	12.64	12.62
2012-02-11 05:00:00	7	1.2	14.4	23	32				0	0			0	0			0	0	56.3	241.8	-17.4	68.2	12.6	12.57
2012-02-11 06:00:00	5.2	0.6	20.4	5	352				0	0			0	0			0	0	56.4	241.8	-16.4	64	12.56	12.54
2012-02-11 07:00:00	5.3	0.5	16.5	304	327				0	0			0	0			0	0	56.4	241.3	-15.7	61	12.54	12.53
2012-02-11 08:00:00	6.7	0.8	19.8	247	285				0	0			0	0			0	0	56.4	241	-15.8	60.5	12.69	12.57
2012-02-11 09:00:00	7	1.3	24.1	286	307				0	0			0	0			0	0	56	240.8	-14.7	56	14.29	13.86
2012-02-11 10:00:00	6.3	1.5	14.8	263	286				0	0			0	0			0	0	55.5	239.8	-12	47.1	14.33	14.3
2012-02-11 11:00:00	5.1	1.6	17.1	223	274				0	0			0	0			0	0	55.5	240.7	-10.9	45.7	14.27	14.23
2012-02-11 12:00:00	2.4	1.2	5	128	242				0	0			0	0			0	0	54.9	238.8	-8.4	42.5	14.16	14.13
2012-02-11 13:00:00	4.4	5.5	11.1	54	249				0	0			0	0			0	0	55.5	240.6	-10.8	50.9	14.16	14.12
2012-02-11 14:00:00	3	3.5	8.7	110	179				0	0			0	0			0	0	55.7	240.6	-11.2	55	14.21	14.18
2012-02-11 15:00:00	2	1.9	4.8	79	210				0	0			0	0			0	0	55.5	240.5	-10.6	54.4	14.24	14.21
2012-02-11 16:00:00	5.8	6	11	43	68				0	0			0	0			0	0	55.7	240.8	-13.3	67	14.27	14.22
2012-02-11 17:00:00	5	4.2	9.5	34	46				0	0			0	0			0	0	55.8	240.9	-15.1	74.2	14.34	14.29
2012-02-11 18:00:00	5.3	2.6	9.2	33	40				0	0			0	0			0	0	56.3	241	-16.1	79.3	13.48	13.24
2012-02-11 19:00:00	2.3	0.4	5.3	34	43				0	0			0	0			0	0	56.3	240.9	-16.2	79	12.99	12.95
2012-02-11 20:00:00	2.3	0.5	5.7	24	39				0	0			0	0			0	0	56.2	240.9	-16.3	76.6	12.89	12.87
2012-02-11 21:00:00	2.6	0.8	9.1	322	341				0	0			0	0			0	0	56.3	240.9	-16.2	74.8	12.85	12.82
2012-02-11 22:00:00	2.7	0.7	8.3	309	353				0	0			0	0			0	0	56.3	241	-16.1	74.2	12.82	12.78
2012-02-11 23:00:00	3.6	0.8	8.4	15	296				0	0			0	0			0	0	56.2	241.1	-16.8	77.6	12.79	12.7
2012-02-12 00:00:00	4.1	0.8	10.4	8	20				0	0			0	0			0	0	56.2	241	-16.4	74.8	12.77	12.74
2012-02-12 01:00:00	2.5	0.6	6.5	318	340				0	0			0	0			0	0	56.2	240.9	-16.1	71.8	12.75	12.73
2012-02-12 02:00:00	3.1	0.4	6.9	18	19				0	0			0	0			0	0	56.2	240.9	-15.9	69.5	12.73	12.71
2012-02-12 03:00:00	1.8	0.5	5.1	8	330				0	0			0	0			0	0	56.2	240.9	-16	70.3	12.7	12.63
2012-02-12 04:00:00	2.6	0.4	5.5	12	357				0	0			0	0			0	0	56.1	240.9	-15.9	67.8	12.68	12.67
2012-02-12 05:00:00	2.8	0.4	6.6	22	322				0	0			0	0			0	0	56.1	241	-16.2	68.4	12.65	12.61
2012-02-12 06:00:00	4.5	0.4	8.1	22	23				0	0			0	0			0	0	56.1	241	-16.4	69.7	12.61	12.59
2012-02-12 07:00:00	2.9	0.4	8.1	347	350				0	0			0	0			0	0	56.2	241	-16.9	71.7	12.57	12.43
2012-02-12 08:00:00	4.3	0.8	8.7	21	324				0	0			0	0			0	0	56.1	240.9	-16.6	69.2	12.64	12.56
2012-02-12 09:00:00	5	1	16.2	63	339				0	0			0	0			0	0	56.2	241	-15.6	63	14	13.62
2012-02-12 10:00:00	11.2	7.4	34.5	113	323				0	0			0	0			1.5	0	55.9	240.8	-14.3	52	14.37	14.35
2012-02-12 11:00:00	16.1	13.3	35.5	112	225				0	0			0	0			2	0	55.2	240.8	-13.4	46	14.32	14.3
2012-02-12 12:00:00	6.3	3.8	15.1	102	148				0	0			0	0			0	0	55	240.7	-12.3	46.7	14.26	14.24
2012-02-12 13:00:00	6.8	5.8	17.1	46	93				0	0			0	0			0	0	55	240.8	-13.2	57.2	14.24	14.2
2012-02-12 14:00:00	5.8	6.6	14	169	193				0	0			0	0			0	0	55	240.8	-12.8	62.1	14.21	14.15
2012-02-12 15:00:00	6.1	4.7	12.9	184	195				0	0			0	0			0	0	55	240.8	-12.9	61	14.23	14.21
2012-02-12 16:00:00	4.3	2.7	10.1	173	193				0	0			0	0			0	0	54.8	240.7	-12.6	59	14.25	14.21
2012-02-12 17:00:00	3	1.2	6.7	105	335				0	0			0	0			0	0	54.9	240.8	-13.6	63.5	14.29	14.27
2012-02-12 18:00:00	2.2	0.5	6.8	289	349				0	0			0	0			0	0	55.4	240.9	-15.7	70.2	13.62	13.31
2012-02-12 19:00:00	4.5	1.2	9.6	34	38				0	0			0	0			0	0	55.4	240.9	-16.2	66.8	13.03	12.96
2012-02-12 20:00:00	3.8	0.7	8	331	344				0	0			0	0			0	0	55.4	241	-16.2	64.5	12.91	12.88
2012-02-12 21:00:00	5.2	1.8	13.8	328	356				0	0			0	0			0	0	55.5	240.8	-15.4	61.4	12.86	12.84
2012-02-12 22:00:00	5.5	1.9	17.4	114	285				0	0			0	0			0	0	55.5	240.8	-13.8	55.8	12.84	12.79
2012-02-12 23:00:00	7.7	2.4	24.9	93	286				0	0			0	0			0	0	55.5	240.7	-13.3	45.1	12.82	12.79
2012-02-13 00:00:00	5.8	2.2	21	90	180				0	0			0	0			0	0	55.4	240.8	-13.3	38.7	12.79	12.77
2012-02-13 01:00:00	4.8	0.6	10.8	127	303				0	0			0	0			0	0	55.5	240.8	-13.5	37.6	12.77	12.76
2012-02-13 02:00:00	4.8	0.8	14.3	297	327				0	0			0	0			0	0	55.5	240.8	-13.3	32.6	12.75	12.75
2012-02-13 03:00:00	5.8	0.8	12.2	330	351				0	0			0	0			0	0	55.5	240.8	-13	28.9	12.73	12.71
2012-02-13 04:00:00	5	0.8	17.4	14	355				0	0			0	0			0	0	55.4	240.7	-13.2	30	12.71	12.69
2012-02-13 05:00:00	3.8	0.5	9	336	350				0	0			0	0			0	0	55.4	240.7	-13.7	33.6	12.67	12.62
2012-02-13 06:00:00	4.1	0.4	9.5	5	351				0	0			0	0			0	0	55.5	240.7	-13.4	34.9	12.62	12.6
2012-02-13 07:00:00	3.3	0.4	7.8	17	326				0	0			0	0			0	0	55.5	240.7	-13.2	35.2	12.59	12.57
2012-02-13 08:00:00	3.9	0.5	9.6	1	27				0	0			0	0			0	0	55.4	240.8	-13.2	36.3	12.88	12.62
2012-02-13 09:00:00	2.8	0.6	5.3	26	43				0	0			0	0			0	0	54.6	240.6	-10.3	29.9	14.27	14.22
2012-02-13 10:00:00	3.9	2.8	11.1	24	26				0	0			0	0			0	0	54.5	240.6	-9.3	29.9	14.25	14.2
2012-02-13 11:00:00	4.7	5.7	11.9	43	97				0	0			0	0			0	0	54.8	240.7	-10	34.7	14.2	14.18
2012-02-13 12:00:00	3.8	3.3	8.4	37	133				0	0			0	0			0	0	54.6	240.6	-9.2	37.5	14.16	14.14
2012-02-13 13:00:00	4.2	4.8	8.4	157	173				0	0			0	0			0	0	54.8	240.6	-8.8	40.4	14.15	14.14
2012-02-13 14:00:00	3.6	4.7	8.4	125	143				0	0			0	0			0	0	54.8	240.6	-8.8	40.2	14.18	14.12
2012-02-13 15:00:00	4.7	4.5	10.2	169	188				0	0			0	0			0	0	54.9	240.5	-9.7	43.4	14.2	14.17
2012-02-13 16:00:00	3.3	3.3	7.6	152	155				0	0			0	0			0	0	54.9	240.5	-9.8	48.8	14.18	14.14
2012-02-13 17:00:00	2.5	0.8	6.7	107	275				0	0			0	0			0	0	55	240.7	-10.9	53.5	14.24	14.21
2012-02-13 18:00:00	4.5	1.4	10.8	38	271				0	0			0	0			0	0	55.6	240.8	-13.8	65.8	13.38	13.18
2012-02-13 19:00:00	4.2	0.8	8.7	8	360				0	0			0	0			0	0	55.6	240.9	-14.6	68.9	12.98	12.96
2012-02-13 20:00:00	3.9	1.4	8	65	329				0	0			0	0			0	0	55.6	240.9	-14.6	68.5	12.9	12.88
2012-02-13 21:00:00	3.5	0.6	8.6	17	345				0	0			0	0			0	0	55.6	240.9	-14.2	62	12.86	12.84
2012-02-13 22:00:00	4.7	1.1	11.4	5	328				0	0			0	0			0	0	55.6	240.8	-13.6	56.2	12.83	12.82
2012-02-13 23:00:00	2.7	0.8	7	22	49				0	0			0	0			0	0	55.6	240.8	-14.2	59.9	12.8	12.79
2012-02-14 00:00:00	3.2	0.6	6.8	43	305				0	0			0	0			0	0	55.6	240.8	-14.2	59	12.79	12.77
2012-02-14 01:00:00	2.5	0.4	5.5	314	359				0	0			0	0			0	0	55.6	240.7	-14.1	57.8	12.77	12.75
2012-02-14 02:00:00	1.5	0.4	5.2	336	345				0	0			0	0			0	0	55.6	240.8	-14.2	58.5	12.75	12.73
2012-02-14 03:00:00	3.6	0.6	8.1	19	343				0	0			0	0			0	0	55.6	240.9	-14.8	61.1	12.73	12.71
2012-02-14 04:00:00	4.5	0.6	7.5	28	47				0	0			0	0			0	0	55.6	241	-15	63.3	12.71	12.69
2012-02-14 05:00:00	3.5	0.4	8.7	10	28				0	0			0	0			0	0	55.5	240.9	-14.8	65.2	12.67	12.64
2012-02-14 06:00:00	3.4	0.4	6.9	23	28				0	0			0	0			0	0	55.5	240.8	-14.6	65.7	12.64	12.61
2012-02-14 07:00:00	2.8	0.4	5.9	44	301				0	0			0	0			0	0	55.6	240.8	-14.8	68.3	12.6	12.58
2012-02-14 08:00:00	2.7	0.4	6.8	16	348				0	0			0	0			0	0	55.5	240.8	-14.3	65.8	12.92	12.64
2012-02-14 09:00:00	1.4	0.5	5.7	43	350				0	0			0	0			0	0	54.1	240.5	-9.5	48.6	14.27	14.26
2012-02-14 10:00:00	1.8	0.6	6	5	155				0	0			0	0			0	0	54	240.4	-8.1	43.6	14.25	14.21
2012-02-14 11:00:00	3.1	2.5	8.6	108	149				0	0			0	0			0	0	54.5	240.4	-8.8	50.2	14.17	14.16
2012-02-14 12:00:00	4.3	4.5	11.2	146	180				0	0			0	0			0	0	54.8	240.4	-8.7	52.5	14.14	14.12
2012-02-14 13:00:00	5.3	7.3	10.2	172	183				0	0			0	0			0	0	55.1	240.4	-9.1	54.9	14.16	14.15
2012-02-14 14:00:00	5.5	7.9	11.8	122	178				0	0			0	0			0	0	55.1	240.5	-9.6	59.2	14.21	14.19
2012-02-14 15:00:00	5.2	7	12.2	173	189				0	0			0	0			0	0	55	240.5	-9.6	65.8	14.21	14.18
2012-02-14 16:00:00	4.8	4.5	11.2	135	171				0	0			0	0			0	0	55.1	240.6	-10.3	71.6	14.21	14.18
2012-02-14 17:00:00	4.1	2.8	9.3	196	202				0	0			0	0			0	0	55.4	240.6	-11.4	74.7	14.29	14.26
2012-02-14 18:00:00	2	0.4	5.2	316	320				0	0			0	0			0	0	55.8	240.8	-13.2	81.7	13.4	13.2
2012-02-14 19:00:00	2.6	0.6	6.7	24	337				0	0			0	0			0	0	55.7	240.8	-13.6	82.7	12.98	12.95
2012-02-14 20:00:00	2.8	0.4	6	40	353				0	0			0	0			0	0	55.6	240.7	-13.5	80	12.89	12.88
2012-02-14 21:00:00	2.8	0.8	7	307	348				0	0			0	0			0	0	55.6	240.7	-13.8	80	12.86	12.82
2012-02-14 22:00:00	4.5	0.9	9.2	21	336				0	0			0	0			0	0	55.5	240.8	-14.2	81	12.83	12.78
2012-02-14 23:00:00	2	0.4	4.4	17	337				0	0			0	0			0	0	55.6	240.9	-14.3	82.7	12.8	12.79
2012-02-15 00:00:00	3	0.4	7.1	45	359				0	0			0	0			0	0	55.5	240.9	-14.3	83.3	12.78	12.76
2012-02-15 01:00:00	4.8	1.8	11.8	20	31				0	0			0	0			0	0	55.6	240.9	-13.8	82	12.77	12.73
2012-02-15 02:00:00	4.8	1.2	9.9	40	43				0	0			0	0			0	0	55.5	240.9	-13.7	80.8	12.75	12.71
2012-02-15 03:00:00	5.7	1.8	11.4	40	55				0	0			0	0			0	0	55.4	240.9	-13.6	82.4	12.73	12.72
2012-02-15 04:00:00	4.1	1.1	10.3	60	83				0	0			0	0			0	0	55.2	240.8	-13.2	81.5	12.71	12.7
2012-02-15 05:00:00	6.2	1.8	13.2	35	45				0	0			0	0			0	0	55.2	240.8	-13.2	82.2	12.68	12.67
2012-02-15 06:00:00	5.5	1.6	14.8	77	94				0	0			0	0			0	0	55.2	240.8	-13.3	87.4	12.65	12.62
2012-02-15 07:00:00	8.8	3.1	18.5	41	80				0	0			0	0			0	0	55.1	240.7	-13.1	88.7	12.62	12.59
2012-02-15 08:00:00	10.9	5	23	90	107				0	0			0	0			0	0	55	240.7	-12.9	88.5	12.84	12.67
2012-02-15 09:00:00	17.2	13.1	45.9	89	97				0	0			0	0			1	0	55.5	240.7	-11.3	83.8	14.21	13.93
2012-02-15 10:00:00	19.1	19.9	58.6	129	129				0	0			0	0			5.8	0	55.5	240.4	-8.4	70.4	14.31	14.29
2012-02-15 11:00:00	18.7	20.9	41.1	114	136				0	0			0	0			4.2	0.1	55.4	240.4	-9.1	79.9	14.26	14.24
2012-02-15 12:00:00	15.6	17.6	41.8	128	144				0	0			0	0			2.1	0	55.4	240.4	-7.8	78.2	14.21	14.2
2012-02-15 13:00:00	15.7	18.8	35.2	154	155				0	0			0	0			0.5	0	55.5	240.4	-8.3	85.5	14.21	14.18
2012-02-15 14:00:00	14.4	16.7	42.1	149	162				0	0			0	0			1.3	0	55.4	240.4	-8	86.5	14.21	14.2
2012-02-15 15:00:00	16.9	20	40.6	187	188				0	0			0	0			0.6	0	55.5	240.4	-7.9	83.5	14.25	14.23
2012-02-15 16:00:00	15.9	18.6	40	129	147				0	0			0	0			0.6	0	55.5	240.4	-7.9	77.8	14.27	14.23
2012-02-15 17:00:00	16.9	17.1	47.5	93	121				0	0			0	0			0.9	0	55.6	240.4	-9.2	83.8	14.37	14.35
2012-02-15 18:00:00	23.6	28.2	58.4	153	168				0	0			0	0			5.2	0.2	55.6	240.4	-9.6	86.2	13.57	13.24
2012-02-15 19:00:00	26.6	35.8	80.3	119	134				0	0			0	0			25.2	5.2	55.5	240.5	-9.2	76.5	13.01	12.96
2012-02-15 20:00:00	28.2	33	74.4	127	129				0	0			0	0			18.1	2	55.5	240.6	-9.5	79	12.93	12.91
2012-02-15 21:00:00	20.6	19.1	59.1	108	157				0	0			0	0			9.6	1.1	55.5	240.6	-9.5	81.7	12.89	12.88
2012-02-15 22:00:00	15.2	9.1	31.9	132	151				0	0			0	0			0.4	0	55.6	240.6	-9.9	89.3	12.87	12.86
2012-02-15 23:00:00	10.8	2.7	20.9	41	52				0	0			0	0			0	0	55.6	240.5	-9.7	86.5	12.84	12.83
2012-02-16 00:00:00	10.1	2.2	24.9	11	47				0	0			0	0			0	0	55.5	240.4	-9.5	78.9	12.83	12.81
2012-02-16 01:00:00	9.3	1.7	19.4	40	49				0	0			0	0			0	0	55.5	240.5	-9.8	81.2	12.8	12.79
2012-02-16 02:00:00	8.3	0.8	17	22	350				0	0			0	0			0	0	55.5	240.6	-9.7	79.3	12.79	12.77
2012-02-16 03:00:00	8.1	0.6	17.1	36	41				0	0			0	0			0	0	55.4	240.6	-9.3	77	12.77	12.75
2012-02-16 04:00:00	8.2	0.7	15.4	40	47				0	0			0	0			0	0	55.4	240.6	-10.1	85.2	12.73	12.72
2012-02-16 05:00:00	5.5	0.4	12.8	25	50				0	0			0	0			0	0	55.5	240.6	-10.4	90.2	12.69	12.68
2012-02-16 06:00:00	7.6	0.8	18.4	33	52				0	0			0	0			0	0	55.6	240.6	-10.4	90.2	12.65	12.64
2012-02-16 07:00:00	7.4	0.6	15.8	51	341				0	0			0	0			0	0	55.5	240.6	-10.7	91.9	12.62	12.61
2012-02-16 08:00:00	5.4	0.6	13.7	29	81				0	0			0	0			0	0	55.5	240.6	-10	88.7	12.96	12.68
2012-02-16 09:00:00	5.9	2.5	13.4	60	69				0	0			0	0			0	0	55.1	240.4	-8.2	78.8	14.25	14.2
2012-02-16 10:00:00	5	5	11.2	77	89				0	0			0	0			0	0	55	240.3	-7.2	74.7	14.2	14.18
2012-02-16 11:00:00	5.2	5.4	10.9	156	168				0	0			0	0			0	0	55.1	240.3	-7.2	76.7	14.15	14.13
2012-02-16 12:00:00	5.8	4.1	12.7	175	183				0	0			0	0			0	0	55	240.2	-6.3	75	14.12	14.1
2012-02-16 13:00:00	5.2	4.6	11.6	161	174				0	0			0	0			0	0	54.9	240.2	-5.7	72.8	14.16	14.13
2012-02-16 14:00:00	5.6	5.8	12.3	190	193				0	0			0	0			0	0	54.9	240.2	-5.2	72.2	14.16	14.14
2012-02-16 15:00:00	3.9	3.2	10.3	142	163				0	0			0	0			0	0	54.8	240.2	-4.3	71.2	14.12	14.09
2012-02-16 16:00:00	3.5	3.2	7.6	94	222				0	0			0	0			0	0	54.7	240.2	-3.7	70	14.1	14.08
2012-02-16 17:00:00	5.5	5.1	10.8	263	281				0	0			0	0			0	0	55	240.2	-4.1	70.7	14.15	14.12
2012-02-16 18:00:00	3.8	1.1	8.6	24	38				0	0			0	0			0	0	55.4	240.4	-7	79.3	13.34	13.16
2012-02-16 19:00:00	3.5	1	8.9	352	354												0	0	55.4	240.3	-6	72	13	12.98
2012-02-16 20:00:00	4.2	1.6	9.9	38	323												0	0	55.4	240.2	-4.7	61.5	12.93	12.9
2012-02-16 21:00:00	3.9	0.8	10.2	336	345												0	0	55.3	240.2	-4.1	55.6	12.91	12.89
2012-02-16 22:00:00	4.5	1.1	7.3	17	316												0	0	55.1	240.1	-2.5	45.4	12.89	12.88
2012-02-16 23:00:00	3.1	0.4	7	23	38												0	0	55.1	240.1	-2.9	45.6	12.88	12.86
2012-02-17 00:00:00	2	0.4	5	4	20												0	0	55.2	240.1	-2.4	41.5	12.86	12.84
2012-02-17 01:00:00	2.4	0.6	5.2	11	336												0	0	55.1	240.1	-2.3	38.5	12.85	12.82
2012-02-17 02:00:00	3.4	0.6	8.8	16	349												0	0	55.1	240.1	-2.8	40.1	12.84	12.82
2012-02-17 03:00:00	2.8	0.4	6.2	24	349												0	0	55.2	240.1	-3.4	42.5	12.82	12.79
2012-02-17 04:00:00	5.1	0.6	8.7	22	35												0	0	55	240.1	-3.5	43.9	12.79	12.77
2012-02-17 05:00:00	2.1	0.4	6.9	9	344												0	0	55.2	240.1	-3.5	43.4	12.77	12.76
2012-02-17 06:00:00	2.6	0.4	6.1	353	354												0	0	55.1	240	-3.2	41.1	12.75	12.73
2012-02-17 07:00:00	2.6	0.4	6.2	336	340												0	0	55.1	240.2	-3.9	43.1	12.71	12.69
2012-02-17 08:00:00	3.5	0.4	8.1	7	19												0	0	55	240.2	-3.5	41.8	13.05	12.75
2012-02-17 09:00:00	2.9	0.8	5.8	328	356												0	0	54.4	239.9	-0.2	33.6	14.16	14.11
2012-02-17 10:00:00	3.2	3.3	6.5	3	5												0	0	54.1	239.8	1.2	33	14.09	14.01
2012-02-17 11:00:00	1.6	1	5.5	4	275												0	0	53.8	239.7	3	32.3	14.02	13.99
2012-02-17 12:00:00	0.3	0.4	3	119	201												0	0	53.3	239.6	4.3	32.4	13.96	13.93
2012-02-17 13:00:00	2.2	0.6	7.2	110	216												0	0	54	239.7	2.7	35.7	13.99	13.96
2012-02-17 14:00:00	1.8	0.4	6	162	169												0	0	54	239.7	3.1	37.7	13.98	13.96
2012-02-17 15:00:00	2.8	1.6	7.2	157	211												0	0	54.2	239.8	2.2	42	13.95	13.92
2012-02-17 16:00:00	3.4	2.4	8.6	191	205												0	0	54.4	239.8	1.2	46.5	13.98	13.96
2012-02-17 17:00:00	2.8	2.3	6.8	246	335												0	0	54.4	239.8	0.8	48.2	14.03	13.82
2012-02-17 18:00:00	2.5	3.4	5.5	2	28												0	0	55.1	240.1	-2.1	57.2	13.27	13.15
2012-02-17 19:00:00	2.4	4.7	6.3	7	21												0	0	55.2	240.1	-2.3	56.5	13.01	12.98
2012-02-17 20:00:00	2.5	4.5	6.5	3	22												0	0	55.1	240.1	-2.5	52.1	12.95	12.93
2012-02-17 21:00:00	2.6	4.1	6.2	12	359												0	0	55.1	240	-2.2	49.1	12.91	12.89
2012-02-17 22:00:00	4	6	7.3	11	18												0	0	55.1	240	-2.4	47.9	12.88	12.86
2012-02-17 23:00:00	3.2	4.8	5.5	18	22												0	0	55.1	240	-2.5	45.8	12.86	12.84
2012-02-18 00:00:00	2.1	1.7	4.7	330	349												0	0	55.2	240.1	-2.5	43.2	12.84	12.83
2012-02-18 01:00:00	3.9	7.3	6	14	21												0	0	55	240.1	-2.6	40.7	12.82	12.82
2012-02-18 02:00:00	2.7	5	5.7	14	336												0	0	55.1	240.1	-2.5	40.7	12.82	12.79
2012-02-18 03:00:00	2.5	4	6.8	10	13												0	0	55.1	240.1	-2.5	39.4	12.8	12.78
2012-02-18 04:00:00	3.1	7.2	7.2	3	321												0	0	55.1	240.1	-2.4	33.5	12.79	12.76
2012-02-18 05:00:00	4.1	5.7	6.9	1	5												0	0	55	240	-2.2	27.9	12.77	12.75
2012-02-18 06:00:00	3.5	4.8	7.1	357	359												0	0	55	240	-2.2	25.5	12.75	12.74
2012-02-18 07:00:00	3.6	2	7.2	21	36												0	0	55	240	-2.4	28.1	12.73	12.71
2012-02-18 08:00:00	2.3	1	5.2	13	357												0	0	55	240	-1.9	27.1	13.11	12.77
2012-02-18 09:00:00	3	0.5	5.2	6	29												0	0	54.4	239.9	0.6	23.8	14.15	14.11
2012-02-18 10:00:00	3.7	0.8	6.3	26	26												0	0	54.4	239.8	0.9	26.2	14.11	14.07
2012-02-18 11:00:00	0.6	0.4	2.8	178	269												0	0	53.1	239.7	4.5	24.6	14	13.98
2012-02-18 12:00:00	1.1	0.4	3.6	91	142												0	0	53.4	239.7	3.2	28.1	13.98	13.96
2012-02-18 13:00:00	1.4	0.4	5.6	161	162												0	0	53.5	239.8	2.8	31.8	14	13.99
2012-02-18 14:00:00	2.5	0.8	7.2	196	215												0	0	53.8	239.8	1.8	38.5	14.01	14
2012-02-18 15:00:00	2.5	1.6	7.5	153	171												0	0	54	239.8	0.9	43.8	13.99	13.96
2012-02-18 16:00:00	3	2.2	7.2	185	196												0	0	54.1	239.8	-0.1	49.1	14	13.98
2012-02-18 17:00:00	1.8	1.2	5.7	197	198												0	0	54	239.9	-0.2	50	14.05	14.03
2012-02-18 18:00:00	0.8	1.2	3.4	3	311												0	0	55	239.9	-2.9	55.8	13.41	13.21
2012-02-18 19:00:00	1.1	1	3.4	354	357												0	0	55.1	239.9	-3.7	55	13.02	12.98
2012-02-18 20:00:00	0.6	0.5	2.6	24	314												0	0	55.1	239.8	-4	53	12.93	12.91
2012-02-18 21:00:00	3.4	4.5	8.7	37	37												0	0	55	239.8	-4.2	52.4	12.9	12.88
2012-02-18 22:00:00	0.8	1.6	3	10	28												0	0	55	239.7	-4.4	55.7	12.86	12.85
2012-02-18 23:00:00	1.8	3.2	4.6	30	358												0	0	55	239.7	-4.5	58.7	12.84	12.82
2012-02-19 00:00:00	1.8	2.4	4.8	296	356												0	0	55	239.6	-4.6	61.2	12.82	12.82
2012-02-19 01:00:00	0.9	1	3.4	54	303												0	0	55	239.6	-4.8	59.3	12.82	12.8
2012-02-19 02:00:00	4	6.2	8	30	31												0	0	54.9	239.5	-4.8	64.6	12.79	12.79
2012-02-19 03:00:00	2.6	3.8	6.2	32	336												0	0	55	239.5	-5	72.9	12.79	12.77
2012-02-19 04:00:00	2.6	3.6	6.2	12	59												0	0	55	239.4	-5.2	74.7	12.77	12.75
2012-02-19 05:00:00	2.5	2.3	8	5	312												0	0	55	239.4	-5	77.8	12.75	12.73
2012-02-19 06:00:00	2.6	3.1	6.4	41	308												0	0	55	239.4	-5.3	78	12.73	12.72
2012-02-19 07:00:00	5.8	7	10.2	26	46												0	0	54.9	239.3	-5.8	81.1	12.71	12.7
2012-02-19 08:00:00	2.5	1.6	6.5	4	321												0	0	55	239.3	-5.6	84	13.17	12.79
2012-02-19 09:00:00	1.7	0.6	6	21	357												0	0	54	239.3	-2.2	66.6	14.21	14.18
2012-02-19 10:00:00	2.9	0.5	5.3	66	129												0	0	54	239.4	-2.1	65	14.13	14.11
2012-02-19 11:00:00	2.1	0.6	6.2	203	212												0	0	53.8	239.4	-1.4	63.8	14.07	14.04
2012-02-19 12:00:00	3.3	2	8.4	173	185												0	0	54.1	239.4	-3.5	77.6	14.07	14.04
2012-02-19 13:00:00	5.8	8.7	12	159	179												0	0	54.7	239.4	-6.2	89.8	14.18	14.13
2012-02-19 14:00:00	4.8	5.5	10.6	143	193												0	0	54.7	239.3	-6	89.8	14.24	14.21
2012-02-19 15:00:00	7.5	11.8	13.8	162	198												0	0	55	239.3	-6.6	93	14.31	14.29
2012-02-19 16:00:00	7.5	11.9	12.6	89	145												0	0	54.9	239.2	-6.8	93.2	14.34	14.33
2012-02-19 17:00:00	5.8	9.8	10.8	91	104												0	0	54.8	239.2	-7	93.4	14.36	14.36
2012-02-19 18:00:00	8.7	12.2	14.3	94	95												0	0	54.1	239.2	-7.2	93.7	13.84	13.51
2012-02-19 19:00:00	7.5	11.8	12.1	80	94												0	0	53.8	239.4	-7.5	93.5	13.09	13.01
2012-02-19 20:00:00	5.8	3.9	10.1	95	102												0	0	54.5	239.7	-7.9	93.3	12.93	12.9
2012-02-19 21:00:00	5.1	2.8	8.8	106	116												0	0	54.2	239.9	-8.3	93	12.89	12.86
2012-02-19 22:00:00	3.6	0.5	7	103	150												0	0	54.4	239.9	-8.9	92.7	12.86	12.84
2012-02-19 23:00:00	2.6	0.6	5.1	76	78												0	0	54.7	239.7	-9.4	92.5	12.84	12.82
2012-02-20 00:00:00	3	1.1	5.8	49	71												0	0	54.8	239.1	-10	92.1	12.82	12.79
2012-02-20 01:00:00	1.3	0.4	3.8	28	204												0	0	54.6	239.3	-10.5	91.8	12.79	12.79
2012-02-20 02:00:00	1.4	0.4	4.3	23	23												0	0	55.2	239.2	-10.8	91.5	12.77	12.77
2012-02-20 03:00:00	2	0.6	5.2	23	247												0	0	55.4	239	-11.4	91.2	12.75	12.73
2012-02-20 04:00:00	1.9	0.4	5.2	12	23												0	0	55.5	239.4	-11.9	90.8	12.73	12.71
2012-02-20 05:00:00	1.8	0.8	5.6	88	239												0	0	55.4	239.4	-12.1	90.8	12.69	12.68
2012-02-20 06:00:00	2	0.4	5.5	32	36												0	0	54.8	239.2	-12.6	90.8	12.66	12.63
2012-02-20 07:00:00	1.2	0.4	3.5	14	343												0	0	54.7	239.3	-13.2	90.8	12.63	12.61
2012-02-20 08:00:00	2.8	0.4	5.1	358	358												0	0	54.6	239.6	-13.4	89.5	13.22	12.71
2012-02-20 09:00:00	4.5	3.1	10	9	29												0	0	54	239.6	-11.5	84	14.3	14.27
2012-02-20 10:00:00	3	2.2	8.2	10	44												0	0	53.6	239.3	-8.6	81	14.25	14.23
2012-02-20 11:00:00	3.3	2.8	8.2	28	151												0	0	53	240.1	-7.2	76.8	14.18	14.16
2012-02-20 12:00:00	4.8	5.5	12.1	202	262				0	0			0	0			0	0	53.5	240.2	-7.7	75.7	14.16	14.13
2012-02-20 13:00:00	3.4	2.9	7.6	160	173				0	0			0	0			0	0	53.7	239.8	-7.2	73.5	14.14	14.13
2012-02-20 14:00:00	4.4	3.2	11.6	199	228				0	0			0	0			0	0	53.1	239.6	-6.9	71.3	14.16	14.13
2012-02-20 15:00:00	3.5	3	10.2	224	224				0	0			0	0			0	0	53.7	239.2	-6.1	63.2	14.14	14.12
2012-02-20 16:00:00	4	2.4	9.8	197	207				0	0			0	0			0	0	54	238.9	-7	64	14.15	14.13
2012-02-20 17:00:00	4.7	4	15.2	88	132				0	0			0	0			0	0	54.4	238.6	-7.4	60.6	14.21	14.18
2012-02-20 18:00:00	5.8	8.4	14.9	129	235				0	0			0	0			0	0	54.8	238.7	-9	64.1	13.69	13.34
2012-02-20 19:00:00	5.4	7.8	16.6	24	39				0	0			0	0			0	0	54.8	238.6	-9	62.6	13.04	12.98
2012-02-20 20:00:00	7.8	11.9	20.6	103	346				0	0			0	0			0	0	54.8	238.6	-8.6	58.5	12.91	12.89
2012-02-20 21:00:00	11.8	15.8	28	19	104				0	0			0	0			0	0	54.8	238.6	-7.8	55.4	12.88	12.86
2012-02-20 22:00:00	15.2	16.6	32.1	80	107				0	0			0	0			0	0	54.5	238.6	-7.5	55.9	12.86	12.84
2012-02-20 23:00:00	14.3	17.9	29.9	75	91				0	0			0	0			0	0	54.6	238.7	-7.2	55.5	12.84	12.82
2012-02-21 00:00:00	13.5	12.2	32.8	25	84				0	0			0	0			1.1	0	54.6	238.8	-7.3	56.7	12.82	12.8
2012-02-21 01:00:00	5.8	1.4	11.2	85	334				0	0			0	0			0	0	54.6	238.7	-7.8	58	12.8	12.79
2012-02-21 02:00:00	4.8	0.5	10.1	20	346				0	0			0	0			0	0	54.5	238.6	-7.7	56.2	12.79	12.77
2012-02-21 03:00:00	2.4	0.4	6	53	324				0	0			0	0			0	0	54.6	238.6	-8.3	59.5	12.76	12.74
2012-02-21 04:00:00	1.6	0.4	4.2	307	338				0	0			0	0			0	0	54.7	238.5	-8.2	58.1	12.73	12.66
2012-02-21 05:00:00	2.1	0.4	4.9	338	359				0	0			0	0			0	0	54.6	238.4	-8.1	55.9	12.71	12.68
2012-02-21 06:00:00	2.3	0.4	4.8	2	338				0	0			0	0			0	0	54.6	238.4	-8.1	54.7	12.68	12.66
2012-02-21 07:00:00	2.1	0.4	4	10	30				0	0			0	0			0	0	54.6	238.4	-8.1	55.3	12.65	12.62
2012-02-21 08:00:00	1.5	0.4	3.5	11	356				0	0			0	0			0	0	54.5	238.4	-7	50.2	13.23	12.74
2012-02-21 09:00:00	2	0.4	5.2	7	341				0	0			0	0			0	0	53.8	238.4	-3.6	39.8	14.23	14.18
2012-02-21 10:00:00	1.3	0.4	4.2	29	46				0	0			0	0			0	0	53	238.5	-0.7	34.9	14.13	14.1
2012-02-21 11:00:00	1.6	0.4	4.5	92	320				0	0			0	0			0	0	52.7	238.4	0.6	37.5	14.04	14.01
2012-02-21 12:00:00	1.6	0.6	6.2	154	161				0	0			0	0			0	0	53	238.4	0.3	42.5	14.02	14
2012-02-21 13:00:00	3	0.8	7.8	178	188				0	0			0	0			0	0	53.5	238.3	-1	47.5	14.05	14.03
2012-02-21 14:00:00	3.3	2	8.7	187	196				0	0			0	0			0	0	53.5	238.2	-1.4	49.4	14.08	14.04
2012-02-21 15:00:00	3.5	3.5	9	178	179				0	0			0	0			0	0	53.6	238.1	-2.1	52	14.06	14.05
2012-02-21 16:00:00	3.3	3.1	9.5	179	187				0	0			0	0			0	0	53.6	237.9	-2.5	55	14.07	14.04
2012-02-21 17:00:00	2.6	3.2	6.8	194	215				0	0			0	0			0	0	53.7	237.8	-3.2	57	14.12	14.09
2012-02-21 18:00:00	2.8	3.5	8.2	11	360				0	0			0	0			0	0	54.4	237.8	-5.7	65.6	13.5	13.28
2012-02-21 19:00:00	4	6.7	9.8	2	28				0	0			0	0			0	0	54.5	237.8	-5.5	61	13.02	12.97
2012-02-21 20:00:00	4.3	4.7	12.2	12	29				0	0			0	0			0	0	54.5	237.7	-4.4	43.3	12.93	12.91
2012-02-21 21:00:00	3.2	2.8	9.4	3	313				0	0			0	0			0	0	54.5	237.7	-4.5	40.6	12.89	12.86
2012-02-21 22:00:00	4.5	4.3	12.8	320	324				0	0			0	0			0	0	54.4	237.6	-4.2	37.2	12.86	12.85
2012-02-21 23:00:00	6.4	4.8	13	315	324				0	0			0	0			0	0	54.3	237.6	-4	33	12.84	12.82
2012-02-22 00:00:00	5.4	4.2	12.6	307	319				0	0			0	0			0	0	54.3	237.5	-4	29.8	12.82	12.81
2012-02-22 01:00:00	7.7	6.7	15.8	300	303				0	0			0	0			0	0	54.4	237.4	-4.2	29.1	12.82	12.8
2012-02-22 02:00:00	6	7.5	11.9	290	310				0	0			0	0			0	0	54.2	237.3	-4	26.6	12.79	12.78
2012-02-22 03:00:00	2.1	3.4	5.8	304	337				0	0			0	0			0	0	54.3	237.3	-4	24.6	12.79	12.77
2012-02-22 04:00:00	3.5	5.3	7.5	27	348				0	0			0	0			0	0	54.2	237.2	-4.2	25.2	12.77	12.75
2012-02-22 05:00:00	4.4	5.8	10.1	14	26				0	0			0	0			0	0	54.1	237.1	-4	24.8	12.75	12.73
2012-02-22 06:00:00	5.7	7.1	16.8	19	19				0	0			0	0			0	0	54.1	237.1	-4	24.9	12.73	12.71
2012-02-22 07:00:00	5.3	6.5	12.6	21	79				0	0			0	0			0	0	54.2	237	-3.8	24.1	12.7	12.68
2012-02-22 08:00:00	7	7.8	17.6	26	27				0	0			0	0			0	0	54	236.9	-3.5	23.2	13.24	12.78
2012-02-22 09:00:00	6.5	3.8	14.9	40	342				0	0			0	0			0	0	53.6	236.9	-1.6	20.4	14.2	14.16
2012-02-22 10:00:00	4.4	1.8	13	211	326				0	0			0	0			0	0	53.3	237	0.2	16.3	14.13	14.11
2012-02-22 11:00:00	4.4	0.8	10.6	2	284				0	0			0	0			0	0	53.1	237	1.2	15.4	14.08	14.07
2012-02-22 12:00:00	5.8	1.4	12.6	43	49				0	0			0	0			0	0	53.3	236.9	0.8	19	14.08	14.05
2012-02-22 13:00:00	3	0.6	8.6	32	166				0	0			0	0			0	0	52.9	236.8	2.3	18.7	14.07	14.04
2012-02-22 14:00:00	4	1.6	10.8	54	184				0	0			0	0			0	0	52.8	236.6	1.8	22.8	14.05	14.03
2012-02-22 15:00:00	4.2	3	10.7	174	176				0	0			0	0			0	0	52.9	236.6	0.8	29.4	14.04	14.01
2012-02-22 16:00:00	4.3	3	12.6	203	216				0	0			0	0			0	0	52.9	236.6	0.6	29.2	14.04	14.02
2012-02-22 17:00:00	3.2	1.8	9.7	4	347				0	0			0	0			0	0	53.1	236.4	-0.2	29.8	14.09	14.05
2012-02-22 18:00:00	2.5	2.6	6.5	20	342				0	0			0	0			0	0	53.6	236.4	-2.2	30.7	13.47	13.27
2012-02-22 19:00:00	3	2.8	7.3	20	356				0	0			0	0			0	0	53.7	236.3	-1.5	25.1	13.03	12.98
2012-02-22 20:00:00	4.1	4.7	8.1	341	345				0	0			0	0			0	0	53.6	236.3	-1.5	24	12.93	12.9
2012-02-22 21:00:00	3	3.8	7	5	335				0	0			0	0			0	0	53.6	236.3	-2.3	25.7	12.9	12.89
2012-02-22 22:00:00	3.6	5.5	9.3	20	24				0	0			0	0			0	0	53.6	236.3	-2.2	23.9	12.88	12.85
2012-02-22 23:00:00	5.5	7.3	11.3	21	27				0	0			0	0			0	0	53.5	236.2	-2.1	21.8	12.86	12.83
2012-02-23 00:00:00	4	3.8	7.9	15	26				0	0			0	0			0	0	53.5	236.2	-1.8	20.6	12.84	12.82
2012-02-23 01:00:00	4.1	3.2	9.7	14	41				0	0			0	0			0	0	53.5	236.2	-1.6	19.8	12.82	12.8
2012-02-23 02:00:00	4.8	3.5	8.2	1	23				0	0			0	0			0	0	53.4	236.2	-1.6	19.9	12.81	12.79
2012-02-23 03:00:00	5	4.7	9.2	33	34				0	0			0	0			0	0	53.4	236.2	-1.7	20.8	12.79	12.73
2012-02-23 04:00:00	3.2	3.4	7.5	21	24				0	0			0	0			0	0	53.4	236.2	-2	20.7	12.77	12.77
2012-02-23 05:00:00	4.7	5.9	11.8	27	36				0	0			0	0			0	0	53.4	236	-2	20.6	12.75	12.75
2012-02-23 06:00:00	3.6	3.5	8.8	20	22				0	0			0	0			0	0	53.4	235.9	-1.2	18.3	12.73	12.72
2012-02-23 07:00:00	5	6.7	11.7	33	357				0	0			0	0			0	0	53.4	235.9	-0.6	17.5	12.73	12.69
2012-02-23 08:00:00	4.2	3.3	10.7	4	359				0	0			0	0			0	0	53.4	235.8	-0.5	17.1	13.31	12.95
2012-02-23 09:00:00	8.2	5.6	12.4	41	46				0	0			0	0			0	0	53.1	235.7	0.4	17.4	14.18	14.16
2012-02-23 10:00:00	5.5	1.8	9.9	42	44				0	0			0	0			0	0	53	235.8	1.8	18	14.11	14.08
2012-02-23 11:00:00	2.4	0.6	6.5	16	21				0	0			0	0			0	0	52.4	235.9	4.1	20.4	14.03	14
2012-02-23 12:00:00	1.6	0.4	6.5	153	157				0	0			0	0			0	0	52	235.8	5.4	20.8	13.96	13.95
2012-02-23 13:00:00	4.3	0.5	10.1	146	171				0	0			0	0			0	0	52.7	235.6	3.7	25.1	14.01	13.97
2012-02-23 14:00:00	4.8	1.4	10.3	170	188				0	0			0	0			0	0	51.9	234.9	3.7	27.9	14	13.97
2012-02-23 15:00:00	5.7	5.3	14	171	190				0	0			0	0			0	0	51.6	234.8	2.5	33.3	14.05	14
2012-02-23 16:00:00	4.2	2.5	9.7	185	218				0	0			0	0			0	0	51.5	234.7	2.4	35.7	14.08	14.03
2012-02-23 17:00:00	3.4	3.8	6.7	80	202				0	0			0	0			0	0	51.6	234.6	1	43	14.21	14.13
2012-02-23 18:00:00	2.3	2.2	4.4	54	344				0	0			0	0			0	0	51.8	234.6	0.2	49.3	13.64	13.32
2012-02-23 19:00:00	1.9	1.6	4.6	4	329				0	0			0	0			0	0	51.8	234.5	0.2	53.2	13.04	12.99
2012-02-23 20:00:00	5	4	10.4	3	324				0	0			0	0			0	0	51.8	234.5	0.5	54.4	12.95	12.93
2012-02-23 21:00:00	3.8	3	8.3	9	36				0	0			0	0			0	0	51.7	234.6	0.5	55.8	12.91	12.89
2012-02-23 22:00:00	2.8	2.5	7	9	355				0	0			0	0			0	0	51.8	234.6	1.1	58.6	12.89	12.86
2012-02-23 23:00:00	4.2	3.6	7.6	11	20				0	0			0	0			0	0	51.6	234.6	1.4	60.2	12.88	12.86
2012-02-24 00:00:00	4.4	2.8	9.7	37	347				0	0			0	0			0	0	51.6	234.6	2.2	58	12.86	12.86
2012-02-24 01:00:00	2.4	2	5.5	22	29				0	0			0	0			0	0	51.7	234.5	3	54.4	12.86	12.84
2012-02-24 02:00:00	3	1.8	6.4	5	29				0	0			0	0			0	0	51.6	234.4	3.9	49.4	12.84	12.84
2012-02-24 03:00:00	2.6	1.6	6.8	4	349				0	0			0	0			0	0	51.6	234.4	4.2	47.3	12.84	12.78
2012-02-24 04:00:00	3.8	2	6.8	5	6				0	0			0	0			0	0	51.5	234.3	4.3	46.1	12.82	12.81
2012-02-24 05:00:00	3.9	2.2	7.2	16	23				0	0			0	0			0	0	51.5	234.3	4.7	44.5	12.81	12.79
2012-02-24 06:00:00	1.9	1.4	5.4	19	24				0	0			0	0			0	0	51.6	234.3	4.5	43.7	12.79	12.79
2012-02-24 07:00:00	3.2	2.5	8.7	16	356				0	0			0	0			0	0	51.5	234.2	4.8	43.1	12.77	12.76
2012-02-24 08:00:00	4.3	2.5	7.8	14	26				0	0			0	0			0	0	51.4	234.2	5.2	41.7	13.28	12.87
2012-02-24 09:00:00	3	0.5	5.5	12	24				0	0			0	0			0	0	51	234.3	7.4	36.5	14.04	14.02
2012-02-24 10:00:00	2.7	0.4	6.3	341	356				0	0			0	0			0	0	50.8	234.2	8.7	35.4	13.98	13.96
2012-02-24 11:00:00	0.7	0.4	2.6	8	273				0	0			0	0			0	0	50	233.6	10.9	32.2	13.93	13.91
2012-02-24 12:00:00	0	0.4	0						0	0			0	0			0	0	48.9	233.2	13.9	28	13.88	13.86
2012-02-24 13:00:00	0.4	0.4	2.4	201	201				0	0			0	0			0	0	48.5	232.5	13.4	30.1	13.86	13.84
2012-02-24 14:00:00	2	0.4	5.2	168	222				0	0			0	0			0	0	48.9	232.1	10.3	35.8	13.86	13.85
2012-02-24 15:00:00	0.7	0.4	4.3	147	172				0	0			0	0			0	0	47.5	231.8	11.4	33.6	13.79	13.75
2012-02-24 16:00:00	0.8	0.4	3.4	32	164				0	0			0	0			0	0	47.4	231.3	9.9	39	13.78	13.74
2012-02-24 17:00:00	1.3	0.4	4.2	273	334				0	0			0	0			0	0	47.5	231.1	8.6	44.4	13.86	13.8
2012-02-24 18:00:00	1.2	0.4	4.4	19	26				0	0			0	0			0	0	48.3	231.2	5	52	13.34	13.2
2012-02-24 19:00:00	1.8	0.4	5.9	24	355				0	0			0	0			0	0	48.3	231.1	4.7	52.1	13.03	13
2012-02-24 20:00:00	2.1	0.4	6.3	3	348				0	0			0	0			0	0	48.2	230.9	5.1	46	12.96	12.93
2012-02-24 21:00:00	1.6	0.4	5	344	345				0	0			0	0			0	0	48.2	230.8	4.7	42.2	12.92	12.91
2012-02-24 22:00:00	3	0.4	6.5	23	23				0	0			0	0			0	0	48	230.8	4.9	39.4	12.89	12.89
2012-02-24 23:00:00	2.5	0.4	6	11	319				0	0			0	0			0	0	48	230.6	4.9	35.8	12.89	12.86
2012-02-25 00:00:00	2.8	0.6	8.5	10	353				0	0			0	0			0	0	48	230.6	5	33.8	12.86	12.84
2012-02-25 01:00:00	4.3	0.8	7.7	17	30				0	0			0	0			0	0	47.9	230.6	4.8	34.9	12.86	12.84
2012-02-25 02:00:00	3.5	0.5	7.3	4	7				0	0			0	0			0	0	47.9	230.5	4.6	34.1	12.84	12.81
2012-02-25 03:00:00	1.9	0.4	4.6	348	356				0	0			0	0			0	0	47.9	230.4	4.2	34.8	12.84	12.82
2012-02-25 04:00:00	1.7	0.6	4.2	315	328				0	0			0	0			0	0	47.9	230.4	3.8	36.2	12.82	12.79
2012-02-25 05:00:00	4.8	0.8	8.7	19	21				0	0			0	0			0	0	47.6	230.6	3.5	37.5	12.8	12.79
2012-02-25 06:00:00	4.2	1.1	8.2	32	36				0	0			0	0			0	0	47.6	230.6	3.8	37.1	12.79	12.76
2012-02-25 07:00:00	2.3	0.4	5.8	3	11				0	0			0	0			0	0	47.5	230.7	4	38.4	12.77	12.75
2012-02-25 08:00:00	4.1	0.8	10.8	351	353				0	0			0	0			0	0	47.3	230.8	4.8	37.8	13.29	12.86
2012-02-25 09:00:00	2.8	0.4	7.8	7	351				0	0			0	0			0	0	46.7	230.8	7.2	34.4	14.05	14.03
2012-02-25 10:00:00	2.5	0.4	6.3	46	90				0	0			0	0			0	0	46	230.3	8.5	32.5	13.98	13.96
2012-02-25 11:00:00	3.5	0.4	9.7	37	57				0	0			0	0			0	0	45.7	230.8	8.2	35.5	13.95	13.92
2012-02-25 12:00:00	2.1	0.4	6.9	69	104				0	0			0	0			0	0	46.1	230.7	8.4	37.3	13.93	13.91
2012-02-25 13:00:00	3.1	1.1	9.5	68	109				0	0			0	0			0	0	45.8	230.6	7.1	43.2	13.96	13.94
2012-02-25 14:00:00	3.2	2.4	10.1	119	189				0	0			0	0			0	0	45.1	229.9	7	47.9	13.96	13.89
2012-02-25 15:00:00	5.5	7.8	12.3	195	212				0	0			0	0			0	0	44.8	229.3	6.2	53	13.96	13.93
2012-02-25 16:00:00	5	7.3	11.6	141	183				0	0			0	0			0	0	44	228.9	5.3	56.6	13.96	13.93
2012-02-25 17:00:00	3.5	3.5	11.7	55	156				0	0			0	0			0	0	44.1	228.9	4.2	62.6	14.04	13.98
2012-02-25 18:00:00	3	2	9.6	44	45				0	0			0	0			0	0	44.4	228.8	2.4	69.9	13.57	13.34
2012-02-25 19:00:00	4.3	2.6	11.3	43	45				0	0			0	0			0	0	44.3	228.8	1.8	73.7	13.05	13
2012-02-25 20:00:00	4.8	2.7	10.6	43	54				0	0			0	0			0	0	44.2	228.8	1.2	76.3	12.95	12.93
2012-02-25 21:00:00	6	3.5	14.6	28	49				0	0			0	0			0	0	44.1	228.8	1	77.3	12.91	12.9
2012-02-25 22:00:00	5.6	3.5	13.4	18	26				0	0			0	0			0	0	44	228.8	0.4	79.7	12.89	12.87
2012-02-25 23:00:00	5	3.6	9.7	36	357				0	0			0	0			0	0	43.9	228.7	0	78.9	12.86	12.85
2012-02-26 00:00:00	6.1	4.3	13.6	43	44				0	0			0	0			0	0	43.9	228.7	-0.2	75.8	12.84	12.82
2012-02-26 01:00:00	4.7	2.8	10.2	48	74				0	0			0	0			0	0	43.7	228.6	-0.8	73.6	12.82	12.78
2012-02-26 02:00:00	4.5	3.4	8.2	3	25				0	0			0	0			0	0	43.5	228.6	-1.2	73.2	12.8	12.79
2012-02-26 03:00:00	4.5	2.4	12.1	26	68				0	0			0	0			0	0	43.5	228.6	-1.6	76.3	12.79	12.76
2012-02-26 04:00:00	3.8	1.8	14.4	48	76				0	0			0	0			0	0	43.5	228.6	-2	78.8	12.77	12.75
2012-02-26 05:00:00	7.5	6.3	18.8	178	300				0	0			0	0			0	0	43.3	228.6	-2.2	75.8	12.75	12.73
2012-02-26 06:00:00	8.8	7.7	19.2	200	299				0	0			0	0			0	0	43.2	228.6	-2.8	71.2	12.73	12.71
2012-02-26 07:00:00	6.8	5.8	25.7	128	159				0	0			0	0			0	0	43.3	228.6	-2.5	59.7	12.71	12.7
2012-02-26 08:00:00	9.3	8.4	22.6	95	97				0	0			0	0			0	0	43.1	228.5	-2.7	59.4	13.34	12.8
2012-02-26 09:00:00	12.8	13.9	40.3	84	135				0	0			0	0			2.5	0	43.4	227.9	-1.8	55.9	14.18	14.17
2012-02-26 10:00:00	11.8	10.9	23.2	61	84				0	0			0	0			0	0	43.6	227.8	-2.5	60.4	14.18	14.16
2012-02-26 11:00:00	11.2	11.5	24.2	104	117				0	0			0	0			0	0	43.6	227.9	-2.1	61.9	14.16	14.14
2012-02-26 12:00:00	13	13.7	27.4	76	107				0	0			0	0			0	0	43.7	228	-1.8	58.9	14.17	14.15
2012-02-26 13:00:00	10.9	10.2	26.9	64	93				0	0			0	0			0	0	43.5	227.9	-0.4	52.1	14.16	14.15
2012-02-26 14:00:00	9.2	9.8	25.8	112	151				0	0			0	0			0	0	43.5	227.8	-0.5	59.6	14.15	14.09
2012-02-26 15:00:00	9.1	11.2	25.7	134	175				0	0			0	0			0	0	43.6	227.7	-1.6	69.3	14.14	14.11
2012-02-26 16:00:00	10.4	13.6	27.1	199	207				0	0			0	0			0	0	43.5	227.6	-2.1	70.8	14.16	14.14
2012-02-26 17:00:00	6.8	6.7	18.9	67	183				0	0			0	0			0	0	43.2	227.5	-2.2	67.3	14.16	14.14
2012-02-26 18:00:00	7.5	6.3	21.2	34	43				0	0			0	0			0	0	43.5	227.5	-4.3	76.9	13.7	13.45
2012-02-26 19:00:00	7.5	6.4	17.6	22	29				0	0			0	0			0	0	43.6	227.4	-5.2	82.5	13.09	13
2012-02-26 20:00:00	5.8	3	14.7	349	354				0	0			0	0			0	0	43.6	227.3	-5.5	84.2	12.91	12.89
2012-02-26 21:00:00	8	8.2	16.6	8	23				0	0			0	0			0	0	43.6	227.2	-5.3	78.8	12.88	12.84
2012-02-26 22:00:00	6.5	10	14.5	25	31				0	0			0	0			0	0	43.6	227.2	-5	66.9	12.85	12.82
2012-02-26 23:00:00	6.3	9.7	14.3	24	57				0	0			0	0			0	0	43.5	227.1	-5.2	62.9	12.84	12.81
2012-02-27 00:00:00	6.4	11.3	14.4	20	32				0	0			0	0			0	0	43.5	227.1	-5.5	67	12.81	12.79
2012-02-27 01:00:00	7	13.3	17	25	51				0	0			0	0			0	0	43.5	226.9	-4.8	54.5	12.79	12.77
2012-02-27 02:00:00	5.5	10.3	14.9	24	326				0	0			0	0			0	0	43.4	227	-3.1	32.8	12.77	12.77
2012-02-27 03:00:00	6.7	11.4	15.4	37	45				0	0			0	0			0	0	43.2	226.9	-3.6	33.9	12.75	12.63
2012-02-27 04:00:00	4.8	9.1	10.7	4	50				0	0			0	0			0	0	43.2	226.9	-4.5	37.9	12.73	12.71
2012-02-27 05:00:00	5.8	10.2	12.2	37	62				0	0			0	0			0	0	43	226.9	-4.8	38	12.7	12.67
2012-02-27 06:00:00	7.2	11.8	13.4	25	39				0	0			0	0			0	0	43	226.9	-3.9	24.4	12.68	12.62
2012-02-27 07:00:00	3.2	3.6	10.9	15	354				0	0			0	0			0	0	43	226.9	-3.4	18.4	12.67	12.65
2012-02-27 08:00:00	4.9	4.5	9.6	33	39				0	0			0	0			0	0	42.6	227	-2.8	17.1	13.34	12.79
2012-02-27 09:00:00	1.8	0.8	6	326	358				0	0			0	0			0	0	41.9	227	1.1	14.7	14.17	14.14
2012-02-27 10:00:00	3.5	3.2	9.3	78	103				0	0			0	0			0	0	42.3	227.2	0.3	20.6	14.1	14.09
2012-02-27 11:00:00	3.5	5.1	9.7	149	192				0	0			0	0			0	0	42.4	227.2	0.8	28.1	14.07	14.05
2012-02-27 12:00:00	4.6	5.8	11.3	164	170				0	0			0	0			0	0	42.2	227.3	0.8	26.1	14.05	14.02
2012-02-27 13:00:00	5	8.5	10.5	169	187				0	0			0	0			0	0	41.9	227.2	0.8	26.8	14.07	14.07
2012-02-27 14:00:00	4.8	7.3	12.3	169	185				0	0			0	0			0	0	41.8	227.2	0.8	28.4	14.08	14.07
2012-02-27 15:00:00	4	5.5	10.3	133	154				0	0			0	0			0	0	41.9	227.1	0.6	32.5	14.07	14.04
2012-02-27 16:00:00	4.2	4.8	10.4	145	148				0	0			0	0			0	0	41.8	227	1.1	33.4	14.02	13.99
2012-02-27 17:00:00	3.2	5.2	8.1	179	265				0	0			0	0			0	0	41.9	226.8	0.6	37.8	14.07	14.04
2012-02-27 18:00:00	1.7	0.8	5.1	349	354				0	0			0	0			0	0	42.4	226.8	-1.6	40.9	13.64	13.38
2012-02-27 19:00:00	1.8	1	5.6	31	341				0	0			0	0			0	0	42.5	226.7	-2.2	38	13.07	13
2012-02-27 20:00:00	1.6	0.8	6.3	357	358				0	0			0	0			0	0	42.3	226.6	-2.8	40.6	12.93	12.91
2012-02-27 21:00:00	1.8	0.6	5	343	357				0	0			0	0			0	0	42.2	226.5	-2.8	39.1	12.89	12.87
2012-02-27 22:00:00	3	0.6	6.3	18	23				0	0			0	0			0	0	42	226.4	-2.5	33.8	12.86	12.84
2012-02-27 23:00:00	2.2	0.4	5.8	340	355				0	0			0	0			0	0	41.9	226.4	-2.5	32.1	12.84	12.82
2012-02-28 00:00:00	2.5	0.8	6.6	5	11				0	0			0	0			0	0	41.8	226.3	-2.4	28.4	12.82	12.81
2012-02-28 01:00:00	2.8	1.1	5.8	14	333				0	0			0	0			0	0	41.7	226.3	-2.1	26.2	12.81	12.79
2012-02-28 02:00:00	2.8	0.9	5.7	3	12				0	0			0	0			0	0	41.6	226.2	-2	24.9	12.79	12.77
2012-02-28 03:00:00	3	1.3	7.1	2	345				0	0			0	0			0	0	41.6	226.2	-2.1	25.7	12.77	12.75
2012-02-28 04:00:00	4	1.6	7	15	15				0	0			0	0			0	0	41.5	226.1	-2.1	26.1	12.75	12.7
2012-02-28 05:00:00	4.8	1.8	8.7	20	26				0	0			0	0			0	0	41.5	226.1	-2	25.5	12.73	12.7
2012-02-28 06:00:00	4.1	1.4	8.2	10	23				0	0			0	0			0	0	41.5	226	-2.2	27.3	12.71	12.69
2012-02-28 07:00:00	3	1.1	7.5	8	13				0	0			0	0			0	0	41.6	226	-2.3	28.3	12.7	12.66
2012-02-28 08:00:00	3.9	1	8.2	0	19				0	0			0	0			0	0	41.4	226	-1.7	30.6	13.34	12.8
2012-02-28 09:00:00	5.8	0.6	11.7	26	44				0	0			0	0			0	0	41.1	226	-0.4	30.8	14.16	14.13
2012-02-28 10:00:00	2.5	0.8	5.8	94	118				0	0			0	0			0	0	40.6	226.1	2	29.2	14.09	14.07
2012-02-28 11:00:00	4.2	4.7	9.9	134	155				0	0			0	0			0	0	40.6	226.1	1.6	34	14.05	14.04
2012-02-28 12:00:00	5.5	7.9	14.1	149	155				0	0			0	0			0	0	40.9	225.9	2	34.6	14.05	14.04
2012-02-28 13:00:00	7.5	13.1	14.8	173	184				0	0			0	0			0	0	41.6	225.7	2	36.6	14.09	14.07
2012-02-28 14:00:00	5.8	9.9	12.8	177	189				0	0			0	0			0	0	41.3	225.2	2.5	36.8	14.08	14.05
2012-02-28 15:00:00	6.3	10.4	11.9	198	202				0	0			0	0			0	0	41.4	225.4	2.3	41	14.05	14.03
2012-02-28 16:00:00	4.8	6.8	10.8	159	191				0	0			0	0			0	0	40.9	225.3	1.9	44.6	14.07	14.05
2012-02-28 17:00:00	2.6	3.9	6.6	43	201				0	0			0	0			0	0	41	225.3	1.4	47	14.14	14.11
2012-02-28 18:00:00	3.1	0.9	6	1	286				0	0			0	0			0	0	41.5	225.2	-0.1	54.4	13.79	13.45
2012-02-28 19:00:00	2.3	0.6	5.2	40	317				0	0			0	0			0	0	41.5	225.2	-0.3	53.6	13.09	13.03
2012-02-28 20:00:00	2.6	0.5	4.8	33	327				0	0			0	0			0	0	41.5	225.2	-0.3	51.6	12.95	12.91
2012-02-28 21:00:00	3.1	0.8	6.7	27	27				0	0			0	0			0	0	41.4	225.1	0.2	52.4	12.91	12.89
2012-02-28 22:00:00	5.5	2	11.5	32	32												0	0	41.4	225	2.7	39.9	12.88	12.85
2012-02-28 23:00:00	4.2	0.8	10.1	11	28				0	0			0	0			0	0	41.3	224.9	3.5	41.4	12.87	12.86
2012-02-29 00:00:00	4.2	0.6	8.9	4	44				0	0			0	0			0	0	41.4	224.8	4.7	39.3	12.86	12.84
2012-02-29 01:00:00	5.2	1.4	10.9	15	17				0	0			0	0			0	0	41.2	224.8	5	44	12.86	12.83
2012-02-29 02:00:00	7.2	1.9	14	16	18				0	0			0	0			0	0	41.2	224.7	5.2	44	12.84	12.84
2012-02-29 03:00:00	8	2.8	15.4	12	294				0	0			0	0			0	0	41.1	224.7	4.9	45.5	12.84	12.82
2012-02-29 04:00:00	6	1.2	12.3	322	352				0	0			0	0			0	0	41.1	224.6	5.2	44.5	12.82	12.8
2012-02-29 05:00:00	3.9	0.6	9.2	349	357				0	0			0	0			0	0	41.1	224.4	5	44.3	12.79	12.77
2012-02-29 06:00:00	1.9	0.4	5.5	343	360				0	0			0	0			0	0	41.3	224.4	4.8	44.3	12.77	12.76
2012-02-29 07:00:00	3.6	0.6	8.3	4	17				0	0			0	0			0	0	41	224.3	5.5	41.5	12.76	12.75
2012-02-29 08:00:00	2.6	0.5	6.2	7	28				0	0			0	0			0	0	40.9	224.3	6	39.2	13.32	12.85
2012-02-29 09:00:00	3.8	0.4	8.1	22	25				0	0			0	0			0	0	40.2	224.2	7.9	34.2	14.02	14
2012-02-29 10:00:00	3.5	0.4	8.7	334	337				0	0			0	0			0	0	40.1	223.9	9.6	32.9	13.98	13.96
2012-02-29 11:00:00	3	0.4	8.2	24	324				0	0			0	0			0	0	39.5	224.1	10.8	31.4	13.95	13.93
2012-02-29 12:00:00	5.5	3.1	13.1	249	253				0	0			0	0			0	0	39.5	224.3	10.1	34.9	13.96	13.93
2012-02-29 13:00:00	5.5	4.8	13.1	93	189				0	0			0	0			0	0	39	223.2	9.7	37.5	14	13.98
2012-02-29 14:00:00	6	4.3	20.2	34	218				0	0			0	0			0	0	38.2	222.8	9.3	37.4	13.99	13.96
2012-02-29 15:00:00	3.9	2.8	9	29	103				0	0			0	0			0	0	37.9	222.4	9.2	40	13.91	13.89
2012-02-29 16:00:00	4.7	3	10.9	47	146				0	0			0	0			0	0	37.1	221.9	8.1	42.8	13.91	13.88
2012-02-29 17:00:00	4.2	2.1	8.6	20	54				0	0			0	0			0	0	37.5	221.8	7.2	46.6	13.98	13.96
2012-02-29 18:00:00	4.3	2.1	9.5	44	352				0	0			0	0			0	0	37.9	221.7	5.5	50.9	13.52	13.3
2012-02-29 19:00:00	5.3	2.6	11.6	9	28				0	0			0	0			0	0	37.9	221.5	5.3	50.4	13.04	12.99
2012-02-29 20:00:00	4.5	1.8	9.2	15	32				0	0			0	0			0	0	37.9	221.4	5.5	47.9	12.96	12.95
2012-02-29 21:00:00	5.5	2.8	14.1	25	344				0	0			0	0			0	0	37.9	221.3	5.7	44.8	12.93	12.91
2012-02-29 22:00:00	7.1	2.9	15.6	4	338				0	0			0	0			0	0	37.8	221.3	6.2	40.5	12.91	12.89
2012-02-29 23:00:00	6.8	4.5	18.4	286	305				0	0			0	0			0	0	37.9	221.2	7	36.9	12.88	12.71
2012-03-01 00:00:00	4.5	1.4	11.9	3	334				0	0			0	0			0	0	38	221.2	7	35.9	12.88	12.86
2012-03-01 01:00:00	6.4	1.1	13.3	9	13				0	0			0	0			0	0	37.6	221.1	6.5	38.5	12.87	12.86
2012-03-01 02:00:00	6.3	0.8	11.4	26	28				0	0			0	0			0	0	37.9	221.1	6.2	39.6	12.86	12.84
2012-03-01 03:00:00	1.8	0.4	4.8	0	6				0	0			0	0			0	0	38	221	6	39.3	12.84	12.82
2012-03-01 04:00:00	3.6	0.4	8.1	338	356				0	0			0	0			0	0	37.9	220.9	6	39.5	12.82	12.81
2012-03-01 05:00:00	4	0.4	8.8	351	357				0	0			0	0			0	0	38	220.8	6	39.8	12.8	12.79
2012-03-01 06:00:00	3.2	0.4	8.2	4	326				0	0			0	0			0	0	38	220.8	5.5	41.5	12.79	12.77
2012-03-01 07:00:00	4.9	0.4	9.2	350	357				0	0			0	0			0	0	38	220.8	5.4	42.4	12.77	12.75
2012-03-01 08:00:00	3.3	0.4	8	23	344				0	0			0	0			0	0	37.8	220.8	6.1	40.2	13.32	12.86
2012-03-01 09:00:00	6.3	0.6	12.5	38	359				0	0			0	0			0	0	37.7	220.8	7.3	37.6	14.04	14.01
2012-03-01 10:00:00	2.1	0.4	7.7	49	353				0	0			0	0			0	0	37	220.6	9.8	34.2	13.98	13.95
2012-03-01 11:00:00	2.1	0.4	5.2	118	223				0	0			0	0			0	0	36.7	220.4	10.4	36.2	13.93	13.91
2012-03-01 12:00:00	3.5	1.4	9.3	196	197				0	0			0	0			0	0	35.8	220.4	9.8	38.6	13.94	13.93
2012-03-01 13:00:00	3.9	1.6	8.9	174	187				0	0			0	0			0	0	35.6	219.9	9.2	41.6	13.97	13.95
2012-03-01 14:00:00	5.4	5.8	11.2	182	203				0	0			0	0			0	0	35.5	219.4	8.8	42.6	13.96	13.95
2012-03-01 15:00:00	4.5	4.6	10.1	147	204				0	0			0	0			0	0	34.9	218.8	8.7	43.2	13.93	13.91
2012-03-01 16:00:00	3.4	3.1	9.3	101	195				0	0			0	0			0	0	33.9	218.5	8.8	43	13.9	13.88
2012-03-01 17:00:00	1.8	0.4	4.7	34	50				0	0			0	0			0	0	33.4	218.2	8	45.3	13.92	13.89
2012-03-01 18:00:00	1.4	0.5	5.5	9	17				0	0			0	0			0	0	35	218.2	5	55.4	13.52	13.3
2012-03-01 19:00:00	4	0.8	6.8	29	31				0	0			0	0			0	0	35.1	218	4.6	56.6	13.04	13
2012-03-01 20:00:00	4.7	0.6	8.1	26	359				0	0			0	0			0	0	35.2	217.9	4.5	56.9	12.96	12.93
2012-03-01 21:00:00	4.2	0.7	7.8	8	24				0	0			0	0			0	0	35	217.8	4.3	57.5	12.92	12.89
2012-03-01 22:00:00	2.2	0.4	5.5	321	342				0	0			0	0			0	0	35.2	217.8	4	58.2	12.89	12.88
2012-03-01 23:00:00	4	0.5	8.8	339	348				0	0			0	0			0	0	35	217.7	4.2	56.9	12.88	12.86
2012-03-02 00:00:00	4.2	0.5	9.2	2	12				0	0			0	0			0	0	35	217.7	4.2	56.6	12.86	12.85
2012-03-02 01:00:00	5	0.6	10.4	14	359				0	0			0	0			0	0	35	217.6	4	57	12.85	12.83
2012-03-02 02:00:00	2.4	0.4	6.4	14	356				0	0			0	0			0	0	35	217.5	4	55.6	12.84	12.82
2012-03-02 03:00:00	2.1	0.4	5.6	3	7				0	0			0	0			0	0	35	217.4	3.9	54.9	12.82	12.8
2012-03-02 04:00:00	3.4	0.4	9.1	4	9				0	0			0	0			0	0	34.3	217.3	3.7	52.6	12.8	12.79
2012-03-02 05:00:00	5.2	0.6	9.1	12	14				0	0			0	0			0	0	34.9	217.3	3.7	48.5	12.79	12.76
2012-03-02 06:00:00	4.2	0.6	8	16	358				0	0			0	0			0	0	35	217.2	3.7	46.1	12.77	12.75
2012-03-02 07:00:00	3.2	0.4	8.6	18	345				0	0			0	0			0	0	35	217.2	3.6	45.6	12.75	12.72
2012-03-02 08:00:00	3.8	0.5	7.3	4	345				0	0			0	0			0	0	34.9	217.2	4.2	42.5	13.34	12.87
2012-03-02 09:00:00	7.3	0.8	11.7	2	33				0	0			0	0			0	0	35	217.2	5.2	41	14.07	14.06
2012-03-02 10:00:00	10.6	1.8	13.8	37	40				0	0			0	0			0	0	34.7	217.3	5	42.8	14.07	14.05
2012-03-02 11:00:00	3.1	0.6	6.9	26	99				0	0			0	0			0	0	33.8	217.1	7.4	39.5	14.02	14
2012-03-02 12:00:00	7.6	8.3	14.8	168	191				0	0			0	0			0	0	33.5	217	7.4	41.7	14.01	13.95
2012-03-02 13:00:00	9.6	12.1	17.4	186	203				0	0			0	0			0	0	33.6	216.7	7.3	41.9	14.04	14.02
2012-03-02 14:00:00	11.6	14.1	19.9	208	222				0	0			0	0			0	0	33.5	215.7	6.5	44.6	14.05	14.04
2012-03-02 15:00:00	12.2	13.2	20.1	226	233				0	0			0	0			0	0	32.8	215	6.5	45.4	14.04	14.02
2012-03-02 16:00:00	9.7	8.2	17.6	229	234				0	0			0	0			0	0	31.9	214.7	6.6	45.2	14.02	14
2012-03-02 17:00:00	7.5	6	15.6	233	247				0	0			0	0			0	0	31.9	214.4	6.2	45.2	14.06	14.03
2012-03-02 18:00:00	6.2	3	16.2	285	290				0	0			0	0			0	0	32	214.2	4.4	48	13.6	13.37
2012-03-02 19:00:00	2.8	0.8	7.2	38	312				0	0			0	0			0	0	32	214.2	3.6	51.1	13.06	12.99
2012-03-02 20:00:00	5.2	0.7	8.9	330	340				0	0			0	0			0	0	31.9	213.9	3.5	51.9	12.95	12.92
2012-03-02 21:00:00	3.5	0.6	7.8	24	352				0	0			0	0			0	0	31.8	213.9	3.2	51.9	12.91	12.9
2012-03-02 22:00:00	1.9	0.4	6	10	344				0	0			0	0			0	0	31.9	213.9	2.8	47.5	12.89	12.87
2012-03-02 23:00:00	8.7	6.5	20.1	40	65				0	0			0	0			0	0	31.6	213.8	3.5	36	12.88	12.86
2012-03-03 00:00:00	6.8	6	18.6	73	77				0	0			0	0			0	0	31.4	213.7	3.2	35	12.86	12.84
2012-03-03 01:00:00	4.7	3.2	15.8	34	322				0	0			0	0			0	0	31.4	213.5	2.6	35	12.84	12.84
2012-03-03 02:00:00	6.2	3.5	14.8	46	339				0	0			0	0			0	0	31.1	213.4	2.2	35	12.82	12.79
2012-03-03 03:00:00	6.9	2.2	12	317	319				0	0			0	0			0	0	31.1	213.2	1.8	35.2	12.8	12.78
2012-03-03 04:00:00	3.4	0.5	7.8	319	342				0	0			0	0			0	0	31.4	213.2	1.1	36.6	12.78	12.77
2012-03-03 05:00:00	6.7	1.6	12.2	304	318				0	0			0	0			0	0	31.6	213.2	0.8	37.6	12.75	12.73
2012-03-03 06:00:00	5.3	1.1	10.8	19	359				0	0			0	0			0	0	31.6	213.1	0.6	36.1	12.73	12.71
2012-03-03 07:00:00	2.8	0.8	11.4	344	357				0	0			0	0			0	0	31.9	213.1	0	34.4	12.72	12.69
2012-03-03 08:00:00	4.7	1	10.8	9	26				0	0			0	0			0	0	31.8	213	0.6	29.8	13.32	12.83
2012-03-03 09:00:00	4	1	9.6	6	37				0	0			0	0			0	0	31.4	213.2	2.5	24.9	14.13	14.11
2012-03-03 10:00:00	6.5	0.6	11.4	24	34				0	0			0	0			0	0	31.5	213.2	2.8	23.3	14.09	14.07
2012-03-03 11:00:00	5.1	4.8	11.5	115	190				0	0			0	0			0	0	31.6	213.2	3.7	29.4	14.08	14.06
2012-03-03 12:00:00	4.9	6	10.3	164	195				0	0			0	0			0	0	31.5	213.1	4.2	33.7	14.06	14.04
2012-03-03 13:00:00	6.6	9.8	12.7	176	178				0	0			0	0			0	0	31.5	212.8	3.8	38.6	14.07	14.05
2012-03-03 14:00:00	7.2	11.3	14.1	178	181				0	0			0	0			0	0	31.4	212.3	3.6	44.1	14.07	14.06
2012-03-03 15:00:00	8.5	14	14.3	169	173				0	0			0	0			0	0	31.6	211.8	3.3	45.2	14.06	14.04
2012-03-03 16:00:00	7	9.8	14.6	160	188				0	0			0	0			0	0	31	211.3	3.5	46	14.05	14.03
2012-03-03 17:00:00	3.8	3.2	11.8	59	98				0	0			0	0			0	0	30.9	211.4	2	50.9	14.07	14.05
2012-03-03 18:00:00	6.8	7.3	11.2	38	60				0	0			0	0			0	0	31.8	211.4	-0.6	62	13.8	13.49
2012-03-03 19:00:00	6.2	7	8.9	47	60				0	0			0	0			0	0	31.9	211.3	-1.6	71.4	13.11	13.03
2012-03-03 20:00:00	5.5	4.6	8.6	36	50				0	0			0	0			0	0	31.9	211.3	-2.4	79.2	12.93	12.91
2012-03-03 21:00:00	2.8	1	6	30	32				0	0			0	0			0	0	32	211.3	-3	84.1	12.89	12.87
2012-03-03 22:00:00	3.7	1.1	7	31	52				0	0			0	0			0	0	31.8	211.2	-3.2	86.3	12.86	12.84
2012-03-03 23:00:00	2.2	0.7	4.8	41	43				0	0			0	0			0	0	31.4	211.2	-3.4	84.5	12.84	12.82
2012-03-04 00:00:00	2.5	0.4	5.2	11	326				0	0			0	0			0	0	31.3	211.2	-3.4	83.7	12.82	12.79
2012-03-04 01:00:00	1.9	0.4	5.8	333	359				0	0			0	0			0	0	31.2	211.2	-3.7	85.2	12.8	12.77
2012-03-04 02:00:00	2	0.8	4	10	254				0	0			0	0			0	0	31.1	211.2	-3.5	85.1	12.79	12.76
2012-03-04 03:00:00	3	0.6	6.5	22	26				0	0			0	0			0	0	30.9	211.2	-3.8	87	12.76	12.69
2012-03-04 04:00:00	3.3	0.8	6.1	21	53				0	0			0	0			0	0	30.8	211.2	-4.1	87.3	12.74	12.73
2012-03-04 05:00:00	3.2	1	8	20	52				0	0			0	0			0	0	30.6	211.1	-4.2	87.5	12.71	12.68
2012-03-04 06:00:00	4.3	1.1	11.2	331	344				0	0			0	0			0	0	30.6	211.1	-3.8	83.9	12.7	12.68
2012-03-04 07:00:00	4.8	1.1	12.2	317	358				0	0			0	0			0	0	30.5	210.9	-3.2	76.9	12.68	12.66
2012-03-04 08:00:00	3.5	0.5	6.8	346	354				0	0			0	0			0	0	30.2	210.8	-2.6	74	13.41	12.93
2012-03-04 09:00:00	2.8	0.9	6.3	43	196				0	0			0	0			0	0	29.8	210.8	-0.3	67.2	14.17	14.14
2012-03-04 10:00:00	2.5	1.1	6.5	102	120				0	0			0	0			0	0	29.9	210.8	1.6	59.4	14.09	14.07
2012-03-04 11:00:00	3.8	2.6	8.4	195	196				0	0			0	0			0	0	30.4	210.6	2.3	59.9	14.07	14.05
2012-03-04 12:00:00	5.8	6.8	10.1	195	205				0	0			0	0			0	0	30.9	210.3	2.4	61.5	14.07	14.05
2012-03-04 13:00:00	5.5	7.3	12.1	156	198				0	0			0	0			0	0	30.5	210.4	2.2	63.5	14.08	14.03
2012-03-04 14:00:00	7.5	10.9	15	182	189				0	0			0	0			0	0	29.9	210.3	2	63.1	14.07	14.02
2012-03-04 15:00:00	8.4	10.7	14.6	212	223				0	0			0	0			0	0	29.1	209.8	1.8	63.4	14.07	14.04
2012-03-04 16:00:00	7.8	11.1	14.1	191	202				0	0			0	0			0	0	29.1	209.3	1.5	63.1	14.11	14.09
2012-03-04 17:00:00	7.2	9.1	16	184	233				0	0			0	0			0	0	28.7	209.2	0	69	14.22	14.17
2012-03-04 18:00:00	8	8	16.6	228	228				0	0			0	0			0	0	27.9	209.1	-0.9	73.8	13.8	13.47
2012-03-04 19:00:00	5.8	5.5	14.4	224	261				0	0			0	0			0	0	27.5	209	-1.4	79.8	13.11	13.02
2012-03-04 20:00:00	3	3.3	8.9	45	101				0	0			0	0			0	0	26.9	208.8	-2.5	93.5	12.93	12.91
2012-03-04 21:00:00	4.3	4.6	11.3	3	166				0	0			0	0			0	0	28.2	208.9	-3.2	96.2	12.89	12.88
2012-03-04 22:00:00	2.6	1	7.4	58	358				0	0			0	0			0	0	30.5	208.3	-3.4	96	12.87	12.84
2012-03-04 23:00:00	2.3	1.1	6.8	51	65				0	0			0	0			0	0	30.3	207.4	-3.5	93.6	12.85	12.84
2012-03-05 00:00:00	3.2	0.7	6.8	23	25				0	0			0	0			0	0	30.1	208.8	-3.5	94.7	12.84	12.81
2012-03-05 01:00:00	2.5	2.2	6.2	66	179				0	0			0	0			0	0	26.1	207.4	-3.7	96.7	12.82	12.79
2012-03-05 02:00:00	3.2	2.7	8.8	95	189				0	0			0	0			0	0	28.8	207.8	-3.9	97	12.79	12.78
2012-03-05 03:00:00	6.5	5	12.9	74	91				0	0			0	0			0	0	28	210	-4	96.8	12.77	12.76
2012-03-05 04:00:00	9.3	10.9	22.9	127	129				0	0			0	0			0.2	0.2	30.1	209.6	-5	95.7	12.75	12.73
2012-03-05 05:00:00	7.8	12.6	20.8	172	187				0	0			0	0			0.2	0	31.4	211.8	-7.4	94	12.71	12.61
2012-03-05 06:00:00	7.8	7.5	10.9	91	93				0	0			0	0			0.2	0	33.5	212.8	-8.4	93.4	12.68	12.66
2012-03-05 07:00:00	6.5	3.1	9.8	101	107				0	0			0	0			0.6	0.2	31.6	212.8	-9.1	92.8	12.66	12.64
2012-03-05 08:00:00	5.1	0.4	7.4	98	118				0	0			0	0			0.1	0	31.2	213	-9.6	92.2	13.21	12.84
2012-03-05 09:00:00	4.2	0.4	7.7	108	110				0	0			0	0			0.2	0	32	213.8	-10.2	90.8	14.31	14.29
2012-03-05 10:00:00	3.5	0.5	7	139	143				0	0			0	0			0	0	31.9	214.2	-10.2	89.5	14.29	14.29
2012-03-05 11:00:00	5.2	4.7	11.4	170	203				0	0			0	0			0	0	31	213.7	-10.2	88.8	14.28	14.26
2012-03-05 12:00:00	9.2	9.8	22.8	195	213				0	0			0	0			0	0	29.8	213.7	-9.8	88.6	14.27	14.26
2012-03-05 13:00:00	12.6	14.2	25.6	197	201				0	0			0	0			0.4	0	31.1	213.4	-9.8	87.5	14.25	14.24
2012-03-05 14:00:00	18.1	19.9	39.1	198	201				0	0			0	0			0.4	0	30.2	214.9	-9.8	87	14.25	14.18
2012-03-05 15:00:00	24.1	25.4	42.4	205	226				0	0			0	0			0	0	30.1	218.5	-10.2	85.7	14.27	14.25
2012-03-05 16:00:00	23	22.6	43	220	225				0	0			0	0			0	0	29.6	217.8	-10.1	82.1	14.29	14.27
2012-03-05 17:00:00	16.8	20.1	36.1	198	202				0	0			0	0			0	0	30.5	217.3	-10.9	81.9	14.34	14.31
2012-03-05 18:00:00	13.4	17.4	32.1	170	178				0	0			0	0			0	0	30.4	217.2	-12	87.5	14.25	14.1
2012-03-05 19:00:00	11.8	15.8	30.1	176	178				0	0			0	0			0	0	30.2	217.2	-12.4	84.7	13.51	13.36
2012-03-05 20:00:00	8.4	9.8	21.6	65	136				0	0			0	0			0	0	30.1	217.1	-12.8	79.8	13.02	12.94
2012-03-05 21:00:00	8.5	10.8	20.4	81	108				0	0			0	0			0	0	30.4	217	-12.9	69.5	12.86	12.84
2012-03-05 22:00:00	8	9.1	19.4	63	117				0	0			0	0			0	0	30.8	216.9	-12.8	65.8	12.82	12.81
2012-03-05 23:00:00	7.6	7.5	16.1	56	66				0	0			0	0			0	0	30.8	216.8	-12.6	68.8	12.79	12.79
2012-03-06 00:00:00	7.3	8.4	13.3	52	57				0	0			0	0			0	0	30.9	216.8	-12.2	72.2	12.77	12.76
2012-03-06 01:00:00	5.5	6	11.6	45	54				0	0			0	0			0	0	30.9	216.8	-12.2	76.2	12.75	12.74
2012-03-06 02:00:00	3	2	6.9	29	33				0	0			0	0			0	0	30.9	216.6	-12.3	81.2	12.72	12.71
2012-03-06 03:00:00	2.4	1.8	6.1	135	193				0	0			0	0			0	0	30.6	216.4	-12.3	87.7	12.68	12.66
2012-03-06 04:00:00	2.4	1.9	7	169	183				0	0			0	0			0	0	30.8	216.3	-12.4	90.8	12.63	12.62
2012-03-06 05:00:00	4.5	5.8	12.8	161	199				0	0			0	0			0	0	30.1	216.5	-12.4	90.7	12.61	12.58
2012-03-06 06:00:00	3.6	4.4	9.9	204	210				0	0			0	0			0	0	29.6	216	-12.5	90.3	12.59	12.57
2012-03-06 07:00:00	3.2	2.5	10	73	198				0	0			0	0			0	0	30.4	216.8	-12.5	90.3	12.59	12.57
2012-03-06 08:00:00	4.5	4.7	12.2	118	161				0	0			0	0			0	0	29.9	216.2	-12.3	90	13.07	12.71
2012-03-06 09:00:00	6	5.8	14.8	92	108				0	0			0	0			0	0	30.5	216.3	-12	89.5	14.34	14.3
2012-03-06 10:00:00	9.1	8.2	26	9	91				0	0			0	0			0	0	30.4	216.9	-10.6	89	14.32	14.3
2012-03-06 11:00:00	9	6.3	22.2	262	303				0	0			0	0			0	0	30.6	217.1	-7.3	79.2	14.26	14.24
2012-03-06 12:00:00	13.9	14.7	38	84	111				0	0			0	0			0.1	0	30.2	216.7	-5.1	54.1	14.21	14.18
2012-03-06 13:00:00	14.4	16.6	35.8	94	98				0	0			0	0			0	0	30.4	215.5	-5.5	63.4	14.2	14.18
2012-03-06 14:00:00	18	19.6	36.6	83	112				0	0			0	0			0.4	0	29.8	214.9	-5	60.3	14.2	14.12
2012-03-06 15:00:00	11.8	14.3	28.4	113	134				0	0			0	0			0	0	29.6	214.7	-5.3	69.8	14.18	14.17
2012-03-06 16:00:00	7.2	9.4	16.4	143	204				0	0			0	0			0	0	29.4	214.4	-4.5	70.8	14.13	14.11
2012-03-06 17:00:00	5.4	6.8	12.4	160	187				0	0			0	0			0	0	29.4	214.2	-5.5	79.8	14.14	14.11
2012-03-06 18:00:00	4.5	4.1	10.3	92	100				0	0			0	0			0	0	29.9	214.3	-8	91.6	14.16	13.96
2012-03-06 19:00:00	6.5	6.7	22.1	186	345				0	0			0	0			0	0	29.8	214.2	-8.7	94.8	13.42	13.28
2012-03-06 20:00:00	7.9	8	22.7	176	287				0	0			0	0			0	0	29.7	214.2	-8.6	93.4	13	12.93
2012-03-06 21:00:00	10.9	12.9	35	126	275				0	0			0	0			0	0	29.9	214.1	-7.2	77.4	12.89	12.87
2012-03-06 22:00:00	18.7	22.5	49.1	129	137				0	0			0	0			0.4	0	29.6	214.1	-5.7	60.5	12.86	12.84
2012-03-06 23:00:00	11.8	13.3	35.5	171	214				0	0			0	0			0	0	29.6	214	-6	61.9	12.84	12.83
2012-03-07 00:00:00	11.3	12	29.6	229	233				0	0			0	0			0.1	0	29.8	214	-5.9	59.9	12.84	12.81
2012-03-07 01:00:00	8.6	8.8	23.1	184	211				0	0			0	0			0	0	29.8	213.9	-5.7	56.8	12.82	12.8
2012-03-07 02:00:00	6.4	7.1	18.8	20	106				0	0			0	0			0	0	29.9	213.8	-5.2	51	12.79	12.76
2012-03-07 03:00:00	5.2	4.3	13.4	5	31				0	0			0	0			0	0	29.8	213.8	-6.3	60.1	12.77	12.75
2012-03-07 04:00:00	3.9	4.2	10.3	26	29				0	0			0	0			0	0	29.9	213.7	-8.1	76	12.73	12.7
2012-03-07 05:00:00	5	3.9	9.9	39	47				0	0			0	0			0	0	29.8	213.7	-8.1	75.4	12.68	12.65
2012-03-07 06:00:00	3.4	2.4	6.7	19	333				0	0			0	0			0	0	29.9	213.7	-7.2	65.3	12.65	12.62
2012-03-07 07:00:00	3	2.2	6.8	22	324				0	0			0	0			0	0	29.9	213.6	-6.8	60.4	12.65	12.62
2012-03-07 08:00:00	2.7	0.7	6	9	312				0	0			0	0			0	0	29.3	213.4	-4.7	50.9	13.67	13.41
2012-03-07 09:00:00	1.8	0.5	6.7	105	137				0	0			0	0			0	0	28.4	213.4	-1.4	44.4	14.2	14.17
2012-03-07 10:00:00	3.8	4.2	9.5	158	159				0	0			0	0			0	0	28.9	213.7	-2.2	54.5	14.14	14.12
2012-03-07 11:00:00	6.3	10.3	14.2	152	155				0	0			0	0			0	0	29.3	213.7	-2.3	55.5	14.13	14.11
2012-03-07 12:00:00	8.4	13.2	17	175	196				0	0			0	0			0	0	29.6	213.6	-1.5	51.8	14.14	14.12
2012-03-07 13:00:00	8.1	12.8	13.9	192	200				0	0			0	0			0	0	29.9	213.2	-1	52.6	14.14	14.12
2012-03-07 14:00:00	8.7	12.7	14.6	201	216				0	0			0	0			0	0	29.9	212.7	-0.8	55.5	14.14	14.11
2012-03-07 15:00:00	7.9	11.8	14.1	203	207				0	0			0	0			0	0	29.6	212.2	-0.5	54.5	14.12	14.1
2012-03-07 16:00:00	7.3	12	15.8	182	190				0	0			0	0			0	0	29.1	211.7	-0.2	52.8	14.09	14.09
2012-03-07 17:00:00	5.7	9.8	11.4	184	227				0	0			0	0			0	0	29.2	211.4	-0.4	53	14.14	14.11
2012-03-07 18:00:00	1.4	1.7	3.8	81	217				0	0			0	0			0	0	29.4	211.4	-2.6	57	13.98	13.84
2012-03-07 19:00:00	1.6	0.6	5.4	51	309				0	0			0	0			0	0	29.6	211.4	-3.1	57.5	13.19	13.09
2012-03-07 20:00:00	1.1	0.6	4.2	242	243				0	0			0	0			0	0	29.6	211.4	-3.5	60.9	12.95	12.92
2012-03-07 21:00:00	8.7	5.8	14.8	59	68				0	0			0	0			0	0	29.4	211.3	-4.9	70.5	12.89	12.84
2012-03-07 22:00:00	5	3.2	14.2	8	71				0	0			0	0			0	0	29.5	211.3	-5	76	12.86	12.84
2012-03-07 23:00:00	5	3	11.6	17	314				0	0			0	0			0	0	29.5	211.3	-4.5	73	12.84	12.82
2012-03-08 00:00:00	3.7	2.6	8.5	231	271				0	0			0	0			0	0	29.4	211.2	-4.5	71.8	12.84	12.76
2012-03-08 01:00:00	8.7	6	17.8	49	87				0	0			0	0			0	0	29.4	211.2	-5.8	82	12.82	12.8
2012-03-08 02:00:00	9.9	5.7	15.8	67	71				0	0			0	0			0	0	29.3	211.2	-7	94.7	12.79	12.78
2012-03-08 03:00:00	6.5	2.4	10.6	74	83				0	0			0	0			0	0	29.3	211.2	-7.1	94.7	12.77	12.75
2012-03-08 04:00:00	7.1	2.5	10.8	74	82				0	0			0	0			0	0	29	211.1	-7	94.2	12.74	12.73
2012-03-08 05:00:00	5	2.4	9.7	99	107				0	0			0	0			0	0	28.8	210.8	-7.1	94	12.71	12.69
2012-03-08 06:00:00	5.5	3.3	10.2	88	106				0	0			0	0			0	0	28.7	210.8	-7.2	93.8	12.68	12.66
2012-03-08 07:00:00	6.2	2.8	11.1	98	99				0	0			0	0			0	0	28.4	210.8	-7.4	93.7	12.66	12.64
2012-03-08 08:00:00	4	0.8	8.8	44	91				0	0			0	0			0	0	28.6	211.2	-7.6	93.2	13.37	12.88
2012-03-08 09:00:00	3.1	1.9	8.7	44	142				0	0			0	0			0	0	28.2	211.2	-6.2	91	14.25	14.22
2012-03-08 10:00:00	6.2	5.3	11.8	129	147				0	0			0	0			0	0	28.6	211.2	-6.6	91.3	14.21	14.2
2012-03-08 11:00:00	7.5	10.8	17.1	179	179				0	0			0	0			0	0	28.4	211.1	-6.1	90.6	14.18	14.18
2012-03-08 12:00:00	7.8	12.1	15.7	175	194				0	0			0	0			0	0	28.6	211.2	-6.2	91.2	14.21	14.18
2012-03-08 13:00:00	11.6	13.3	20.6	203	204				0	0			0	0			0	0	29.1	211	-6.8	92.2	14.27	14.25
2012-03-08 14:00:00	11.4	13.2	20.5	191	202				0	0			0	0			0	0	28.9	210.9	-6.5	91.8	14.29	14.28
2012-03-08 15:00:00	8.3	8.7	17.8	184	227				0	0			0	0			0	0	28.4	211.1	-6.3	91.2	14.3	14.29
2012-03-08 16:00:00	11.2	12.8	21.8	197	214				0	0			0	0			0	0	28.3	211.7	-6.7	90.9	14.32	14.31
2012-03-08 17:00:00	6.2	6.7	17.1	147	154				0	0			0	0			0	0	28.2	211.7	-7	91.8	14.34	14.33
2012-03-08 18:00:00	6.1	7	14.6	127	145				0	0			0	0			0	0	29.1	212.9	-8	93.2	14.14	14.01
2012-03-08 19:00:00	5.9	7.8	10.9	103	144				0	0			0	0			0	0	29.6	213.9	-8.6	93.2	13.38	13.24
2012-03-08 20:00:00	5.1	7.6	9.8	109	132				0	0			0	0			0	0	26.4	214.2	-8.9	93	12.97	12.93
2012-03-08 21:00:00	4.2	4.5	7.8	91	105				0	0			0	0			0	0	29.8	215.4	-9.2	92.8	12.88	12.86
2012-03-08 22:00:00	4	2.5	6.3	60	82				0	0			0	0			0	0	30.4	214.5	-9.3	92.8	12.85	12.84
2012-03-08 23:00:00	3.8	2.8	6.7	54	76				0	0			0	0			0	0	30.3	214.5	-9.6	92.6	12.84	12.82
2012-03-09 00:00:00	1.5	0.4	4.3	6	64				0	0			0	0			0	0	31.2	214.1	-9.9	92.4	12.81	12.77
2012-03-09 01:00:00	1.8	1	5.1	111	150				0	0			0	0			0	0	30.8	214.2	-10.3	92.2	12.79	12.76
2012-03-09 02:00:00	1.7	1.1	6.2	131	210				0	0			0	0			0	0	30.4	214.4	-9.8	92.5	12.76	12.75
2012-03-09 03:00:00	2.9	1.8	8.5	70	359				0	0			0	0			0	0	30.8	214.2	-10.5	92	12.73	12.71
2012-03-09 04:00:00	1.4	0.8	3.4	58	356				0	0			0	0			0	0	30.9	214	-11.1	92.4	12.69	12.66
2012-03-09 05:00:00	1	0.4	3.8	320	356				0	0			0	0			0	0	31.1	214	-11.2	92.7	12.64	12.63
2012-03-09 06:00:00	2.8	1.2	5.9	311	335				0	0			0	0			0	0	31.4	214	-11.2	92.5	12.61	12.59
2012-03-09 07:00:00	3.1	2	7.8	279	326				0	0			0	0			0	0	31.7	214.1	-10.7	92	12.62	12.59
2012-03-09 08:00:00	3.5	1.6	8.9	22	30				0	0			0	0			0	0	31.4	214.1	-8.9	85.9	13.77	13.46
2012-03-09 09:00:00	3.6	0.8	10.9	11	39				0	0			0	0			0	0	30.8	213.9	-6	73.7	14.25	14.23
2012-03-09 10:00:00	5.8	6.1	17	66	153				0	0			0	0			0	0	30.8	213.6	-5.3	71.8	14.21	14.18
2012-03-09 11:00:00	4.5	4.6	11.3	180	182				0	0			0	0			0	0	29.9	213	-3.8	70.1	14.16	14.11
2012-03-09 12:00:00	5.7	6.8	11.5	213	214				0	0			0	0			0	0	29.1	212.2	-3.6	67.7	14.15	14.14
2012-03-09 13:00:00	8.8	12.3	15.2	195	207				0	0			0	0			0	0	29.1	211.5	-4	65.3	14.17	14.11
2012-03-09 14:00:00	10.7	16.4	17.8	191	195				0	0			0	0			0	0	28.8	210.8	-3.5	61.7	14.16	14.15
2012-03-09 15:00:00	13.4	18.9	20.1	194	195				0	0			0	0			0	0	27.9	209.4	-3.6	61.5	14.16	14.13
2012-03-09 16:00:00	11.4	17.1	19	192	196				0	0			0	0			0	0	27.6	208.9	-3.6	62.2	14.17	14.15
2012-03-09 17:00:00	7.7	13.8	15.3	177	192				0	0			0	0			0	0	27.5	208.7	-3.9	64.1	14.21	14.18
2012-03-09 18:00:00	3.4	3.1	6	61	102				0	0			0	0			0	0	27.4	208.6	-6	73.5	14.05	13.88
2012-03-09 19:00:00	1.8	0.9	3.8	7	195				0	0			0	0			0	0	27.6	208.6	-7	80.8	13.26	13.13
2012-03-09 20:00:00	3.2	1.2	5.5	37	50				0	0			0	0			0	0	27.6	208.7	-7.2	81	12.94	12.91
2012-03-09 21:00:00	2.8	1.8	7.3	24	315				0	0			0	0			0	0	27.6	208.6	-7.2	79.3	12.87	12.86
2012-03-09 22:00:00	2.6	1.6	6.1	35	310				0	0			0	0			0	0	27.6	208.7	-7.6	80.8	12.84	12.82
2012-03-09 23:00:00	2.6	1.2	7	8	41				0	0			0	0			0	0	27.6	208.7	-7.8	80.9	12.82	12.81
2012-03-10 00:00:00	4.5	3	11.5	17	294				0	0			0	0			0	0	27.6	208.7	-7	68.9	12.8	12.78
2012-03-10 01:00:00	5.2	2.6	11.9	40	354				0	0			0	0			0	0	27.5	208.6	-6.8	59.8	12.79	12.77
2012-03-10 02:00:00	5.9	3.6	11.1	33	33				0	0			0	0			0	0	27.4	208.7	-6.9	59.4	12.77	12.75
2012-03-10 03:00:00	3.5	2.1	8.5	58	357				0	0			0	0			0	0	27.4	208.6	-6.9	53.8	12.74	12.69
2012-03-10 04:00:00	5.7	4	9.9	39	39				0	0			0	0			0	0	27.4	208.6	-6.7	50.4	12.71	12.7
2012-03-10 05:00:00	3	1.8	7.5	9	19				0	0			0	0			0	0	27.5	208.6	-6.5	43	12.68	12.66
2012-03-10 06:00:00	2.5	0.6	6.6	12	21				0	0			0	0			0	0	27.7	208.5	-5.8	36.2	12.65	12.64
2012-03-10 07:00:00	3.7	1.6	7.3	27	302				0	0			0	0			0	0	27.6	208.4	-5	28.5	12.66	12.63
2012-03-10 08:00:00	3.5	0.8	8.2	19	319				0	0			0	0			0	0	26.9	208.4	-2.2	21.1	13.82	13.45
2012-03-10 09:00:00	2.4	0.6	6.2	4	51				0	0			0	0			0	0	26.4	208.6	0.6	19.7	14.16	14.13
2012-03-10 10:00:00	2.5	1	7.8	106	110				0	0			0	0			0	0	26.4	208.8	1.8	24.1	14.09	14.07
2012-03-10 11:00:00	3.8	3.2	8.8	178	178				0	0			0	0			0	0	26.9	208.7	2.1	30.4	14.07	14.05
2012-03-10 12:00:00	5	7.4	10.6	180	182				0	0			0	0			0	0	27.1	208.7	2.2	30.1	14.08	14.07
2012-03-10 13:00:00	5	7	11.1	165	179				0	0			0	0			0	0	27.1	208.2	2.8	29.7	14.09	14.08
2012-03-10 14:00:00	6	9.8	12.5	194	206				0	0			0	0			0	0	26.4	208.2	3.1	33.3	14.09	14.07
2012-03-10 15:00:00	6	9.8	12.6	185	203				0	0			0	0			0	0	25.9	208.6	3	36	14.04	14.02
2012-03-10 16:00:00	4.3	6.4	11.7	114	161				0	0			0	0			0	0	25.6	208.6	1.7	41.1	14.05	14.04
2012-03-10 17:00:00	4	5.5	9.6	106	143				0	0			0	0			0	0	25.6	208.6	0.6	44.7	14.07	14.04
2012-03-10 18:00:00	3.6	1.6	8.3	334	354				0	0			0	0			0	0	26.1	208.7	-1.6	50.2	13.91	13.76
2012-03-10 19:00:00	3.5	1.3	8.7	325	348				0	0			0	0			0	0	26.1	208.6	-2	53	13.13	13.04
2012-03-10 20:00:00	4.2	2.2	9.7	2	41				0	0			0	0			0	0	26	208.5	-2.3	51.5	12.94	12.91
2012-03-10 21:00:00	3.6	1.8	7.4	37	324				0	0			0	0			0	0	26	208.4	-2.1	49	12.89	12.88
2012-03-10 22:00:00	4.7	2	11.7	11	343				0	0			0	0			0	0	25.9	208.3	-1.1	42.3	12.86	12.8
2012-03-10 23:00:00	5.5	2.4	11.1	1	19				0	0			0	0			0	0	25.8	208.3	-0.7	38.9	12.86	12.84
2012-03-11 00:00:00	5.3	2.7	13.4	288	332				0	0			0	0			0	0	25.7	208.2	0.4	35.6	12.84	12.8
2012-03-11 01:00:00	7.7	5	18.6	300	314				0	0			0	0			0	0	25.6	208.1	1	33.3	12.83	12.82
2012-03-11 02:00:00	6	3.7	17.1	306	325				0	0			0	0			0	0	25.6	208	1.1	31.6	12.82	12.8
2012-03-11 03:00:00	5	1.9	11.3	19	323				0	0			0	0			0	0	25.7	207.9	0.7	32.2	12.8	12.79
2012-03-11 04:00:00	4.1	0.8	9.1	21	23				0	0			0	0			0	0	25.7	207.9	0.4	33.4	12.79	12.77
2012-03-11 05:00:00	4.2	1.6	9.1	20	346				0	0			0	0			0	0	25.6	207.8	0.3	32.8	12.76	12.75
2012-03-11 06:00:00	3.2	0.8	7.7	348	353				0	0			0	0			0	0	25.8	207.8	0.8	30.4	12.73	12.71
2012-03-11 07:00:00	4.8	1.6	12.2	16	316				0	0			0	0			0	0	25.8	207.9	0.4	32.4	12.75	12.7
2012-03-11 08:00:00	7.8	3.6	14.7	20	52				0	0			0	0			0	0	25.7	207.9	0.2	34	13.57	13.22
2012-03-11 09:00:00	4.5	1.6	12.1	50	306				0	0			0	0			0	0	25.3	207.7	2.6	28.9	14.14	14.12
2012-03-11 10:00:00	4.7	3.1	11.7	91	133				0	0			0	0			0	0	25.3	207.6	3.8	30.4	14.08	14.06
2012-03-11 11:00:00	5.5	5.2	13.6	108	138				0	0			0	0			0	0	25.1	207.2	4	33.3	14.06	14.05
2012-03-11 12:00:00	4.7	3.6	9.9	93	141				0	0			0	0			0	0	24.6	206.8	3.8	36.1	14.07	14.05
2012-03-11 13:00:00	5.1	7	12.6	117	158				0	0			0	0			0	0	24.6	206.7	3.8	41.6	14.09	14.07
2012-03-11 14:00:00	7.2	11.8	15.2	160	201				0	0			0	0			0	0	23.9	206.7	3.8	44.7	14.07	14.05
2012-03-11 15:00:00	7.8	13.5	14.1	188	192				0	0			0	0			0	0	22.9	206.1	3.4	48.4	14.07	14.06
2012-03-11 16:00:00	6.4	11.7	12.5	151	184				0	0			0	0			0	0	22.8	205.6	3.2	47.9	14.05	14.04
2012-03-11 17:00:00	5	8	9.8	145	187				0	0			0	0			0	0	22.6	205.2	2.5	48.9	14.08	14.04
2012-03-11 18:00:00	1.8	1.1	4.5	35	312				0	0			0	0			0	0	22.8	205.2	0.4	58.9	13.86	13.59
2012-03-11 19:00:00	2.1	0.9	6.2	33	355				0	0			0	0			0	0	22.9	205.2	0	58.5	13.12	13.03
2012-03-11 20:00:00	3.8	2	8.9	336	352				0	0			0	0			0	0	22.8	205.2	-0.2	57.5	12.95	12.93
2012-03-11 21:00:00	6.2	5.4	18.1	21	49				0	0			0	0			0	0	22.6	205.2	0.8	51	12.9	12.89
2012-03-11 22:00:00	10.8	12	32.8	62	92				0	0			0	0			0	0	22.3	205.2	4.8	32.1	12.89	12.86
2012-03-11 23:00:00	9.2	9.1	32.8	50	67				0	0			0	0			0	0	21.9	205.2	6.2	27.7	12.88	12.86
2012-03-12 00:00:00	4.3	2.2	11.4	334	347				0	0			0	0			0	0	22.1	205	5.7	28.7	12.88	12.86
2012-03-12 01:00:00	3.9	1	9.8	316	343				0	0			0	0			0	0	22.1	204.9	4.3	32.4	12.86	12.84
2012-03-12 02:00:00	5.3	1.3	9.3	5	14				0	0			0	0			0	0	22.1	204.9	4.2	32.5	12.84	12.82
2012-03-12 03:00:00	4.3	1.4	10	20	21				0	0			0	0			0	0	22.1	204.9	4	31.2	12.82	12.81
2012-03-12 04:00:00	5	1.5	11.8	17	356				0	0			0	0			0	0	22.1	204.8	4	28.8	12.8	12.79
2012-03-12 05:00:00	4.5	1.5	12.8	1	351				0	0			0	0			0	0	22.1	204.8	4	30.3	12.78	12.77
2012-03-12 06:00:00	3.8	0.8	9.2	20	356				0	0			0	0			0	0	22.2	204.8	3.8	28.5	12.75	12.74
2012-03-12 07:00:00	5.3	1.4	10.7	7	14				0	0			0	0			0	0	22	204.7	4	26.6	12.82	12.75
2012-03-12 08:00:00	4.9	1.4	12.1	14	41				0	0			0	0			0	0	21.9	204.7	4.5	26.2	13.93	13.64
2012-03-12 09:00:00	3.5	0.6	7.7	3	14				0	0			0	0			0	0	21.4	204.6	6.5	22.5	14.07	14.04
2012-03-12 10:00:00	4.8	0.8	10.6	37	58				0	0			0	0			0	0	21.2	204.7	7.6	22.1	14.03	14.01
2012-03-12 11:00:00	3.5	2.9	9.9	92	184				0	0			0	0			0	0	21.3	204.7	8.7	24.4	14	13.98
2012-03-12 12:00:00	5.7	7.3	13.6	142	173				0	0			0	0			0	0	21	204.4	8.6	25.6	14.03	14.01
2012-03-12 13:00:00	6.2	8.1	13.2	192	197				0	0			0	0			0	0	20.4	203.8	9	25.8	14.04	14.02
2012-03-12 14:00:00	6.8	9.2	13.4	92	179				0	0			0	0			0	0	19.3	203.1	8.2	28.5	14.02	13.99
2012-03-12 15:00:00	5	5.9	14.3	125	153				0	0			0	0			0	0	19	202.3	7.6	37.2	13.98	13.94
2012-03-12 16:00:00	4	3.2	10.6	84	104				0	0			0	0			0	0	18.9	201.8	6.8	36	13.98	13.96
2012-03-12 17:00:00	3.2	2.1	8.1	137	147				0	0			0	0			0	0	18.6	201.4	6.9	37.9	13.96	13.95
2012-03-12 18:00:00	1.7	0.4	4.5	26	45				0	0			0	0			0	0	18.8	201.4	4.7	41	13.93	13.72
2012-03-12 19:00:00	1.8	0.6	4.2	57	359				0	0			0	0			0	0	18.9	201.3	4.3	36.6	13.15	13.07
2012-03-12 20:00:00	3.1	1.2	7.5	25	345				0	0			0	0			0	0	18.8	201.2	4	40.8	12.96	12.95
2012-03-12 21:00:00	3.4	1	8.6	10	341				0	0			0	0			0	0	18.9	201.2	4	36.4	12.92	12.91
2012-03-12 22:00:00	1.6	0.4	4.7	4	8				0	0			0	0			0	0	18.9	201.2	3.8	32.5	12.89	12.88
2012-03-12 23:00:00	3.9	1.3	8.9	23	350				0	0			0	0			0	0	18.9	201.1	4.5	25.9	12.88	12.86
2012-03-13 00:00:00	4.5	1.6	11.2	11	352				0	0			0	0			0	0	18.8	201.1	5.2	22	12.86	12.84
2012-03-13 01:00:00	3.6	0.8	9.2	11	23				0	0			0	0			0	0	18.9	201.1	5.3	20.9	12.86	12.84
2012-03-13 02:00:00	3	0.7	9.4	23	354				0	0			0	0			0	0	18.8	201.1	5.3	20.1	12.84	12.8
2012-03-13 03:00:00	4.7	0.9	12.4	355	355				0	0			0	0			0	0	18.7	201.1	5.3	19.2	12.82	12.81
2012-03-13 04:00:00	3.3	0.6	9.7	5	355				0	0			0	0			0	0	18.8	201	5.5	17.6	12.82	12.79
2012-03-13 05:00:00	3.3	0.6	9.8	16	350				0	0			0	0			0	0	18.6	200.9	5.1	17.9	12.79	12.77
2012-03-13 06:00:00	7.6	1.9	13.8	9	351				0	0			0	0			0	0	18.6	201	5.2	17.1	12.77	12.75
2012-03-13 07:00:00	6.3	1.4	13.4	11	346				0	0			0	0			0	0	18.4	200.9	5.7	15	12.78	12.75
2012-03-13 08:00:00	6	0.6	12.6	12	345				0	0			0	0			0	0	18.2	200.7	6.5	15.1	13.77	13.44
2012-03-13 09:00:00	5.8	2	12.8	31	36				0	0			0	0			0	0	17.9	200.4	7.9	15.1	14.04	14.02
2012-03-13 10:00:00	5.2	0.9	12.4	8	34				0	0			0	0			0	0	17.8	200.4	8.5	17.1	14.02	14
2012-03-13 11:00:00	4.5	4.2	12.5	124	165				0	0			0	0			0	0	18.1	200.3	9.7	19.9	14	13.98
2012-03-13 12:00:00	6.9	8.1	11.8	195	203				0	0			0	0			0	0	17.7	200.3	9.4	21.6	14.02	14
2012-03-13 13:00:00	6.2	8.1	13.6	142	189				0	0			0	0			0	0	16.6	199.4	9.1	24.2	14.04	14
2012-03-13 14:00:00	6.4	8.1	16.1	134	176				0	0			0	0			0	0	14.9	198.7	8.6	26.5	14.01	13.98
2012-03-13 15:00:00	9.2	12.9	16.2	194	212				0	0			0	0			0	0	14.8	197.9	8.3	29.1	13.99	13.97
2012-03-13 16:00:00	8.4	10.9	15.8	185	202				0	0			0	0			0	0	13.9	197.3	7.8	29.6	13.98	13.96
2012-03-13 17:00:00	4.2	3.6	9.9	159	175				0	0			0	0			0	0	13.2	197.2	7	31.1	14	13.98
2012-03-13 18:00:00	2.5	1.2	5.3	17	57				0	0			0	0			0	0	13.6	197	4.5	36.8	13.72	13.44
2012-03-13 19:00:00	2.4	0.6	4.8	16	353				0	0			0	0			0	0	13.7	196.9	3.8	41.2	13.09	13.02
2012-03-13 20:00:00	3.4	1.6	5.5	26	26				0	0			0	0			0	0	13.5	196.8	3.7	40.8	12.96	12.93
2012-03-13 21:00:00	2.4	0.7	4.9	336	349				0	0			0	0			0	0	13.6	196.8	3.6	39.1	12.91	12.88
2012-03-13 22:00:00	2.4	0.8	6.1	25	29				0	0			0	0			0	0	13.7	196.8	3.1	39.3	12.89	12.87
2012-03-13 23:00:00	3	0.6	8.1	8	10				0	0			0	0			0	0	13.5	196.7	3.5	35.2	12.87	12.86
2012-03-14 00:00:00	2.4	0.4	5.7	6	38				0	0			0	0			0	0	13.6	196.7	3.2	33.7	12.86	12.84
2012-03-14 01:00:00	3.1	0.4	5.8	4	352				0	0			0	0			0	0	13.6	196.5	3.2	30.6	12.84	12.82
2012-03-14 02:00:00	3.7	0.6	7.4	5	26				0	0			0	0			0	0	13.5	196.4	3.4	27.6	12.82	12.81
2012-03-14 03:00:00	4.3	0.7	7.5	15	355				0	0			0	0			0	0	13.4	196.4	3.5	25.6	12.81	12.79
2012-03-14 04:00:00	2.5	0.4	5	351	359				0	0			0	0			0	0	13.8	196.5	3.4	24.9	12.79	12.77
2012-03-14 05:00:00	4.7	0.8	8.4	19	29				0	0			0	0			0	0	13.5	196.5	2.9	26.4	12.77	12.75
2012-03-14 06:00:00	4	0.8	8.1	18	22				0	0			0	0			0	0	13.6	196.4	2.8	26.4	12.75	12.73
2012-03-14 07:00:00	4.7	1.3	9.2	16	19				0	0			0	0			0	0	13.5	196.4	2.8	25.1	12.76	12.73
2012-03-14 08:00:00	5.9	0.6	9.3	10	28				0	0			0	0			0	0	13.2	196.5	3.8	24.9	13.82	13.46
2012-03-14 09:00:00	6.7	1	9.8	37	39				0	0			0	0			0	0	12.9	196.2	4.6	24.6	14.09	14.07
2012-03-14 10:00:00	4.7	1.2	10.3	49	53				0	0			0	0			0	0	12.6	196.2	5.8	24.1	14.07	14.04
2012-03-14 11:00:00	7	8.9	14	163	182				0	0			0	0			0	0	13.1	196.2	6.8	26.9	14.05	14.04
2012-03-14 12:00:00	8.2	11.9	14.5	188	189				0	0			0	0			0	0	12.4	195.8	6.8	25.6	14.07	14.04
2012-03-14 13:00:00	9.2	12.7	16.6	181	189				0	0			0	0			0	0	11.8	195.6	7.1	27.9	14.08	14.06
2012-03-14 14:00:00	10.9	14.9	16.4	196	198				0	0			0	0			0	0	11.3	194.6	7.5	27.3	14.05	14.04
2012-03-14 15:00:00	11.1	14.4	17	201	204				0	0			0	0			0	0	10.2	194.3	7.3	26.7	14.03	14
2012-03-14 16:00:00	6.5	5.3	12.8	214	234				0	0			0	0			0	0	8.5	193.3	7.7	28.9	14	13.97
2012-03-14 17:00:00	2.6	1	7.8	78	193				0	0			0	0			0	0	7.9	192.7	7.5	30.4	13.97	13.94
2012-03-14 18:00:00	1.8	0.6	4.4	53	332				0	0			0	0			0	0	8.5	193.1	4.1	38	13.76	13.48
2012-03-14 19:00:00	2	0.5	3.9	11	13				0	0			0	0			0	0	8.8	192.9	3.4	42.8	13.11	13.04
2012-03-14 20:00:00	3.9	2.2	5.7	11	32				0	0			0	0			0	0	8.8	192.8	3.1	43.8	12.96	12.93
2012-03-14 21:00:00	2.5	0.4	5.2	14	17				0	0			0	0			0	0	8.9	192.7	3	43	12.91	12.89
2012-03-14 22:00:00	3	0.5	6	17	37				0	0			0	0			0	0	8.9	192.6	3	41.8	12.89	12.87
2012-03-14 23:00:00	2.5	0.6	5.5	343	343				0	0			0	0			0	0	9.1	192.6	3	39.8	12.86	12.83
2012-03-15 00:00:00	2.6	0.5	6.3	5	13				0	0			0	0			0	0	8.8	192.4	3.5	30.8	12.86	12.82
2012-03-15 01:00:00	5.2	0.9	8.6	7	19				0	0			0	0			0	0	8.8	192.4	4	23.4	12.84	12.82
2012-03-15 02:00:00	3.8	0.6	9.1	11	343				0	0			0	0			0	0	8.8	192.3	3.8	22.6	12.82	12.8
2012-03-15 03:00:00	5.2	0.5	8.3	14	16				0	0			0	0			0	0	8.7	192.3	4	20.4	12.8	12.79
2012-03-15 04:00:00	4.3	0.6	9.1	19	359				0	0			0	0			0	0	8.8	192.4	3.9	19.4	12.79	12.77
2012-03-15 05:00:00	5.8	0.9	8.7	5	9				0	0			0	0			0	0	8.7	192.4	4.1	17.9	12.77	12.74
2012-03-15 06:00:00	6.1	1.6	10.1	10	352				0	0			0	0			0	0	8.6	192.4	3.9	18.1	12.75	12.73
2012-03-15 07:00:00	5.4	1	9.3	355	356				0	0			0	0			0	0	8.5	192.3	4	17.1	12.77	12.74
2012-03-15 08:00:00	5.1	0.6	9.9	1	359				0	0			0	0			0	0	8	192.2	5.2	16.5	13.82	13.46
2012-03-15 09:00:00	8.1	1.1	11.6	37	39				0	0			0	0			0	0	7.5	192.2	5.5	17.8	14.07	14.03
2012-03-15 10:00:00	6.4	1	10.7	37	48				0	0			0	0			0	0	7.2	192.1	6.2	19.1	14.07	14.04
2012-03-15 11:00:00	5.7	6	15.7	132	153				0	0			0	0			0	0	8.2	192.1	8	21.6	14.04	14.02
2012-03-15 12:00:00	8.8	12.1	16.6	178	188				0	0			0	0			0	0	8.4	192.4	8.4	19.3	14.05	14.04
2012-03-15 13:00:00	9	12.6	15.5	188	193				0	0			0	0			0	0	7.8	192.1	8.5	19.7	14.07	14.04
2012-03-15 14:00:00	9.6	12.7	17.1	194	203				0	0			0	0			0	0	7.2	191.1	8.3	22.9	14.04	14.02
2012-03-15 15:00:00	10.4	14.2	20.1	186	197				0	0			0	0			0	0	6.5	190.2	8.3	22.9	14	13.98
2012-03-15 16:00:00	7.2	8.2	15.7	195	196				0	0			0	0			0	0	4.9	190.1	8.7	25	13.96	13.95
2012-03-15 17:00:00	4.8	4.7	10.6	156	191				0	0			0	0			0	0	4	189.9	7.8	26.6	13.99	13.96
2012-03-15 18:00:00	3	1.7	5.5	21	80				0	0			0	0			0	0	3.8	189.8	5.2	33.4	13.75	13.48
2012-03-15 19:00:00	4.2	4.2	6	47	56				0	0			0	0			0	0	3.8	189.7	4.3	36.7	13.11	13.04
2012-03-15 20:00:00	4.1	2.2	6.2	14	28				0	0			0	0			0	0	3.8	189.7	4	41.1	12.96	12.93
2012-03-15 21:00:00	3.3	1.2	6.4	25	27				0	0			0	0			0	0	3.7	189.7	3.7	43	12.91	12.88
2012-03-15 22:00:00	3	0.8	6.8	15	354				0	0			0	0			0	0	3.8	189.7	3.6	41.5	12.89	12.87
2012-03-15 23:00:00	3.1	1	7.8	7	29				0	0			0	0			0	0	3.7	189.5	3.5	40.9	12.88	12.86
2012-03-16 00:00:00	4.5	1.2	9.8	16	18				0	0			0	0			0	0	3.7	189.4	3.1	40.6	12.86	12.84
2012-03-16 01:00:00	2.8	0.8	7	6	19				0	0			0	0			0	0	3.8	189.3	3.3	36.3	12.84	12.8
2012-03-16 02:00:00	4.3	0.6	7.9	4	344				0	0			0	0			0	0	3.7	189.2	3.2	30.9	12.82	12.79
2012-03-16 03:00:00	4.5	1.1	7.7	10	27				0	0			0	0			0	0	3.6	189.1	3.1	27.7	12.8	12.77
2012-03-16 04:00:00	3.7	1.5	12.3	12	20				0	0			0	0			0	0	3.6	188.8	3	26.9	12.78	12.76
2012-03-16 05:00:00	2	0.5	5.3	27	349				0	0			0	0			0	0	3.8	188.8	2.7	24.5	12.76	12.73
2012-03-16 06:00:00	1.8	0.4	5.4	6	30				0	0			0	0			0	0	3.7	188.7	2.8	21.4	12.73	12.72
2012-03-16 07:00:00	3.2	0.8	8	10	29				0	0			0	0			0	0	3.6	188.6	2.8	20.4	12.76	12.73
2012-03-16 08:00:00	4.9	0.8	11.1	9	18				0	0			0	0			0	0	3.4	188.2	4	19.2	13.84	13.48
2012-03-16 09:00:00	8.1	1.4	11.9	32	38				0	0			0	0			0	0	3	188.6	4.8	19.2	14.09	14.07
2012-03-16 10:00:00	4.8	1.1	10.1	39	150				0	0			0	0			0	0	3.1	188.7	6.2	21.8	14.07	14.02
2012-03-16 11:00:00	6.8	9	13.3	143	180				0	0			0	0			0	0	3.8	188.7	7	22.6	14.05	14.04
2012-03-16 12:00:00	9.2	12.5	15.6	192	197				0	0			0	0			0	0	3.7	188.2	7	21.9	14.07	14.05
2012-03-16 13:00:00	13.2	14.8	23.2	206	224				0	0			0	0			0	0	3.3	187.9	6.8	28.9	14.09	14.06
2012-03-16 14:00:00	18.9	20	27	223	224				0	0			0	0			0	0	1.7	187.1	6.7	29.3	14.11	14.07
2012-03-16 15:00:00	21.2	21	31.1	230	236				0	0			0	0			0	0	0.8	186.2	6.2	25.9	14.09	14.08
2012-03-16 16:00:00	19.6	20.5	29.6	227	234				0	0			0	0			0	0	0	185.7	6	24	14.09	14.07
2012-03-16 17:00:00	9.3	9.4	16.6	215	237				0	0			0	0			0	0	-0.4	185.4	5.8	26.9	14.09	14.05
2012-03-16 18:00:00	6.1	9.2	16.1	131	169				0	0			0	0			0	0	-0.8	185.6	3.8	29.1	13.82	13.55
2012-03-16 19:00:00	5.5	5.5	14.1	147	337				0	0			0	0			0	0	-0.7	185.4	3.2	28.6	13.14	13.05
2012-03-16 20:00:00	5.2	4	14	98	354				0	0			0	0			0	0	-0.8	185.4	2.9	27.6	12.95	12.93
2012-03-16 21:00:00	6	7	19.4	81	103				0	0			0	0			0	0	-0.8	185.4	3.2	21.6	12.91	12.88
2012-03-16 22:00:00	6.2	5.2	18.5	3	252				0	0			0	0			0	0	-0.7	185.3	2.8	20.9	12.89	12.87
2012-03-16 23:00:00	8.4	8.9	22.6	64	71				0	0			0	0			0	0	-0.8	185.1	2.8	18.9	12.86	12.85
2012-03-17 00:00:00	11.8	13.3	25.9	29	90				0	0			0	0			0	0	-0.8	185	2.1	22.1	12.86	12.84
2012-03-17 01:00:00	10.9	12.1	24.8	82	108				0	0			0	0			0	0	-0.9	185	1.4	25	12.84	12.82
2012-03-17 02:00:00	21.9	23.4	42	95	97				0	0			0	0			0	0	-1	185	0.5	31.3	12.82	12.8
2012-03-17 03:00:00	8.8	7.3	26.6	37	341				0	0			0	0			0	0	-0.8	184.9	0	26.6	12.79	12.79
2012-03-17 04:00:00	5.3	2.8	14.6	344	346				0	0			0	0			0	0	-0.8	184.8	-0.1	23.1	12.77	12.75
2012-03-17 05:00:00	8.8	6.2	23.6	340	343				0	0			0	0			0	0	-0.8	184.8	-0.4	24.4	12.74	12.72
2012-03-17 06:00:00	9.8	4.8	16.9	320	340				0	0			0	0			0	0	-0.8	184.8	-0.6	26.6	12.71	12.71
2012-03-17 07:00:00	9.9	10	19.9	107	317				0	0			0	0			0	0	-0.8	184.9	-0.4	26.9	12.74	12.7
2012-03-17 08:00:00	14.6	15.6	30.6	108	109				0	0			0	0			0	0	-0.8	184.9	-0.8	38.6	13.46	13.16
2012-03-17 09:00:00	16.5	18.6	36.8	114	126				0	0			0	0			0	0	-0.9	184.8	0.4	41	14.15	14.13
2012-03-17 10:00:00	13.9	15.1	38.9	73	100				0	0			0	0			0	0	-1	184.7	-1.9	59.5	14.21	14.18
2012-03-17 11:00:00	12.1	14.8	29.8	103	135				0	0			0	0			0	0	-0.9	184.7	-2	66.7	14.24	14.22
2012-03-17 12:00:00	11.3	13.2	28.6	105	119				0	0			0	0			0	0	-0.8	184.7	0.2	54.9	14.21	14.18
2012-03-17 13:00:00	17.4	19.4	34.5	118	122				0	0			0	0			0	0	-0.8	184.4	2.4	38.9	14.16	14.13
2012-03-17 14:00:00	18.7	21.4	42.9	100	127				0	0			0	0			0	0	-0.8	183.9	2.3	39.5	14.14	14.12
2012-03-17 15:00:00	13	15.6	25.4	163	163				0	0			0	0			0	0	-0.8	183.7	3.5	36.4	14.11	14.09
2012-03-17 16:00:00	13.2	15.2	27.1	117	127				0	0			0	0			0	0	-0.9	183.2	2.6	37.5	14.09	14.07
2012-03-17 17:00:00	16.1	18.3	28.9	110	129				0	0			0	0			0	0	-1	182.8	1.8	40	14.16	14.14
2012-03-17 18:00:00	7.3	8.6	18.1	112	144				0	0			0	0			0	0	-1	182.8	1	43	14	13.86
2012-03-17 19:00:00	9.5	10.2	23.2	85	103				0	0			0	0			0	0	-1.2	182.7	0.6	41.5	13.24	13.13
2012-03-17 20:00:00	8.5	7.6	20.9	48	91				0	0			0	0			0	0	-1.2	182.8	0.4	41.6	12.96	12.93
2012-03-17 21:00:00	11.8	11.8	31.8	85	85				0	0			0	0			0	0	-1.2	182.7	0.4	41.4	12.91	12.89
2012-03-17 22:00:00	16.4	16.8	33.5	69	87				0	0			0	0			0	0	-1.4	182.8	0.4	41.8	12.89	12.86
2012-03-17 23:00:00	15.6	16.8	33.4	60	95				0	0			0	0			0	0	-1.2	182.7	0	45.9	12.86	12.85
2012-03-18 00:00:00	18.1	19.6	38	78	81				0	0			0	0			0	0	-1.3	182.7	-0.2	48.2	12.86	12.84
2012-03-18 01:00:00	23.6	25.6	44.6	90	90				0	0			0	0			0	0	-1.2	182.4	-0.8	51.8	12.83	12.73
2012-03-18 02:00:00	21.9	23.9	46.2	97	100				0	0			0	0			0.1	0	-1.3	182.4	-1.2	55.5	12.81	12.79
2012-03-18 03:00:00	17.1	18.9	35.4	96	106				0	0			0	0			0	0	-1.2	182.4	-1.6	59.7	12.78	12.68
2012-03-18 04:00:00	12.5	13.8	27	84	93				0	0			0	0			0	0	-1.1	182.4	-1.8	63.5	12.75	12.73
2012-03-18 05:00:00	12.7	12.3	37.2	220	251				0	0			0	0			0	0	-1.1	182.4	-1.8	63	12.72	12.69
2012-03-18 06:00:00	20.5	20.5	54.4	220	243				0	0			0	0			0	0	-1.2	182.4	-1.6	60.4	12.71	12.68
2012-03-18 07:00:00	17.4	18.4	55.4	146	247				0	0			0	0			0	0	-1.2	182.4	-1.8	62.2	12.71	12.66
2012-03-18 08:00:00	11.8	12.9	32.5	101	205				0	0			0	0			0	0	-1.1	182.4	-1.9	67	13.22	12.93
2012-03-18 09:00:00	4.5	2.2	12.9	0	117				0	0			0	0			0	0	-1.2	182.3	-2.2	79.2	14.22	14.14
2012-03-18 10:00:00	7.5	4.2	16.6	42	65				0	0			0	0			0	0	-1.4	182.2	-2.1	78.8	14.23	14.21
2012-03-18 11:00:00	7.4	5.4	20.4	37	65				0	0			0	0			0	0	-1.2	181.9	-1.6	81.3	14.22	14.2
2012-03-18 12:00:00	13.8	13.4	36.8	288	290				0	0			0	0			0.2	0	-1.2	182.2	-1.5	79.5	14.24	14.23
2012-03-18 13:00:00	14.4	14.5	38.1	25	277				0	0			0	0			0.2	0.3	0.1	182.7	-1.4	74.7	14.27	14.24
2012-03-18 14:00:00	11.2	12.4	36.1	22	58				0	0			0	0			0.5	0.2	2.8	183.2	-2.2	83.5	14.3	14.28
2012-03-18 15:00:00	11.8	12.2	30.6	23	56				0	0			0	0			0.2	0.1	4.8	183.5	-1.8	79.8	14.31	14.29
2012-03-18 16:00:00	8.9	8.7	30.7	277	342				0	0			0	0			0.2	0.2	9.7	185.8	-2.2	86.5	14.32	14.3
2012-03-18 17:00:00	7.7	8.6	24.1	138	322				0	0			0	0			0.2	0.1	11.2	185.7	-2.5	88.5	14.23	13.97
2012-03-18 18:00:00	7.6	9.5	16.9	3	48				0	0			0	0			0.3	0.2	11.1	189.9	-3.9	94.8	13.98	13.77
2012-03-18 19:00:00	8.4	9.9	19.4	3	20				0	0			0	0			0.3	0.2	14.1	192.4	-4.6	95	13.38	13.24
2012-03-18 20:00:00	7.4	9.2	15.2	74	351				0	0			0	0			0.1	0	14.8	193.6	-5.6	94.5	12.98	12.93
2012-03-18 21:00:00	6.3	8.2	13	38	51				0	0			0	0			0	0	14.8	194.7	-6.2	94.5	12.89	12.87
2012-03-18 22:00:00	4.2	5.8	8.2	66	320				0	0			0	0			0	0	16.3	195.8	-6.5	94.2	12.86	12.79
2012-03-18 23:00:00	5	6.8	8.7	58	73				0	0			0	0			0	0	24.6	197.8	-7	94	12.84	12.82
2012-03-19 00:00:00	3.1	1.9	8.2	1	254				0	0			0	0			0	0	21.1	200.1	-7.1	94	12.82	12.79
2012-03-19 01:00:00	2.8	1.8	7.2	25	319				0	0			0	0			0	0	16.4	196.6	-7.3	94	12.79	12.79
2012-03-19 02:00:00	2.2	0.9	6	176	354				0	0			0	0			0	0	16.5	196.8	-7.5	94	12.77	12.63
2012-03-19 03:00:00	3.8	1.7	6.2	312	350				0	0			0	0			0	0	16	196.6	-8.3	94	12.73	12.64
2012-03-19 04:00:00	2.8	1.5	6.3	169	355				0	0			0	0			0	0	13.8	196.6	-8.9	93.5	12.68	12.64
2012-03-19 05:00:00	3.8	2.4	7.4	347	352				0	0			0	0			0	0	14	196.7	-8.6	93.2	12.65	12.63
2012-03-19 06:00:00	4.8	5.2	10.6	42	358				0	0			0	0			0	0	15.7	196.7	-8.9	93	12.63	12.62
2012-03-19 07:00:00	4.2	4.7	10	32	43				0	0			0	0			0	0	16.1	193.8	-9.2	92.8	12.7	12.62
2012-03-19 08:00:00	2.4	1.2	8.8	188	286				0	0			0	0			0	0	15.7	195.1	-8.8	92.2	13.89	13.64
2012-03-19 09:00:00	3.1	2.5	7.7	71	200				0	0			0	0			0	0	14.8	194.6	-7.7	90.6	14.27	14.25
2012-03-19 10:00:00	3	1.8	7	170	206				0	0			0	0			0	0	14.8	195.1	-6.5	89.5	14.21	14.21
2012-03-19 11:00:00	3.8	3.2	7.8	175	183				0	0			0	0			0	0	14.3	194.8	-5.8	88.2	14.18	14.16
2012-03-19 12:00:00	6.8	8.6	14.1	185	192				0	0			0	0			0	0	13.6	194.4	-6.3	88	14.16	14.13
2012-03-19 13:00:00	5.9	5.4	15.2	163	187				0	0			0	0			0	0	11	192.8	-4.4	86.6	14.12	14.09
2012-03-19 14:00:00	9.8	13	17.8	190	193				0	0			0	0			0	0	10.2	190.8	-5.5	87.7	14.11	14.07
2012-03-19 15:00:00	12.3	14.7	19.9	195	201				0	0			0	0			0	0	8.8	189.9	-4.8	88.5	14.12	14.07
2012-03-19 16:00:00	7.5	11	17.1	171	191				0	0			0	0			0	0	7.9	189.1	-5.5	91.5	14.26	14.22
2012-03-19 17:00:00	7.2	9.6	13.6	148	176				0	0			0	0			0	0	8	189.9	-6.4	93.5	14.33	14.32
2012-03-19 18:00:00	6.8	8.1	11.3	156	187				0	0			0	0			0	0	7.7	189.4	-6.7	94.1	14.23	14.02
2012-03-19 19:00:00	7.7	14.1	12.4	154	179				0	0			0	0			0	0	26.9	190.1	-6.8	94.3	13.41	13.27
2012-03-19 20:00:00	4.2	8.8	8.6	131	157				0	0			0	0			0	0	7.3	190.3	-7.3	94.2	12.98	12.93
2012-03-19 21:00:00	2	2	4.7	59	151				0	0			0	0			0	0	20.2	190.3	-7.5	94	12.88	12.86
2012-03-19 22:00:00	3	1.2	6.3	8	38				0	0			0	0			0	0	8.9	190.6	-8.3	93.8	12.85	12.75
2012-03-19 23:00:00	2.2	0.6	5.9	18	319				0	0			0	0			0	0	9.2	190.3	-8.8	94	12.82	12.8
2012-03-20 00:00:00	3.1	1.1	8.2	317	346				0	0			0	0			0	0	9.3	190.2	-8.7	93.6	12.8	12.79
2012-03-20 01:00:00	2.9	0.6	7.5	352	354				0	0			0	0			0	0	9.4	190.1	-8.7	93	12.78	12.77
2012-03-20 02:00:00	6.2	0.7	9.6	2	6				0	0			0	0			0	0	9.3	190.1	-8.7	91.1	12.75	12.6
2012-03-20 03:00:00	4.9	0.8	9.4	332	352				0	0			0	0			0	0	9.4	190.1	-8.3	87.3	12.73	12.63
2012-03-20 04:00:00	4	1.1	8.3	348	355				0	0			0	0			0	0	9.3	190.1	-8	84	12.7	12.68
2012-03-20 05:00:00	4.8	4.7	14.8	74	332				0	0			0	0			0	0	9.4	190.1	-8	82	12.66	12.64
2012-03-20 06:00:00	4.5	4.3	13.1	13	32				0	0			0	0			0	0	9.3	190.1	-7.6	70.8	12.64	12.62
2012-03-20 07:00:00	4.1	1.9	9.3	12	353				0	0			0	0			0	0	9.1	189.9	-7	54.3	12.73	12.65
2012-03-20 08:00:00	5.5	1.3	11.7	320	353				0	0			0	0			0	0	8.5	189.8	-5	41.2	14.01	13.65
2012-03-20 09:00:00	4.8	1	10.7	19	357				0	0			0	0			0	0	8.1	189.8	-4	34.4	14.21	14.19
2012-03-20 10:00:00	3.4	1.1	8.9	235	288				0	0			0	0			0	0	7.5	189.7	-2.3	45	14.16	14.13
2012-03-20 11:00:00	3.6	2.8	10	129	174				0	0			0	0			0	0	7.4	189.6	-1.9	53.3	14.12	14.09
2012-03-20 12:00:00	7.2	8.2	22.4	118	183				0	0			0	0			0	0	7.5	189.2	-2.2	48.5	14.14	14.12
2012-03-20 13:00:00	5.5	8.3	13.3	212	226				0	0			0	0			0	0	7.1	188.6	-1.8	51.4	14.16	14.13
2012-03-20 14:00:00	16.4	23	30.8	115	145				0	0			0	0			0	0	5.5	188.1	-1.6	41.8	14.18	14.16
2012-03-20 15:00:00	18.1	23.7	29.7	113	114				0	0			0	0			0	0	4.8	187.5	-1.6	44.4	14.21	14.18
2012-03-20 16:00:00	13.8	16.6	23.2	112	232				0	0			0	0			0	0	4.7	187.2	-1.9	47.5	14.25	14.21
2012-03-20 17:00:00	6.8	8.3	15	172	219				0	0			0	0			0	0	4.5	187	-1.9	50.3	14.3	14.28
2012-03-20 18:00:00	8.8	11.1	18.1	94	119				0	0			0	0			0	0	4.2	186.8	-2.5	54.4	14.09	13.93
2012-03-20 19:00:00	6.3	6.3	17.8	75	84				0	0			0	0			0	0	4.2	186.7	-3.3	64.7	13.29	13.16
2012-03-20 20:00:00	6.5	6.5	18.9	97	101				0	0			0	0			0	0	4.2	186.6	-3.6	70.5	12.96	12.91
2012-03-20 21:00:00	4.3	0.8	10.4	307	318				0	0			0	0			0	0	4.1	186.6	-3.6	74.3	12.88	12.73
2012-03-20 22:00:00	6.7	5.5	21.9	23	90				0	0			0	0			0	0	4	186.6	-3.2	72.2	12.86	12.81
2012-03-20 23:00:00	18.1	21.2	37	87	111				0	0			0	0			0.2	0.1	4	186.3	-2.1	69.3	12.85	12.76
2012-03-21 00:00:00	21.4	25.8	38.3	87	94				0	0			0	0			0.2	0	3.8	186.8	-2.2	74	12.84	12.81
2012-03-21 01:00:00	19.4	23.1	37.6	85	87				0	0			0	0			0.3	0.2	4.5	188.2	-2.5	78	12.82	12.81
2012-03-21 02:00:00	14.2	14.9	31.9	68	71				0	0			0	0			0	0	5.9	189.2	-2.5	81.5	12.82	12.78
2012-03-21 03:00:00	11.4	10.7	24.9	66	87				0	0			0	0			0	0	8.4	189.3	-1.6	76.5	12.79	12.77
2012-03-21 04:00:00	9.7	6.9	24.8	30	64				0	0			0	0			0	0	8.8	188.8	-1.2	75.6	12.77	12.75
2012-03-21 05:00:00	12.7	10.4	29.9	39	65				0	0			0	0			0	0	8.5	188.5	-0.2	61	12.73	12.71
2012-03-21 06:00:00	15.1	16.7	28.1	79	96				0	0			0	0			0	0	8.4	188.2	0	57.9	12.71	12.66
2012-03-21 07:00:00	9.6	6.2	24.2	42	357				0	0			0	0			0	0	8.4	188.2	-0.4	66.5	12.82	12.71
2012-03-21 08:00:00	9.6	7.5	21.4	62	66				0	0			0	0			0	0	8.2	188.2	0.1	59	13.96	13.73
2012-03-21 09:00:00	14.3	13.3	27.4	66	72				0	0			0	0			0	0	7.8	188.1	1.4	51.5	14.16	14.13
2012-03-21 10:00:00	12.2	12.3	25.6	76	94				0	0			0	0			0	0	7.3	187.8	2.1	47.1	14.12	14.07
2012-03-21 11:00:00	12.4	14.6	26.9	77	111				0	0			0	0			0	0	6.1	187.2	2.8	43.5	14.11	14.09
2012-03-21 12:00:00	17.4	22.2	32	110	113				0	0			0	0			0	0	4.7	186.6	3	42.8	14.14	14.11
2012-03-21 13:00:00	22.6	27.6	42.8	102	116				0	0			0	0			0	0	3.8	186.2	3.2	43.2	14.16	14.14
2012-03-21 14:00:00	21.6	26	39.9	99	100				0	0			0	0			0	0	3.2	185.7	3.2	41.8	14.16	14.14
2012-03-21 15:00:00	24.6	28.9	39.5	91	92				0	0			0	0			0	0	2.6	185	3	42.9	14.15	14.13
2012-03-21 16:00:00	19.8	23.1	32.2	98	101				0	0			0	0			0	0	2.2	184.6	3	46.3	14.14	14.12
2012-03-21 17:00:00	20.4	24.2	32.1	102	103				0	0			0	0			0	0	1.8	184.4	2.8	48	14.18	14.16
2012-03-21 18:00:00	12.2	16.1	22.9	94	132				0	0			0	0			0	0	1.8	184.1	2.4	46.7	14.26	14
2012-03-21 19:00:00	3.3	3.5	9.1	203	350				0	0			0	0			0	0	1.8	184	1.6	48.2	13.36	13.22
2012-03-21 20:00:00	6	1.9	10.7	301	344				0	0			0	0			0	0	1.8	183.8	1.4	45.9	12.99	12.95
2012-03-21 21:00:00	4.6	0.4	9.2	340	347				0	0			0	0			0	0	1.8	183.6	1	45.8	12.91	12.88
2012-03-21 22:00:00	2.5	0.5	6	13	332				0	0			0	0			0	0	1.8	183.6	0.5	47.9	12.89	12.88
2012-03-21 23:00:00	2.2	0.4	6.3	15	350				0	0			0	0			0	0	1.8	183.7	0.2	49	12.87	12.85
2012-03-22 00:00:00	1.7	0.4	5.4	5	328				0	0			0	0			0	0	1.8	183.8	-0.4	53.3	12.86	12.84
2012-03-22 01:00:00	5.1	1.4	11.6	297	321				0	0			0	0			0	0	1.8	183.8	0	43.6	12.84	12.82
2012-03-22 02:00:00	3.5	0.9	10.6	329	342				0	0			0	0			0	0	1.8	183.8	0	40	12.82	12.8
2012-03-22 03:00:00	3	1.2	10.8	7	68				0	0			0	0			0	0	1.6	183.8	0.2	35.4	12.8	12.79
2012-03-22 04:00:00	5.5	2.4	12.7	32	309				0	0			0	0			0	0	1.4	183.8	0.6	31.8	12.77	12.75
2012-03-22 05:00:00	5.5	2.8	20	40	358				0	0			0	0			0	0	1.4	183.8	1	25.1	12.75	12.73
2012-03-22 06:00:00	10.7	10.3	27.2	80	82				0	0			0	0			0	0	1.2	183.8	1.1	23.1	12.73	12.68
2012-03-22 07:00:00	15.8	14.8	32.6	67	73				0	0			0	0			0	0	1	183.8	0.8	25.3	12.87	12.74
2012-03-22 08:00:00	9.4	9.7	22.6	90	180				0	0			0	0			0	0	0.8	183.8	2	27.2	14.04	13.77
2012-03-22 09:00:00	7.8	7.5	21.8	120	338				0	0			0	0			0	0	1	183.8	1.8	31.5	14.13	14.11
2012-03-22 10:00:00	11.1	11.9	35.7	76	105				0	0			0	0			0	0	1	183.8	2.2	30.8	14.15	14.12
2012-03-22 11:00:00	9.1	10.2	21.1	94	146				0	0			0	0			0	0	1.1	183.7	3.7	34.2	14.12	14.09
2012-03-22 12:00:00	13.4	16.2	29.2	113	152				0	0			0	0			0	0	0.4	183.6	3.8	34.2	14.12	14.1
2012-03-22 13:00:00	20.3	22.8	36.1	108	184				0	0			0	0			0	0	-0.2	183.3	3.6	37.1	14.16	14.15
2012-03-22 14:00:00	22.7	27.1	35.2	107	111				0	0			0	0			0	0	-0.6	182.3	3.2	36.2	14.18	14.13
2012-03-22 15:00:00	25.2	29.1	37.6	107	109				0	0			0	0			0	0	-0.9	181.8	2.5	42.2	14.18	14.14
2012-03-22 16:00:00	27.3	30.5	37.2	101	107				0	0			0	0			0	0	-1.2	181.4	2.2	44.1	14.18	14.16
2012-03-22 17:00:00	26.1	29.4	36.4	100	102				0	0			0	0			0	0	-1.2	181.2	1.8	45.8	14.2	14.17
2012-03-22 18:00:00	26.2	30.1	35.4	101	102				0	0			0	0			0	0	-1.2	181.1	1.3	48.5	14.15	13.91
2012-03-22 19:00:00	11.2	11.8	26.2	82	89				0	0			0	0			0	0	-1.2	181.1	0.9	50	13.3	13.18
2012-03-22 20:00:00	5.3	2.7	16.5	26	39				0	0			0	0			0	0	-1.1	181.1	0.4	53.4	12.97	12.93
2012-03-22 21:00:00	5.8	1.6	10.9	299	333				0	0			0	0			0	0	-1.1	180.9	-0.1	55.5	12.91	12.88
2012-03-22 22:00:00	7.2	1.2	11.4	330	331				0	0			0	0			0	0	-1.2	180.9	-0.2	56.2	12.88	12.86
2012-03-22 23:00:00	2.8	0.4	7	337	339				0	0			0	0			0	0	-1	180.9	-0.6	56	12.86	12.84
2012-03-23 00:00:00	3.4	0.7	9.7	318	346				0	0			0	0			0	0	-1.1	180.9	-0.8	56.4	12.84	12.84
2012-03-23 01:00:00	3.9	0.6	7.7	2	335				0	0			0	0			0	0	-1.2	180.8	-0.8	55.1	12.82	12.81
2012-03-23 02:00:00	2.5	0.6	6.5	355	355				0	0			0	0			0	0	-1	180.8	-1.2	56.6	12.82	12.79
2012-03-23 03:00:00	3.1	0.8	8.2	18	340				0	0			0	0			0	0	-1	180.8	-1.4	64.2	12.79	12.78
2012-03-23 04:00:00	2.6	0.6	5.7	13	19				0	0			0	0			0	0	-1.1	180.9	-1.6	67.2	12.76	12.72
2012-03-23 05:00:00	3	0.8	5.2	292	328				0	0			0	0			0	0	-1	180.9	-1.4	66.2	12.73	12.7
2012-03-23 06:00:00	2.8	0.6	8	306	344				0	0			0	0			0	0	-1	180.9	-1.7	71.8	12.71	12.68
2012-03-23 07:00:00	1.6	0.6	4.4	79	339				0	0			0	0			0	0	-1.3	180.7	-2.9	89	12.91	12.73
2012-03-23 08:00:00	1.6	0.4	4.9	233	351				0	0			0	0			0	0	-1.8	180.2	-1.2	81.8	14.16	13.94
2012-03-23 09:00:00	4	3.8	8.9	206	210				0	0			0	0			0	0	-1.2	180.2	-0.2	80.3	14.15	14.14
2012-03-23 10:00:00	6.3	8.7	13.8	181	190				0	0			0	0			0	0	-0.8	180.6	1	73.9	14.14	14.11
2012-03-23 11:00:00	7.4	10.8	13.9	188	202				0	0			0	0			0	0	-0.4	180.7	2	67.7	14.14	14.12
2012-03-23 12:00:00	8.7	11.6	17.2	200	203				0	0			0	0			0	0	-0.2	179.9	2.9	63.9	14.14	14.06
2012-03-23 13:00:00	10.2	11.7	18.4	192	195				0	0			0	0			0	0	-0.3	178.8	3.6	59.6	14.12	14.11
2012-03-23 14:00:00	14.3	16.8	22.1	193	211				0	0			0	0			0	0	-0.2	178.3	3.7	56.8	14.11	14.07
2012-03-23 15:00:00	16.8	17.8	25.4	215	217				0	0			0	0			0	0	-0.2	177.8	3.6	56.4	14.12	14.09
2012-03-23 16:00:00	15.5	16.9	24.6	175	215				0	0			0	0			0	0	-0.5	177	3	57.8	14.16	14.14
2012-03-23 17:00:00	6	7.2	14.7	100	145				0	0			0	0			0	0	-0.8	177.3	1.4	67.1	14.23	14.2
2012-03-23 18:00:00	6	9.1	12.2	176	210				0	0			0	0			0	0	-0.8	177.4	1	69.2	14.21	13.92
2012-03-23 19:00:00	5.5	5	10.9	52	72				0	0			0	0			0	0	-1.1	177.4	0.4	72.8	13.31	13.19
2012-03-23 20:00:00	3.2	1.3	7.4	39	49				0	0			0	0			0	0	-1	177.4	0.2	75.2	12.97	12.86
2012-03-23 21:00:00	1	0.7	3.5	168	255				0	0			0	0			0	0	-1	177.4	0	77	12.91	12.88
2012-03-23 22:00:00	2.5	1.1	5	34	210				0	0			0	0			0	0	-1.1	177.3	-0.6	80.2	12.88	12.82
2012-03-23 23:00:00	2.9	0.6	6.1	11	322				0	0			0	0			0	0	-1.1	177.3	-0.8	80.7	12.86	12.85
2012-03-24 00:00:00	3.5	0.6	6.9	8	15				0	0			0	0			0	0	-1.1	177.4	-1.2	82	12.84	12.82
2012-03-24 01:00:00	2.9	0.5	6.2	20	358				0	0			0	0			0	0	-1.1	177.3	-1.4	79.8	12.82	12.81
2012-03-24 02:00:00	3.1	0.8	7	36	38				0	0			0	0			0	0	-1.1	177.3	-1.5	82.1	12.8	12.78
2012-03-24 03:00:00	3.1	0.6	7.8	344	345				0	0			0	0			0	0	-1.1	177.3	-1.4	72.7	12.78	12.72
2012-03-24 04:00:00	3.1	0.6	6.8	4	18				0	0			0	0			0	0	-1.1	177.2	-1.5	67	12.75	12.73
2012-03-24 05:00:00	3	0.6	7.1	10	14				0	0			0	0			0	0	-1.1	177.2	-1.5	64.7	12.72	12.71
2012-03-24 06:00:00	2.6	0.6	5.8	18	354				0	0			0	0			0	0	-1	177.2	-1.4	60	12.7	12.68
[truncated: 6,784 more rows]

## Sheet: 2013
date	wind_speed_mean_young	wind_speed_mean_flowcapt	wind_speed_maxi_young	wind_direction_mini_young	wind_direction_maxi_young	rain_year_sum_arg100	rain_year_sum_rainflow	rain_actual_sum_arg100	rain_actual_intensity_arg100_6h	rain_actual_intensity_arg100_24h	rain_intensity_mini_arg100	rain_intensity_maxi_arg100	rain_actual_intensity_rainflow_6h	rain_actual_intensity_rainflow_24h	rain_intensity_mini_rainflow	rain_intensity_maxi_rainflow	snow_drift_seg1_flowcapt	snow_drift_seg2_flowcapt	snow_height_seg1_nc	snow_height_seg2_nc	air_temperature_mean_nc	air_humidity_mean_nc	battery_voltage_mean_logger	battery_voltage_mini_logger
2013-01-01 00:00:00	10.1	3.1	31.1	338	360				0	0			0	0			0.2	0	86	236.4	0	20.9	12.86	12.84
2013-01-01 01:00:00	8.2	1.3	17.7	14	328				0	0			0	0			0	0	85.9	237.1	0.5	20.4	12.84	12.83
2013-01-01 02:00:00	10.1	2.8	24.9	6	320				0	0			0	0			0.2	0	85.8	235.8	-0.2	19	12.84	12.82
2013-01-01 03:00:00	10.2	2	25	1	323				0	0			0	0			0.1	0	85.8	236.9	-0.7	15.1	12.82	12.8
2013-01-01 04:00:00	9.2	2.3	20.4	327	342				0	0			0	0			0	0	85.7	236.2	-1.2	16	12.8	12.79
2013-01-01 05:00:00	7	1	20.1	314	329				0	0			0	0			0	0	85.7	238.8	-1.3	17.4	12.79	12.77
2013-01-01 06:00:00	7.9	1.4	18.6	318	325				0	0			0	0			0	0	85.6	240.2	-1.7	19.6	12.77	12.75
2013-01-01 07:00:00	6.5	0.6	14.2	325	345				0	0			0	0			0	0	85.6	233.6	-1.8	28.3	12.75	12.74
2013-01-01 08:00:00	6.3	0.7	12.2	324	356				0	0			0	0			0	0	85.5	236.4	-1.9	33.9	12.78	12.73
2013-01-01 09:00:00	5.1	1.3	16.7	25	80				0	0			0	0			0	0	85.4	233.2	-3.2	34.8	13.79	13.54
2013-01-01 10:00:00	13.2	6.2	29.6	262	300				0	0			0	0			0	0	85.3	230.4	-3.4	54.1	14.2	14.18
2013-01-01 11:00:00	9.4	3.5	23.9	304	329				0	0			0	0			0	0	85.4	233.6	-3.2	64.4	14.23	14.22
2013-01-01 12:00:00	17.9	9.1	42	264	267				0	0			0	0			0.5	0	85.4	234.6	-3.2	67.5	14.27	14.25
2013-01-01 13:00:00	13.3	4.8	28.3	253	271				0	0			0	0			0	0	85.3	237	-3.1	69.5	14.29	14.27
2013-01-01 14:00:00	11.3	4.7	31.6	287	302				0	0			0	0			0.2	0	85.3	232.4	-3.2	73.8	14.3	14.29
2013-01-01 15:00:00	8.9	1.8	21.4	328	339				0	0			0	0			0	0	85.2	228.8	-3	73.5	14.32	14.32
2013-01-01 16:00:00	5.8	1.1	15.6	298	318				0	0			0	0			0	0	85	229.1	-3.6	84.6	14	13.82
2013-01-01 17:00:00	4.3	0.6	10.8	17	342				0	0			0	0			0	0	87.2	228.3	-4.2	89.9	13.18	13.09
2013-01-01 18:00:00	3.7	0.4	7.3	17	17				0	0			0	0			0	0	89	227.2	-5.3	94.7	12.98	12.96
2013-01-01 19:00:00	5.2	0.6	8.6	27	35				0	0			0	0			0	0	89	228.1	-5.8	95	12.93	12.91
2013-01-01 20:00:00	7.8	1.8	11.5	46	56				0	0			0	0			0	0	88.8	226.3	-5.8	95	12.89	12.89
2013-01-01 21:00:00	6.8	1.2	11.4	52	69				0	0			0	0			0	0	89.7	226.3	-6	94.9	12.88	12.86
2013-01-01 22:00:00	2.6	0.5	7.8	63	112				0	0			0	0			0	0	90.5	226.9	-5.9	95	12.86	12.84
2013-01-01 23:00:00	3.2	0.4	6.5	6	70				0	0			0	0			0	0	90.6	226.4	-6.2	94.9	12.84	12.82
2013-01-02 00:00:00	3.8	0.4	7.8	16	332				0	0			0	0			0	0	90.5	229.9	-6.9	94.7	12.82	12.8
2013-01-02 01:00:00	2.5	0.4	5.8	327	357				0	0			0	0			0	0	90.5	227.9	-7.1	94.5	12.79	12.77
2013-01-02 02:00:00	4.7	0.8	9.2	13	40				0	0			0	0			0	0	89.9	232.8	-7.1	94.5	12.77	12.75
2013-01-02 03:00:00	6.2	1	10.7	67	71				0	0			0	0			0	0	89.8	229.7	-7	94.7	12.74	12.72
2013-01-02 04:00:00	6.5	0.6	10	67	79				0	0			0	0			0	0	90.8	239.4	-7.3	94.3	12.71	12.7
2013-01-02 05:00:00	2.1	0.4	5	4	223				0	0			0	0			0	0	91.5	225.8	-7.6	94.2	12.69	12.68
2013-01-02 06:00:00	2.5	0.4	8.2	15	71				0	0			0	0			0	0	91.2	225.1	-8	94	12.68	12.66
2013-01-02 07:00:00	3.2	0.4	5.9	21	75				0	0			0	0			0	0	90.6	223.1	-8.2	93.8	12.66	12.66
2013-01-02 08:00:00	1.4	0.4	4.8	27	106				0	0			0	0			0	0	91	223.3	-8.2	93.8	12.66	12.64
2013-01-02 09:00:00	2.5	0.4	4.8	33	54				0	0			0	0			0	0	90.3	227.2	-8.3	93.2	13.36	13
2013-01-02 10:00:00	2	0.4	7	9	51				0	0			0	0			0	0	90	229.5	-8.1	92.2	14.27	14.25
2013-01-02 11:00:00	3.3	0.4	8.3	325	329				0	0			0	0			0	0	89.8	224.8	-8.1	91	14.25	14.23
2013-01-02 12:00:00	3.2	0.4	7.2	130	176				0	0			0	0			0	0	89.7	224.8	-7.5	89.8	14.22	14.2
2013-01-02 13:00:00	3.9	1.1	8.3	184	206				0	0			0	0			0	0	89.4	223.9	-6.6	89.1	14.2	14.18
2013-01-02 14:00:00	5	1.6	10.3	193	205				0	0			0	0			0	0	89.5	226.4	-7.7	90.3	14.23	14.21
2013-01-02 15:00:00	5.3	0.4	10.2	203	203				0	0			0	0			0	0	89.5	237.9	-8.4	91.5	14.3	14.28
2013-01-02 16:00:00	4.5	0.4	8.9	210	213				0	0			0	0			0	0	89.5	240.6	-9	92.5	14.36	14.29
2013-01-02 17:00:00	3.4	1.3	8.6	43	331				0	0			0	0			0	0	89.3	255.1	-9.5	92.5	13.66	13.36
2013-01-02 18:00:00	3.9	0.8	10.6	348	348				0	0			0	0			0	0	89.2	238.2	-10.1	93	13.05	12.99
2013-01-02 19:00:00	4.4	1	10.9	315	336				0	0			0	0			0	0	89.4	226.7	-9.4	89.2	12.93	12.91
2013-01-02 20:00:00	8.4	3.4	15.9	315	328				0	0			0	0			0	0	89.3	224.4	-7.7	71.8	12.89	12.87
2013-01-02 21:00:00	6.2	2	14.8	339	360				0	0			0	0			0	0	89	224.9	-5.9	40.1	12.88	12.84
2013-01-02 22:00:00	4.6	1.4	9.8	334	339				0	0			0	0			0	0	88.8	234.6	-6	31.5	12.86	12.84
2013-01-02 23:00:00	2.9	0.5	6.2	10	358				0	0			0	0			0	0	88.8	240.6	-5.8	29.8	12.84	12.82
2013-01-03 00:00:00	2.9	0.8	6.8	12	352				0	0			0	0			0	0	88.7	241.1	-4.8	23.2	12.84	12.8
2013-01-03 01:00:00	4.1	1	8.8	28	354				0	0			0	0			0	0	88.6	237.7	-4.8	23.9	12.82	12.8
2013-01-03 02:00:00	3.2	0.7	6.9	16	33				0	0			0	0			0	0	88.5	239.4	-4.1	23.3	12.8	12.79
2013-01-03 03:00:00	3.5	0.9	6.5	9	16				0	0			0	0			0	0	88.4	236.6	-4	22.7	12.79	12.76
2013-01-03 04:00:00	3.3	0.6	7	3	4				0	0			0	0			0	0	88.3	237.7	-3.8	21.5	12.76	12.73
2013-01-03 05:00:00	1.7	0.4	4.5	339	359				0	0			0	0			0	0	88.2	239.1	-3.9	21.8	12.73	12.71
2013-01-03 06:00:00	4.1	0.8	6.8	29	358				0	0			0	0			0	0	88.1	240.2	-3.7	21.9	12.71	12.68
2013-01-03 07:00:00	3.3	0.9	7.2	11	345				0	0			0	0			0	0	88	240.1	-3.5	20.8	12.68	12.57
2013-01-03 08:00:00	3.6	0.5	7.7	10	357				0	0			0	0			0	0	88	240.2	-3	19.4	12.68	12.64
2013-01-03 09:00:00	4.7	0.7	9.5	16	354				0	0			0	0			0	0	87.7	240	-1.6	18.3	13.53	13.36
2013-01-03 10:00:00	5.1	0.4	12.1	42	303				0	0			0	0			0	0	87.3	239.8	0.6	15.7	14.1	14.09
2013-01-03 11:00:00	2.8	0.4	9.8	94	334				0	0			0	0			0	0	87	239.8	2.3	14.7	14.03	14
2013-01-03 12:00:00	3.5	0.6	7.9	42	272				0	0			0	0			0	0	86.8	239.8	2.5	15.4	13.98	13.96
2013-01-03 13:00:00	4.6	2.8	8.3	42	51				0	0			0	0			0	0	86.8	239.8	2	15.1	14	13.96
2013-01-03 14:00:00	2.9	0.6	6.8	321	327				0	0			0	0			0	0	86.5	239.7	3.8	21.9	14.02	13.99
2013-01-03 15:00:00	1.1	0.4	3.3	312	335				0	0			0	0			0	0	86.2	239.6	4.7	23.1	13.96	13.95
2013-01-03 16:00:00	2.8	1.1	6.5	16	352				0	0			0	0			0	0	86.7	239.8	2.3	25.1	14.04	14.01
2013-01-03 17:00:00	2.8	1.2	6.3	18	355				0	0			0	0			0	0	87.1	239.8	0.8	35.6	13.29	13.16
2013-01-03 18:00:00	2.6	1.6	8.7	44	317				0	0			0	0			0	0	87.2	239.9	0.1	43.6	13.03	13
2013-01-03 19:00:00	3.7	0.8	6.8	31	355				0	0			0	0			0	0	87	239.8	0	41.8	12.96	12.94
2013-01-03 20:00:00	4.2	1.1	9.2	14	28				0	0			0	0			0	0	86.9	239.9	-0.4	45.8	12.92	12.91
2013-01-03 21:00:00	6.2	1.4	11.8	28	32				0	0			0	0			0	0	87	240	-0.7	55.5	12.89	12.88
2013-01-03 22:00:00	6.5	0.6	11.4	14	17				0	0			0	0			0	0	86.8	239.9	-0.6	66.9	12.88	12.86
2013-01-03 23:00:00	2.2	0.4	6	6	325				0	0			0	0			0	0	86.8	239.9	-0.9	69.1	12.86	12.84
2013-01-04 00:00:00	4.5	0.8	9.2	32	324				0	0			0	0			0	0	86.8	240.1	-1.1	72.2	12.84	12.83
2013-01-04 01:00:00	3.6	0.4	8.3	14	348				0	0			0	0			0	0	86.8	239.9	-0.8	69.8	12.84	12.82
2013-01-04 02:00:00	4.2	0.4	8.7	20	26				0	0			0	0			0	0	86.7	239.9	-0.6	59.4	12.82	12.82
2013-01-04 03:00:00	5.4	0.5	9.6	11	16				0	0			0	0			0	0	86.5	240	-0.5	57.5	12.82	12.79
2013-01-04 04:00:00	4.7	0.7	10.7	28	349				0	0			0	0			0	0	86.5	239.9	-0.3	55.3	12.8	12.79
2013-01-04 05:00:00	6.3	0.6	13.6	1	16				0	0			0	0			0	0	86.4	240	-0.8	55.9	12.79	12.77
2013-01-04 06:00:00	6.9	0.8	14.6	6	29				0	0			0	0			0	0	86.3	240.1	-1.9	64.4	12.77	12.75
2013-01-04 07:00:00	5.9	0.8	11.8	32	348				0	0			0	0			0	0	86.3	239.9	-1.9	67.2	12.75	12.73
2013-01-04 08:00:00	4.7	0.6	11.1	7	17				0	0			0	0			0	0	86.3	240.1	-2.1	65.8	12.74	12.71
2013-01-04 09:00:00	5.3	0.5	13.7	357	357				0	0			0	0			0	0	86.2	240	-1.5	64	13.57	13.4
2013-01-04 10:00:00	5.2	0.6	11.4	328	333				0	0			0	0			0	0	85.8	239.8	2.7	40.4	14.09	14.07
2013-01-04 11:00:00	2.8	0.4	8.1	1	6				0	0			0	0			0	0	85.2	239.7	6	32.2	13.99	13.94
2013-01-04 12:00:00	5.2	1.6	8.2	28	33				0	0			0	0			0	0	85.4	239.7	3.2	43.2	13.97	13.93
2013-01-04 13:00:00	7.8	8.9	12.8	43	46				0	0			0	0			0	0	85.2	239.8	1.6	51.9	14.06	14.03
2013-01-04 14:00:00	5.2	5.9	10.1	27	270				0	0			0	0			0	0	84.4	239.7	3.3	48.4	14.07	14.04
2013-01-04 15:00:00	3.5	3	8.3	35	268				0	0			0	0			0	0	84	239.7	2.8	52.5	14.02	14
2013-01-04 16:00:00	5.1	4.3	9.6	29	30				0	0			0	0			0	0	84.2	239.9	0.6	60.1	14.11	14.07
2013-01-04 17:00:00	5.9	5.8	12.8	323	331				0	0			0	0			0	0	84.5	240.2	0.4	56.6	13.7	13.34
2013-01-04 18:00:00	7.1	5.5	15.1	14	49				0	0			0	0			0	0	84.4	240.1	-0.8	60.9	13.06	13.03
2013-01-04 19:00:00	8.6	3.5	17.6	21	38				0	0			0	0			0	0	84.3	239.9	-1.3	59.7	12.97	12.95
2013-01-04 20:00:00	4.3	0.8	11.4	4	8				0	0			0	0			0	0	84.3	240.1	-1.4	57.3	12.93	12.91
2013-01-04 21:00:00	5.8	0.9	12.9	20	337				0	0			0	0			0	0	84.3	239.9	-0.4	50.9	12.89	12.88
2013-01-04 22:00:00	6.2	2.6	15.3	7	43				0	0			0	0			0	0	84.2	239.9	-0.4	50.8	12.88	12.86
2013-01-04 23:00:00	5.9	1	12.3	28	28				0	0			0	0			0	0	84.2	240.1	-1	55.2	12.86	12.85
2013-01-05 00:00:00	6.8	2.1	19.7	37	48				0	0			0	0			0	0	84.1	240	-0.9	55	12.85	12.83
2013-01-05 01:00:00	7.3	1.9	17.4	21	26				0	0			0	0			0	0	84	239.9	-0.2	52.1	12.84	12.83
2013-01-05 02:00:00	8.2	2.9	18.4	22	351				0	0			0	0			0	0	83.8	239.8	0.3	48.9	12.83	12.82
2013-01-05 03:00:00	8.2	3	19.1	11	28				0	0			0	0			0	0	83.7	239.8	0.8	44.1	12.82	12.81
2013-01-05 04:00:00	8.2	3.1	21.1	38	40				0	0			0	0			0	0	83.5	239.9	0.2	48.5	12.82	12.8
2013-01-05 05:00:00	9.5	3.9	21.8	18	38				0	0			0	0			0	0	83.4	239.9	0.8	42.7	12.79	12.79
2013-01-05 06:00:00	7.8	2.3	18.4	12	312				0	0			0	0			0	0	83.2	239.8	0.8	42.6	12.79	12.77
2013-01-05 07:00:00	11.4	6.7	27.8	259	309				0	0			0	0			0.1	0	83.2	239.8	0.7	45.1	12.77	12.75
2013-01-05 08:00:00	10.6	6.3	29.9	216	346				0	0			0	0			0.2	0	82.8	239.8	1.2	41.7	12.77	12.74
2013-01-05 09:00:00	10.1	5.7	26.9	164	226				0	0			0	0			0.6	0	82.5	239.8	1.6	38.2	13.59	13.43
2013-01-05 10:00:00	10	6	34.8	48	115				0	0			0	0			0	0	82.2	239.6	2.8	36.3	14.05	14.02
2013-01-05 11:00:00	8.1	3.4	18.1	40	70				0	0			0	0			0	0	82	239.7	3.6	34.7	14.01	13.98
2013-01-05 12:00:00	9.9	7	25	81	115				0	0			0	0			0	0	82	239.7	3.5	36.4	14.02	14
2013-01-05 13:00:00	10.4	10.5	34	50	196				0	0			0	0			0	0	81.5	239.8	3.3	37.1	14.07	14.05
2013-01-05 14:00:00	12.3	14.9	31.7	190	205				0	0			0	0			0	0	81.7	239.8	2.2	34.6	14.21	14.14
2013-01-05 15:00:00	10.6	12.3	29.1	5	180				0	0			0	0			0	0	81.8	239.8	2.6	28.1	14.27	14.25
2013-01-05 16:00:00	10.2	12.2	33.8	61	115				0	0			0	0			0	0	82	239.7	3.5	22.2	13.91	13.64
2013-01-05 17:00:00	10	8.4	32	5	28				0	0			0	0			0	0	81.9	239.6	3.4	21.9	13.16	13.08
2013-01-05 18:00:00	10.4	10.4	27.9	118	337				0	0			0	0			0	0	81.8	239.7	2.8	24.4	13	12.98
2013-01-05 19:00:00	12.4	11.4	30.7	89	96				0	0			0	0			0	0	81.8	239.8	0.9	31.6	12.95	12.93
2013-01-05 20:00:00	10.6	8.1	20.6	38	51				0	0			0	0			0	0	81.7	239.8	1.4	29.7	12.92	12.91
2013-01-05 21:00:00	9.4	4.6	20.8	19	34				0	0			0	0			0	0	81.5	239.8	0.7	31.1	12.89	12.89
2013-01-05 22:00:00	6.5	2.2	16.4	7	45				0	0			0	0			0	0	81.6	239.9	1	27.4	12.89	12.86
2013-01-05 23:00:00	7	2.8	15.7	11	29				0	0			0	0			0	0	81.5	239.8	1.2	24.8	12.87	12.86
2013-01-06 00:00:00	6.2	1.5	15.8	4	17				0	0			0	0			0	0	81.5	239.8	1.1	24.1	12.86	12.84
2013-01-06 01:00:00	7.9	3.1	15.3	34	41				0	0			0	0			0	0	81.3	239.8	1.1	24.6	12.84	12.82
2013-01-06 02:00:00	7.4	2.3	13.7	20	31				0	0			0	0			0	0	81.3	239.9	1.4	25.1	12.82	12.82
2013-01-06 03:00:00	5	0.6	12.2	14	356				0	0			0	0			0	0	81.3	239.8	2	25.6	12.82	12.79
2013-01-06 04:00:00	6	0.8	14.2	359	359				0	0			0	0			0	0	81.3	239.8	2.2	27.6	12.79	12.77
2013-01-06 05:00:00	4.8	0.9	10.1	6	10				0	0			0	0			0	0	81.3	239.8	1.6	29.4	12.77	12.75
2013-01-06 06:00:00	4.2	0.8	7.3	24	26				0	0			0	0			0	0	81.2	239.9	1.2	33.1	12.75	12.75
2013-01-06 07:00:00	4	0.8	10.6	22	359				0	0			0	0			0	0	81.2	239.8	1.6	31.4	12.73	12.71
2013-01-06 08:00:00	5.6	1.4	11.8	15	351				0	0			0	0			0	0	81.2	239.8	2.4	31.5	12.74	12.73
2013-01-06 09:00:00	7	2.4	16.3	57	359				0	0			0	0			0	0	81.1	239.7	3	30.6	13.63	13.36
2013-01-06 10:00:00	8.4	4	22.4	19	328				0	0			0	0			0	0	81	239.7	5	28.9	14.06	14.04
2013-01-06 11:00:00	5.2	0.6	12.8	4	349				0	0			0	0			0	0	80.8	239.4	7.6	25.1	14	13.98
2013-01-06 12:00:00	6.5	1.4	11.9	6	15				0	0			0	0			0	0	80.7	239.3	7	28.9	14	13.98
2013-01-06 13:00:00	7.8	8	18.8	17	44				0	0			0	0			0	0	80.7	239.1	5.8	29.9	14.07	14.03
2013-01-06 14:00:00	4.8	7.2	12.7	29	35				0	0			0	0			0	0	80.7	239	6.4	28.9	14.11	14.08
2013-01-06 15:00:00	8.7	13.9	18.2	200	223				0	0			0	0			0	0	80.8	239.4	4.8	32.1	14.16	14.13
2013-01-06 16:00:00	9.2	13.6	23.6	145	191				0	0			0	0			0	0	80.8	239.3	5	33	14.17	14.13
2013-01-06 17:00:00	14.2	16.3	35.1	119	129				0	0			0	0			0.4	0	80.7	239.7	4.5	35.1	13.64	13.33
2013-01-06 18:00:00	13.9	14.7	36.5	105	108				0	0			0	0			0.2	0	80.8	239.8	3.4	39.6	13.06	13.03
2013-01-06 19:00:00	18.4	19.4	48.4	108	140				0	0			0	0			1.3	0	80.6	239.8	4	34.5	12.98	12.96
2013-01-06 20:00:00	13.1	12.6	36.6	110	122				0	0			0	0			0	0	80.5	239.7	2.8	38	12.95	12.93
2013-01-06 21:00:00	14.1	13.9	34.1	126	159				0	0			0	0			0	0	80.5	239.2	2.6	39.5	12.92	12.9
2013-01-06 22:00:00	11.6	10.2	32.8	122	207				0	0			0	0			0	0	80.5	238.8	2.5	33.9	12.91	12.89
2013-01-06 23:00:00	10.3	9.2	28.6	94	94				0	0			0	0			0	0	80.3	238.7	2.2	29.1	12.89	12.87
2013-01-07 00:00:00	11.6	9.5	30.4	55	59				0	0			0	0			0	0	80.2	238.4	2.4	25.3	12.88	12.85
2013-01-07 01:00:00	7.7	6.6	19.6	69	84				0	0			0	0			0	0	80.3	238.3	2.8	21.9	12.86	12.85
2013-01-07 02:00:00	8.9	6.9	26.1	46	57				0	0			0	0			0	0	80.2	238.2	3.5	20.1	12.85	12.84
2013-01-07 03:00:00	7.5	3.4	15.5	14	19				0	0			0	0			0	0	80.1	238.1	4.2	18.5	12.84	12.82
2013-01-07 04:00:00	5.1	1.5	14.7	317	357				0	0			0	0			0	0	80.1	238	3.6	18.9	12.82	12.82
2013-01-07 05:00:00	6.5	3	18.1	33	35				0	0			0	0			0	0	80	237.9	3.2	18.9	12.8	12.79
2013-01-07 06:00:00	7	2.3	18.6	344	356				0	0			0	0			0	0	80	237.9	3.3	17.6	12.79	12.77
2013-01-07 07:00:00	4.8	1.8	15.3	306	332				0	0			0	0			0	0	80	237.9	3.2	17.1	12.77	12.76
2013-01-07 08:00:00	6.8	3.2	18.6	7	13				0	0			0	0			0	0	79.9	237.8	3.6	15.7	12.77	12.74
2013-01-07 09:00:00	5.5	1.4	17.6	6	344				0	0			0	0			0	0	79.8	237.8	3.8	16.8	13.48	13.03
2013-01-07 10:00:00	5.2	0.9	10.7	34	42				0	0			0	0			0	0	79.5	237.8	5.2	16.9	14.03	14
2013-01-07 11:00:00	4.3	1	10.9	8	46				0	0			0	0			0	0	79.3	237.7	6	15.6	13.98	13.96
2013-01-07 12:00:00	6.3	4.7	13.8	20	25				0	0			0	0			0	0	79.3	237.6	5.8	16.6	13.98	13.95
2013-01-07 13:00:00	5	2	14.9	6	37				0	0			0	0			0	0	79.2	237.4	6.6	16.1	14	13.98
2013-01-07 14:00:00	6.8	10.1	14.1	52	54				0	0			0	0			0	0	79.3	237.1	5.8	15.1	14.06	14.03
2013-01-07 15:00:00	5.4	9.1	10.4	12	37				0	0			0	0			0	0	79.5	236.8	5.6	16.2	14.14	14.1
2013-01-07 16:00:00	1.4	1.5	3.8	303	346				0	0			0	0			0	0	79.2	236.8	6.5	16.6	14.13	14.11
2013-01-07 17:00:00	3	4.8	9.3	339	350				0	0			0	0			0	0	79.5	236.7	4.6	20.8	13.68	13.36
2013-01-07 18:00:00	6.3	10.7	11.8	21	31				0	0			0	0			0	0	79.5	236.5	4	21.8	13.07	13.03
2013-01-07 19:00:00	3	3.5	6.7	350	358				0	0			0	0			0	0	79.5	236.4	3.9	21.8	12.98	12.95
2013-01-07 20:00:00	5.2	7.8	9.6	15	22				0	0			0	0			0	0	79.3	236.4	3.8	22.4	12.94	12.93
2013-01-07 21:00:00	5.2	5	9.7	23	354				0	0			0	0			0	0	79.3	236.3	3.8	21	12.91	12.89
2013-01-07 22:00:00	7.6	6.5	12.6	6	351				0	0			0	0			0	0	79.2	236.2	3.8	20.2	12.89	12.88
2013-01-07 23:00:00	5.6	4.6	10.7	10	359				0	0			0	0			0	0	79.3	236.2	3.6	20.2	12.89	12.88
2013-01-08 00:00:00	4.4	3.5	8.8	11	352				0	0			0	0			0	0	79.2	236.1	3.5	20.2	12.88	12.86
2013-01-08 01:00:00	3.5	1.4	8	340	348				0	0			0	0			0	0	79.2	235.9	3.7	18.8	12.86	12.85
2013-01-08 02:00:00	4	1.2	6.8	341	353				0	0			0	0			0	0	79.2	235.8	3.6	18.6	12.85	12.84
2013-01-08 03:00:00	3.5	1.2	8.9	6	343				0	0			0	0			0	0	79.1	235.8	3.4	19.2	12.84	12.82
2013-01-08 04:00:00	3.4	0.4	6	0	11				0	0			0	0			0	0	79	235.6	3.3	19.4	12.82	12.8
2013-01-08 05:00:00	3.5	0.8	7.8	6	16				0	0			0	0			0	0	79	235.6	3	19.5	12.8	12.78
2013-01-08 06:00:00	2.3	0.4	5.6	350	358				0	0			0	0			0	0	79	235.5	2.9	19.1	12.79	12.77
2013-01-08 07:00:00	2.7	0.6	6.2	353	358				0	0			0	0			0	0	79	235.4	2.8	19	12.77	12.74
2013-01-08 08:00:00	1.8	0.4	5.6	12	351				0	0			0	0			0	0	79	235.3	2.2	20.9	12.75	12.73
2013-01-08 09:00:00	2.5	0.4	6	9	334				0	0			0	0			0	0	78.7	235.2	3.2	19.4	13.46	12.98
2013-01-08 10:00:00	1.4	0.4	4.5	78	310				0	0			0	0			0	0	78	235.1	6	16.4	14.06	14.03
2013-01-08 11:00:00	1.6	0.4	4.8	2	335				0	0			0	0			0	0	77.9	235	6.8	16.6	13.97	13.93
2013-01-08 12:00:00	3	1.1	6.7	29	29				0	0			0	0			0	0	78.5	235.2	4.1	21.1	14.07	14.01
2013-01-08 13:00:00	2.8	0.6	6.3	22	323				0	0			0	0			0	0	77.9	235.1	6.8	19.5	14.02	13.99
2013-01-08 14:00:00	1.2	0.4	3.6	7	334				0	0			0	0			0	0	77.5	234.7	8.2	20.2	13.94	13.92
2013-01-08 15:00:00	1.4	0.4	4.3	19	319				0	0			0	0			0	0	77.5	234.2	8.1	20.1	13.93	13.91
2013-01-08 16:00:00	1.9	0.4	4.8	327	350				0	0			0	0			0	0	78	234	5.9	24.4	13.96	13.94
2013-01-08 17:00:00	2.8	5.2	6.6	33	355				0	0			0	0			0	0	78.5	233.9	2.8	29.1	13.43	13.21
2013-01-08 18:00:00	5.8	11.2	10.8	15	22				0	0			0	0			0	0	78.5	233.7	2.4	23.1	13.04	13
2013-01-08 19:00:00	6.3	12.7	11.9	3	25				0	0			0	0			0	0	78.5	233.7	2.5	19.5	12.97	12.95
2013-01-08 20:00:00	6.5	11.1	13.9	20	21				0	0			0	0			0	0	78.4	233.6	2.8	17.1	12.93	12.91
2013-01-08 21:00:00	5.8	10.4	13.9	22	24				0	0			0	0			0	0	78.3	233.5	3.1	15.6	12.91	12.89
2013-01-08 22:00:00	8	9.2	12.9	9	11				0	0			0	0			0	0	78.2	233.4	3.5	14.8	12.89	12.87
2013-01-08 23:00:00	7.5	5.8	13.8	6	15				0	0			0	0			0	0	78.2	233.3	4.2	14.8	12.87	12.86
2013-01-09 00:00:00	6.2	3.5	12.9	24	351				0	0			0	0			0	0	78.2	233.2	4.2	14.6	12.86	12.86
2013-01-09 01:00:00	6.1	2.4	11.2	13	19				0	0			0	0			0	0	78.2	233.2	4.2	14.9	12.85	12.84
2013-01-09 02:00:00	5.3	1.7	9.6	357	360				0	0			0	0			0	0	78.2	233.1	4.2	14.9	12.84	12.82
2013-01-09 03:00:00	5.8	1.7	11.3	10	355				0	0			0	0			0	0	78.1	233	4.6	13.8	12.82	12.82
2013-01-09 04:00:00	6.2	2	12.8	351	358				0	0			0	0			0	0	78	232.9	4.7	13.8	12.82	12.8
2013-01-09 05:00:00	6.5	1.6	10.7	359	359				0	0			0	0			0	0	78	232.9	4.6	14.4	12.79	12.78
2013-01-09 06:00:00	4.2	1.1	8.1	3	3				0	0			0	0			0	0	78	232.9	4.2	14.8	12.79	12.77
2013-01-09 07:00:00	7.1	1.3	11.2	25	28				0	0			0	0			0	0	77.8	232.8	4	15.6	12.77	12.75
2013-01-09 08:00:00	6.1	1.5	11.6	12	13				0	0			0	0			0	0	77.8	232.8	4.2	14.4	12.76	12.74
2013-01-09 09:00:00	5	0.8	9.9	7	359				0	0			0	0			0	0	77.8	232.7	4.8	13.7	13.53	13.12
2013-01-09 10:00:00	5.5	3	8.7	4	16				0	0			0	0			0	0	77.7	232.7	6.2	15.8	14.03	14.01
2013-01-09 11:00:00	2.1	0.6	5.5	31	311				0	0			0	0			0	0	77	232.5	8.8	11.9	13.96	13.93
2013-01-09 12:00:00	4.1	0.5	8.1	4	32				0	0			0	0			0	0	77.2	232.4	7.8	14.9	13.93	13.91
2013-01-09 13:00:00	3.2	0.4	5.5	24	328				0	0			0	0			0	0	77.2	232.3	7.5	17.4	14	13.96
2013-01-09 14:00:00	1.8	0.4	5.1	19	334				0	0			0	0			0	0	77.2	231.9	7.8	16.9	13.98	13.96
2013-01-09 15:00:00	2.7	0.7	6.5	10	28				0	0			0	0			0	0	77.4	231.7	6	20.3	14.05	14.02
2013-01-09 16:00:00	2.5	0.4	5.5	16	329				0	0			0	0			0	0	77.5	231.6	4.7	21.1	14.13	14.09
2013-01-09 17:00:00	1.4	0.6	4.7	30	337				0	0			0	0			0	0	77.8	231.5	3.1	23.2	13.77	13.42
2013-01-09 18:00:00	1.2	0.8	3.7	22	356				0	0			0	0			0	0	77.8	231.4	2.2	23.6	13.07	13.02
2013-01-09 19:00:00	0.8	0.4	3.8	8	21				0	0			0	0			0	0	77.8	231.4	1.4	23.4	12.96	12.94
2013-01-09 20:00:00	0.8	0.8	3.6	18	23				0	0			0	0			0	0	77.8	231.3	1.1	24.4	12.92	12.91
2013-01-09 21:00:00	1.6	1.1	4.5	12	17				0	0			0	0			0	0	77.7	231.2	0.8	24.9	12.89	12.88
2013-01-09 22:00:00	3.5	3.3	7.4	14	360				0	0			0	0			0	0	77.5	231.2	0.9	22.4	12.87	12.86
2013-01-09 23:00:00	1.9	2.6	5.5	11	45				0	0			0	0			0	0	77.5	231.2	0.4	22.8	12.86	12.84
2013-01-10 00:00:00	1.6	2.8	5.2	312	354				0	0			0	0			0	0	77.7	231.1	0.1	23.6	12.84	12.82
2013-01-10 01:00:00	3.8	6.5	7.1	42	283				0	0			0	0			0	0	77.5	231.1	-0.5	25.8	12.83	12.82
2013-01-10 02:00:00	4.8	6.6	8.8	34	36				0	0			0	0			0	0	77.4	231	-0.6	27.1	12.82	12.8
2013-01-10 03:00:00	3.6	4.2	7.8	7	31				0	0			0	0			0	0	77.4	230.9	-0.9	27.1	12.8	12.79
2013-01-10 04:00:00	2.1	2.3	5.7	17	318				0	0			0	0			0	0	77.5	230.8	-1.8	28.3	12.79	12.77
2013-01-10 05:00:00	6	5.2	11.2	29	33				0	0			0	0			0	0	77.2	230.8	-2.6	31.8	12.77	12.74
2013-01-10 06:00:00	8.4	7.2	14.9	38	42				0	0			0	0			0	0	77.2	230.7	-3.2	36	12.73	12.71
2013-01-10 07:00:00	6.6	4.2	11.8	37	45				0	0			0	0			0	0	77.2	230.8	-3.6	38.1	12.71	12.71
2013-01-10 08:00:00	3.4	1.3	7.7	23	351				0	0			0	0			0	0	77.2	230.7	-4.1	39.5	12.71	12.68
2013-01-10 09:00:00	7.4	4.2	13	38	49				0	0			0	0			0	0	77.2	230.7	-4	42	13.79	13.48
2013-01-10 10:00:00	7	4.4	12.5	56	67				0	0			0	0			0	0	77.2	230.6	-3.8	43.2	14.22	14.2
2013-01-10 11:00:00	5.2	5.6	12.2	35	65				0	0			0	0			0	0	77.1	230.6	-3.8	46	14.19	14.16
2013-01-10 12:00:00	7.2	6.5	14.4	56	70				0	0			0	0			0	0	77.2	230.4	-4.7	53.6	14.23	14.21
2013-01-10 13:00:00	6	5.4	13.6	107	112				0	0			0	0			0	0	77.2	230.3	-4.5	61	14.25	14.23
2013-01-10 14:00:00	10.8	9.4	17.6	73	88				0	0			0	0			0	0	77	230.1	-4.3	72.5	14.23	14.2
2013-01-10 15:00:00	5.5	2.4	10.7	89	100				0	0			0	0			0	0	77	230	-4.8	87.8	14.26	14.22
2013-01-10 16:00:00	5.8	2.3	15.2	113	206				0	0			0	0			0	0	76.9	230.2	-5	94.5	14.34	14.32
2013-01-10 17:00:00	9.1	5.9	17.6	193	197				0	0			0	0			0.2	0.1	77.3	230.2	-4.8	95	13.56	13.34
2013-01-10 18:00:00	10.7	5.1	21.4	152	205				0	0			0	0			0.6	0.4	77.8	231	-4.8	95.3	13.05	13
2013-01-10 19:00:00	8.6	1.1	18.4	104	154				0	0			0	0			0.3	0.2	78.7	231.2	-4.4	95.8	12.94	12.92
2013-01-10 20:00:00	8.6	1.6	19.1	146	148				0	0			0	0			0.6	0.7	80.3	232.2	-4.4	96	12.91	12.89
2013-01-10 21:00:00	8.8	3.2	19.8	148	193				0	0			0	0			1.1	0.3	81.3	233	-4.3	96.1	12.89	12.86
2013-01-10 22:00:00	7.8	2.5	14.4	103	148				0	0			0	0			0.2	0.2	82.2	233.9	-4.6	96	12.86	12.86
2013-01-10 23:00:00	7.5	2.9	12.9	120	132				0	0			0	0			0.4	0.3	82.7	234.6	-4.8	96	12.86	12.84
2013-01-11 00:00:00	4.3	0.6	10.6	102	125				0	0			0	0			0	0	83.1	234.3	-4.7	96.2	12.84	12.82
2013-01-11 01:00:00	4.2	1.4	9.4	108	141				0	0			0	0			0.3	0.2	83.2	236.1	-4.6	96.3	12.82	12.8
2013-01-11 02:00:00	9.6	5.2	28.6	123	177				0	0			0	0			0.6	0.2	84.6	236.6	-4.7	96.2	12.79	12.79
2013-01-11 03:00:00	7.2	1.2	16.2	87	112				0	0			0	0			0.2	0.1	84.6	236.8	-5.3	96	12.77	12.75
2013-01-11 04:00:00	18.1	14.4	48.6	174	210				0	0			0	0			6.9	0.9	86.5	237.6	-5.8	95.6	12.73	12.71
2013-01-11 05:00:00	21.8	20.9	40.5	206	214				0	0			0	0			4.8	0.6	90.6	238.3	-6.2	95.4	12.7	12.68
2013-01-11 06:00:00	34.1	42.4	58.1	218	222				0	0			0	0			17.2	1.1	117.5	236.6	-7.2	94.7	12.68	12.66
2013-01-11 07:00:00	21.3	28.5	36.6	213	216				0	0			0	0			6	0.2	117	240.7	-7.5	94.6	12.66	12.65
2013-01-11 08:00:00	18.9	28.8	36.6	209	215				0	0			0	0			3.6	0.2	112.2	240.8	-7.6	94.6	12.66	12.64
2013-01-11 09:00:00	11.4	13.3	21.8	208	221				0	0			0	0			0.4	0.1	147.3	235.7	-7.6	94.5	12.79	12.7
2013-01-11 10:00:00	7.5	6.2	17.4	184	209				0	0			0	0			0.2	0	210.3	234.8	-7.2	94.5	13.55	13.3
2013-01-11 11:00:00	5.5	1.4	11	129	161				0	0			0	0			0.1	0	221.4	249	-6.6	94.9	14.25	14.17
2013-01-11 12:00:00	5.8	3.4	16.1	135	170				0	0			0	0			0.1	0	131.2	231.9	-6.1	94	14.25	14.23
2013-01-11 13:00:00	7	6.9	16.6	194	194				0	0			0	0			0.4	0	132.8	220.2	-5.9	96.1	14.26	14.25
2013-01-11 14:00:00	5.5	4	12.8	158	166				0	0			0	0			0.2	0	114.7	231.4	-6.3	95.5	14.29	14.23
2013-01-11 15:00:00	5	2.7	11.6	117	130				0	0			0	0			0.1	0	109.2	239.1	-6.8	95.5	14.28	14.17
2013-01-11 16:00:00	5.1	2	8.4	93	102				0	0			0	0			0	0	107.1	271.4	-7.4	95	14.22	14.04
2013-01-11 17:00:00	4.2	1.6	10.4	72	202				0	0			0	0			0	0	109.2	240.1	-8.1	94.9	13.5	13.32
2013-01-11 18:00:00	3.2	0.4	5.5	42	49				0	0			0	0			0	0	107	258.7	-9.1	93.9	13.06	13
2013-01-11 19:00:00	0.9	0.6	3.4	202	202				0	0			0	0			0	0	106.8	252.1	-9.3	93.5	12.95	12.91
2013-01-11 20:00:00	2.3	0.8	6.2	142	198				0	0			0	0			0	0	106.6	221.2	-9.3	93.6	12.9	12.88
2013-01-11 21:00:00	2	0.8	4.8	185	210				0	0			0	0			0	0	106.2	221.4	-9.4	93.6	12.87	12.86
2013-01-11 22:00:00	0	0.4	1	172	172				0	0			0	0			0	0	106.2	221.2	-9.8	93.5	12.85	12.84
2013-01-11 23:00:00	0	0.4	0						0	0			0	0			0	0	108.7	222.3	-10.2	93.2	12.83	12.81
2013-01-12 00:00:00	0.9	0.4	3.7	69	337				0	0			0	0			0	0	105.4	241	-10.9	92.8	12.81	12.79
2013-01-12 01:00:00	1.6	0.4	3.5	0	319				0	0			0	0			0	0	105.2	244.1	-10.9	92.9	12.78	12.75
2013-01-12 02:00:00	2.8	0.4	4.6	6	11				0	0			0	0			0	0	104.8	220.5	-10.4	92.7	12.75	12.73
2013-01-12 03:00:00	2.5	0.6	5.1	11	360				0	0			0	0			0	0	104.8	224.3	-10.2	92.7	12.72	12.7
2013-01-12 04:00:00	1.6	0.4	3.4	329	357				0	0			0	0			0	0	104.8	227.9	-10.4	92.7	12.68	12.65
2013-01-12 05:00:00	1.8	0.4	4.2	4	338				0	0			0	0			0	0	105	238.9	-10.1	92.5	12.63	12.58
2013-01-12 06:00:00	2.5	0.4	5.7	10	359				0	0			0	0			0	0	105.2	240.8	-9.7	92.1	12.62	12.59
2013-01-12 07:00:00	2	0.4	5.3	329	341				0	0			0	0			0	0	105.3	240.7	-9.2	92.5	12.61	12.59
2013-01-12 08:00:00	0.2	0.4	2.5	339	339				0	0			0	0			0	0	105.3	240.5	-9.1	92.5	12.61	12.59
2013-01-12 09:00:00	0	0.4	0						0	0			0	0			0	0	104.8	240.4	-7.9	91.7	13.43	13.32
2013-01-12 10:00:00	2	0.4	6.1	8	336				0	0			0	0			0	0	104.2	240.4	-5.5	91.5	14.23	14.21
2013-01-12 11:00:00	2.1	0.4	4.7	8	329				0	0			0	0			0	0	103.7	235.4	-4.3	91.3	14.16	14.13
2013-01-12 12:00:00	0.6	1.2	3.3	23	320				0	0			0	0			0	0	103	230.2	-1.2	93.3	14.07	14.04
2013-01-12 13:00:00	0.8	0.8	4.9	311	314				0	0			0	0			0	0	102.8	239.3	-0.4	94.5	14.04	14.01
2013-01-12 14:00:00	2.2	0.4	6	333	360				0	0			0	0			0	0	103.5	234.6	-3.6	94.5	14.16	14.11
2013-01-12 15:00:00	1.6	0.4	6.1	336	342				0	0			0	0			0	0	103.8	240.3	-4.9	93	14.21	14.18
2013-01-12 16:00:00	1.7	0.4	4.5	306	340				0	0			0	0			0	0	104.5	240.7	-7	93.5	14.32	14.29
2013-01-12 17:00:00	2	0.5	5.1	330	333				0	0			0	0			0	0	104.8	240.8	-7.8	93.5	13.75	13.46
2013-01-12 18:00:00	4	0.4	7.6	32	359				0	0			0	0			0	0	104.8	240.7	-8.2	92.9	13.09	13.02
2013-01-12 19:00:00	3.9	0.4	7.9	309	321				0	0			0	0			0	0	104.8	240.9	-8.1	93	12.95	12.93
2013-01-12 20:00:00	4.3	0.4	11.4	6	17				0	0			0	0			0	0	104.5	240.7	-7.5	93.5	12.9	12.89
2013-01-12 21:00:00	2.5	0.4	6.7	68	311				0	0			0	0			0	0	104.2	240.4	-7.6	94.2	12.88	12.86
2013-01-12 22:00:00	4.1	0.4	7	11	350				0	0			0	0			0	0	104.2	240.5	-7.5	94	12.86	12.84
2013-01-12 23:00:00	4.5	0.4	9.8	306	330				0	0			0	0			0	0	103.9	240.3	-7.2	94.2	12.84	12.82
2013-01-13 00:00:00	4.5	0.4	8.4	4	13				0	0			0	0			0	0	103.2	240.5	-7.9	94.3	12.82	12.82
2013-01-13 01:00:00	4.5	0.4	14.6	11	322				0	0			0	0			0	0	104.4	266.4	-7.5	94.5	12.82	12.8
2013-01-13 02:00:00	6.7	0.4	25.4	268	315				0	0			0	0			0	0	105.2	275	-6.9	94.8	12.8	12.79
2013-01-13 03:00:00	4.9	0.4	11.6	291	310				0	0			0	0			0	0	105.6	275	-7	94.8	12.79	12.77
2013-01-13 04:00:00	2.8	0.4	6.8	334	335				0	0			0	0			0	0	104.7	275	-7.3	94.8	12.77	12.77
2013-01-13 05:00:00	4.7	0.4	11.1	9	295				0	0			0	0			0	0	104.5	275	-7.5	94.5	12.75	12.73
2013-01-13 06:00:00	3	0.4	10.3	21	346				0	0			0	0			0	0	104.1	275	-7.5	94.4	12.72	12.71
2013-01-13 07:00:00	3.1	0.4	9.3	7	326				0	0			0	0			0	0	103.3	275	-7.9	94.5	12.68	12.67
2013-01-13 08:00:00	3.6	0.4	7.8	7	331				0	0			0	0			0	0	102.7	275	-8.4	94.3	12.66	12.64
2013-01-13 09:00:00	4.5	0.4	10.8	21	352				0	0			0	0			0	0	102.3	275	-8.2	93.8	13.66	13.38
2013-01-13 10:00:00	2.5	0.4	9.2	8	339				0	0			0	0			0	0	102	272	-6.8	92.2	14.25	14.22
2013-01-13 11:00:00	4.3	0.4	8.9	15	19				0	0			0	0			0	0	103.5	246.9	-6.3	90.5	14.18	14.15
2013-01-13 12:00:00	2	0.5	4.6	51	242				0	0			0	0			0	0	102.8	266.9	-2	92.4	14.09	14.06
2013-01-13 13:00:00	1.6	0.6	4.3	165	240				0	0			0	0			0	0	102.6	245.2	-0.9	98.3	14.09	14.07
2013-01-13 14:00:00	2.6	1.1	6.5	175	210				0	0			0	0			0	0	102.5	253.7	-0.8	98.8	14.13	14.11
2013-01-13 15:00:00	2.4	0.8	5.7	80	158				0	0			0	0			0	0	103	245	-3.9	96.9	14.13	14.11
2013-01-13 16:00:00	1	0.5	5	118	181				0	0			0	0			0	0	103.3	240.1	-6	95.8	14.27	14.21
2013-01-13 17:00:00	2.1	0.4	5	67	273				0	0			0	0			0	0	103.8	240.3	-8.2	94.8	13.66	13.32
2013-01-13 18:00:00	1	0.4	5.3	192	309				0	0			0	0			0	0	103.6	240.6	-8.9	94.2	13.03	12.98
2013-01-13 19:00:00	3.8	0.4	8.8	30	42				0	0			0	0			0	0	103.5	240.4	-9.2	93.9	12.93	12.91
2013-01-13 20:00:00	6.1	0.4	11.2	62	68				0	0			0	0			0	0	103.4	240.6	-9.3	93.8	12.89	12.86
2013-01-13 21:00:00	9	1.2	13.3	31	61				0	0			0	0			0	0	103.3	240.6	-9.7	93.2	12.86	12.84
2013-01-13 22:00:00	5.8	0.6	11.2	11	339				0	0			0	0			0	0	103.2	240.5	-9.8	93.2	12.84	12.82
2013-01-13 23:00:00	2.5	0.4	7.2	319	348				0	0			0	0			0	0	103	240.6	-10.2	93.4	12.82	12.81
2013-01-14 00:00:00	3.3	0.4	6.2	16	358				0	0			0	0			0	0	102.8	240.5	-10.6	93.1	12.8	12.79
2013-01-14 01:00:00	5.1	0.4	12.8	11	69				0	0			0	0			0	0	102.8	240.6	-10.6	92.9	12.79	12.77
2013-01-14 02:00:00	4.4	0.4	11.2	23	33				0	0			0	0			0	0	102.7	240.8	-10.4	92.9	12.77	12.75
2013-01-14 03:00:00	7.4	0.5	18.6	37	65				0	0			0	0			0	0	102.5	240.8	-10.7	92.5	12.75	12.74
2013-01-14 04:00:00	3.5	0.4	11.7	32	250				0	0			0	0			0	0	102.1	240.6	-10.7	92.8	12.73	12.71
2013-01-14 05:00:00	2.2	0.4	6.2	207	248				0	0			0	0			0	0	101.7	240.2	-10.7	93	12.71	12.68
2013-01-14 06:00:00	2.1	0.4	5	160	201				0	0			0	0			0	0	100.8	240.4	-10.8	93	12.67	12.66
2013-01-14 07:00:00	2.4	0.4	5.5	162	202				0	0			0	0			0	0	100.7	240.6	-10.8	92.9	12.64	12.62
2013-01-14 08:00:00	1.8	0.4	4.5	145	157				0	0			0	0			0	0	100.8	240.7	-10.9	92.8	12.62	12.61
2013-01-14 09:00:00	2.3	0.4	4.4	110	150				0	0			0	0			0	0	101.7	240.6	-10.8	92.7	13.2	12.84
2013-01-14 10:00:00	2.9	0.4	5.3	68	75				0	0			0	0			0	0	101.9	240.5	-10.7	92.2	14.3	14.29
2013-01-14 11:00:00	4.7	0.4	7.5	79	99				0	0			0	0			0	0	101.2	240.6	-10.6	92	14.28	14.27
2013-01-14 12:00:00	2.5	0.4	6.5	33	156				0	0			0	0			0	0	100.9	240.6	-9.4	91.8	14.25	14.18
2013-01-14 13:00:00	2.5	0.4	7	175	186				0	0			0	0			0	0	101.8	240.4	-7.6	93	14.23	14.22
2013-01-14 14:00:00	2.5	0.4	6.5	164	212				0	0			0	0			0	0	101.7	240.4	-7.8	94.8	14.29	14.27
2013-01-14 15:00:00	2.8	0.4	5.5	197	201				0	0			0	0			0	0	100.5	240.8	-8.2	94.8	14.31	14.29
2013-01-14 16:00:00	4.2	0.4	7.3	194	203				0	0			0	0			0	0	100.5	240.7	-9.7	94.4	14.37	14.35
2013-01-14 17:00:00	1.6	0.4	5.5	110	121				0	0			0	0			0	0	100.5	240.7	-11.2	92.8	13.76	13.5
2013-01-14 18:00:00	2.3	0.4	6.5	135	211				0	0			0	0			0	0	100.8	240.9	-11.4	92.5	13.11	13.04
2013-01-14 19:00:00	2.4	0.4	7	75	214				0	0			0	0			0	0	101.2	240.7	-11.7	92.4	12.93	12.91
2013-01-14 20:00:00	2.8	0.4	6.6	84	115				0	0			0	0			0	0	101	243.3	-11.6	92.4	12.89	12.87
2013-01-14 21:00:00	4.3	0.4	9.2	73	95				0	0			0	0			0	0	101	263.8	-11.9	92.2	12.86	12.84
2013-01-14 22:00:00	8.2	0.4	13.2	46	47				0	0			0	0			0	0	102.2	241.8	-12.8	91.5	12.84	12.82
2013-01-14 23:00:00	1.6	0.4	4.7	232	336				0	0			0	0			0	0	102.4	257.9	-13	91.5	12.82	12.79
2013-01-15 00:00:00	3.2	0.4	9.2	24	331				0	0			0	0			0	0	102.2	254.2	-13.6	91.5	12.79	12.77
2013-01-15 01:00:00	4.8	0.4	8.7	11	325				0	0			0	0			0	0	102.3	240.6	-13.8	90.8	12.77	12.75
2013-01-15 02:00:00	6.3	0.4	10.6	13	15				0	0			0	0			0	0	102.6	240.7	-13.3	89.2	12.73	12.72
2013-01-15 03:00:00	4.6	0.4	9	17	23				0	0			0	0			0	0	102.5	240.7	-13.1	89.2	12.71	12.7
2013-01-15 04:00:00	4.4	0.4	8.9	28	357				0	0			0	0			0	0	102.5	240.9	-12.8	88.9	12.68	12.66
2013-01-15 05:00:00	2.8	0.4	6.1	349	354				0	0			0	0			0	0	102.8	240.3	-12.2	89	12.64	12.62
2013-01-15 06:00:00	3.2	0.4	8.3	15	314				0	0			0	0			0	0	102.7	240.6	-11.9	88.9	12.61	12.59
2013-01-15 07:00:00	7	0.4	19.1	22	275				0	0			0	0			0	0	102.5	240.6	-11.9	89	12.59	12.57
2013-01-15 08:00:00	3.9	0.4	11.3	15	29				0	0			0	0			0	0	102.2	240.7	-11.8	89.6	12.59	12.57
2013-01-15 09:00:00	4.1	0.4	11.2	320	349				0	0			0	0			0	0	102.5	240.7	-11.9	91.2	12.97	12.77
2013-01-15 10:00:00	3.9	0.4	8.4	36	282				0	0			0	0			0	0	102.5	240.7	-11.3	91.3	14.21	13.97
2013-01-15 11:00:00	3.8	0.4	10.4	258	341				0	0			0	0			0	0	103.5	236.4	-10.3	90.2	14.28	14.26
2013-01-15 12:00:00	1.8	0.4	7.4	117	291				0	0			0	0			0	0	102	233.4	-8.8	90	14.23	14.21
2013-01-15 13:00:00	4	0.5	8.7	80	150				0	0			0	0			0	0	103	240.1	-9.1	91	14.21	14.19
2013-01-15 14:00:00	8.6	0.8	16.9	84	102				0	0			0	0			0	0	104.2	259.3	-11.7	90.3	14.27	14.25
2013-01-15 15:00:00	8.8	0.6	15	78	98				0	0			0	0			0	0	104.4	275	-11.5	90	14.29	14.26
2013-01-15 16:00:00	10.8	1	17.5	94	95				0	0			0	0			0	0	105.3	275	-11.9	90.5	14.36	14.34
2013-01-15 17:00:00	8.1	0.8	14.5	23	72				0	0			0	0			0	0	104.9	275	-13.2	91	13.97	13.65
2013-01-15 18:00:00	9.1	0.6	14.2	25	39				0	0			0	0			0	0	104.8	275	-14.3	90.7	13.21	13.1
2013-01-15 19:00:00	4.8	0.4	10.5	52	197				0	0			0	0			0	0	112.7	275	-14.1	90.7	12.95	12.92
2013-01-15 20:00:00	5.2	0.4	10.2	36	66				0	0			0	0			0	0	109.8	275	-13.9	90.7	12.89	12.87
2013-01-15 21:00:00	8.2	0.4	12.8	79	85				0	0			0	0			0	0	105.8	275	-14.1	90.7	12.86	12.84
2013-01-15 22:00:00	10.1	0.8	24.1	116	203				0	0			0	0			0	0	114.5	272.5	-14.2	90.6	12.84	12.8
2013-01-15 23:00:00	10.2	0.7	22.1	133	206				0	0			0	0			0	0	109.5	239.2	-14.4	90.5	12.82	12.79
2013-01-16 00:00:00	7.2	0.4	15.9	126	162				0	0			0	0			0	0	108.7	275	-14.7	90.3	12.79	12.79
2013-01-16 01:00:00	7.4	0.6	16.8	167	167				0	0			0	0			0	0	110.2	275	-14.7	90.2	12.77	12.77
2013-01-16 02:00:00	8.2	0.8	17.6	148	168				0	0			0	0			0	0	112.6	275	-14.7	90.2	12.75	12.74
2013-01-16 03:00:00	6.7	0.4	17.3	149	150				0	0			0	0			0	0	112.2	275	-14.9	90.2	12.73	12.72
2013-01-16 04:00:00	4.9	0.6	18.7	134	243				0	0			0	0			0	0	110.8	275	-15.3	90	12.71	12.7
2013-01-16 05:00:00	4.6	0.5	17.8	22	144				0	0			0	0			0	0	115.6	275	-16.1	89.7	12.67	12.66
2013-01-16 06:00:00	13.2	1.8	29.6	58	337				0	0			0	0			0	0	109.9	262.8	-16.1	89.3	12.62	12.59
2013-01-16 07:00:00	7.3	0.4	14	47	55				0	0			0	0			0	0	108.2	264.6	-16.6	89.1	12.57	12.55
2013-01-16 08:00:00	2.6	0.4	6	52	336				0	0			0	0			0	0	108	275	-17	89.2	12.55	12.52
2013-01-16 09:00:00	4.3	0.4	7.9	4	41				0	0			0	0			0	0	107.8	250.1	-16.5	87.8	13.54	13.45
2013-01-16 10:00:00	3.9	0.4	11.1	22	354				0	0			0	0			0	0	107.2	223.2	-13.8	84.5	14.3	14.27
2013-01-16 11:00:00	3.6	0.4	9.4	122	290				0	0			0	0			0	0	106.3	222.4	-10.2	88.2	14.22	14.21
2013-01-16 12:00:00	6.5	0.4	17.9	41	65				0	0			0	0			0	0	106.5	240	-11.9	88.2	14.18	14.16
2013-01-16 13:00:00	5.5	0.4	13.2	72	116				0	0			0	0			0	0	106.5	248.2	-12.3	86.5	14.16	14.15
2013-01-16 14:00:00	4.4	0.4	11.4	109	155				0	0			0	0			0	0	105.8	226	-11.1	88.8	14.17	14.16
2013-01-16 15:00:00	6.2	0.5	16.9	188	197				0	0			0	0			0	0	105.7	236.7	-11.6	90.2	14.22	14.19
2013-01-16 16:00:00	5.5	0.4	11.9	75	119				0	0			0	0			0	0	106	225.8	-14.2	87.5	14.29	14.27
2013-01-16 17:00:00	6.3	0.4	17.6	80	92				0	0			0	0			0	0	106.3	239.9	-16.4	87.3	13.86	13.52
2013-01-16 18:00:00	9.1	0.8	19.9	75	85				0	0			0	0			0	0	106.3	241	-17.1	87.4	13.12	13.03
2013-01-16 19:00:00	6.6	0.5	16.8	45	72				0	0			0	0			0	0	106.2	241	-16.8	87	12.92	12.9
2013-01-16 20:00:00	9.6	1	21.3	27	55				0	0			0	0			0	0	106	236.9	-16.8	84.9	12.86	12.84
2013-01-16 21:00:00	9.7	1.2	19.4	28	49				0	0			0	0			0	0	105.8	230.2	-16.8	82.7	12.82	12.77
2013-01-16 22:00:00	10.6	1.4	19.4	27	34				0	0			0	0			0	0	105.7	241.1	-17.1	80.8	12.79	12.77
2013-01-16 23:00:00	12.5	1.3	22.8	51	52				0	0			0	0			0	0	105.6	241.2	-17.4	79.7	12.77	12.75
2013-01-17 00:00:00	12.5	2.3	26.1	44	55				0	0			0	0			0	0	105.5	241.2	-17.5	78.6	12.75	12.74
2013-01-17 01:00:00	11.3	1.4	19.3	58	67				0	0			0	0			0	0	105.3	241.3	-18.1	80	12.73	12.72
2013-01-17 02:00:00	9.3	1	23.6	72	81				0	0			0	0			0	0	105.2	242.1	-18.6	82.6	12.71	12.68
2013-01-17 03:00:00	12.1	2.3	25	95	160				0	0			0	0			0	0	105.2	237.8	-18.9	87.6	12.69	12.68
2013-01-17 04:00:00	9.4	1.1	23.1	121	146				0	0			0	0			0	0	105	241.1	-19.1	87	12.66	12.63
2013-01-17 05:00:00	22.4	11	55	84	86				0	0			0	0			3.6	0.8	103.1	241.2	-18.4	83.8	12.64	12.62
2013-01-17 06:00:00	10.1	1	34.8	34	39				0	0			0	0			0.2	0	99.7	241.2	-18.3	81.5	12.6	12.57
2013-01-17 07:00:00	10.7	0.8	18	54	63				0	0			0	0			0	0	99.1	241.2	-18.6	81.8	12.55	12.53
2013-01-17 08:00:00	9	0.9	18.5	66	69				0	0			0	0			0	0	99.3	241.1	-19.2	86.8	12.55	12.49
2013-01-17 09:00:00	8.6	0.6	15.2	48	56				0	0			0	0			0	0	98.3	241.1	-18.9	86	13.88	13.57
2013-01-17 10:00:00	5	0.4	11.2	43	67				0	0			0	0			0	0	97.7	241	-16.6	77.8	14.35	14.32
2013-01-17 11:00:00	3.2	0.5	8.3	182	260				0	0			0	0			0	0	97.8	240.8	-13.4	74.2	14.27	14.25
2013-01-17 12:00:00	4.5	0.6	11.2	138	173				0	0			0	0			0	0	98.2	240.8	-14.2	75.5	14.22	14.2
2013-01-17 13:00:00	4.8	1.1	11.3	169	181				0	0			0	0			0	0	98.2	240.8	-13.8	75.8	14.2	14.18
2013-01-17 14:00:00	6.5	0.6	14.9	182	188				0	0			0	0			0	0	98.2	240.8	-14.2	77.9	14.22	14.19
2013-01-17 15:00:00	5.5	0.4	14.2	61	150				0	0			0	0			0	0	98.5	240.9	-14.6	80	14.28	14.26
2013-01-17 16:00:00	4.7	0.4	12.3	21	207				0	0			0	0			0	0	97.3	240.8	-13.9	78.9	14.29	14.28
2013-01-17 17:00:00	3.1	0.4	8.6	19	354				0	0			0	0			0	0	97.4	240.9	-16.1	83.2	13.94	13.6
2013-01-17 18:00:00	5.8	0.4	12.3	46	55				0	0			0	0			0	0	97.8	241.1	-17.1	86.8	13.14	13.06
2013-01-17 19:00:00	4.3	0.4	10.4	4	62				0	0			0	0			0	0	98.1	241.1	-17.4	88.7	12.93	12.91
2013-01-17 20:00:00	3.4	0.4	8.4	8	43				0	0			0	0			0	0	98.6	241	-17.6	88.5	12.87	12.83
2013-01-17 21:00:00	3.2	0.4	7.2	16	340				0	0			0	0			0	0	99.1	241.1	-17.7	88	12.82	12.8
2013-01-17 22:00:00	4.2	0.4	9.6	6	348				0	0			0	0			0	0	99	241.1	-17.4	86.8	12.79	12.76
2013-01-17 23:00:00	4.7	0.4	11.2	9	360				0	0			0	0			0	0	99	241.1	-17.1	85.3	12.77	12.74
2013-01-18 00:00:00	4.1	0.4	11.8	66	301				0	0			0	0			0	0	99	240.9	-15.6	80.8	12.75	12.75
2013-01-18 01:00:00	5.5	0.4	11.2	28	34				0	0			0	0			0	0	98.9	240.8	-14.2	71.4	12.75	12.73
2013-01-18 02:00:00	6.9	0.4	18.2	26	32				0	0			0	0			0	0	98.8	240.8	-13.3	64.1	12.73	12.71
2013-01-18 03:00:00	5.8	0.4	14.2	215	346				0	0			0	0			0	0	98.8	240.8	-13.1	63	12.72	12.71
2013-01-18 04:00:00	6.5	0.4	18.3	230	354				0	0			0	0			0	0	98.8	240.7	-12.8	61.2	12.71	12.68
2013-01-18 05:00:00	7.8	0.5	19.1	29	47				0	0			0	0			0.2	0	98.2	240.6	-11.9	52.8	12.68	12.66
2013-01-18 06:00:00	6.5	0.4	13.2	25	35				0	0			0	0			0	0	97.7	240.7	-11.5	47	12.64	12.61
2013-01-18 07:00:00	7	0.4	12.5	6	19				0	0			0	0			0	0	97.4	240.6	-10.4	37.5	12.6	12.59
2013-01-18 08:00:00	5.8	0.4	10.1	8	15				0	0			0	0			0	0	97.5	240.6	-10.1	33.1	12.65	12.55
2013-01-18 09:00:00	5.5	0.4	11	12	26				0	0			0	0			0	0	97.3	240.6	-9	28.4	13.98	13.65
2013-01-18 10:00:00	5	0.4	10.2	39	357				0	0			0	0			0	0	97	240.2	-6.7	25	14.25	14.21
2013-01-18 11:00:00	2.6	0.4	7.5	75	350				0	0			0	0			0	0	96.5	240.2	-4.3	23.6	14.12	14.09
2013-01-18 12:00:00	3	0.4	8.1	30	328				0	0			0	0			0	0	96.7	240.2	-4	24.5	14.07	14.04
2013-01-18 13:00:00	2	0.4	6	52	293				0	0			0	0			0	0	96.5	240.2	-3.4	24.9	14.12	14.04
2013-01-18 14:00:00	3.2	0.6	6.5	303	308				0	0			0	0			0	0	96.9	240.2	-4.6	28.3	14.21	14.12
2013-01-18 15:00:00	3.6	0.6	6.5	16	330				0	0			0	0			0	0	97	240.3	-5.3	25.9	14.29	14.27
2013-01-18 16:00:00	4	0.4	7.5	23	320				0	0			0	0			0	0	97.2	240.2	-5.4	21.8	14.33	14.32
2013-01-18 17:00:00	3.2	0.4	9.2	345	357				0	0			0	0			0	0	97.2	240.2	-5.2	22.6	13.71	13.39
2013-01-18 18:00:00	3.7	0.4	9.5	39	351				0	0			0	0			0	0	97.2	240.2	-4.8	33.8	13.06	13
2013-01-18 19:00:00	3.1	0.4	7.1	14	338				0	0			0	0			0	0	97.2	240.3	-4.8	52.6	12.94	12.93
2013-01-18 20:00:00	2.6	0.4	7.3	40	342				0	0			0	0			0	0	97	240.3	-5.5	74.2	12.91	12.89
2013-01-18 21:00:00	2.6	0.4	6.4	13	17				0	0			0	0			0	0	97	240.2	-6.1	88.2	12.89	12.88
2013-01-18 22:00:00	2.1	0.4	6	77	359				0	0			0	0			0	0	96.8	240.3	-5.3	92.5	12.88	12.86
2013-01-18 23:00:00	3.8	0.4	7.8	6	343				0	0			0	0			0	0	97.5	240.2	-4	87.3	12.86	12.86
2013-01-19 00:00:00	6.6	0.4	11.8	9	341				0	0			0	0			0	0	100.7	240.1	-3.9	88.8	12.86	12.84
2013-01-19 01:00:00	8.2	0.6	15.1	2	17				0	0			0	0			0	0	100.7	257	-3.9	91.4	12.85	12.84
2013-01-19 02:00:00	4.4	0.5	11.7	9	346				0	0			0	0			0	0	103.5	275	-3.8	95.8	12.84	12.82
2013-01-19 03:00:00	7.3	0.6	20.8	5	23				0	0			0	0			0	0	105.6	261.9	-3.3	96	12.83	12.81
2013-01-19 04:00:00	6.4	0.4	12.8	15	23				0	0			0	0			0	0	109	227.3	-3.3	96.2	12.82	12.8
2013-01-19 05:00:00	3.2	0.4	10	315	351				0	0			0	0			0	0	114.1	239.6	-3.4	96.8	12.79	12.77
2013-01-19 06:00:00	3.3	0.6	11.9	68	264				0	0			0	0			0	0	107.3	267.4	-3.6	96.8	12.76	12.74
2013-01-19 07:00:00	4.2	0.4	11.3	306	308				0	0			0	0			0	0	133.2	275	-3.9	96.8	12.73	12.71
2013-01-19 08:00:00	4.8	0.4	11.7	12	39				0	0			0	0			0	0	122.7	275	-3.7	96.8	12.7	12.68
2013-01-19 09:00:00	9.9	2	31.6	48	111				0	0			0	0			0	0.2	110.3	275	-2.9	96.2	13.04	12.82
2013-01-19 10:00:00	6.6	0.6	18.1	8	49				0	0			0	0			0	0	118.8	269.1	-2	95.7	14.12	13.91
2013-01-19 11:00:00	5.5	0.4	16.8	333	349				0	0			0	0			0	0	109.8	270.8	-1.3	94.5	14.14	14.12
2013-01-19 12:00:00	6.5	0.6	19.6	56	354				0	0			0	0			0	0	131.9	233	-0.8	94.4	14.16	14.14
2013-01-19 13:00:00	8.3	1.2	22.9	72	292				0	0			0	0			0	0.6	112.2	227.2	-1.1	94.7	14.22	14.2
2013-01-19 14:00:00	8.4	0.7	17.4	335	354				0	0			0	0			0	0.2	110.2	230.6	-1	94.7	14.27	14.25
2013-01-19 15:00:00	5.7	0.7	16.8	5	46				0	0			0	0			0.2	0.4	109.5	226.8	-0.8	93.8	14.29	14.27
2013-01-19 16:00:00	8.2	0.6	22.1	39	341				0	0			0	0			0	0	110.5	228.8	-0.8	92.3	14.3	14.29
2013-01-19 17:00:00	8.1	0.8	25.6	44	319				0	0			0	0			0	0	111.2	234.1	-0.6	90	13.65	13.37
2013-01-19 18:00:00	7.3	0.6	19.3	308	347				0	0			0	0			0	0	111.3	226.9	-0.4	88.4	13.07	13.02
2013-01-19 19:00:00	8.9	0.4	18.1	311	316				0	0			0	0			0	0	110.7	226.1	-0.2	86.5	12.98	12.96
2013-01-19 20:00:00	6.8	0.5	24.1	295	332				0	0			0	0			0	0.1	109.8	250.4	-0.3	88.1	12.95	12.93
2013-01-19 21:00:00	9.4	1.1	27.1	65	82				0	0			0	0			0.2	0	109.8	225.1	-0.2	87.8	12.93	12.91
2013-01-19 22:00:00	10.2	2.4	29	47	56				0	0			0	0			0	0.1	110	234.1	-0.4	91.2	12.91	12.89
2013-01-19 23:00:00	17.6	6	42.6	50	54				0	0			0	0			0.9	0.4	112.3	226.2	-0.4	93.5	12.9	12.89
2013-01-20 00:00:00	22.7	9.1	43.2	67	79				0	0			0	0			3	0.7	109.2	224.2	-0.4	92.5	12.89	12.88
2013-01-20 01:00:00	21.1	9.5	56.5	57	65				0	0			0	0			2.4	1	108	225.6	-0.7	90.3	12.88	12.86
2013-01-20 02:00:00	19.3	8.2	45.6	44	62				0	0			0	0			3.8	1.1	107.2	227.3	-1	88.5	12.86	12.85
2013-01-20 03:00:00	20.2	9.3	48.9	71	347				0	0			0	0			9.2	8.4	106.2	226.6	-0.8	81.6	12.84	12.84
2013-01-20 04:00:00	19.8	9.1	35.5	37	45				0	0			0	0			3.6	1.3	104	238.2	-1.3	85.5	12.82	12.82
2013-01-20 05:00:00	15.2	5.5	31.9	19	23				0	0			0	0			1.7	0.5	103.2	233.2	-1.5	87.1	12.8	12.78
2013-01-20 06:00:00	10.2	1.4	33	9	318				0	0			0	0			0.1	0.1	105.5	255.8	-2.1	91.3	12.77	12.75
2013-01-20 07:00:00	8.6	1.4	26.4	208	221				0	0			0	0			0.2	0.2	109.4	274.4	-3.3	96.9	12.73	12.72
2013-01-20 08:00:00	19.7	7.2	44.1	233	286				0	0			0	0			0.8	0.4	117.1	262.8	-4.7	96.3	12.71	12.69
2013-01-20 09:00:00	16.4	4.9	36.1	42	67				0	0			0	0			0	0	115.8	267.5	-4.6	95.2	13.03	12.82
2013-01-20 10:00:00	18.3	6.8	40.9	77	86				0	0			0	0			0.4	0.3	114.8	248.2	-4.1	89	14.15	14.03
2013-01-20 11:00:00	19.9	8.3	38.4	74	87				0	0			0	0			0.4	0	111.4	248.7	-2.4	68.2	14.2	14.17
2013-01-20 12:00:00	15.9	5.4	37	93	93				0	0			0	0			0.4	0.1	104.8	264.1	-2.2	67.7	14.21	14.19
2013-01-20 13:00:00	11.9	3	30	49	68				0	0			0	0			0	0	102.1	252.7	-2.6	75	14.25	14.23
2013-01-20 14:00:00	12.7	4.9	32.5	53	70				0	0			0	0			0.1	0	102.7	270.9	-3	79.9	14.27	14.25
2013-01-20 15:00:00	8.3	2.5	21.9	7	32				0	0			0	0			0	0	102.9	272.7	-3.4	84.2	14.3	14.29
2013-01-20 16:00:00	12.8	3.5	29	13	37				0	0			0	0			0.2	0.2	103.7	274.4	-3.4	85	14.32	14.11
2013-01-20 17:00:00	10.4	2.6	43.5	26	359				0	0			0	0			0.1	0	105.2	275	-3.2	82.6	13.39	13.26
2013-01-20 18:00:00	11.8	5.3	39.5	68	260				0	0			0	0			0.6	0	105.5	275	-3.2	79.2	13.04	13
2013-01-20 19:00:00	4.2	1.6	13.6	89	208				0	0			0	0			0	0	106.6	275	-3.5	81.7	12.96	12.94
2013-01-20 20:00:00	7.2	0.4	16.1	302	307				0	0			0	0			0	0	107.7	275	-4.2	88.3	12.93	12.91
2013-01-20 21:00:00	5	0.8	10.3	6	34				0	0			0	0			0	0	119.5	275	-5.2	95.4	12.91	12.89
2013-01-20 22:00:00	6.5	1.1	11.2	16	20				0	0			0	0			0	0	111.3	275	-6.7	94.9	12.88	12.86
2013-01-20 23:00:00	6.7	1.4	13.8	16	48				0	0			0	0			0	0	107.1	275	-7.5	94.4	12.86	12.84
2013-01-21 00:00:00	3.7	0.4	8.3	32	292				0	0			0	0			0	0	107.9	275	-8	94	12.84	12.82
2013-01-21 01:00:00	3.6	0.8	7.8	3	25				0	0			0	0			0	0	109.8	275	-8.2	93.8	12.82	12.8
2013-01-21 02:00:00	5	1.4	10.9	17	24				0	0			0	0			0	0	110.7	275	-8.1	94.1	12.79	12.77
2013-01-21 03:00:00	4.2	1	10.2	318	342				0	0			0	0			0	0	110.2	275	-7.8	94.5	12.77	12.76
2013-01-21 04:00:00	2.2	0.4	6.7	9	339				0	0			0	0			0	0	110.3	275	-7.4	94.8	12.74	12.73
2013-01-21 05:00:00	2.6	0.4	5.8	9	16				0	0			0	0			0	0	110	275	-7.8	95	12.7	12.69
2013-01-21 06:00:00	2.5	0.4	5	321	351				0	0			0	0			0	0	110.2	275	-8.3	94.4	12.66	12.64
2013-01-21 07:00:00	5.7	0.8	12.6	26	33				0	0			0	0			0	0	109.6	275	-9.1	93.7	12.64	12.62
2013-01-21 08:00:00	5.2	0.6	9.9	38	354				0	0			0	0			0	0	109.8	275	-8.8	93.3	12.65	12.6
2013-01-21 09:00:00	4	0.4	12.7	30	288				0	0			0	0			0	0	109	275	-8.2	90.9	13.66	13.3
2013-01-21 10:00:00	2.6	0.4	5.8	1	54				0	0			0	0			0	0	109.7	275	-8	90.5	14.26	14.24
2013-01-21 11:00:00	4	0.4	7.9	253	308				0	0			0	0			0	0	111	275	-7.7	90.2	14.25	14.23
2013-01-21 12:00:00	6.3	0.8	14.1	49	315				0	0			0	0			0	0	113	275	-7.7	90.8	14.25	14.23
2013-01-21 13:00:00	6.8	1.3	12.2	107	168				0	0			0	0			0	0	116	275	-6.3	86.3	14.19	14.14
2013-01-21 14:00:00	9.6	3	23.2	74	158				0	0			0	0			0	0	110.5	275	-7.5	87.8	14.2	14.16
2013-01-21 15:00:00	14.2	4.3	25.6	201	205				0	0			0	0			0	0	111	256.5	-8.8	91.8	14.32	14.3
2013-01-21 16:00:00	18.5	10.9	33.5	213	219				0	0			0	0			0.2	0	116.7	260	-9.3	92.6	14.37	14.36
[truncated: 8,262 more rows]

## Sheet: 2014
date	wind_speed_mean_young	wind_speed_mean_flowcapt	wind_speed_maxi_young	wind_direction_mini_young	wind_direction_maxi_young	rain_year_sum_arg100	rain_year_sum_rainflow	rain_actual_sum_arg100	rain_actual_intensity_arg100_6h	rain_actual_intensity_arg100_24h	rain_intensity_mini_arg100	rain_intensity_maxi_arg100	rain_actual_intensity_rainflow_6h	rain_actual_intensity_rainflow_24h	rain_intensity_mini_rainflow	rain_intensity_maxi_rainflow	snow_drift_seg1_flowcapt	snow_drift_seg2_flowcapt	snow_height_seg1_nc	snow_height_seg2_nc	air_temperature_mean_nc	air_humidity_mean_nc	battery_voltage_mean_logger	battery_voltage_mini_logger
[truncated: 8,759 more rows]

[truncated: 9 more sheets: 2015, 2016, 2017, 2018, 2019, 2020, 2021, 2022, 2023]
