# Supplementary material for: Explainable machine learning for predictive modeling of blowing snow detection and meteorological feature assessment using XGBoost-SHAP
Source: PLoS One. 2025 Mar 28;20(3):e0318835. doi: 10.1371/journal.pone.0318835 (PMC11952239; doi:10.1371/journal.pone.0318835)
Supplement: S2 File — (XLSX) [file pone.0318835.s006.xlsx]

## Sheet: 2011
date	wind_speed_mean_young	wind_speed_mean_flowcapt	wind_speed_maxi_young	wind_direction_mini_young	wind_direction_maxi_young	rain_year_sum_arg100	rain_actual_sum_arg100	rain_actual_intensity_arg100_6h	rain_actual_intensity_arg100_24h	rain_intensity_mini_arg100	rain_intensity_maxi_arg100	snow_drift_seg1_flowcapt	snow_drift_seg2_flowcapt	snow_height_seg1_nc	snow_height_seg2_nc	air_temperature_mean_nc	air_humidity_mean_nc	battery_voltage_mean_logger	battery_voltage_mini_logger
2011-01-01 00:00:00	9.6	0.4	12.4	96	111							0	0	57.9		-1.9	75	12.87	12.85
2011-01-01 01:00:00	6.8	0.4	10.5	81	101							0	0	58.1		-1.5	66.8	12.84	12.82
2011-01-01 02:00:00	5.5	0.4	7.5	93	104							0	0	58.1		-1	61.9	12.81	12.79
2011-01-01 03:00:00	3.2	0.4	5.3	36	131							0	0	58.2		-1.6	66.7	12.79	12.77
2011-01-01 04:00:00	3	0.4	5.2	131	157							0	0	58.3		-2.4	78.6	12.77	12.75
2011-01-01 05:00:00	4.3	0.4	7.8	190	212							0	0	58.2		-1.2	66.2	12.75	12.73
2011-01-01 06:00:00	9.4	0.4	13.9	217	226							0	0	58		-1.8	76	12.74	12.73
2011-01-01 07:00:00	8.7	0.4	14.8	196	219							0	0	58		-3.2	89.7	12.73	12.71
2011-01-01 08:00:00	8.2	0.4	13	193	212							0	0	58		-3.5	93.5	12.74	12.71
2011-01-01 09:00:00	3.5	0.4	6	117	206							0	0	57.6		-1.4	85.2	13.46	13.18
2011-01-01 10:00:00	5.7	0.4	9	92	109							0	0	57.3		-0.2	78.8	13.52	13.5
2011-01-01 11:00:00	2.4	0.4	6	97	122							0	0	56.9		1.5	71.3	13.46	13.44
2011-01-01 12:00:00	2.6	0.4	6.3	130	134							0	0	56.6		1.9	69.2	13.42	13.4
2011-01-01 13:00:00	4.4	0.4	7.2	133	133							0	0	57.1		0.6	74.6	13.43	13.42
2011-01-01 14:00:00	3	0.4	5.8	131	146							0	0	57		0.8	75.1	13.43	13.41
2011-01-01 15:00:00	3.3	0.4	5.5	131	138							0	0	57.1		0.1	77.8	13.43	13.41
2011-01-01 16:00:00	5	0.4	8	112	131							0	0	57.4		-0.8	78.5	13.47	13.46
2011-01-01 17:00:00	8.3	0.4	11.6	99	104							0	0	57.5		-1.6	63.8	13.31	13.21
2011-01-01 18:00:00	7.5	0.4	12.2	78	109							0	0	57.8		-1.6	59.6	13.11	13.09
2011-01-01 19:00:00	5.1	0.4	10.9	79	104							0	0	58		-2	61.8	13.04	13.02
2011-01-01 20:00:00	4.8	0.4	10.1	40	61							0	0	57.9		-2.7	70.5	12.98	12.96
2011-01-01 21:00:00	8.1	0.4	16.4	101	106							0	0	57.8		-3.5	80	12.94	12.93
2011-01-01 22:00:00	11.4	0.4	20.9	43	82							0	0	57.9		-2.8	69	12.91	12.89
2011-01-01 23:00:00	10.7	0.4	18.8	100	110							0	0	57.6		-3.1	66.8	12.88	12.86
2011-01-02 00:00:00	7.6	0.4	14.8	109	120							0	0	57.7		-3	63	12.85	12.84
2011-01-02 01:00:00	2.5	0.4	5.8	34	137							0	0	58		-3.5	65.8	12.82	12.81
2011-01-02 02:00:00	3	0.4	6.4	101	315							0	0	58		-3.5	66.6	12.79	12.77
2011-01-02 03:00:00	4.9	0.4	9.2	79	91							0	0	58		-3.7	68.3	12.77	12.75
2011-01-02 04:00:00	7.3	0.4	11.3	85	98							0	0	57.8		-4	70.7	12.75	12.73
2011-01-02 05:00:00	5.7	0.4	10.3	96	100							0	0	57.9		-4.2	71	12.73	12.72
2011-01-02 06:00:00	9.1	0.4	13.2	99	102							0	0	57.8		-4.2	70	12.72	12.71
2011-01-02 07:00:00	10.6	0.4	15.7	82	103							0	0	57.9		-4.8	76	12.71	12.71
2011-01-02 08:00:00	6.8	0.4	11.9	106	111							0	0	57.9		-5.2	78.3	12.72	12.7
2011-01-02 09:00:00	12.4	0.4	18.3	99	102							0	0	57.6		-4.8	76	13.5	13.2
2011-01-02 10:00:00	7.5	0.4	12.9	92	121							0	0	57.2		-3	65.3	13.55	13.54
2011-01-02 11:00:00	6.2	0.4	9.6	120	134							0	0	57.2		-2.8	64.5	13.52	13.5
2011-01-02 12:00:00	4.5	0.4	6.8	114	324							0	0	57.1		-2.3	64.5	13.5	13.47
2011-01-02 13:00:00	1.8	0.4	5	139	147							0	0	56.5		-0.8	62.1	13.45	13.43
2011-01-02 14:00:00	2	0.4	4.7	166	281							0	0	56.7		-1.5	67	13.43	13.41
2011-01-02 15:00:00	3.7	0.4	6.6	314	345							0	0	57		-4.5	80.3	13.46	13.44
2011-01-02 16:00:00	6.3	0.4	9.8	320	331							0	0	57.8		-7.5	91	13.58	13.53
2011-01-02 17:00:00	4.5	0.4	12.6	350	353							0	0	57.9		-8.4	91.5	13.29	13.21
2011-01-02 18:00:00	5	0.4	9.9	84	334							0	0	57.9		-8.6	91	13.11	13.07
2011-01-02 19:00:00	6.4	0.4	12.2	108	108							0	0	57.8		-8.7	90.4	13.03	12.98
2011-01-02 20:00:00	7.2	0.4	11.9	104	106							0	0	57.8		-8.7	89.7	12.98	12.96
2011-01-02 21:00:00	6.1	0.4	9.8	113	116							0	0	57.7		-8.7	89.2	12.93	12.91
2011-01-02 22:00:00	6	0.4	9.4	107	110							0	0	57.7		-8.9	89.1	12.89	12.86
2011-01-02 23:00:00	5.5	0.4	9.5	111	115							0	0	57.7		-9.2	88.9	12.86	12.85
2011-01-03 00:00:00	5.2	0.4	8	99	118							0	0	57.5		-9.7	88.7	12.83	12.81
2011-01-03 01:00:00	4	0.4	8.2	74	76							0	0	57.6		-10.3	88.7	12.8	12.78
2011-01-03 02:00:00	5.2	0.4	7.9	100	101							0	0	57.5		-9.9	88.8	12.76	12.73
2011-01-03 03:00:00	5.2	0.4	7.5	96	102							0	0	57.8		-9.4	89.2	12.73	12.72
2011-01-03 04:00:00	3.7	0.4	7.5	20	81							0	0	58.3		-9.3	89	12.71	12.69
2011-01-03 05:00:00	7	0.4	13.2	80	98							0	0	58.4		-9.3	88.2	12.68	12.67
2011-01-03 06:00:00	4.8	0.4	8.4	73	308							0	0	58.5		-9.1	84.6	12.68	12.66
2011-01-03 07:00:00	6.1	0.4	10.4	98	99							0	0	58.4		-8.4	75	12.66	12.66
2011-01-03 08:00:00	4.5	0.4	8.1	88	322							0	0	58		-7	48.4	12.68	12.65
2011-01-03 09:00:00	3.6	0.4	9.4	58	75							0	0	57.1		-4	23.4	13.5	13.18
2011-01-03 10:00:00	2.4	0.4	5.7	96	330							0	0	56.6		-2.9	33.8	13.55	13.53
2011-01-03 11:00:00	4.3	0.4	6.9	95	113							0	0	56.5		-2.4	42.3	13.51	13.5
2011-01-03 12:00:00	4	0.4	7.5	141	150							0	0	56.7		-1.7	29.2	13.5	13.48
2011-01-03 13:00:00	1.6	0.4	5	146	182							0	0	56		0	35	13.46	13.44
2011-01-03 14:00:00	4.5	0.4	6.5	115	130							0	0	56.5		-1.8	47	13.46	13.43
2011-01-03 15:00:00	2.4	0.4	6.4	140	170							0	0	56.5		-2.2	56.3	13.48	13.46
2011-01-03 16:00:00	1.8	0.4	4.3	145	180							0	0	56.8		-2.7	55.2	13.49	13.45
2011-01-03 17:00:00	3.6	0.4	6.5	236	248							0	0	57.4		-4	37	13.33	13.23
2011-01-03 18:00:00	8.8	0.4	12.9	220	243							0	0	57.2		-4	37	13.11	13.08
2011-01-03 19:00:00	8.9	0.4	17.8	218	245							0	0	57.3		-6.2	58.5	13.04	13.01
2011-01-03 20:00:00	15.3	0.4	26.4	263	266							0	0	57.5		-6.3	68.3	12.98	12.96
2011-01-03 21:00:00	9.2	0.4	21.4	274	296							0	0	57.5		-6.5	73.2	12.93	12.91
2011-01-03 22:00:00	10.4	0.4	26.8	279	280							0	0	57.5		-6.7	87.2	12.89	12.88
2011-01-03 23:00:00	9.8	0.4	23.2	266	270							0	0	57.5		-6.5	91.2	12.86	12.84
2011-01-04 00:00:00	9.6	0.4	23.9	244	278							0	0	57.5		-7	90.8	12.83	12.81
2011-01-04 01:00:00	7.8	0.4	20.4	202	204							0	0	57.4		-7.4	92.2	12.79	12.78
2011-01-04 02:00:00	7.8	0.4	17.6	197	230							0	0	57.4		-7.1	92	12.77	12.75
2011-01-04 03:00:00	5.5	0.4	14.3	197	200							0	0	57.4		-7.2	91.6	12.74	12.73
2011-01-04 04:00:00	7.7	0.4	18.1	197	210							0	0	57.2		-7.2	91.4	12.73	12.71
2011-01-04 05:00:00	8.9	0.4	17.6	227	246							0	0	57.2		-7.2	91	12.71	12.68
2011-01-04 06:00:00	7.3	0.4	14.8	250	262							0	0	57.3		-6.6	90.3	12.7	12.68
2011-01-04 07:00:00	4.8	0.4	13.2	124	186							0	0	57.4		-6.3	90.2	12.7	12.68
2011-01-04 08:00:00	6.2	0.4	10.8	130	213							0	0	57.5		-5.8	89.5	12.69	12.68
2011-01-04 09:00:00	4.6	0.4	9.8	199	239							0	0	57.4		-5.8	88.4	12.74	12.68
2011-01-04 10:00:00	7.2	0.4	16.9	257	259							0	0	57.3		-6.2	81.7	13.17	13.02
2011-01-04 11:00:00	8.8	0.4	18.1	266	269							0	0	57.2		-5.7	76.1	13.66	13.62
2011-01-04 12:00:00	8.3	0.4	15.7	208	267							0	0	56.9		-5.2	72.8	13.66	13.66
2011-01-04 13:00:00	6	0.4	14.7	193	202							0	0	56.9		-5.4	82.9	13.68	13.66
2011-01-04 14:00:00	5.8	0.4	16.6	152	159							0	0	57.3		-5.1	87	13.64	13.63
2011-01-04 15:00:00	5.4	0.4	13.5	131	139							0	0	57.2		-5	88.9	13.66	13.63
2011-01-04 16:00:00	4.7	0.4	10.2	131	143							0	0	56.4		-5.2	91.6	13.51	13.41
2011-01-04 17:00:00	6.2	0.4	11.6	131	135							0	0	56		-5.3	92.6	13.2	13.16
2011-01-04 18:00:00	5.5	0.4	15.3	134	135							0	0	56.1		-5.6	92.7	13.09	13.07
2011-01-04 19:00:00	4.6	0.4	11.2	129	134							0	0	56		-5.6	92.3	13.03	13.01
2011-01-04 20:00:00	5.5	0.4	9.4	125	129							0	0	55.6		-5.8	92	12.98	12.95
2011-01-04 21:00:00	6.7	0.4	15.8	158	220							0	0	55.8		-5.5	92.1	12.94	12.93
2011-01-04 22:00:00	9.6	0.4	14.2	271	294							0	0	56.5		-5.3	92.3	12.9	12.89
2011-01-04 23:00:00	10.4	0.4	14.8	275	278							0	0	58		-6	91.2	12.86	12.84
2011-01-05 00:00:00	13.1	0.4	18.1	280	300							0	0	58.3		-6.5	87.6	12.82	12.79
2011-01-05 01:00:00	10.7	0.4	18.4	251	253							0	0	58.4		-7.2	89.2	12.78	12.76
2011-01-05 02:00:00	7.6	0.4	17.1	198	269							0	0	58.2		-7.1	92	12.75	12.73
2011-01-05 03:00:00	4.7	0.4	10	219	242							0	0	58.2		-6.7	91.3	12.73	12.71
2011-01-05 04:00:00	9.2	0.4	14.8	204	249							0	0	58.1		-5.8	81.3	12.71	12.68
2011-01-05 05:00:00	10.8	0.4	22.9	198	218							0	0	57.9		-5.9	76	12.69	12.67
2011-01-05 06:00:00	14	0.4	27.4	211	213							0	0	57.9		-5.7	74.5	12.68	12.68
2011-01-05 07:00:00	11.6	0.4	26.1	243	262							0	0	58		-5.5	71.6	12.68	12.66
2011-01-05 08:00:00	8.4	0.4	18.6	253	262							0	0	58		-5.5	70.5	12.7	12.67
2011-01-05 09:00:00	5.2	0.4	12.8	222	235							0	0	57.7		-3.8	59.6	13.48	13.16
2011-01-05 10:00:00	4	0.4	9.9	146	163							0	0	57.3		-1.2	44	13.54	13.52
2011-01-05 11:00:00	4	0.4	9.8	171	173							0	0	57.2		-0.6	42.3	13.48	13.48
2011-01-05 12:00:00	6	0.4	13.6	183	252							0	0	57.4		-0.5	43.6	13.46	13.45
2011-01-05 13:00:00	9.9	0.4	19.9	251	280							0	0	57.9		-2	49.2	13.52	13.49
2011-01-05 14:00:00	9.4	0.4	18.4	218	267							0	0	58.2		-2.4	48.3	13.59	13.56
2011-01-05 15:00:00	7.5	0.4	16.7	237	287							0	0	58.2		-2.6	60.1	13.61	13.59
2011-01-05 16:00:00	8.4	0.4	16.4	263	268							0	0	58.3		-2.6	71.2	13.48	13.38
2011-01-05 17:00:00	7.4	0.4	16.8	290	292							0	0	58.4		-3.4	81.5	13.19	13.14
2011-01-05 18:00:00	7.4	0.4	21.9	205	252							0	0	58.3		-3.2	84.5	13.09	13.07
2011-01-05 19:00:00	10.5	0.4	18.8	303	307							0	0	58.3		-3.4	84.5	13.04	13.02
2011-01-05 20:00:00	8.7	0.4	17.1	295	310							0	0	58.4		-3.6	83.5	13	12.98
2011-01-05 21:00:00	12.8	0.4	23.3	279	289							0	0	58.3		-3.5	81	12.96	12.95
2011-01-05 22:00:00	8.8	0.4	16.8	247	286							0	0	58.4		-2.9	71.8	12.93	12.89
2011-01-05 23:00:00	14.8	0.4	22.9	276	293							0	0	58.3		-1.5	59	12.91	12.89
2011-01-06 00:00:00	14.1	0.4	25.2	267	280							0	0	58.2		-1.9	59	12.89	12.85
2011-01-06 01:00:00	13.8	0.4	26.4	268	270							0	0	58		-1.7	64.3	12.86	12.81
2011-01-06 02:00:00	11.7	0.4	26.2	270	288							0	0	57.8		-2	65.8	12.83	12.82
2011-01-06 03:00:00	8.2	0.4	19.7	240	282							0	0	56.9		-3.1	85.4	12.8	12.79
2011-01-06 04:00:00	4.9	0.4	11.8	193	285							0	0	57.2		-2.8	92.3	12.79	12.77
2011-01-06 05:00:00	4.7	0.4	12.9	151	267							0	0	59		-1.3	93.4	12.77	12.73
2011-01-06 06:00:00	6.8	0.4	14.8	218	252							0	0	60.6		-0.7	93.9	12.75	12.71
2011-01-06 07:00:00	9.6	0.4	22.3	276	281							0	0	61.5		-1.4	93.9	12.75	12.73
2011-01-06 08:00:00	10.2	0.4	19.6	276	286							0	0	61.3		-1.6	93.3	12.75	12.73
2011-01-06 09:00:00	7.2	0.4	15.2	299	299							0	0	64.9		-1.4	93.9	12.8	12.76
2011-01-06 10:00:00	10.1	0.4	19.8	211	264							0	0	61.5		-0.8	94	13.24	13.13
2011-01-06 11:00:00	7.4	0.4	21.1	189	193							0	0	62.9		-0.1	94.2	13.59	13.57
2011-01-06 12:00:00	7	0.4	18.7	201	213							0	0	63		0.3	94.4	13.58	13.57
2011-01-06 13:00:00	5.9	0.4	20.9	210	266							0	0	62.1		0.5	94.5	13.57	13.57
2011-01-06 14:00:00	7	0.4	17.7	202	224							0	0	62.4		0.4	94.8	13.57	13.54
2011-01-06 15:00:00	6.8	0.4	18.4	182	202							0	0	63		0.4	94.9	13.52	13.46
2011-01-06 16:00:00	4.5	0.4	14.7	198	239							0	0	64.8		0.2	95	13.3	13.25
2011-01-06 17:00:00	7.5	0.4	17.2	201	206							0	0	67.5		0.6	95.2	13.13	13.11
2011-01-06 18:00:00	7.5	0.4	16.2	183	216							0	0	68		0.6	95.3	13.07	13.05
2011-01-06 19:00:00	9.2	0.4	21.4	207	233							0	0	67.5		0.6	95.4	13.03	13.02
2011-01-06 20:00:00	9	0.4	19.9	219	229							0	0	67.2		1	95.6	13	12.98
2011-01-06 21:00:00	9.8	0.4	22.6	219	230							0	0	67		1.4	95.6	12.96	12.95
2011-01-06 22:00:00	9	0.4	19.1	229	235							0	0	66.3		1.4	95.6	12.93	12.91
2011-01-06 23:00:00	9.4	0.4	21.1	223	229							0	0	65.6		1.7	95.7	12.9	12.88
2011-01-07 00:00:00	8.7	0.4	20.8	217	225							0	0	64.2		1.9	95.7	12.87	12.86
2011-01-07 01:00:00	8.2	0.4	19.5	201	233							0	0	63.5		2	95.7	12.84	12.83
2011-01-07 02:00:00	6.8	0.4	16.8	125	174							0	0	62.8		1.9	95.8	12.82	12.8
2011-01-07 03:00:00	7.5	0.4	17.2	119	121							0	0	63.1		2.7	95.8	12.8	12.79
2011-01-07 04:00:00	8.1	0.4	18.4	117	123							0	0	63.4		3.1	95.9	12.79	12.78
2011-01-07 05:00:00	6.1	0.4	15.5	128	129							0	0	62.8		3.5	94.2	12.79	12.77
2011-01-07 06:00:00	10	0.4	20.9	130	213							0	0	62.4		4.2	85.4	12.78	12.77
2011-01-07 07:00:00	15.8	0.4	24.8	273	308							0	0	62.1		4.1	85.5	12.78	12.76
2011-01-07 08:00:00	13.2	0.4	21.8	275	280							0	0	62		3.5	86	12.78	12.74
2011-01-07 09:00:00	9.3	0.4	22.9	273	285							0	0	62		3.8	86.8	13.26	13.14
2011-01-07 10:00:00	8.2	0.4	24.4	240	269							0	0	61.9		3.8	92.9	13.48	13.46
2011-01-07 11:00:00	11	0.4	27.2	260	261							0	0	61.4		4	93.3	13.48	13.46
2011-01-07 12:00:00	5.6	0.4	14.6	129	185							0	0	61.2		4.4	93.2	13.47	13.46
2011-01-07 13:00:00	8.2	0.4	15	128	131							0	0	60.1		4.5	93.6	13.46	13.45
2011-01-07 14:00:00	6.5	0.4	18.8	189	189							0	0	59.9		5	91	13.44	13.41
2011-01-07 15:00:00	7.2	0.4	16.1	211	261							0	0	59.7		4.2	92	13.5	13.46
2011-01-07 16:00:00	8.8	0.4	25.1	233	236							0	0	59.5		4	91.5	13.48	13.43
2011-01-07 17:00:00	4.7	0.4	17.7	174	234							0	0	59.4		4	90.2	13.22	13.17
2011-01-07 18:00:00	10.9	0.4	23.4	229	236							0	0	59		4	89.4	13.12	13.09
2011-01-07 19:00:00	11.6	0.4	24.6	242	243							0	0	59.1		4	89.3	13.06	13.04
2011-01-07 20:00:00	9.4	0.4	24.9	276	282							0	0	58.8		3.8	89.5	13.03	13.02
2011-01-07 21:00:00	14.7	0.4	31.1	266	268							0	0	58.7		4.2	86.3	13	12.98
2011-01-07 22:00:00	6.3	0.4	19.1	215	257							0	0	58.6		3.7	89.1	12.98	12.96
2011-01-07 23:00:00	9.2	0.4	21.1	272	285							0	0	59.2		3.8	88	12.95	12.93
2011-01-08 00:00:00	9.6	0.4	19.7	175	266							0	0	59.1		4	85.7	12.93	12.91
2011-01-08 01:00:00	13.7	0.4	29.2	271	275							0	0	58.5		3.9	84.8	12.91	12.89
2011-01-08 02:00:00	9.2	0.4	24.5	211	249							0	0	58.4		3.5	84.3	12.89	12.87
2011-01-08 03:00:00	8.3	0.4	19.2	252	276							0	0	58.1		3	87.1	12.86	12.85
2011-01-08 04:00:00	12.8	0.4	26.1	257	270							0	0	57.9		2.8	86.7	12.84	12.82
2011-01-08 05:00:00	16.4	0.4	32.7	236	238							0	0	58		2.6	87.9	12.82	12.82
2011-01-08 06:00:00	5.5	0.4	18.5	200	211							0	0	58.3		2.3	89.8	12.81	12.79
2011-01-08 07:00:00	7	0.4	20.5	202	230							0	0	58.4		2.5	88.5	12.8	12.79
2011-01-08 08:00:00	8	0.4	19.1	232	258							0	0	58.4		2.4	88.1	12.79	12.77
2011-01-08 09:00:00	8.7	0.4	21.2	215	232							0	0	58.4		2.5	86.8	13.28	13.14
2011-01-08 10:00:00	6.5	0.4	18.3	172	173							0	0	57.9		3.8	81.3	13.46	13.45
2011-01-08 11:00:00	5	0.4	13.8	152	193							0	0	57.6		4.6	77.5	13.41	13.39
2011-01-08 12:00:00	5.5	0.4	15.4	142	165							0	0	57.7		5.1	73.5	13.41	13.39
2011-01-08 13:00:00	7.7	0.4	19.6	220	229							0	0	57.8		5.1	71.3	13.41	13.39
2011-01-08 14:00:00	7.8	0.4	16.1	213	235							0	0	57.8		5.5	68.7	13.41	13.39
2011-01-08 15:00:00	6.5	0.4	14.2	253	274							0	0	57.9		5	69.6	13.43	13.4
2011-01-08 16:00:00	6.3	0.4	17.1	244	271							0	0	58.1		3.7	75.4	13.48	13.44
2011-01-08 17:00:00	14.2	0.4	23.6	267	278							0	0	58		3.7	76.2	13.22	13.16
2011-01-08 18:00:00	11.3	0.4	24.1	270	275							0	0	58.1		3.3	78.4	13.09	13.07
2011-01-08 19:00:00	8.9	0.4	19.4	287	289							0	0	58.1		3	79.7	13.04	13.02
2011-01-08 20:00:00	12.6	0.4	21.9	281	295							0	0	58		3.2	76.7	13	12.99
2011-01-08 21:00:00	7.8	0.4	16.1	294	300							0	0	58		2.8	79.3	12.98	12.96
2011-01-08 22:00:00	7	0.4	17.9	292	306							0	0	58.1		2.6	79.6	12.95	12.93
2011-01-08 23:00:00	11.6	0.4	18.5	262	273							0	0	58		3.8	60.6	12.91	12.9
2011-01-09 00:00:00	8.1	0.4	16.1	278	287							0	0	58		3	66.2	12.89	12.88
2011-01-09 01:00:00	8.7	0.4	18.4	272	299							0	0	58		2.1	73.7	12.87	12.86
2011-01-09 02:00:00	12.6	0.4	20.2	271	278							0	0	57.9		2.8	64.4	12.84	12.84
2011-01-09 03:00:00	8.6	0.4	17.9	284	302							0	0	57.9		1.6	73.5	12.82	12.81
2011-01-09 04:00:00	14.9	0.4	25.9	276	278							0	0	57.8		2.1	63.4	12.81	12.79
2011-01-09 05:00:00	6.5	0.4	17.1	286	300							0	0	58		2.5	56.9	12.79	12.78
2011-01-09 06:00:00	10.9	0.4	27.9	248	276							0	0	57.9		2.7	56.6	12.79	12.77
2011-01-09 07:00:00	7.7	0.4	21.2	210	211							0	0	58		1.7	67.8	12.78	12.77
2011-01-09 08:00:00	11.3	0.4	28.1	232	252							0	0	58		2.1	70.1	12.77	12.75
2011-01-09 09:00:00	8.4	0.4	26.9	156	238							0	0	58		1.9	71.7	12.79	12.77
2011-01-09 10:00:00	9.1	0.4	24.1	138	213							0	0	58		2	76.7	12.94	12.88
2011-01-09 11:00:00	11.1	0.4	19.6	234	271							0	0	57.1		0.8	91.1	13.23	13.14
2011-01-09 12:00:00	11.8	0.4	21.6	229	243							0	0	57.5		1.8	88.2	13.54	13.46
2011-01-09 13:00:00	7.7	0.4	22.7	151	217							0	0	58.1		1.5	88.2	13.57	13.54
2011-01-09 14:00:00	8.3	0.4	20.4	182	215							0	0	58		1.1	91.9	13.54	13.5
2011-01-09 15:00:00	5.8	0.4	16.3	141	141							0	0	57.2		0.6	94	13.39	13.35
2011-01-09 16:00:00	7.1	0.4	16.9	245	280							0	0	58.1		0.1	94.5	13.26	13.21
2011-01-09 17:00:00	9.4	0.4	14.6	262	282							0	0	59.4		-0.2	94.8	13.11	13.07
2011-01-09 18:00:00	13.9	0.4	18.2	295	299							0	0	63.5		-0.8	94.9	13.02	13
2011-01-09 19:00:00	13.1	0.4	23.1	306	313							0	0	65.5		-1	94.8	12.98	12.96
2011-01-09 20:00:00	5.8	0.4	11.2	303	323							0	0	65.5		-1.2	94.7	12.93	12.91
2011-01-09 21:00:00	6.5	0.4	9.6	115	287							0	0	67.2		-1.2	94.6	12.88	12.86
2011-01-09 22:00:00	2.8	0.4	7.3	101	276							0	0	70.9		-1.3	94.5	12.84	12.83
2011-01-09 23:00:00	2.4	0.4	6.8	245	273							0	0	73		-0.9	94.7	12.81	12.79
2011-01-10 00:00:00	3.8	0.4	6.5	255	263							0	0	80.4		-0.8	94.8	12.79	12.77
2011-01-10 01:00:00	3.2	0.4	5.5	251	254							0	0	72.1		-0.8	94.8	12.77	12.76
2011-01-10 02:00:00	1.1	0.4	3.5	243	245							0	0	70.5		-1.1	94.8	12.75	12.75
2011-01-10 03:00:00	1.2	0.4	4.2	241	241							0	0	70		-1.2	94.7	12.75	12.71
2011-01-10 04:00:00	4.5	0.4	7.1	207	240							0	0	71.3		-1.2	94.8	12.75	12.73
2011-01-10 05:00:00	6	0.4	9.7	109	110							0	0	71.3		-1.1	94.8	12.74	12.71
2011-01-10 06:00:00	3.8	0.4	6.7	104	120							0	0	71.2		-1.2	94.8	12.74	12.73
2011-01-10 07:00:00	3	0.4	4.7	56	312							0	0	72.6		-1.4	94.8	12.74	12.73
2011-01-10 08:00:00	2.8	0.4	5.8	99	351							0	0	73		-1.4	94.7	12.74	12.73
2011-01-10 09:00:00	3.5	0.4	7.4	45	95							0	0	72.5		-1.4	94.7	12.88	12.79
2011-01-10 10:00:00	1.9	0.4	6.8	56	70							0	0	71.4		-0.8	94.7	13.26	13.14
2011-01-10 11:00:00	4	0.4	7.9	104	110							0	0	95.2		-0.6	95	13.5	13.43
2011-01-10 12:00:00	1.7	0.4	4.6	116	124							0	0	70.8		0.6	95.2	13.55	13.54
2011-01-10 13:00:00	6	0.4	9.5	97	118							0	0	70.8		0.8	94.3	13.52	13.5
2011-01-10 14:00:00	8.2	0.4	12.9	116	122							0	0	70.5		1.4	92.8	13.49	13.48
2011-01-10 15:00:00	6.8	0.4	10.3	116	136							0	0	70.5		0.9	92.5	13.5	13.48
2011-01-10 16:00:00	4.5	0.4	8.3	91	136							0	0	70.7		0.8	92.6	13.52	13.5
2011-01-10 17:00:00	12.5	0.4	19.1	103	107							0	0	71.3		-0.6	93.5	13.36	13.25
2011-01-10 18:00:00	16.8	0.4	23.5	100	106							0	0	71.8		-1.2	94.3	13.13	13.1
2011-01-10 19:00:00	5.7	0.4	11.2	107	107							0	0	72.6		-1.4	94.1	13.05	13.03
2011-01-10 20:00:00	7.1	0.4	11.7	197	243							0	0	72.8		-1.4	94.6	13.01	13
2011-01-10 21:00:00	11.8	0.4	16.8	252	261							0	0	72.8		-1.8	94.3	12.97	12.96
2011-01-10 22:00:00	7.4	0.4	13.3	238	253							0	0	72.8		-1.9	94.6	12.95	12.93
2011-01-10 23:00:00	12.6	0.4	17.9	254	264							0	0	72.8		-1.9	94	12.91	12.9
2011-01-11 00:00:00	11.2	0.4	18.6	253	265							0	0	72.8		-1.8	93.9	12.88	12.86
2011-01-11 01:00:00	10.1	0.4	15.3	270	277							0	0	72.8		-2	93.3	12.86	12.84
2011-01-11 02:00:00	11.8	0.4	16.1	255	271							0	0	72.7		-2	90.2	12.82	12.81
2011-01-11 03:00:00	12.8	0.4	20.6	258	265							0	0	72.7		-2.2	88.4	12.79	12.78
2011-01-11 04:00:00	11.4	0.4	23.1	252	252							0	0	72.6		-2.6	87.5	12.77	12.75
2011-01-11 05:00:00	12.8	0.4	24.1	260	269							0	0	72.5		-2.8	91.5	12.75	12.71
2011-01-11 06:00:00	10.6	0.4	19.8	273	274							0	0	72.3		-2.9	90.5	12.73	12.73
2011-01-11 07:00:00	4.7	0.4	10.4	259	268							0	0	72.5		-2.5	81.5	12.73	12.71
2011-01-11 08:00:00	9.8	0.4	17.4	257	266							0	0	72		-1.8	69.8	12.73	12.71
2011-01-11 09:00:00	12.6	0.4	21.6	262	262							0	0	71.7		-1.9	72	13.46	13.2
2011-01-11 10:00:00	10.6	0.4	20.7	259	276							0	0	71.7		-2.1	72.6	13.59	13.57
2011-01-11 11:00:00	12.6	0.4	24.8	258	270							0	0	71.5		-2	69.6	13.6	13.59
2011-01-11 12:00:00	11	0.4	27.4	230	265							0	0	75		-2.2	70.8	13.63	13.59
2011-01-11 13:00:00	9.4	0.4	19.6	259	268							0	0	70.2		-3.5	87.3	13.62	13.61
2011-01-11 14:00:00	5.5	0.4	10.8	192	297							0	0	72.7		-3.8	92.2	13.66	13.63
2011-01-11 15:00:00	6.3	0.4	11.8	126	127							0	0	76.2		-3.2	92.5	13.66	13.63
2011-01-11 16:00:00	5.3	0.4	12	124	164							0	0	77.3		-2.9	93	13.55	13.44
2011-01-11 17:00:00	10.7	0.4	21.8	232	267							0	0	78.6		-2.5	93.5	13.3	13.21
2011-01-11 18:00:00	5.7	0.4	12.5	180	201							0	0	80.5		-2.6	93.7	13.13	13.09
2011-01-11 19:00:00	5.3	0.4	12.8	137	149							0	0	92.3		-2.5	93.8	13.07	13.05
2011-01-11 20:00:00	7.6	0.4	16.6	184	276							0	0	79		-2.2	94	13.04	13.02
2011-01-11 21:00:00	16.3	0.4	28.3	312	314							0	0	81		-2.4	94	13.01	13
2011-01-11 22:00:00	8	0.4	16.2	69	325							0	0	81.7		-2.6	93.9	12.98	12.97
2011-01-11 23:00:00	7.4	0.4	12.1	111	114							0	0	81.5		-2.8	93.9	12.96	12.94
2011-01-12 00:00:00	4.4	0.4	8.7	74	356							0	0	81.3		-2.9	93.9	12.93	12.91
2011-01-12 01:00:00	7.8	0.4	11.3	10	71							0	0	81.6		-2.7	94	12.9	12.89
2011-01-12 02:00:00	6.8	0.4	11.7	86	94							0	0	81.2		-2.6	94	12.88	12.86
2011-01-12 03:00:00	3	0.4	6.7	293	316							0	0	80.2		-2.6	94.1	12.85	12.84
2011-01-12 04:00:00	4.4	0.4	8.5	73	104							0	0	82		-2.6	94.1	12.82	12.8
2011-01-12 05:00:00	3.5	0.4	6.7	27	311							0	0	82.3		-2.7	94.2	12.79	12.78
2011-01-12 06:00:00	3.9	0.4	6.7	316	331							0	0	82.2		-3	94.3	12.77	12.75
2011-01-12 07:00:00	5.4	0.4	8.3	105	105							0	0	82.5		-3.1	94.2	12.75	12.73
2011-01-12 08:00:00	3.5	0.4	7.5	113	212							0	0	82.6		-3	94	12.79	12.73
2011-01-12 09:00:00	4	0.4	8.8	119	244							0	0	82.5		-2.8	94	13.15	12.96
2011-01-12 10:00:00	4.2	0.4	9.2	119	195							0	0	81.5		-1.4	93.1	13.55	13.53
2011-01-12 11:00:00	7.2	0.4	13.2	263	285							0	0	82.5		-1.8	93.2	13.55	13.54
2011-01-12 12:00:00	5.1	0.4	12.8	321	333							0	0	82.1		-1.2	93.5	13.55	13.54
2011-01-12 13:00:00	11.2	0.4	17.9	294	305							0	0	82.5		-1.8	91	13.52	13.49
2011-01-12 14:00:00	4.5	0.4	10.9	291	325							0	0	81.9		-1.2	89.2	13.54	13.52
2011-01-12 15:00:00	2.6	0.4	7	149	327							0	0	81.4		-0.9	87.2	13.57	13.56
2011-01-12 16:00:00	6	0.4	17.1	110	317							0	0	80		-2	87.9	13.48	13.38
2011-01-12 17:00:00	7.7	0.4	17.4	137	156							0	0	78.8		-2.3	92.2	13.23	13.18
2011-01-12 18:00:00	5.5	0.4	17.2	133	196							0	0	79.9		0	94.8	13.07	13.02
2011-01-12 19:00:00	6.5	0.4	12.8	112	128							0	0	80.8		1.5	95.5	12.98	12.88
2011-01-12 20:00:00	9.1	0.4	14.2	105	135							0	0	80.8		1.8	95.7	12.99	12.96
2011-01-12 21:00:00	4.8	0.4	8.2	11	261							0	0	81		2.1	95.8	12.96	12.96
2011-01-12 22:00:00	5.2	0.4	10.1	76	306							0	0	80.7		2.1	95.8	12.94	12.9
2011-01-12 23:00:00	5.2	0.4	7.2	125	126							0	0	80.1		2	95.8	12.91	12.89
2011-01-13 00:00:00	3.4	0.4	7.2	109	119							0	0	79.3		2	95.8	12.89	12.87
2011-01-13 01:00:00	2.9	0.4	8.2	77	97							0	0	79.5		2	95.9	12.86	12.84
2011-01-13 02:00:00	3.5	0.4	9.5	46	66							0	0	79.4		2	95.8	12.84	12.82
2011-01-13 03:00:00	4.3	0.4	9.6	128	266							0	0	79		2.2	95.9	12.82	12.8
2011-01-13 04:00:00	10.8	0.4	18.6	95	109							0	0	78.2		2	96	12.8	12.79
2011-01-13 05:00:00	8.6	0.4	18.2	38	357							0	0	79.2		2.5	94.7	12.79	12.77
2011-01-13 06:00:00	6.7	0.4	10.3	14	330							0	0	79.1		2.2	95	12.79	12.77
2011-01-13 07:00:00	6.4	0.4	16.4	81	113							0	0	79.1		2.5	95.7	12.77	12.77
2011-01-13 08:00:00	9.8	0.4	23.4	2	77							0	0	78.8		3.6	92.8	12.77	12.75
2011-01-13 09:00:00	11.2	0.4	19.7	321	333							0	0	78.4		2.6	93.6	13.27	13.12
2011-01-13 10:00:00	10.7	0.4	18.2	304	313							0	0	76.9		1.8	94.8	13.5	13.48
2011-01-13 11:00:00	14.1	0.4	23.6	307	316							0	0	76.8		1.8	94.9	13.5	13.48
2011-01-13 12:00:00	7.7	0.4	12.9	304	310							0	0	77		1.7	95.1	13.51	13.5
2011-01-13 13:00:00	4.8	0.4	11.1	150	282							0	0	76.6		1.8	95	13.5	13.48
2011-01-13 14:00:00	4.2	0.4	9.8	256	302							0	0	76		1.8	94.7	13.49	13.48
2011-01-13 15:00:00	7.5	0.4	14.1	215	322							0	0	75.6		2.5	94.2	13.48	13.46
2011-01-13 16:00:00	8.6	0.4	16	14	351							0	0	75.7		3.5	91	13.52	13.5
2011-01-13 17:00:00	10.3	0.4	15	325	358							0	0	75.2		3.6	87.5	13.36	13.26
2011-01-13 18:00:00	7	0.4	13.1	7	355							0	0	75		3.5	88.8	13.14	13.12
2011-01-13 19:00:00	2.6	0.4	6.5	201	346							0	0	75		2.9	92.2	13.08	13.07
2011-01-13 20:00:00	5.4	0.4	9.8	216	244							0	0	74.8		2.5	92.6	13.04	13.02
2011-01-13 21:00:00	2.8	0.4	5.2	205	234							0	0	74.8		2.5	93	13.01	13
2011-01-13 22:00:00	3.1	0.4	6.2	179	225							0	0	74.5		2.5	93.5	12.98	12.97
2011-01-13 23:00:00	5.8	0.4	8.3	146	162							0	0	74.4		2.3	94.8	12.96	12.95
2011-01-14 00:00:00	5.2	0.4	6.9	206	235							0	0	74.5		2.6	92.5	12.93	12.92
2011-01-14 01:00:00	4.2	0.4	6.6	210	267							0	0	74.4		3	89.3	12.91	12.9
2011-01-14 02:00:00	5	0.4	7	267	310							0	0	74.2		2.9	88.7	12.89	12.88
2011-01-14 03:00:00	3.9	0.4	6.2	316	322							0	0	74.2		3.2	84.5	12.87	12.86
2011-01-14 04:00:00	2.6	0.4	5.5	317	330							0	0	74.2		3.5	79.5	12.85	12.83
2011-01-14 05:00:00	1.8	0.4	4.5	106	197							0	0	74.2		4.2	67	12.82	12.82
2011-01-14 06:00:00	3.8	0.4	6.9	193	287							0	0	74		4.6	57.7	12.8	12.79
2011-01-14 07:00:00	5	0.4	7.5	271	300							0	0	73.8		5.2	46.5	12.79	12.78
2011-01-14 08:00:00	3.8	0.4	5.5	274	300							0	0	73.9		5.8	40.4	12.8	12.77
2011-01-14 09:00:00	4.7	0.4	7.3	278	296							0	0	73.5		6.6	33.2	13.42	13.2
2011-01-14 10:00:00	8.3	0.4	12.3	255	282							0	0	73.2		7.3	30.1	13.44	13.41
2011-01-14 11:00:00	8.2	0.4	11.3	273	293							0	0	73		8.1	27.6	13.41	13.39
2011-01-14 12:00:00	7.7	0.4	11.7	279	289							0	0	73		8.6	25.1	13.38	13.36
2011-01-14 13:00:00	9.4	0.4	15.4	268	277							0	0	73.1		8.6	28.3	13.37	13.36
2011-01-14 14:00:00	9.8	0.4	20.7	236	237							0	0	73.2		7.7	31.1	13.39	13.39
2011-01-14 15:00:00	9.1	0.4	18.2	245	267							0	0	73.2		7.4	29.8	13.41	13.39
2011-01-14 16:00:00	7.3	0.4	16.1	163	220							0	0	73.4		7.2	29.7	13.44	13.43
2011-01-14 17:00:00	5.7	0.4	13.2	141	203							0	0	73.5		6.3	29.5	13.36	13.27
2011-01-14 18:00:00	7.5	0.4	18.4	207	226							0	0	73.5		6.5	27.9	13.12	13.1
2011-01-14 19:00:00	10.7	0.4	20.4	264	270							0	0	73.2		6.2	28.7	13.06	13.04
2011-01-14 20:00:00	6	0.4	17.6	187	237							0	0	73.4		5.4	33.2	13.02	13
2011-01-14 21:00:00	5.7	0.4	16.8	144	177							0	0	73.3		4.1	41	12.98	12.97
2011-01-14 22:00:00	9.2	0.4	21.9	219	232							0	0	73.3		3.5	47.9	12.95	12.94
2011-01-14 23:00:00	11.7	0.4	26.9	163	274							0	0	73.1		3	56.9	12.93	12.91
2011-01-15 00:00:00	9.8	0.4	25.6	278	341							0	0	73		2	72.8	12.89	12.88
2011-01-15 01:00:00	6.7	0.4	12.8	133	135							0	0	73.2		0.9	81.5	12.88	12.86
2011-01-15 02:00:00	6	0.4	15.6	136	229							0	0	73.2		0.4	88.7	12.86	12.84
2011-01-15 03:00:00	5.2	0.4	13.4	212	253							0	0	73.2		0.4	90	12.84	12.82
2011-01-15 04:00:00	4.6	0.4	10.6	164	252							0	0	73.3		0	94	12.82	12.8
2011-01-15 05:00:00	9.1	0.4	12.4	274	277							0	0	73.2		0.1	94.5	12.79	12.79
2011-01-15 06:00:00	3.6	0.4	7.1	218	330							0	0	73.2		-0.2	94.5	12.78	12.77
2011-01-15 07:00:00	4.2	0.4	9	93	118							0	0	73		-0.4	94.7	12.77	12.75
2011-01-15 08:00:00	3.5	0.4	7.3	84	329							0	0	72.9		-0.2	91.3	12.77	12.75
2011-01-15 09:00:00	4	0.4	7.5	134	219							0	0	72.5		2	73.3	13.46	13.17
2011-01-15 10:00:00	7.5	0.4	13.4	132	204							0	0	72.2		3.1	56	13.48	13.46
2011-01-15 11:00:00	3.6	0.4	9	96	253							0	0	71.7		4.9	49.2	13.41	13.38
2011-01-15 12:00:00	4.3	0.4	8.7	109	110							0	0	71.7		4.8	65.5	13.4	13.37
2011-01-15 13:00:00	2.1	0.4	6.2	119	289							0	0	71.2		6.3	60.2	13.36	13.32
2011-01-15 14:00:00	4	0.4	7.8	134	304							0	0	71.5		5.4	64.8	13.38	13.36
2011-01-15 15:00:00	3.2	0.4	7.8	86	112							0	0	71.5		5.8	64.5	13.37	13.36
2011-01-15 16:00:00	7	0.4	11.2	113	116							0	0	71.8		4.9	55.2	13.41	13.38
2011-01-15 17:00:00	6.5	0.4	10.9	97	111							0	0	72		4.5	33.1	13.35	13.28
2011-01-15 18:00:00	5.2	0.4	8.2	91	355							0	0	72.4		4.5	31.9	13.12	13.09
2011-01-15 19:00:00	5	0.4	11.3	83	100							0	0	72.5		5.2	25.9	13.04	13.02
2011-01-15 20:00:00	4.5	0.4	7	217	299							0	0	72.5		5.7	20.1	13	12.98
2011-01-15 21:00:00	4.7	0.4	7.5	186	284							0	0	72.5		6.7	14.4	12.96	12.93
2011-01-15 22:00:00	5.5	0.4	8	111	154							0	0	72.4		7	11.5	12.93	12.91
2011-01-15 23:00:00	6.5	0.4	9.8	107	167							0	0	72.5		7.8	10.3	12.91	12.89
2011-01-16 00:00:00	4.1	0.4	6.7	229	244							0	0	72.8		9.1	11.3	12.89	12.87
2011-01-16 01:00:00	6	0.4	8.3	277	298							0	0	72.8		9.1	14.8	12.86	12.86
2011-01-16 02:00:00	7.6	0.4	10.2	258	299							0	0	72.8		9.2	19	12.86	12.84
2011-01-16 03:00:00	7.8	0.4	9.6	279	281							0	0	73		9.2	24.7	12.84	12.82
2011-01-16 04:00:00	5.4	0.4	9.1	247	250							0	0	73		8.8	29.2	12.83	12.82
2011-01-16 05:00:00	5.5	0.4	8.9	322	324							0	0	73.2		9.2	28.9	12.82	12.81
2011-01-16 06:00:00	4.8	0.4	7.5	271	310							0	0	73.2		9.3	29.9	12.82	12.79
2011-01-16 07:00:00	9.1	0.4	17.1	174	227							0	0	72.8		8	32.4	12.81	12.79
2011-01-16 08:00:00	14.2	0.4	20.1	242	272							0	0	72.8		7.8	33.2	12.82	12.78
2011-01-16 09:00:00	13.9	0.4	20.5	260	268							0	0	72.5		8.4	31.4	13.36	13.12
2011-01-16 10:00:00	9.7	0.4	17.9	270	274							0	0	72.4		8.8	30.4	13.36	13.36
2011-01-16 11:00:00	9.6	0.4	18.2	253	259							0	0	72.3		9.1	30.1	13.34	13.32
2011-01-16 12:00:00	6	0.4	15.1	166	189							0	0	72.1		10.2	27.5	13.33	13.32
2011-01-16 13:00:00	7.3	0.4	13.9	214	238							0	0	72		10.8	24.1	13.32	13.3
2011-01-16 14:00:00	6.5	0.4	14.5	204	209							0	0	71.7		11.1	22.8	13.32	13.3
2011-01-16 15:00:00	6.3	0.4	15.4	173	221							0	0	71.8		10.1	27.9	13.32	13.3
2011-01-16 16:00:00	7.3	0.4	17.1	169	211							0	0	72.2		8.8	29.2	13.36	13.34
2011-01-16 17:00:00	7	0.4	16.4	140	200							0	0	72.3		7.7	25.4	13.32	13.26
2011-01-16 18:00:00	4.6	0.4	12.1	166	247							0	0	72.5		6.8	23.6	13.11	13.07
2011-01-16 19:00:00	9.5	0.4	15.8	240	293							0	0	72.3		6.7	26.1	13.04	13
2011-01-16 20:00:00	7.5	0.4	15.8	193	280							0	0	72.3		6.1	29.6	12.99	12.96
2011-01-16 21:00:00	10.5	0.4	19.2	203	245							0	0	72.2		6	30.4	12.95	12.93
2011-01-16 22:00:00	12.5	0.4	17.1	251	259							0	0	72.1		6.2	30	12.91	12.91
2011-01-16 23:00:00	7.3	0.4	10.9	211	257							0	0	72.2		6.3	29.5	12.89	12.88
2011-01-17 00:00:00	6.2	0.4	9.1	201	203							0	0	72.3		6.1	29.9	12.86	12.86
2011-01-17 01:00:00	5.5	0.4	8.6	174	250							0	0	72.2		6.6	27.2	12.84	12.84
2011-01-17 02:00:00	3.5	0.4	6.3	158	200							0	0	72.3		6.5	27.6	12.84	12.82
2011-01-17 03:00:00	3	0.4	6.8	68	82							0	0	72.3		6.5	27.9	12.82	12.8
2011-01-17 04:00:00	3.8	0.4	5.8	258	259							0	0	72.2		6.5	27.4	12.8	12.78
2011-01-17 05:00:00	9.3	0.4	15.8	192	239							0	0	72.1		5	32.7	12.79	12.77
2011-01-17 06:00:00	9.1	0.4	14.8	183	223							0	0	72.2		4.8	34.8	12.79	12.77
2011-01-17 07:00:00	7.7	0.4	10.3	224	262							0	0	72.2		5.5	32.5	12.78	12.77
2011-01-17 08:00:00	8.4	0.4	11.1	239	256							0	0	72		5.4	31.1	12.79	12.76
2011-01-17 09:00:00	9.8	0.4	14.2	206	266							0	0	71.8		5.5	29.4	13.4	13.13
2011-01-17 10:00:00	8.9	0.4	16.1	214	255							0	0	71.6		5.9	28.4	13.41	13.39
2011-01-17 11:00:00	6.4	0.4	12.8	209	211							0	0	71.4		6.2	30.9	13.38	13.36
2011-01-17 12:00:00	6.1	0.4	14.4	133	158							0	0	71.2		6.3	35.2	13.38	13.36
2011-01-17 13:00:00	5.9	0.4	14.7	135	146							0	0	71.2		6.3	38.9	13.38	13.36
2011-01-17 14:00:00	6.8	0.4	16.9	140	203							0	0	71.2		6.2	40.9	13.38	13.36
2011-01-17 15:00:00	8.2	0.4	15.8	177	215							0	0	71.2		5.8	43.6	13.39	13.36
2011-01-17 16:00:00	5.8	0.4	13.3	197	217							0	0	71.2		5.8	43.9	13.41	13.39
2011-01-17 17:00:00	6.7	0.4	10.1	235	252							0	0	71.3		4.9	45.5	13.38	13.31
2011-01-17 18:00:00	5.7	0.4	7.7	287	301							0	0	71.5		4.2	48.1	13.13	13.09
2011-01-17 19:00:00	3.9	0.4	7.2	133	169							0	0	71.4		3.6	50	13.04	13.02
2011-01-17 20:00:00	9.3	0.4	12.5	239	268							0	0	71.4		3.5	50.8	13	12.98
2011-01-17 21:00:00	7.7	0.4	11.6	201	236							0	0	71.3		3.2	51.9	12.96	12.91
2011-01-17 22:00:00	9.2	0.4	13.2	254	276							0	0	71.2		2.8	54.1	12.93	12.91
2011-01-17 23:00:00	5	0.4	11.1	137	183							0	0	71.3		2.5	54	12.89	12.86
2011-01-18 00:00:00	8.2	0.4	12.7	217	265							0	0	71.4		2.8	52	12.88	12.86
2011-01-18 01:00:00	10.2	0.4	13.2	275	300							0	0	71.2		2.8	53.3	12.86	12.83
2011-01-18 02:00:00	4.8	0.4	8	294	297							0	0	71.2		2.5	54.9	12.83	12.82
2011-01-18 03:00:00	3.2	0.4	7.8	238	241							0	0	71.3		2.4	55.4	12.8	12.79
2011-01-18 04:00:00	8	0.4	11.6	271	296							0	0	71.2		2.3	56.2	12.79	12.77
2011-01-18 05:00:00	6.2	0.4	9.6	311	312							0	0	71.1		1.9	63.7	12.77	12.77
2011-01-18 06:00:00	7.3	0.4	12.1	262	289							0	0	71.2		1.8	62.2	12.77	12.75
2011-01-18 07:00:00	13.8	0.4	18.4	290	305							0	0	70.8		1	63.7	12.76	12.75
2011-01-18 08:00:00	8.6	0.4	14.1	103	294							0	0	70.9		0.8	64.2	12.75	12.73
2011-01-18 09:00:00	7.2	0.4	11.8	56	94							0	0	71		1.1	60.6	13.36	13.2
2011-01-18 10:00:00	3.6	0.4	6.5	84	285							0	0	70.8		2	57.9	13.53	13.52
2011-01-18 11:00:00	2.2	0.4	6.1	241	266							0	0	70.6		2.4	57.3	13.5	13.48
2011-01-18 12:00:00	2.5	0.4	6.9	291	304							0	0	70.5		3	56.2	13.46	13.44
2011-01-18 13:00:00	3.5	0.4	8.4	126	286							0	0	70.3		3.2	60	13.43	13.41
2011-01-18 14:00:00	4.2	0.4	9.9	156	286							0	0	70.3		3	61.5	13.43	13.41
2011-01-18 15:00:00	7.8	0.4	11.5	287	292							0	0	70.6		1.6	71.9	13.5	13.48
2011-01-18 16:00:00	2.6	0.4	5.8	113	312							0	0	70.5		1.6	74.9	13.54	13.52
2011-01-18 17:00:00	2.5	0.4	5.7	68	339							0	0	70.7		0.8	79.8	13.38	13.3
2011-01-18 18:00:00	3.9	0.4	6.3	316	351							0	0	70.8		0.4	85.5	13.13	13.11
2011-01-18 19:00:00	5.2	0.4	7.3	288	307							0	0	70.7		0.5	83.5	13.07	13.04
2011-01-18 20:00:00	3.3	0.4	5.8	200	220							0	0	70.8		0.5	79.6	13.02	13
2011-01-18 21:00:00	2.8	0.4	4.9	153	163							0	0	70.8		0	85.2	12.98	12.96
2011-01-18 22:00:00	2	0.4	5.1	177	271							0	0	70.8		-0.3	86.2	12.95	12.91
2011-01-18 23:00:00	3.3	0.4	6.5	281	302							0	0	70.7		-0.6	89	12.92	12.9
2011-01-19 00:00:00	6.3	0.4	9.8	102	323							0	0	70.5		-1.9	93	12.89	12.89
2011-01-19 01:00:00	3.5	0.4	9.5	156	205							0	0	70.6		-2	93.9	12.87	12.86
2011-01-19 02:00:00	3.8	0.4	7.3	116	316							0	0	70.7		-2.2	94.2	12.84	12.82
2011-01-19 03:00:00	7.7	0.4	14.6	307	313							0	0	70.5		-2.5	94.5	12.82	12.8
2011-01-19 04:00:00	1.8	0.4	4.3	10	312							0	0	70.5		-2.5	94.6	12.79	12.77
2011-01-19 05:00:00	1.9	0.4	5.7	46	143							0	0	70.5		-2.5	94.7	12.77	12.73
2011-01-19 06:00:00	2.3	0.4	4.9	60	347							0	0	70.6		-2.9	94.6	12.75	12.75
2011-01-19 07:00:00	4.4	0.4	9.2	85	345							0	0	70.5		-3.6	93.5	12.75	12.73
2011-01-19 08:00:00	7.4	0.4	12.7	64	94							0	0	70.5		-3.8	89.7	12.74	12.71
2011-01-19 09:00:00	7.7	0.4	13.9	32	39							0	0	70.3		-4	87	13.36	13.13
2011-01-19 10:00:00	7.5	0.4	13.3	67	98							0	0	70.2		-3.5	83.5	13.64	13.62
2011-01-19 11:00:00	3	0.4	8.1	94	116							0	0	70.2		-3.3	84.8	13.62	13.61
2011-01-19 12:00:00	6.1	0.4	13.4	117	122							0	0	70.2		-2.9	80.3	13.57	13.54
2011-01-19 13:00:00	6.3	0.4	13.8	116	119							0	0	70.2		-2.9	75.8	13.55	13.52
2011-01-19 14:00:00	4	0.4	8.8	100	149							0	0	70.2		-3	73.2	13.61	13.59
2011-01-19 15:00:00	4.3	0.4	13.3	6	73							0	0	70.3		-3.1	72.1	13.62	13.61
2011-01-19 16:00:00	12.6	0.4	21.6	311	325							0	0	70		-3.8	79.5	13.66	13.63
2011-01-19 17:00:00	13.9	0.4	21.2	320	321							0	0	69.8		-5	85.5	13.46	13.36
2011-01-19 18:00:00	12.1	0.4	16.6	322	326							0	0	69.7		-5.8	85.8	13.15	13.12
2011-01-19 19:00:00	5.2	0.4	9.6	123	339							0	0	70		-6	82.5	13.07	13.05
2011-01-19 20:00:00	6	0.4	11.5	81	140							0	0	70.2		-6.4	80	13.02	13
2011-01-19 21:00:00	13.7	0.4	24.2	76	101							0	0	69.8		-6.8	73.8	12.97	12.95
2011-01-19 22:00:00	20.6	0.4	31.8	80	92							0	0	69.9		-7.2	77.3	12.94	12.93
2011-01-19 23:00:00	19.4	0.4	32.1	62	96							0	0	70		-7.7	77.2	12.91	12.89
2011-01-20 00:00:00	10.4	0.4	19	63	77							0	0	70		-8.1	78	12.88	12.87
2011-01-20 01:00:00	4.7	0.4	10.8	45	51							0	0	70.2		-8.4	72.8	12.85	12.84
2011-01-20 02:00:00	4.6	0.4	10	291	332							0	0	70.2		-8.6	70.6	12.82	12.8
2011-01-20 03:00:00	3.3	0.4	7.8	229	300							0	0	70.2		-9.2	74.7	12.78	12.77
2011-01-20 04:00:00	2	0.4	7.5	182	308							0	0	70.3		-9.4	72.5	12.74	12.73
2011-01-20 05:00:00	4.5	0.4	15.2	15	48							0	0	70.2		-9	63.1	12.71	12.7
2011-01-20 06:00:00	5.5	0.4	12.5	73	85							0	0	70.1		-9.7	70.2	12.68	12.6
2011-01-20 07:00:00	6.3	0.4	13.2	80	102							0	0	70		-10.2	77.8	12.66	12.65
2011-01-20 08:00:00	6.8	0.4	20.7	21	336							0	0	69.8		-9.4	62.6	12.68	12.64
2011-01-20 09:00:00	5.4	0.4	12.7	295	305							0	0	69.5		-8.7	61.8	13.63	13.54
2011-01-20 10:00:00	3.8	0.4	9.2	171	213							0	0	69.3		-7.7	69	13.62	13.6
2011-01-20 11:00:00	4.3	0.4	11.8	133	325							0	0	69.1		-7	74.2	13.57	13.55
2011-01-20 12:00:00	6	0.4	18.2	303	349							0	0	69.2		-7	68.2	13.57	13.55
2011-01-20 13:00:00	6.2	0.4	22.1	209	336							0	0	68.8		-7	68.3	13.6	13.59
2011-01-20 14:00:00	7.4	0.4	20.4	33	46							0	0	69		-7.5	67.7	13.65	13.62
2011-01-20 15:00:00	7.8	0.4	21.1	107	130							0	0	69.1		-7.6	65.8	13.66	13.64
2011-01-20 16:00:00	12.9	0.4	25.1	80	84							0	0	69.2		-7.8	68.4	13.68	13.66
2011-01-20 17:00:00	8.6	0.4	17.9	34	36							0	0	69.3		-9	80.2	13.54	13.41
2011-01-20 18:00:00	15	0.4	30.9	66	72							0	0	69.1		-9.3	78	13.16	13.12
2011-01-20 19:00:00	19.7	0.4	36.5	63	71							0	0	69		-9.3	76.2	13.06	13.04
2011-01-20 20:00:00	23.6	0.4	37.4	94	109							0	0	69.3		-9.8	76.2	13	12.98
2011-01-20 21:00:00	24.6	0.4	39.2	105	107							0	0	69.4		-10.2	79.2	12.96	12.95
2011-01-20 22:00:00	25.9	0.4	42.7	101	107							0	0	69.3		-10.4	77.8	12.92	12.91
2011-01-20 23:00:00	23.9	0.4	40.6	109	109							0	0	69.3		-10.5	74.4	12.88	12.87
2011-01-21 00:00:00	25.1	0.4	42.6	101	108							0	0	69.3		-10.6	72.7	12.85	12.84
2011-01-21 01:00:00	26.1	0.4	43.2	101	102							0	0	69.3		-10.6	71	12.82	12.8
2011-01-21 02:00:00	21.1	0.4	37	104	108							0	0	69.3		-10.9	74.8	12.78	12.76
2011-01-21 03:00:00	23.9	0.4	42.6	107	110							0	0	69.3		-11	77	12.74	12.72
2011-01-21 04:00:00	24.4	0.4	34.2	100	110							0	0	69.2		-11.2	79	12.71	12.69
2011-01-21 05:00:00	25.2	0.4	36	85	88							0	0	69		-11.1	78.8	12.68	12.66
2011-01-21 06:00:00	27.4	0.4	40.8	87	94							0	0	69.1		-11.3	81.3	12.66	12.65
2011-01-21 07:00:00	28.3	0.4	43.4	82	84							0	0	69		-11.4	82.3	12.65	12.64
2011-01-21 08:00:00	31.9	0.4	44	91	94							0	0	69.2		-11.2	79	12.68	12.63
2011-01-21 09:00:00	32.6	0.4	46.5	98	100							0	0	69.1		-10.6	77.3	13.66	13.61
2011-01-21 10:00:00	21.7	0.4	35	100	100							0	0	69		-9.8	74.5	13.7	13.65
2011-01-21 11:00:00	14.6	0.4	24.9	108	110							0	0	68.8		-9	67	13.65	13.63
2011-01-21 12:00:00	14.9	0.4	25.1	112	117							0	0	68.5		-8.5	60.3	13.63	13.61
2011-01-21 13:00:00	17.5	0.4	28.4	107	111							0	0	68.7		-8.2	58.9	13.62	13.61
2011-01-21 14:00:00	16.5	0.4	29	105	109							0	0	68.6		-8.1	59	13.62	13.61
2011-01-21 15:00:00	19.1	0.4	30.6	91	100							0	0	68.8		-8.1	57.8	13.64	13.62
2011-01-21 16:00:00	17.9	0.4	25.4	107	109							0	0	68.8		-8.4	61.3	13.66	13.64
2011-01-21 17:00:00	16.9	0.4	23.4	67	82							0	0	68.7		-8.8	68.7	13.62	13.5
2011-01-21 18:00:00	19.4	0.4	26.2	86	89							0	0	68.9		-9.5	71.3	13.2	13.14
2011-01-21 19:00:00	20.2	0.4	27.4	83	94							0	0	68.8		-9.9	75.4	13.07	13.04
2011-01-21 20:00:00	20.3	0.4	27.8	73	82							0	0	68.7		-10.3	77.1	13	12.99
2011-01-21 21:00:00	19.2	0.4	28.2	73	83							0	0	68.7		-10.4	76.2	12.96	12.95
2011-01-21 22:00:00	18.1	0.4	26.9	105	106							0	0	68.7		-10.7	74	12.91	12.9
2011-01-21 23:00:00	21.8	0.4	29.4	98	104							0	0	68.7		-10.9	75.8	12.88	12.86
2011-01-22 00:00:00	21.9	0.4	32.5	105	107							0	0	68.8		-11.2	77.8	12.84	12.79
2011-01-22 01:00:00	21.9	0.4	34.1	103	115							0	0	68.6		-11.2	75.5	12.8	12.78
2011-01-22 02:00:00	19.8	0.4	32.7	103	108							0	0	68.6		-10.9	69.8	12.76	12.75
2011-01-22 03:00:00	19.9	0.4	32.8	94	106							0	0	68.7		-11	69	12.73	12.71
2011-01-22 04:00:00	21	0.4	32.5	101	103							0	0	68.6		-11.2	68	12.69	12.68
2011-01-22 05:00:00	15.7	0.4	27.3	99	109							0	0	68.5		-10.9	63.2	12.67	12.66
2011-01-22 06:00:00	18.6	0.4	26.5	105	111							0	0	68.6		-10.7	59	12.65	12.64
2011-01-22 07:00:00	17.4	0.4	29.9	94	97							0	0	68.6		-10.6	57.4	12.64	12.62
2011-01-22 08:00:00	14.2	0.4	23.5	100	104							0	0	68.6		-10.4	53.8	12.67	12.63
2011-01-22 09:00:00	12.2	0.4	23.3	96	116							0	0	68.3		-9.5	52.1	13.65	13.61
2011-01-22 10:00:00	8	0.4	15.8	117	118							0	0	68.2		-9.2	59.8	13.64	13.63
2011-01-22 11:00:00	8	0.4	13.4	118	134							0	0	68.2		-8.8	66.1	13.62	13.59
2011-01-22 12:00:00	5.7	0.4	10.9	140	159							0	0	68.1		-8	69.1	13.59	13.57
2011-01-22 13:00:00	4.2	0.4	8.3	135	155							0	0	68.1		-7.8	73	13.56	13.54
2011-01-22 14:00:00	4	0.4	10.8	147	321							0	0	68		-7.3	66.4	13.54	13.52
2011-01-22 15:00:00	2.4	0.4	6.5	134	316							0	0	67.8		-7.2	70	13.54	13.52
2011-01-22 16:00:00	3.4	0.4	6.5	125	127							0	0	68.2		-8.7	77.7	13.55	13.54
2011-01-22 17:00:00	3.2	0.4	6	72	124							0	0	68.5		-9.9	84.2	13.55	13.45
2011-01-22 18:00:00	6.3	0.4	11.4	78	101							0	0	68.5		-11.6	89.7	13.18	13.14
2011-01-22 19:00:00	8.6	0.4	12.3	88	91							0	0	68.5		-11.4	88.2	13.06	13.04
2011-01-22 20:00:00	13.9	0.4	21.1	94	107							0	0	68.5		-10.9	83	12.99	12.97
2011-01-22 21:00:00	18.1	0.4	27.1	106	107							0	0	68.1		-10.8	76.2	12.93	12.91
2011-01-22 22:00:00	22.4	0.4	32.5	102	107							0	0	68.3		-9.8	64	12.89	12.86
2011-01-22 23:00:00	17.2	0.4	25.9	104	106							0	0	68		-9.3	59.1	12.86	12.85
2011-01-23 00:00:00	20.6	0.4	29	107	107							0	0	68.1		-8.8	53.8	12.83	12.81
2011-01-23 01:00:00	15.2	0.4	23.4	105	108							0	0	68.3		-8	46.4	12.8	12.78
2011-01-23 02:00:00	16.9	0.4	24.8	105	106							0	0	68.3		-8	45.1	12.77	12.75
2011-01-23 03:00:00	12.3	0.4	18.9	101	103							0	0	68.5		-7.7	43.2	12.73	12.72
2011-01-23 04:00:00	16.1	0.4	22.4	99	105							0	0	68.6		-7.5	41.2	12.71	12.69
2011-01-23 05:00:00	8.3	0.4	12.6	101	103							0	0	68.9		-6.9	37.5	12.68	12.66
2011-01-23 06:00:00	12.2	0.4	17.2	99	108							0	0	68.8		-6.3	34.3	12.68	12.66
2011-01-23 07:00:00	5.7	0.4	11.9	85	98							0	0	69.3		-6	31.4	12.66	12.65
2011-01-23 08:00:00	9.3	0.4	13.8	91	106							0	0	69.2		-6.1	32.8	12.7	12.66
2011-01-23 09:00:00	5.4	0.4	9.2	107	109							0	0	68.7		-4.5	29.4	13.6	13.54
2011-01-23 10:00:00	7	0.4	10.6	113	119							0	0	68.7		-4.5	32.5	13.59	13.57
2011-01-23 11:00:00	3.9	0.4	7	120	279							0	0	68.5		-4.8	45.3	13.54	13.51
2011-01-23 12:00:00	2.8	0.4	5.2	110	118							0	0	68.5		-4.8	60.5	13.51	13.5
2011-01-23 13:00:00	7.2	0.4	11.1	115	116							0	0	69.1		-6.3	67.8	13.54	13.51
2011-01-23 14:00:00	9.2	0.4	14.1	106	116							0	0	69.2		-6.3	59.5	13.57	13.55
2011-01-23 15:00:00	8.8	0.4	17.1	109	111							0	0	69.2		-6.8	60	13.59	13.57
2011-01-23 16:00:00	4.4	0.4	11.3	91	104							0	0	69		-6	57	13.59	13.57
2011-01-23 17:00:00	7	0.4	10.6	98	103							0	0	69.1		-8	72	13.57	13.46
2011-01-23 18:00:00	8.1	0.4	12.9	94	99							0	0	69.2		-9.4	72	13.19	13.14
2011-01-23 19:00:00	8.3	0.4	14.6	66	97							0	0	69		-9.3	70.2	13.07	13.05
2011-01-23 20:00:00	6.6	0.4	13.3	56	82							0	0	69		-7.2	50.2	13.01	12.99
2011-01-23 21:00:00	6	0.4	11.3	92	99							0	0	69		-7.6	52.5	12.96	12.95
2011-01-23 22:00:00	5	0.4	7.5	100	114							0	0	69		-7.2	49.1	12.93	12.89
2011-01-23 23:00:00	3.8	0.4	9.8	17	38							0	0	69.2		-5.9	38.5	12.9	12.89
2011-01-24 00:00:00	3.4	0.4	9.4	85	338							0	0	69.3		-6	38.2	12.88	12.86
2011-01-24 01:00:00	3.8	0.4	8	48	332							0	0	69.5		-6.1	39.1	12.85	12.79
2011-01-24 02:00:00	3.7	0.4	7.4	87	101							0	0	69.2		-5.8	37	12.82	12.81
2011-01-24 03:00:00	4.4	0.4	7	62	85							0	0	69.2		-5	34	12.79	12.77
2011-01-24 04:00:00	8.2	0.4	13.2	90	102							0	0	69		-5.2	34	12.76	12.75
2011-01-24 05:00:00	4.7	0.4	8.5	21	98							0	0	69		-5.3	34.4	12.73	12.73
2011-01-24 06:00:00	5.1	0.4	8.2	94	98							0	0	69.2		-5.6	35.8	12.71	12.67
2011-01-24 07:00:00	7.2	0.4	10.6	99	106							0	0	69.1		-5.5	35.9	12.7	12.68
2011-01-24 08:00:00	7.1	0.4	11.4	88	95							0	0	69.2		-5.3	34.5	12.72	12.68
2011-01-24 09:00:00	9.1	0.4	11.7	110	115							0	0	68.8		-5	33.8	13.62	13.42
2011-01-24 10:00:00	7.5	0.4	10.9	118	125							0	0	68.6		-4	35.2	13.59	13.58
2011-01-24 11:00:00	5	0.4	8.8	124	129							0	0	68.5		-3.4	39	13.54	13.52
2011-01-24 12:00:00	8.8	0.4	15.6	124	125							0	0	68.7		-2.9	43.1	13.52	13.5
2011-01-24 13:00:00	6.5	0.4	12.6	133	142							0	0	68.6		-2.2	44.4	13.51	13.5
2011-01-24 14:00:00	2.5	0.4	6.9	165	303							0	0	68.3		-1.7	45.9	13.48	13.46
2011-01-24 15:00:00	2.8	0.4	8.6	137	258							0	0	68.4		-1.9	47.4	13.46	13.45
2011-01-24 16:00:00	4	0.4	8.1	127	138							0	0	68.5		-2.6	52.4	13.49	13.46
2011-01-24 17:00:00	5.2	0.4	11.2	108	133							0	0	68.8		-3.8	56.8	13.5	13.38
2011-01-24 18:00:00	11.2	0.4	20.2	71	95							0	0	69		-4.4	59.6	13.18	13.13
2011-01-24 19:00:00	2.9	0.4	9.7	2	145							0	0	69.3		-5	62	13.07	13.05
2011-01-24 20:00:00	2	0.4	4.3	23	251							0	0	69.5		-5.6	65.1	13	12.97
2011-01-24 21:00:00	3.5	0.4	6.7	123	273							0	0	69.2		-5.5	65.6	12.96	12.94
2011-01-24 22:00:00	4.8	0.4	11.2	86	108							0	0	69		-5.7	66.2	12.92	12.9
2011-01-24 23:00:00	3.8	0.4	7.7	15	98							0	0	69		-5.8	67.3	12.89	12.88
2011-01-25 00:00:00	2.6	0.4	6.5	339	344							0	0	69.1		-6	67.8	12.86	12.84
2011-01-25 01:00:00	4.8	0.4	6.6	101	111							0	0	68		-5.9	66.5	12.83	12.8
2011-01-25 02:00:00	2.2	0.4	6.4	45	108							0	0	67.8		-6.2	65.5	12.8	12.77
2011-01-25 03:00:00	2.6	0.4	6	102	131							0	0	67.5		-6	61.4	12.77	12.73
2011-01-25 04:00:00	1.9	0.4	5	49	111							0	0	67.3		-6.3	62.9	12.74	12.73
2011-01-25 05:00:00	3.8	0.4	6.7	304	312							0	0	67.2		-6.2	62.2	12.71	12.64
2011-01-25 06:00:00	5.3	0.4	7.6	259	280							0	0	67.2		-6	57.5	12.71	12.68
2011-01-25 07:00:00	3.2	0.4	4.8	189	253							0	0	67.3		-6.3	54	12.69	12.68
2011-01-25 08:00:00	5.8	0.4	7.8	257	265							0	0	67.3		-6.2	53.9	12.73	12.68
2011-01-25 09:00:00	5.5	0.4	7.3	273	295							0	0	67		-5.9	51.5	13.62	13.48
2011-01-25 10:00:00	4.5	0.4	7.2	303	317							0	0	66.7		-5.5	56.8	13.59	13.56
2011-01-25 11:00:00	6.3	0.4	10.9	132	135							0	0	66.8		-5.1	60.1	13.55	13.54
2011-01-25 12:00:00	4.4	0.4	8.6	128	134							0	0	66.7		-4.2	60.9	13.54	13.51
2011-01-25 13:00:00	2	0.4	6.7	142	143							0	0	66.3		-3	58.3	13.48	13.46
2011-01-25 14:00:00	3	0.4	8.9	135	141							0	0	66.5		-3.5	60.5	13.47	13.46
2011-01-25 15:00:00	4.2	0.4	8.3	123	127							0	0	66.8		-4.2	64.4	13.5	13.47
2011-01-25 16:00:00	1.8	0.4	4.8	165	300							0	0	66.8		-3.5	63.9	13.48	13.48
2011-01-25 17:00:00	3.1	0.4	7.5	110	117							0	0	67.2		-5.1	71.8	13.52	13.41
2011-01-25 18:00:00	4	0.4	6.6	62	86							0	0	67.5		-6.5	75.5	13.19	13.13
2011-01-25 19:00:00	5.4	0.4	8.8	86	101							0	0	67.5		-7.3	83.8	13.07	13.04
2011-01-25 20:00:00	5	0.4	9.6	79	93							0	0	67.3		-7.2	82.3	13	12.95
2011-01-25 21:00:00	3	0.4	6.8	91	274							0	0	67.4		-7.2	82	12.96	12.92
2011-01-25 22:00:00	3.6	0.4	6.9	54	96							0	0	67.3		-7.2	82	12.91	12.9
2011-01-25 23:00:00	2.6	0.4	6.1	113	356							0	0	67.5		-7	79.3	12.89	12.87
2011-01-26 00:00:00	2.6	0.4	5.8	122	183							0	0	67.2		-6.8	74.7	12.86	12.84
2011-01-26 01:00:00	3	0.4	6	95	318							0	0	67.5		-6.7	75.2	12.83	12.81
2011-01-26 02:00:00	2.1	0.4	4.5	100	154							0	0	67.5		-6.6	74.8	12.8	12.76
2011-01-26 03:00:00	2.9	0.4	5.5	115	141							0	0	67.4		-6	70.8	12.77	12.75
2011-01-26 04:00:00	3.6	0.4	6.7	105	105							0	0	67.5		-5.9	72.3	12.75	12.73
2011-01-26 05:00:00	4	0.4	7.2	75	305							0	0	67.6		-6.1	75.5	12.73	12.71
2011-01-26 06:00:00	5.2	0.4	9.3	20	338							0	0	67.7		-6.3	83.5	12.71	12.7
2011-01-26 07:00:00	8.2	0.4	14.8	54	112							0	0	67.3		-6	84	12.71	12.7
2011-01-26 08:00:00	11.7	0.4	19.3	79	80							0	0	67.2		-5.3	80.2	12.75	12.69
2011-01-26 09:00:00	9.7	0.4	19.1	68	69							0	0	66.7		-4.1	73	13.57	13.53
2011-01-26 10:00:00	5.5	0.4	8.8	132	238							0	0	66.5		-3.9	76	13.55	13.54
2011-01-26 11:00:00	6.2	0.4	10	135	136							0	0	66.5		-3.5	75.4	13.54	13.51
2011-01-26 12:00:00	3.4	0.4	7.6	129	292							0	0	66.2		-2.8	72	13.5	13.48
2011-01-26 13:00:00	6.2	0.4	12.6	265	286							0	0	66.4		-3.8	76.7	13.54	13.52
2011-01-26 14:00:00	4.8	0.4	11.4	88	118							0	0	66.3		-3.3	76.2	13.55	13.54
2011-01-26 15:00:00	6.5	0.4	14.8	101	105							0	0	66.5		-3.5	71.2	13.59	13.57
2011-01-26 16:00:00	4.6	0.4	8.5	114	119							0	0	66.5		-3.9	73.1	13.63	13.61
2011-01-26 17:00:00	2.8	0.4	5.2	114	117							0	0	66.8		-4.2	74.9	13.53	13.38
2011-01-26 18:00:00	9.2	0.4	13.8	96	101							0	0	67		-4.3	69.5	13.18	13.13
2011-01-26 19:00:00	7	0.4	9.8	80	95							0	0	67		-4.2	67.7	13.09	13.07
2011-01-26 20:00:00	6.7	0.4	9.2	100	107							0	0	67.4		-4	65.8	13.04	13.01
2011-01-26 21:00:00	3.5	0.4	4.8	115	128							0	0	67.5		-4	65.2	13	12.98
2011-01-26 22:00:00	2.1	0.4	3.8	82	109							0	0	67.8		-4.2	65.2	12.96	12.95
2011-01-26 23:00:00	1.1	0.4	3	64	205							0	0	68		-4.5	64.8	12.93	12.92
2011-01-27 00:00:00	2.8	0.4	5	277	297							0	0	68		-4.3	63.6	12.9	12.88
2011-01-27 01:00:00	1.6	0.4	3.4	280	283							0	0	68.2		-4.3	62.4	12.88	12.86
2011-01-27 02:00:00	2.8	0.4	5.1	36	95							0	0	68.6		-4.7	63.9	12.85	12.83
2011-01-27 03:00:00	5.9	0.4	9.7	85	124							0	0	67.9		-4.5	60.2	12.82	12.8
2011-01-27 04:00:00	12.4	0.4	16.9	97	106							0	0	68.3		-4.6	57.8	12.79	12.77
2011-01-27 05:00:00	12.8	0.4	16.8	98	106							0	0	68.5		-4.7	56	12.77	12.75
2011-01-27 06:00:00	11.4	0.4	16.2	98	107							0	0	68.7		-4.8	54.5	12.75	12.73
2011-01-27 07:00:00	15.4	0.4	21.4	109	109							0	0	68.4		-4.8	53.1	12.73	12.7
2011-01-27 08:00:00	15.6	0.4	20.1	106	107							0	0	68.5		-4.8	52.8	12.81	12.71
2011-01-27 09:00:00	12	0.4	18.1	106	111							0	0	68.5		-4.2	51.3	13.61	13.56
2011-01-27 10:00:00	5.5	0.4	9.3	125	140							0	0	68.4		-3	50	13.57	13.53
2011-01-27 11:00:00	2.8	0.4	6.5	145	235							0	0	68.4		-1.8	48.1	13.5	13.46
2011-01-27 12:00:00	2.2	0.4	7.5	146	264							0	0	68.5		-1.2	47.2	13.46	13.43
2011-01-27 13:00:00	3.8	0.4	10.3	141	152							0	0	68.8		-1.2	48.2	13.46	13.43
2011-01-27 14:00:00	3.1	0.4	8.1	122	273							0	0	68.9		-0.8	46.9	13.45	13.43
2011-01-27 15:00:00	3.5	0.4	7.9	270	277							0	0	69		-1	50.9	13.44	13.36
2011-01-27 16:00:00	0.7	0.4	4.2	90	326							0	0	68.5		-0.2	49.5	13.45	13.43
2011-01-27 17:00:00	4.3	0.4	8.8	90	128							0	0	69		-2.5	55	13.5	13.39
2011-01-27 18:00:00	8.9	0.4	13.8	97	109							0	0	69		-3.6	53	13.18	13.13
2011-01-27 19:00:00	10.6	0.4	14.7	103	106							0	0	68.8		-4.1	54	13.07	13.04
2011-01-27 20:00:00	10.8	0.4	14.9	102	109							0	0	68.9		-4.1	53.1	13	12.98
2011-01-27 21:00:00	7.6	0.4	12.1	95	103							0	0	69.1		-4	52.1	12.96	12.94
2011-01-27 22:00:00	2.6	0.4	5.3	2	91							0	0	69.4		-4.3	53.5	12.92	12.9
2011-01-27 23:00:00	0.8	0.4	2.7	292	313							0	0	69.7		-4.9	55.7	12.88	12.86
2011-01-28 00:00:00	4.2	0.4	7	103	108							0	0	69.3		-4.8	55.2	12.85	12.84
2011-01-28 01:00:00	5.8	0.4	8.1	87	163							0	0	69.3		-5	56.2	12.82	12.82
2011-01-28 02:00:00	5.9	0.4	8.9	254	266							0	0	69.3		-5	56.9	12.8	12.79
2011-01-28 03:00:00	7.1	0.4	12.3	233	268							0	0	69.3		-5.5	58.1	12.77	12.75
2011-01-28 04:00:00	4.5	0.4	9.8	169	205							0	0	69.3		-5.9	58.5	12.75	12.73
2011-01-28 05:00:00	5.2	0.4	10.9	213	232							0	0	69.3		-6	58.8	12.73	12.71
2011-01-28 06:00:00	2	0.4	4.5	41	239							0	0	69.5		-6.2	59.1	12.71	12.7
2011-01-28 07:00:00	6.6	0.4	9.6	234	263							0	0	69.2		-5.8	56.9	12.7	12.68
2011-01-28 08:00:00	7.7	0.4	9.7	273	282							0	0	69.2		-5.7	55.4	12.75	12.68
2011-01-28 09:00:00	9.1	0.4	11.7	287	297							0	0	69		-5.2	52.6	13.64	13.62
2011-01-28 10:00:00	3.8	0.4	9.6	244	287							0	0	68.8		-4	48.7	13.59	13.57
2011-01-28 11:00:00	3.1	0.4	8.4	170	306							0	0	68.5		-3.2	46.8	13.52	13.49
2011-01-28 12:00:00	2.5	0.4	6.3	308	349							0	0	68.7		-2.9	46.9	13.52	13.52
2011-01-28 13:00:00	4	0.4	8.5	291	295							0	0	69		-2.9	46.3	13.54	13.51
2011-01-28 14:00:00	6.6	0.4	10.7	132	137							0	0	69		-2.5	47.1	13.54	13.52
2011-01-28 15:00:00	4	0.4	9.7	130	139							0	0	69		-2.4	47.5	13.57	13.55
2011-01-28 16:00:00	6	0.4	11.8	132	135							0	0	69.1		-2.6	47.5	13.59	13.57
2011-01-28 17:00:00	6.4	0.4	11.3	69	94							0	0	69.3		-3.4	49.1	13.52	13.42
2011-01-28 18:00:00	10.3	0.4	14.7	66	68							0	0	69.5		-3.6	50	13.18	13.13
2011-01-28 19:00:00	10.9	0.4	14.3	79	102							0	0	69.5		-3.8	50.4	13.08	13.06
2011-01-28 20:00:00	8.7	0.4	12.3	107	110							0	0	69.2		-4	51	13.02	13
2011-01-28 21:00:00	7.8	0.4	13.8	77	100							0	0	69.5		-4	51.3	12.98	12.97
2011-01-28 22:00:00	1.1	0.4	3.1	8	222							0	0	69.8		-4.5	52.4	12.95	12.93
2011-01-28 23:00:00	6.2	0.4	11.6	240	275							0	0	69.5		-4.8	55.9	12.91	12.89
2011-01-29 00:00:00	7.5	0.4	10.2	238	252							0	0	69.4		-5	59.4	12.88	12.87
2011-01-29 01:00:00	7.6	0.4	11.2	273	283							0	0	69.5		-4.8	56.9	12.86	12.84
2011-01-29 02:00:00	2.2	0.4	5.9	37	270							0	0	69.7		-5	56.5	12.83	12.81
2011-01-29 03:00:00	7.2	0.4	12.9	88	90							0	0	69.5		-4.7	54.9	12.8	12.76
2011-01-29 04:00:00	3.4	0.4	5.5	67	344							0	0	69.7		-4.5	53.2	12.77	12.74
2011-01-29 05:00:00	3.5	0.4	6.8	39	57							0	0	69.7		-4.3	51.7	12.75	12.73
2011-01-29 06:00:00	5.2	0.4	8.2	50	91							0	0	69.6		-4.3	51.5	12.73	12.72
2011-01-29 07:00:00	5.5	0.4	8.7	100	344							0	0	69.5		-4.6	52.4	12.73	12.71
2011-01-29 08:00:00	7.7	0.4	11	103	115							0	0	69.1		-4.7	52.6	12.8	12.71
2011-01-29 09:00:00	7.9	0.4	12.3	112	121							0	0	68.8		-3.9	51.6	13.58	13.54
2011-01-29 10:00:00	8.1	0.4	12.2	123	126							0	0	68.7		-3.2	51.7	13.57	13.54
2011-01-29 11:00:00	6.5	0.4	11.3	131	133							0	0	68.8		-2.5	50.8	13.53	13.52
2011-01-29 12:00:00	3.2	0.4	8.9	139	153							0	0	68.5		-0.9	47	13.48	13.45
2011-01-29 13:00:00	2	0.4	8.8	139	149							0	0	68.5		0.2	43	13.45	13.43
2011-01-29 14:00:00	3.2	0.4	7.5	138	140							0	0	69		0	42.9	13.43	13.41
2011-01-29 15:00:00	6.7	0.4	12.2	119	130							0	0	69		-0.8	45.2	13.46	13.44
2011-01-29 16:00:00	3.5	0.4	8	126	131							0	0	69		-0.5	43.9	13.47	13.46
2011-01-29 17:00:00	3.4	0.4	9.3	249	274							0	0	69.4		-0.9	45.6	13.46	13.37
2011-01-29 18:00:00	7	0.4	11.7	15	73							0	0	69.7		-2.2	47.5	13.17	13.13
2011-01-29 19:00:00	11.8	0.4	16.9	63	81							0	0	69.7		-2.5	49.7	13.07	13.04
2011-01-29 20:00:00	13.6	0.4	21.6	102	105							0	0	69.2		-3.3	53	13	12.98
2011-01-29 21:00:00	10.4	0.4	14.9	93	105							0	0	69.2		-3.2	51.9	12.96	12.93
2011-01-29 22:00:00	8.1	0.4	12.1	98	105							0	0	69.5		-3.4	52.2	12.92	12.91
2011-01-29 23:00:00	7.9	0.4	10.4	71	100							0	0	69.5		-3.5	52.9	12.89	12.88
2011-01-30 00:00:00	11.6	0.4	17.2	88	105							0	0	69.3		-3.6	53.5	12.86	12.85
2011-01-30 01:00:00	11.1	0.4	18.1	94	104							0	0	69.3		-3.6	52.9	12.84	12.82
2011-01-30 02:00:00	8.9	0.4	17.3	58	103							0	0	69.3		-3.8	53.6	12.81	12.79
2011-01-30 03:00:00	5.6	0.4	9.9	89	162							0	0	69.3		-3.9	54.5	12.79	12.77
2011-01-30 04:00:00	7.5	0.4	11.5	120	229							0	0	69.3		-3.9	58.9	12.77	12.75
2011-01-30 05:00:00	14.1	0.4	22.8	96	107							0	0	69.2		-3.8	58.4	12.75	12.73
2011-01-30 06:00:00	17.4	0.4	25.9	105	108							0	0	69		-3.8	60.4	12.73	12.71
2011-01-30 07:00:00	16.3	0.4	25.5	104	104							0	0	69		-3.5	60.5	12.73	12.68
2011-01-30 08:00:00	15.2	0.4	20.6	92	97							0	0	69.2		-3.5	60.1	12.79	12.71
2011-01-30 09:00:00	8.2	0.4	12.8	93	104							0	0	69		-2.3	56.2	13.58	13.41
2011-01-30 10:00:00	8.4	0.4	13.8	113	125							0	0	68.9		-2.2	58.5	13.59	13.57
2011-01-30 11:00:00	4	0.4	9.9	127	204							0	0	68.5		-0.8	54.1	13.53	13.49
2011-01-30 12:00:00	3.3	0.4	9.8	162	298							0	0	68.2		0.3	51.5	13.43	13.42
2011-01-30 13:00:00	2.8	0.4	7.4	252	264							0	0	68.2		0.5	52.1	13.43	13.41
2011-01-30 14:00:00	3.5	0.4	11.6	181	199							0	0	68.3		0.4	53.4	13.41	13.39
2011-01-30 15:00:00	3.8	0.4	9.7	170	255							0	0	68.5		0.2	54.5	13.42	13.41
2011-01-30 16:00:00	3.3	0.4	8	211	286							0	0	68.6		0	56.5	13.45	13.42
2011-01-30 17:00:00	3.5	0.4	8.7	245	264							0	0	69.2		-1.6	62.4	13.48	13.39
2011-01-30 18:00:00	5.5	0.4	9.6	167	219							0	0	69.2		-2.3	62.6	13.16	13.12
2011-01-30 19:00:00	6.1	0.4	9.6	139	189							0	0	69		-2.3	62	13.07	13.04
2011-01-30 20:00:00	6	0.4	12.9	83	113							0	0	69		-1.9	62	13	12.99
2011-01-30 21:00:00	4.8	0.4	12.3	111	121							0	0	69.2		-2.4	63.7	12.96	12.95
2011-01-30 22:00:00	10.2	0.4	18.6	79	114							0	0	69.1		-2.1	63.1	12.92	12.91
2011-01-30 23:00:00	8.3	0.4	15.7	88	103							0	0	69.1		-2.5	65.2	12.89	12.88
2011-01-31 00:00:00	8.8	0.4	15.2	93	127							0	0	69.2		-3	67.7	12.86	12.86
2011-01-31 01:00:00	7.9	0.4	14.7	73	77							0	0	69.2		-2.5	66.2	12.84	12.82
2011-01-31 02:00:00	8	0.4	14.8	79	103							0	0	69.2		-2.6	67.5	12.81	12.8
2011-01-31 03:00:00	8.9	0.4	14.6	89	98							0	0	69.2		-2.6	67.5	12.79	12.77
2011-01-31 04:00:00	7.6	0.4	11.2	73	101							0	0	69.1		-2.5	67.4	12.77	12.75
2011-01-31 05:00:00	9.2	0.4	15.2	79	110							0	0	69.2		-2.5	66.1	12.75	12.73
2011-01-31 06:00:00	13.9	0.4	21.1	79	91							0	0	69.2		-1.9	62.1	12.73	12.68
2011-01-31 07:00:00	15.6	0.4	23.6	96	97							0	0	69.1		-1.9	63.2	12.73	12.72
2011-01-31 08:00:00	15.9	0.4	24.1	97	108							0	0	69.2		-2.2	60.9	12.77	12.72
2011-01-31 09:00:00	12.2	0.4	16.9	106	110							0	0	69		-1.6	59	13.57	13.27
2011-01-31 10:00:00	9.7	0.4	16.1	113	121							0	0	68.7		-0.4	55.2	13.54	13.51
2011-01-31 11:00:00	2.8	0.4	8.7	162	171							0	0	68.3		1.3	51.9	13.46	13.43
2011-01-31 12:00:00	2.8	0.4	8	167	185							0	0	68.3		1.9	51.5	13.41	13.39
2011-01-31 13:00:00	3.8	0.4	8.3	134	174							0	0	68.2		2.1	52.3	13.39	13.38
2011-01-31 14:00:00	4.3	0.4	9.9	122	141							0	0	68.4		2	52.6	13.41	13.39
2011-01-31 15:00:00	5.4	0.4	11.1	131	133							0	0	68.6		1.5	53.2	13.42	13.4
2011-01-31 16:00:00	2	0.4	5.2	9	21							0	0	68.5		2.1	52.1	13.41	13.4
2011-01-31 17:00:00	6.5	0.4	12	79	340							0	0	68.8		1.1	54.2	13.46	13.38
2011-01-31 18:00:00	6.5	0.4	11.4	79	97							0	0	69.2		0	56.5	13.19	13.13
2011-01-31 19:00:00	2.6	0.4	5.9	124	356							0	0	69.4		-0.7	58.8	13.07	13.04
2011-01-31 20:00:00	2.4	0.4	4.2	286	302							0	0	69.5		-0.6	58.5	13	12.98
2011-01-31 21:00:00	1.8	0.4	3.4	155	204							0	0	69.5		-0.8	59.5	12.96	12.94
2011-01-31 22:00:00	2	0.4	5.2	86	329							0	0	69.6		-1.2	60.9	12.92	12.9
2011-01-31 23:00:00	6	0.4	9.2	103	105							0	0	69		-1	59.4	12.89	12.87
2011-02-01 00:00:00	4.6	0.4	7.2	85	106							0	0	69.2		-1.4	59.1	12.86	12.84
2011-02-01 01:00:00	4.4	0.4	7	91	108							0	0	69.2		-1.6	59.2	12.82	12.69
2011-02-01 02:00:00	8.4	0.4	12.7	27	99							0	0	69.2		-1.4	58.4	12.8	12.79
2011-02-01 03:00:00	7.6	0.4	10.7	94	103							0	0	69.1		-1.9	59.9	12.79	12.77
2011-02-01 04:00:00	8.7	0.4	13.8	92	108							0	0	69		-1.7	56.8	12.77	12.72
2011-02-01 05:00:00	10.1	0.4	15.2	101	107							0	0	68.8		-2.2	55.8	12.75	12.73
2011-02-01 06:00:00	12.3	0.4	17.1	85	106							0	0	69		-2.1	54.4	12.73	12.73
2011-02-01 07:00:00	16.4	0.4	22.4	100	107							0	0	68.8		-2.1	52.6	12.73	12.71
2011-02-01 08:00:00	12.8	0.4	18.2	105	111							0	0	68.9		-2.2	52.1	12.84	12.72
2011-02-01 09:00:00	7	0.4	12.8	106	131							0	0	68.8		-0.9	48.1	13.54	13.5
2011-02-01 10:00:00	8.2	0.4	12.2	124	129							0	0	68.6		-0.4	48.4	13.53	13.51
2011-02-01 11:00:00	6	0.4	10	137	138							0	0	68.5		0.4	47.5	13.48	13.46
2011-02-01 12:00:00	7.8	0.4	13.7	136	136							0	0	68.6		0.9	46.4	13.46	13.45
2011-02-01 13:00:00	8.3	0.4	13.3	129	129							0	0	68.7		1.2	41.9	13.46	13.43
2011-02-01 14:00:00	6.2	0.4	12.3	134	139							0	0	68.5		1.7	39.5	13.46	13.44
2011-02-01 15:00:00	2.6	0.4	8.8	101	140							0	0	68.3		2.8	37.6	13.4	13.38
2011-02-01 16:00:00	6.9	0.4	12.2	128	130							0	0	68.7		1.2	36.2	13.45	13.43
2011-02-01 17:00:00	6.6	0.4	9.9	97	113							0	0	68.7		0.8	34.8	13.52	13.43
2011-02-01 18:00:00	8.9	0.4	12.2	86	92							0	0	69		0.1	35.5	13.21	13.15
2011-02-01 19:00:00	10.4	0.4	17.3	61	100							0	0	69		0	36.5	13.09	13.07
2011-02-01 20:00:00	3.8	0.4	9.8	22	105							0	0	69.3		-0.6	38.6	13.02	13
2011-02-01 21:00:00	8.4	0.4	14	80	107							0	0	69		-1.4	48.3	12.98	12.96
2011-02-01 22:00:00	10.3	0.4	18.3	66	92							0	0	69		-0.9	42.1	12.94	12.9
2011-02-01 23:00:00	8.4	0.4	13.9	67	94							0	0	68.9		-0.9	40	12.91	12.89
2011-02-02 00:00:00	7.5	0.4	13.2	86	117							0	0	68.9		-1.9	44.5	12.88	12.86
2011-02-02 01:00:00	6.8	0.4	11.9	97	339							0	0	69		-2.3	45.8	12.86	12.84
2011-02-02 02:00:00	5.3	0.4	11.7	82	85							0	0	69		-2.3	42.7	12.82	12.81
2011-02-02 03:00:00	7.8	0.4	13.2	77	98							0	0	69		-2.6	43.9	12.8	12.79
2011-02-02 04:00:00	7.3	0.4	12.6	86	106							0	0	68.8		-3.4	46.1	12.77	12.77
2011-02-02 05:00:00	10.4	0.4	24.6	37	39							0	0	69		-2.4	37.8	12.75	12.75
2011-02-02 06:00:00	8.4	0.4	24.2	33	40							0	0	69		-1.9	33.5	12.74	12.73
2011-02-02 07:00:00	10.6	0.4	22.9	28	33							0	0	69		-1.5	32	12.73	12.73
2011-02-02 08:00:00	7.5	0.4	20.4	89	339							0	0	69		-2.2	34.1	12.87	12.74
2011-02-02 09:00:00	4.5	0.4	13	267	314							0	0	68.5		-2	36.3	13.54	13.5
2011-02-02 10:00:00	4.9	0.4	16.6	74	122							0	0	68.4		-0.2	32	13.51	13.48
2011-02-02 11:00:00	5.9	0.4	18.6	103	113							0	0	68.3		1.1	29	13.47	13.45
2011-02-02 12:00:00	4.7	0.4	12.9	26	325							0	0	68.4		1.2	31	13.43	13.42
2011-02-02 13:00:00	4.8	0.4	9.9	133	135							0	0	68.3		1.1	38.4	13.44	13.43
2011-02-02 14:00:00	12.2	0.4	21.6	107	118							0	0	68.5		1.1	31.8	13.45	13.43
2011-02-02 15:00:00	11	0.4	21.1	99	120							0	0	68.6		0.8	32	13.47	13.45
2011-02-02 16:00:00	18.4	0.4	35	93	95							0	0	68.6		0.8	30.8	13.5	13.48
2011-02-02 17:00:00	13	0.4	26.9	101	106							0	0	68.7		-0.1	33.1	13.55	13.5
2011-02-02 18:00:00	16.2	0.4	27.3	49	79							0	0	68.8		0	30.2	13.23	13.17
2011-02-02 19:00:00	12.9	0.4	27.6	54	54							0	0	68.7		-0.6	31.1	13.1	13.08
2011-02-02 20:00:00	16.6	0.4	33.1	47	75							0	0	68.7		-0.6	31.2	13.04	13.02
2011-02-02 21:00:00	4.9	0.4	13.3	25	328							0	0	68.7		-1.5	34.5	12.99	12.98
2011-02-02 22:00:00	7.8	0.4	18.4	25	88							0	0	68.6		-1.2	31	12.95	12.79
2011-02-02 23:00:00	13.4	0.4	27.1	102	107							0	0	68.2		-1.4	30.3	12.92	12.91
2011-02-03 00:00:00	14.2	0.4	22.8	85	95							0	0	68.2		-1.9	34.2	12.89	12.88
2011-02-03 01:00:00	13.9	0.4	21.4	77	84							0	0	68		-1.9	34	12.86	12.86
2011-02-03 02:00:00	8.5	0.4	13.2	70	71							0	0	67.8		-2.2	35	12.84	12.84
2011-02-03 03:00:00	15.9	0.4	23.6	68	81							0	0	67.6		-2	31.1	12.82	12.8
2011-02-03 04:00:00	9.6	0.4	17.8	21	83							0	0	67.8		-1.3	25.8	12.79	12.79
2011-02-03 05:00:00	3.8	0.4	7.2	113	327							0	0	67.8		-1.6	26.5	12.77	12.7
2011-02-03 06:00:00	4	0.4	9.9	342	349							0	0	68		-1.4	24.1	12.76	12.75
2011-02-03 07:00:00	5.6	0.4	10.4	13	334							0	0	68		-1.1	22	12.75	12.73
2011-02-03 08:00:00	6	0.4	14.1	14	312							0	0	68		0	18.7	12.93	12.76
2011-02-03 09:00:00	5	0.4	9.3	302	315							0	0	67.7		0	21.4	13.52	13.48
2011-02-03 10:00:00	2.6	0.4	6.5	273	339							0	0	67.5		1.6	20.1	13.46	13.44
2011-02-03 11:00:00	3	0.4	5.7	282	288							0	0	67.5		2	19.6	13.41	13.39
2011-02-03 12:00:00	3.1	0.4	7	138	244							0	0	67.4		2.6	24	13.38	13.36
2011-02-03 13:00:00	4	0.4	7.9	146	226							0	0	67.8		1.6	23.9	13.45	13.43
2011-02-03 14:00:00	5.8	0.4	9.6	120	136							0	0	67.8		2	26	13.43	13.43
2011-02-03 15:00:00	2.1	0.4	7.1	153	281							0	0	67.7		3.2	26.9	13.42	13.39
2011-02-03 16:00:00	4	0.4	9.3	285	296							0	0	68.2		1.6	32.2	13.46	13.44
2011-02-03 17:00:00	5.5	0.4	9.2	95	339							0	0	68.4		0.8	32	13.49	13.45
2011-02-03 18:00:00	7	0.4	15.7	23	360							0	0	68.6		0.9	40.2	13.2	13.15
2011-02-03 19:00:00	4.1	0.4	9.3	42	315							0	0	68.7		0.3	49.6	13.09	13.06
2011-02-03 20:00:00	5.7	0.4	9.9	194	321							0	0	68.7		-1.2	53	13.02	13
2011-02-03 21:00:00	7.2	0.4	13.9	278	309							0	0	68.7		-0.9	59.3	12.98	12.96
2011-02-03 22:00:00	5.2	0.4	10.4	16	47							0	0	68.8		-0.6	65.6	12.94	12.93
2011-02-03 23:00:00	6	0.4	8.3	283	303							0	0	68.7		-0.7	72.5	12.91	12.89
2011-02-04 00:00:00	7.2	0.4	9.6	249	272							0	0	68.6		-0.8	69.8	12.88	12.87
2011-02-04 01:00:00	5.5	0.4	10.1	169	259							0	0	68.6		-1.4	77.2	12.86	12.84
2011-02-04 02:00:00	5.5	0.4	10.5	152	167							0	0	68.5		-1.4	79.9	12.84	12.82
2011-02-04 03:00:00	6.6	0.4	10.9	121	157							0	0	68.3		-1.5	69.8	12.8	12.79
2011-02-04 04:00:00	5.6	0.4	10.4	126	215							0	0	68.6		-1.4	57.4	12.79	12.77
2011-02-04 05:00:00	3.5	0.4	6.5	138	216							0	0	68.8		-1.5	64.2	12.77	12.75
2011-02-04 06:00:00	4.9	0.4	7.5	272	298							0	0	68.7		-1.8	74.7	12.76	12.74
2011-02-04 07:00:00	4	0.4	6	109	136							0	0	68.5		-1.9	74	12.75	12.71
2011-02-04 08:00:00	5.5	0.4	8.5	150	222							0	0	68.5		-1.8	75.8	12.82	12.75
2011-02-04 09:00:00	8.5	0.4	11.7	294	309							0	0	68.2		-1.3	73.5	13.56	13.36
2011-02-04 10:00:00	4.8	0.4	8	129	334							0	0	67.8		0.2	68.5	13.52	13.49
2011-02-04 11:00:00	7.4	0.4	14.2	124	133							0	0	67.8		0.3	64.5	13.49	13.48
2011-02-04 12:00:00	2.2	0.4	7.2	179	310							0	0	67.5		2.1	54.9	13.43	13.39
2011-02-04 13:00:00	3.8	0.4	9.4	302	302							0	0	67.6		2.8	54.2	13.39	13.38
2011-02-04 14:00:00	4.8	0.4	9.8	123	293							0	0	67.8		2.6	53.6	13.41	13.39
2011-02-04 15:00:00	5.8	0.4	11.8	191	250							0	0	68		3.2	46	13.41	13.39
2011-02-04 16:00:00	5.4	0.4	9.7	276	281							0	0	68.3		3.1	47	13.44	13.42
2011-02-04 17:00:00	5.6	0.4	7.8	242	288							0	0	68.5		2.6	43.8	13.51	13.42
2011-02-04 18:00:00	3.4	0.4	5.8	121	262							0	0	68.5		1.7	46.6	13.21	13.15
2011-02-04 19:00:00	5	0.4	6.8	90	105							0	0	68.5		0.8	60.9	13.08	13.05
2011-02-04 20:00:00	3.2	0.4	5.8	95	98							0	0	68.8		0.8	58.6	13.02	13
2011-02-04 21:00:00	2.5	0.4	4.3	125	156							0	0	68.8		1.6	47.8	12.98	12.96
2011-02-04 22:00:00	6	0.4	10.4	187	287							0	0	68.6		1.5	46.8	12.94	12.93
2011-02-04 23:00:00	8.7	0.4	14.5	266	278							0	0	68.5		1.8	42.6	12.91	12.9
2011-02-05 00:00:00	6.2	0.4	10.5	248	270							0	0	68.8		2.6	34.4	12.89	12.88
2011-02-05 01:00:00	6.3	0.4	9.1	274	283							0	0	69		3	32.6	12.86	12.85
2011-02-05 02:00:00	5.5	0.4	7.6	282	293							0	0	69		3.2	31.6	12.84	12.83
2011-02-05 03:00:00	5.1	0.4	7.4	254	301							0	0	69.1		3.1	31.4	12.82	12.82
2011-02-05 04:00:00	6.2	0.4	9.8	208	298							0	0	69		3.6	29.8	12.81	12.79
2011-02-05 05:00:00	7.7	0.4	10.1	256	258							0	0	69		4.3	29.1	12.8	12.79
2011-02-05 06:00:00	7.3	0.4	10.2	260	262							0	0	69		4.7	29.1	12.79	12.78
2011-02-05 07:00:00	6	0.4	7	253	293							0	0	69		5.1	31.1	12.79	12.77
2011-02-05 08:00:00	6.3	0.4	8.2	1	315							0	0	69		5.7	40.8	12.95	12.8
2011-02-05 09:00:00	4.4	0.4	8.2	67	77							0	0	68.7		6.2	37.6	13.49	13.44
2011-02-05 10:00:00	6.5	0.4	9.4	114	122							0	0	68.1		7.2	34.9	13.43	13.41
2011-02-05 11:00:00	4.2	0.4	7.9	120	319							0	0	68.2		8	30.9	13.38	13.34
2011-02-05 12:00:00	2.2	0.4	5.8	130	285							0	0	68		8.9	28.5	13.3	13.29
2011-02-05 13:00:00	1.6	0.4	5	35	329							0	0	67.7		10	27.6	13.27	13.26
2011-02-05 14:00:00	3	0.4	7.1	135	289							0	0	68		9.5	27.5	13.28	13.27
2011-02-05 15:00:00	4.1	0.4	7.3	264	308							0	0	68.2		9.2	27.9	13.29	13.27
2011-02-05 16:00:00	6.3	0.4	9.6	290	295							0	0	68.5		8.8	28.7	13.32	13.3
2011-02-05 17:00:00	5.7	0.4	10.9	303	319							0	0	68.5		8.2	24.6	13.39	13.37
2011-02-05 18:00:00	6.2	0.4	9	132	159							0	0	68.5		7	30.5	13.19	13.13
2011-02-05 19:00:00	6.2	0.4	7.9	124	124							0	0	68.3		6.7	25.5	13.06	13.04
2011-02-05 20:00:00	6.1	0.4	7.2	130	142							0	0	68.5		6.3	27.5	13	12.97
2011-02-05 21:00:00	4.4	0.4	6.3	165	179							0	0	68.8		6.2	27.4	12.96	12.94
2011-02-05 22:00:00	2.6	0.4	4.2	146	172							0	0	69		5.9	27.1	12.92	12.91
2011-02-05 23:00:00	4.4	0.4	5.8	178	222							0	0	68.8		6.3	21.8	12.89	12.88
2011-02-06 00:00:00	5.2	0.4	6.3	274	277							0	0	68.8		6	25.6	12.86	12.83
2011-02-06 01:00:00	3.3	0.4	6.5	115	284							0	0	68.8		5.5	27.2	12.84	12.84
2011-02-06 02:00:00	9.2	0.4	12.5	89	94							0	0	68.5		6.2	20.4	12.82	12.81
2011-02-06 03:00:00	8.7	0.4	11.3	99	101							0	0	68.3		5.8	19.3	12.82	12.8
2011-02-06 04:00:00	3.1	0.4	7.8	59	79							0	0	68.8		5.3	17.7	12.8	12.79
2011-02-06 05:00:00	4.3	0.4	8.4	49	312							0	0	68.8		6	14.6	12.79	12.78
2011-02-06 06:00:00	5.9	0.4	9.2	104	108							0	0	68.4		5.6	14.4	12.79	12.77
2011-02-06 07:00:00	5.5	0.4	8.4	102	108							0	0	68.5		4.8	16.2	12.78	12.77
2011-02-06 08:00:00	9.3	0.4	12.5	324	328							0	0	68.5		5.3	14.9	12.97	12.8
2011-02-06 09:00:00	6	0.4	10.8	54	113							0	0	67.9		7	13.2	13.45	13.43
2011-02-06 10:00:00	9.8	0.4	15.2	115	128							0	0	67.6		7.8	14.6	13.43	13.4
2011-02-06 11:00:00	4.2	0.4	8.1	133	139							0	0	67		9.2	14.9	13.37	13.34
2011-02-06 12:00:00	1.6	0.4	6.3	167	263							0	0	66.7		11.1	16.6	13.29	13.27
2011-02-06 13:00:00	2.8	0.4	6.2	270	291							0	0	66.8		10.8	17.7	13.26	13.25
2011-02-06 14:00:00	4.7	0.4	7.5	311	313							0	0	67.3		10.7	17.4	13.27	13.25
2011-02-06 15:00:00	3.9	0.4	6.4	306	311							0	0	68		11.7	15.2	13.27	13.25
2011-02-06 16:00:00	2.4	0.4	5	298	298							0	0	68.3		12.2	14.8	13.27	13.25
2011-02-06 17:00:00	2.1	0.4	4.2	301	315							0	0	68.6		11.8	15.3	13.34	13.32
2011-02-06 18:00:00	5	0.4	6.4	273	291							0	0	69		10.3	13	13.18	13.12
2011-02-06 19:00:00	6.5	0.4	8	255	288							0	0	69		10	12.9	13.05	13.03
2011-02-06 20:00:00	5.2	0.4	8.4	161	185							0	0	68.8		9.7	14.1	12.99	12.98
2011-02-06 21:00:00	9.5	0.4	12.7	236	245							0	0	68.8		9.8	13.9	12.95	12.92
2011-02-06 22:00:00	6.7	0.4	9.8	229	250							0	0	68.8		9.6	14.2	12.92	12.88
2011-02-06 23:00:00	6.2	0.4	9.3	220	248							0	0	68.8		9.7	11.7	12.89	12.88
2011-02-07 00:00:00	6.8	0.4	8.9	200	206							0	0	68.8		9.7	11.4	12.88	12.86
2011-02-07 01:00:00	7.8	0.4	11.7	172	241							0	0	68.7		9.7	11.2	12.86	12.84
2011-02-07 02:00:00	12.3	0.4	20.2	240	241							0	0	68.3		8.4	14.2	12.84	12.83
2011-02-07 03:00:00	6.7	0.4	17.8	239	289							0	0	68.3		7.8	15.7	12.82	12.82
2011-02-07 04:00:00	7.9	0.4	17.8	279	287							0	0	68.2		7.8	15.2	12.82	12.8
2011-02-07 05:00:00	8.6	0.4	13.9	259	277							0	0	68.1		8.3	13.2	12.81	12.79
2011-02-07 06:00:00	14.2	0.4	18.4	263	270							0	0	68		8.6	12.2	12.8	12.79
2011-02-07 07:00:00	13.1	0.4	17.2	244	257							0	0	68.1		8.2	12.9	12.8	12.79
2011-02-07 08:00:00	12.7	0.4	17.2	264	269							0	0	68.2		8.5	11.9	12.97	12.81
2011-02-07 09:00:00	10.2	0.4	17.1	265	268							0	0	68		9.4	11.2	13.39	13.38
2011-02-07 10:00:00	8.8	0.4	14.4	261	264							0	0	68		10	11.8	13.35	13.34
2011-02-07 11:00:00	9.7	0.4	20.4	219	263							0	0	68		10.2	12.1	13.34	13.32
2011-02-07 12:00:00	7.3	0.4	14.8	162	242							0	0	67.8		11.3	11.3	13.3	13.29
2011-02-07 13:00:00	5.9	0.4	12.8	209	232							0	0	67.8		11.7	12.7	13.29	13.29
2011-02-07 14:00:00	6.2	0.4	14.1	230	243							0	0	67.9		11.4	14.2	13.29	13.27
2011-02-07 15:00:00	7.8	0.4	14.8	231	253							0	0	68		11	14.2	13.29	13.29
2011-02-07 16:00:00	7.8	0.4	14.7	247	315							0	0	68		10.1	16.2	13.33	13.32
2011-02-07 17:00:00	6	0.4	14.3	255	294							0	0	68.1		9.1	17.4	13.39	13.36
2011-02-07 18:00:00	6.6	0.4	19.2	143	216							0	0	68.2		7.2	19.9	13.19	13.12
2011-02-07 19:00:00	5.1	0.4	12.2	119	121							0	0	68.2		6.9	20.1	13.06	13.01
2011-02-07 20:00:00	4	0.4	16.7	129	178							0	0	68.4		6.2	22.8	13	12.98
2011-02-07 21:00:00	5.2	0.4	13.8	130	142							0	0	68.3		5.8	23.4	12.96	12.93
2011-02-07 22:00:00	6.8	0.4	19.2	232	264							0	0	68.4		5.5	24.3	12.92	12.89
2011-02-07 23:00:00	7.4	0.4	13.6	275	283							0	0	68.3		5.5	24.1	12.89	12.88
2011-02-08 00:00:00	6.8	0.4	15.9	235	265							0	0	68.4		5.5	24.1	12.86	12.86
2011-02-08 01:00:00	9.2	0.4	16	213	254							0	0	68.3		5.7	23.9	12.84	12.82
2011-02-08 02:00:00	7.5	0.4	11.1	191	232							0	0	68.3		5.5	24.4	12.82	12.8
2011-02-08 03:00:00	10.4	0.4	16.6	235	236							0	0	68.2		5.2	23.4	12.81	12.79
2011-02-08 04:00:00	13.6	0.4	20.7	253	262							0	0	68.2		4.6	25.1	12.79	12.78
2011-02-08 05:00:00	14.4	0.4	19.7	252	254							0	0	68.2		4.5	25.2	12.79	12.73
2011-02-08 06:00:00	8.6	0.4	11.5	258	263							0	0	68.3		4.5	19.9	12.77	12.75
2011-02-08 07:00:00	8.4	0.4	10.2	247	264							0	0	68.3		4.7	19	12.77	12.76
2011-02-08 08:00:00	6	0.4	8.6	241	249							0	0	68.3		4.6	20.1	13	12.81
2011-02-08 09:00:00	4.5	0.4	6.8	120	312							0	0	67.8		5.5	20.9	13.45	13.43
2011-02-08 10:00:00	3.4	0.4	7.2	122	133							0	0	67.3		6.3	23.7	13.41	13.38
2011-02-08 11:00:00	4.9	0.4	9.4	132	231							0	0	67.5		6.3	25.2	13.37	13.35
2011-02-08 12:00:00	6.5	0.4	9.6	292	301							0	0	67.8		6.3	19.4	13.35	13.34
2011-02-08 13:00:00	3.4	0.4	7.7	289	290							0	0	67.5		7.5	20.4	13.34	13.32
2011-02-08 14:00:00	3.2	0.4	8.2	258	276							0	0	67.3		8.3	22.1	13.3	13.29
2011-02-08 15:00:00	2.8	0.4	6.8	102	337							0	0	67.3		7.8	21.6	13.32	13.3
2011-02-08 16:00:00	7.3	0.4	11.8	285	289							0	0	67.6		7	22.6	13.34	13.31
2011-02-08 17:00:00	6.7	0.4	9.9	293	314							0	0	67.8		6	25.1	13.45	13.41
2011-02-08 18:00:00	2.2	0.4	4.8	110	324							0	0	68.2		4.8	27.1	13.21	13.14
2011-02-08 19:00:00	6.5	0.4	8.8	18	35							0	0	68		5.2	26.2	13.07	13.04
2011-02-08 20:00:00	5	0.4	8.4	51	66							0	0	68		4.8	27.1	13	12.98
2011-02-08 21:00:00	2.2	0.4	5.3	64	69							0	0	68.2		4.5	27.6	12.96	12.95
2011-02-08 22:00:00	5.3	0.4	8.2	101	107							0	0	67.8		4.5	28.1	12.92	12.9
2011-02-08 23:00:00	2.7	0.4	5.5	49	106							0	0	68.1		4.3	26.7	12.89	12.88
2011-02-09 00:00:00	5.5	0.4	7.9	80	88							0	0	67.8		4.5	25.9	12.86	12.81
2011-02-09 01:00:00	9.1	0.4	12.2	97	103							0	0	67.6		4.6	24.8	12.84	12.83
2011-02-09 02:00:00	9.6	0.4	11.8	103	104							0	0	67.6		4.4	25.4	12.82	12.79
2011-02-09 03:00:00	3.1	0.4	5	92	104							0	0	68		4.3	25.4	12.8	12.79
2011-02-09 04:00:00	4	0.4	7.3	70	99							0	0	68		4.5	24.9	12.79	12.77
2011-02-09 05:00:00	3.1	0.4	5.2	73	107							0	0	68		4.2	24.2	12.77	12.76
2011-02-09 06:00:00	5.2	0.4	7.6	100	112							0	0	67.8		4.5	23.4	12.77	12.75
2011-02-09 07:00:00	5.4	0.4	6.5	114	133							0	0	67.7		4.6	23	12.76	12.75
2011-02-09 08:00:00	6	0.4	7.3	106	117							0	0	67.6		4.9	22.2	12.98	12.78
2011-02-09 09:00:00	5.4	0.4	8.3	122	175							0	0	67.2		6	21.5	13.46	13.44
2011-02-09 10:00:00	4.5	0.4	9.7	183	207							0	0	67.2		6.6	21.3	13.4	13.38
2011-02-09 11:00:00	3.5	0.4	8.6	169	170							0	0	67		7.8	20.1	13.34	13.3
2011-02-09 12:00:00	4.8	0.4	12.9	242	248							0	0	67.2		7.5	22.8	13.32	13.31
2011-02-09 13:00:00	5.3	0.4	13.2	166	199							0	0	67		7.7	21.4	13.34	13.33
2011-02-09 14:00:00	5	0.4	12.8	158	186							0	0	66.9		7.8	20.8	13.34	13.33
2011-02-09 15:00:00	5.8	0.4	12.9	185	208							0	0	66.9		7.7	20.3	13.34	13.33
2011-02-09 16:00:00	6.1	0.4	13.7	230	232							0	0	67		7.5	20.3	13.36	13.34
2011-02-09 17:00:00	5.5	0.4	10.6	200	233							0	0	67.1		7	19.6	13.41	13.38
2011-02-09 18:00:00	6.5	0.4	10.1	197	215							0	0	67.4		5.8	20.4	13.21	13.14
2011-02-09 19:00:00	6.8	0.4	11.1	237	265							0	0	67.4		5.3	15.9	13.07	13.04
2011-02-09 20:00:00	8.4	0.4	10.8	249	270							0	0	67.4		5.3	14.8	13	12.99
2011-02-09 21:00:00	8	0.4	10.3	238	263							0	0	67.3		4.9	17.9	12.96	12.94
2011-02-09 22:00:00	8.3	0.4	11.8	223	225							0	0	67.4		4.4	22.8	12.92	12.91
2011-02-09 23:00:00	9.2	0.4	12.8	214	227							0	0	67.3		4	27	12.89	12.88
2011-02-10 00:00:00	7.3	0.4	11.7	218	258							0	0	67.5		4	27.1	12.86	12.85
2011-02-10 01:00:00	8.2	0.4	12.8	220	235							0	0	67.4		4	27.8	12.84	12.83
2011-02-10 02:00:00	8.8	0.4	12.1	196	225							0	0	67.4		3.5	29.4	12.82	12.8
2011-02-10 03:00:00	8	0.4	12.8	206	220							0	0	67.5		3.5	29.7	12.79	12.79
2011-02-10 04:00:00	4.7	0.4	6.7	203	208							0	0	67.5		3.6	27.4	12.79	12.76
2011-02-10 05:00:00	5.5	0.4	6.8	189	245							0	0	67.6		3.4	27.9	12.77	12.76
2011-02-10 06:00:00	8.4	0.4	10.3	297	297							0	0	67.5		3.3	25.1	12.77	12.75
2011-02-10 07:00:00	7.1	0.4	10.5	262	277							0	0	67.5		3	22.1	12.76	12.75
2011-02-10 08:00:00	5.1	0.4	8.2	207	229							0	0	67.5		2.8	27.6	13	12.78
2011-02-10 09:00:00	6.8	0.4	9.8	138	146							0	0	66.9		4.2	23.5	13.48	13.46
2011-02-10 10:00:00	4.5	0.4	8.4	143	161							0	0	66.7		5	25.7	13.44	13.41
2011-02-10 11:00:00	3.2	0.4	8.2	147	267							0	0	66.5		5.5	27.2	13.38	13.36
2011-02-10 12:00:00	4.2	0.4	8.8	282	287							0	0	66.8		5.4	27.4	13.34	13.33
2011-02-10 13:00:00	3.4	0.4	9.8	263	283							0	0	66.5		6.5	25.9	13.34	13.33
2011-02-10 14:00:00	2.8	0.4	8.7	232	252							0	0	66.5		7.2	22.6	13.32	13.31
2011-02-10 15:00:00	2	0.4	8.2	281	326							0	0	66.4		7.5	21.9	13.31	13.3
2011-02-10 16:00:00	3.8	0.4	10.1	282	311							0	0	66.7		6.7	22.7	13.33	13.31
2011-02-10 17:00:00	4.7	0.4	9.1	286	305							0	0	67		5.7	25.1	13.41	13.38
2011-02-10 18:00:00	2.2	0.4	4.5	297	322							0	0	67.5		4.1	27.9	13.21	13.14
2011-02-10 19:00:00	2	0.4	3.8	211	324							0	0	67.5		3.5	29.6	13.06	13.02
2011-02-10 20:00:00	1.8	0.4	3.4	300	319							0	0	67.7		3.2	30.9	13	12.98
2011-02-10 21:00:00	1.2	0.4	2.5	265	312							0	0	67.7		3.1	30.1	12.95	12.93
2011-02-10 22:00:00	1.6	0.4	3.1	263	299							0	0	67.8		3	29.9	12.91	12.89
2011-02-10 23:00:00	2.4	0.4	4.2	135	309							0	0	67.5		2.8	30.4	12.88	12.86
2011-02-11 00:00:00	5.3	0.4	6.8	148	198							0	0	67.4		3.4	28.9	12.84	12.84
2011-02-11 01:00:00	8.1	0.4	11.7	234	241							0	0	67.3		3.1	30.1	12.82	12.81
2011-02-11 02:00:00	12.7	0.4	18.1	256	269							0	0	67.2		2.7	30.6	12.8	12.79
2011-02-11 03:00:00	10.2	0.4	17.2	220	234							0	0	67.2		2.5	30.6	12.79	12.77
2011-02-11 04:00:00	11.1	0.4	16.6	250	253							0	0	67.2		2.4	30.2	12.77	12.76
2011-02-11 05:00:00	10.7	0.4	15.4	263	270							0	0	67.2		2.9	28.2	12.77	12.75
2011-02-11 06:00:00	5.7	0.4	8.1	232	253							0	0	67.2		2.6	29	12.76	12.75
2011-02-11 07:00:00	5.2	0.4	7.8	192	208							0	0	67.2		2.1	29.8	12.75	12.75
2011-02-11 08:00:00	9.9	0.4	15.9	236	238							0	0	67.1		2	31.1	13	12.8
2011-02-11 09:00:00	7.2	0.4	12.4	175	246							0	0	66.8		3.1	31.5	13.5	13.48
2011-02-11 10:00:00	3.5	0.4	9	132	155							0	0	66.3		4.7	30.1	13.44	13.41
2011-02-11 11:00:00	4.4	0.4	11.3	141	180							0	0	66.2		5.2	29	13.39	13.38
2011-02-11 12:00:00	4.8	0.4	11.3	183	271							0	0	66.3		5.7	26.9	13.38	13.36
2011-02-11 13:00:00	8.3	0.4	15.9	251	259							0	0	66.5		6	25.3	13.39	13.38
2011-02-11 14:00:00	5.8	0.4	12.8	245	249							0	0	66.3		6.6	27.9	13.39	13.37
2011-02-11 15:00:00	7.7	0.4	14.1	223	225							0	0	66.5		6.8	26.9	13.37	13.36
2011-02-11 16:00:00	7.8	0.4	13.3	215	228							0	0	66.6		6.2	27.9	13.39	13.37
2011-02-11 17:00:00	5.2	0.4	9.1	280	289							0	0	66.8		5.6	29.6	13.45	13.43
2011-02-11 18:00:00	4.3	0.4	7	90	312							0	0	67.1		4.4	34.1	13.24	13.16
2011-02-11 19:00:00	5.5	0.4	8.1	118	135							0	0	67.2		3.8	33.8	13.08	13.06
2011-02-11 20:00:00	5.3	0.4	6.9	172	201							0	0	67.3		3.9	34.4	13.02	13
2011-02-11 21:00:00	4.7	0.4	6.6	209	211							0	0	67.3		3.8	33.4	12.98	12.95
2011-02-11 22:00:00	9.3	0.4	12.6	239	245							0	0	67.3		3.4	33.1	12.94	12.92
2011-02-11 23:00:00	8.3	0.4	11.7	229	237							0	0	67.3		2.9	35.6	12.91	12.87
2011-02-12 00:00:00	6	0.4	8.8	220	262							0	0	67.5		3	36.4	12.88	12.86
2011-02-12 01:00:00	8.8	0.4	14.2	248	251							0	0	67.5		2.8	37.5	12.86	12.83
2011-02-12 02:00:00	7	0.4	10.2	253	255							0	0	67.5		2.8	40.5	12.83	12.82
2011-02-12 03:00:00	6.5	0.4	9.7	247	265							0	0	67.5		2.5	40.7	12.81	12.79
2011-02-12 04:00:00	4.3	0.4	9.4	282	310							0	0	67.5		2.5	44.6	12.79	12.77
2011-02-12 05:00:00	5.2	0.4	8.2	303	309							0	0	67.5		2.3	47.4	12.77	12.77
2011-02-12 06:00:00	3	0.4	6.2	292	293							0	0	67.5		1.8	47.7	12.77	12.75
2011-02-12 07:00:00	2.5	0.4	5	109	133							0	0	67.5		1.8	43.8	12.75	12.73
2011-02-12 08:00:00	3.5	0.4	5.1	124	134							0	0	67.2		2	42.6	13.07	12.83
2011-02-12 09:00:00	6.4	0.4	9.1	123	133							0	0	66.8		3.1	44.8	13.51	13.5
2011-02-12 10:00:00	5.2	0.4	7.6	130	133							0	0	66.6		3.8	43.8	13.46	13.44
2011-02-12 11:00:00	3.1	0.4	7.8	135	166							0	0	66.2		5	42	13.41	13.38
2011-02-12 12:00:00	3.5	0.4	9.3	264	286							0	0	66.2		5.3	40	13.35	13.33
2011-02-12 13:00:00	5.8	0.4	11.2	279	284							0	0	66.5		5	41.5	13.36	13.34
2011-02-12 14:00:00	7.2	0.4	14.7	206	266							0	0	66.7		4.6	43	13.41	13.39
2011-02-12 15:00:00	7.8	0.4	12.4	259	286							0	0	66.9		4.1	45.8	13.44	13.43
2011-02-12 16:00:00	6.2	0.4	10.8	298	320							0	0	67.2		3.5	49.5	13.5	13.47
2011-02-12 17:00:00	2.3	0.4	7.5	41	190							0	0	67.5		2.8	53.9	13.54	13.49
2011-02-12 18:00:00	3.4	0.4	8.5	151	183							0	0	67.7		1.9	57.2	13.24	13.17
2011-02-12 19:00:00	5.1	0.4	9.1	178	179							0	0	67.8		1.4	59.2	13.09	13.07
2011-02-12 20:00:00	7.6	0.4	18	224	235							0	0	67.8		1	62.4	13.04	13.02
2011-02-12 21:00:00	8.2	0.4	16.8	222	247							0	0	67.8		0.4	66.4	12.99	12.98
2011-02-12 22:00:00	8.9	0.4	16.2	224	238							0	0	67.7		0	69.9	12.96	12.94
2011-02-12 23:00:00	7.7	0.4	16.6	236	274							0	0	67.5		-0.8	75.6	12.92	12.9
2011-02-13 00:00:00	7.8	0.4	15.4	278	293							0	0	67.5		-1.2	77.8	12.89	12.88
2011-02-13 01:00:00	4.2	0.4	11.8	257	279							0	0	67.5		-1.5	79.7	12.86	12.85
2011-02-13 02:00:00	3.2	0.4	8.8	112	162							0	0	67.5		-1.4	79.7	12.84	12.82
2011-02-13 03:00:00	6.5	0.4	11.7	272	274							0	0	67.5		-0.9	77.3	12.81	12.79
2011-02-13 04:00:00	6.3	0.4	11.3	260	279							0	0	67.3		-0.9	76.7	12.79	12.77
2011-02-13 05:00:00	6.8	0.4	9.7	263	291							0	0	67.3		-0.9	75.7	12.77	12.71
2011-02-13 06:00:00	5.9	0.4	10.9	281	285							0	0	67.5		-1.2	73.8	12.76	12.75
2011-02-13 07:00:00	8.1	0.4	12.5	272	296							0	0	67.4		-1.2	72.3	12.75	12.73
2011-02-13 08:00:00	11.7	0.4	16.8	261	269							0	0	67.2		-1.2	69.8	13.07	12.81
2011-02-13 09:00:00	6.1	0.4	15.7	248	258							0	0	66.8		-0.6	65.8	13.55	13.53
2011-02-13 10:00:00	4.5	0.4	11.3	170	200							0	0	66.3		1.1	60.5	13.49	13.47
2011-02-13 11:00:00	5.2	0.4	15.3	140	166							0	0	66.2		2.5	57.5	13.45	13.43
2011-02-13 12:00:00	5.9	0.4	15.2	151	184							0	0	66.2		3	56	13.43	13.42
2011-02-13 13:00:00	6.2	0.4	14.9	135	138							0	0	66.2		3.6	51.5	13.43	13.41
2011-02-13 14:00:00	5.3	0.4	14.3	134	143							0	0	66.4		3.8	51.4	13.43	13.41
2011-02-13 15:00:00	8.8	0.4	22.2	141	239							0	0	66.7		3.4	50.5	13.43	13.41
2011-02-13 16:00:00	6.8	0.4	16.6	245	255							0	0	67		3.1	50.6	13.46	13.43
2011-02-13 17:00:00	6.3	0.4	13.9	235	265							0	0	67.2		1.6	61.1	13.54	13.47
2011-02-13 18:00:00	7	0.4	12.8	234	243							0	0	67.3		0.6	68.2	13.25	13.18
2011-02-13 19:00:00	8.1	0.4	12.9	269	281							0	0	67.3		0.2	71.5	13.09	13.03
2011-02-13 20:00:00	4.8	0.4	11.6	191	284							0	0	67.4		-0.4	76.7	13.03	13.01
2011-02-13 21:00:00	3.5	0.4	9.4	129	212							0	0	67.4		-0.8	79.8	12.98	12.96
2011-02-13 22:00:00	4.6	0.4	10.8	157	202							0	0	67.2		-0.9	81.4	12.95	12.93
2011-02-13 23:00:00	6	0.4	12.2	214	227							0	0	67.2		-1	82.2	12.91	12.9
2011-02-14 00:00:00	5.2	0.4	9.9	159	165							0	0	67.2		-1	81.6	12.88	12.86
2011-02-14 01:00:00	5.8	0.4	8	181	189							0	0	67.2		-0.9	80.2	12.86	12.85
2011-02-14 02:00:00	4.8	0.4	6.8	168	183							0	0	67		-0.9	78.8	12.84	12.82
2011-02-14 03:00:00	4	0.4	6.3	186	230							0	0	66.8		-0.8	77.5	12.81	12.79
2011-02-14 04:00:00	5.2	0.4	7.5	245	252							0	0	66.7		-0.8	77.9	12.79	12.77
2011-02-14 05:00:00	3.1	0.4	4.5	232	332							0	0	66.7		-1	77.2	12.77	12.75
2011-02-14 06:00:00	2.8	0.4	6.2	24	36							0	0	66.6		-0.9	75	12.75	12.73
2011-02-14 07:00:00	3.9	0.4	8.6	34	103							0	0	66.5		-0.9	72.6	12.74	12.73
2011-02-14 08:00:00	7.9	0.4	11.1	77	103							0	0	66.2		-0.6	68.8	13.05	12.8
2011-02-14 09:00:00	5.4	0.4	9.2	77	93							0	0	66		0	61.9	13.62	13.59
2011-02-14 10:00:00	3.6	0.4	10.7	17	186							0	0	65.8		1.5	53.4	13.55	13.51
2011-02-14 11:00:00	5.2	0.4	13.3	237	259							0	0	65.5		2.6	52	13.43	13.42
2011-02-14 12:00:00	6	0.4	15.1	141	147							0	0	65.5		3.2	51.4	13.43	13.41
2011-02-14 13:00:00	6	0.4	15.3	182	200							0	0	65.7		3.7	49.8	13.43	13.41
2011-02-14 14:00:00	5.7	0.4	16.4	164	195							0	0	65.8		4.1	48.4	13.41	13.39
2011-02-14 15:00:00	4.1	0.4	12.4	172	232							0	0	66.4		2.8	56.9	13.48	13.45
2011-02-14 16:00:00	6.8	0.4	14.3	168	182							0	0	66.8		1.1	72	13.55	13.52
2011-02-14 17:00:00	8.6	0.4	15.2	132	136							0	0	67		0.3	79.5	13.57	13.47
2011-02-14 18:00:00	7.8	0.4	12.3	127	134							0	0	67		-0.4	84.2	13.21	13.16
2011-02-14 19:00:00	5.5	0.4	11.7	130	130							0	0	66.8		-0.8	88.8	13.09	13.07
2011-02-14 20:00:00	5.1	0.4	10.7	269	279							0	0	66.7		-1	91.8	13.04	13.01
2011-02-14 21:00:00	6.8	0.4	14.2	288	294							0	0	66.8		-1.2	93	13	12.98
2011-02-14 22:00:00	4.7	0.4	12.4	268	286							0	0	66.8		-1.2	93.7	12.96	12.95
2011-02-14 23:00:00	2.8	0.4	8.9	123	252							0	0	66.3		-1.2	94	12.93	12.91
2011-02-15 00:00:00	4	0.4	10.1	125	128							0	0	66		-1.1	94.2	12.91	12.87
2011-02-15 01:00:00	3.2	0.4	11.3	123	141							0	0	66		-1.2	94.2	12.88	12.87
2011-02-15 02:00:00	3	0.4	8.1	118	129							0	0	65.9		-1.3	94.2	12.86	12.85
2011-02-15 03:00:00	2.6	0.4	5.8	126	141							0	0	66		-1.4	94.2	12.84	12.82
2011-02-15 04:00:00	1.7	0.4	4.5	77	132							0	0	65.8		-1.5	94.1	12.82	12.8
2011-02-15 05:00:00	4	0.4	8.2	138	313							0	0	66.3		-1.6	94.1	12.79	12.78
2011-02-15 06:00:00	3.8	0.4	9	126	206							0	0	66.7		-1.8	94	12.77	12.73
2011-02-15 07:00:00	5.7	0.4	11.3	239	271							0	0	66.7		-2	93.5	12.75	12.75
2011-02-15 08:00:00	9.1	0.4	15	272	295							0	0	66.2		-2	93.5	12.82	12.75
2011-02-15 09:00:00	12.1	0.4	16.6	267	270							0	0	66.3		-1.6	89.8	13.3	13.22
2011-02-15 10:00:00	7.8	0.4	17.4	239	286							0	0	66.5		-1.8	93.7	13.64	13.57
2011-02-15 11:00:00	7.3	0.4	13.4	252	288							0	0	66		-1.6	94	13.62	13.61
2011-02-15 12:00:00	8.8	0.4	14.7	263	269							0	0	66.5		-1.4	93.8	13.62	13.61
2011-02-15 13:00:00	9.6	0.4	16.7	230	270							0	0	72.5		-1.4	93.7	13.63	13.61
2011-02-15 14:00:00	9.3	0.4	26.9	228	255							0	0	75.5		-1.6	93.6	13.64	13.62
2011-02-15 15:00:00	4.8	0.4	19.2	164	184							0	0	73.2		-1.5	93.5	13.64	13.62
2011-02-15 16:00:00	5.2	0.4	13.1	174	202							0	0	73.2		-1	93.3	13.64	13.61
2011-02-15 17:00:00	5.2	0.4	14.9	205	206							0	0	73.4		-1.4	94	13.61	13.52
2011-02-15 18:00:00	4.8	0.4	14.1	225	236							0	0	73.3		-1.7	94.2	13.25	13.19
2011-02-15 19:00:00	3.4	0.4	8.7	170	217							0	0	73.1		-1.8	94.3	13.12	13.09
2011-02-15 20:00:00	8.2	0.4	13.7	228	275							0	0	73.1		-1.9	94.2	13.06	13.04
2011-02-15 21:00:00	5.5	0.4	9.2	232	261							0	0	73		-2	94.2	13.02	12.99
2011-02-15 22:00:00	3.7	0.4	8	168	187							0	0	73		-2.2	94.2	12.98	12.97
2011-02-15 23:00:00	2.8	0.4	6.2	139	159							0	0	72.8		-2.2	94.2	12.96	12.93
2011-02-16 00:00:00	5.5	0.4	8.1	96	123							0	0	72.7		-2.4	94.2	12.92	12.89
2011-02-16 01:00:00	7.2	0.4	12.2	89	90							0	0	72.8		-2.5	94.2	12.89	12.89
2011-02-16 02:00:00	7.7	0.4	13.2	94	102							0	0	83.3		-2.4	94.1	12.86	12.86
2011-02-16 03:00:00	9.2	0.4	14.8	60	116							0	0	69.8		-2.2	94	12.84	12.82
2011-02-16 04:00:00	13.9	0.4	21.1	79	84							0	0	69.6		-2.5	93.9	12.8	12.78
2011-02-16 05:00:00	16.1	0.4	23	99	101							0	0	70.1		-2.5	93.7	12.79	12.77
2011-02-16 06:00:00	16.1	0.4	23.8	87	93							0	0	70.3		-2.7	93.4	12.77	12.75
2011-02-16 07:00:00	21.9	0.4	29.4	102	104							0	0	70.7		-3	91.5	12.75	12.74
2011-02-16 08:00:00	18.2	0.4	25.2	97	98							0	0	70.8		-2.8	87.9	12.87	12.78
2011-02-16 09:00:00	17.4	0.4	24.8	106	113							0	0	71		-2.3	83.8	13.57	13.42
2011-02-16 10:00:00	13.7	0.4	21.4	103	105							0	0	71.2		-2	82.1	13.64	13.62
2011-02-16 11:00:00	6.2	0.4	11.2	93	94							0	0	71.3		-1.5	81.2	13.62	13.61
2011-02-16 12:00:00	6.7	0.4	10.4	114	115							0	0	71.3		-1.2	80.5	13.61	13.6
2011-02-16 13:00:00	7.3	0.4	14.2	59	82							0	0	71.4		-0.8	76.7	13.61	13.59
2011-02-16 14:00:00	7.8	0.4	14.6	105	108							0	0	71.3		-0.4	75.6	13.59	13.57
2011-02-16 15:00:00	5	0.4	9	103	112							0	0	71.3		-0.4	76.5	13.61	13.59
2011-02-16 16:00:00	1.3	0.4	3.4	262	286							0	0	71.2		-0.2	83.7	13.61	13.59
2011-02-16 17:00:00	5.2	0.4	9.3	86	101							0	0	71.3		-0.8	85.4	13.65	13.62
2011-02-16 18:00:00	5.2	0.4	8.3	84	360							0	0	71.4		-1.2	79.1	13.36	13.25
2011-02-16 19:00:00	7.6	0.4	10.8	81	98							0	0	71.3		-1.4	77.5	13.13	13.1
2011-02-16 20:00:00	7.7	0.4	11.2	109	116							0	0	71.2		-1.6	81.2	13.07	13.04
2011-02-16 21:00:00	9.4	0.4	13.4	106	113							0	0	71.3		-1.8	80.9	13.02	13.01
2011-02-16 22:00:00	3.3	0.4	7.3	21	105							0	0	71.4		-1.6	80	13	12.98
2011-02-16 23:00:00	4.3	0.4	7.7	85	88							0	0	71.3		-1.2	76.8	12.96	12.95
2011-02-17 00:00:00	2.8	0.4	4.6	118	144							0	0	71.3		-1.2	72.9	12.94	12.93
2011-02-17 01:00:00	6	0.4	12.9	185	231							0	0	71.2		-1.9	80.9	12.91	12.91
2011-02-17 02:00:00	8.1	0.4	14.4	265	270							0	0	71.2		-3.1	86.8	12.89	12.87
2011-02-17 03:00:00	7.5	0.4	14.6	262	267							0	0	71.3		-3.5	89.2	12.86	12.85
2011-02-17 04:00:00	6.8	0.4	13.2	244	244							0	0	71.3		-3.4	93.5	12.83	12.82
2011-02-17 05:00:00	4.8	0.4	8.7	100	258							0	0	71.2		-2.8	85	12.8	12.79
2011-02-17 06:00:00	11.3	0.4	16.2	95	97							0	0	71		-2.5	81.3	12.77	12.77
2011-02-17 07:00:00	10.6	0.4	19.2	55	107							0	0	71.5		-2.2	75.5	12.75	12.74
2011-02-17 08:00:00	13.8	0.4	17.5	100	102							0	0	71.3		-2	73.5	13.18	12.91
2011-02-17 09:00:00	12.3	0.4	18.2	105	107							0	0	71.1		-1.5	71.2	13.62	13.61
2011-02-17 10:00:00	9.2	0.4	17.4	111	118							0	0	71.2		-0.5	68.8	13.59	13.55
2011-02-17 11:00:00	10.9	0.4	16.9	110	111							0	0	71.2		0.4	65.5	13.52	13.51
2011-02-17 12:00:00	8.4	0.4	14.3	106	131							0	0	71.2		1.1	62.2	13.5	13.48
2011-02-17 13:00:00	4.6	0.4	10.1	107	147							0	0	71		2	59.3	13.46	13.44
2011-02-17 14:00:00	4.3	0.4	11.1	124	132							0	0	71.2		2.4	56.6	13.46	13.43
2011-02-17 15:00:00	3.2	0.4	8.8	277	278							0	0	71.5		2	60.9	13.44	13.43
2011-02-17 16:00:00	2.2	0.4	5.2	130	137							0	0	71.2		2.1	60.4	13.46	13.43
2011-02-17 17:00:00	4.1	0.4	7.2	138	298							0	0	71.2		1.4	64.2	13.5	13.48
2011-02-17 18:00:00	3	0.4	4.7	20	305							0	0	71.3		-0.1	72.5	13.33	13.23
2011-02-17 19:00:00	5.2	0.4	8.8	108	340							0	0	71.2		-0.8	75.9	13.12	13.09
2011-02-17 20:00:00	4.6	0.4	7.2	13	27							0	0	71.2		-0.4	71.9	13.04	13
2011-02-17 21:00:00	5	0.4	9.1	59	305							0	0	71.2		-0.6	72.5	13	12.95
2011-02-17 22:00:00	4.7	0.4	9.4	68	75							0	0	71.2		-0.4	69	12.96	12.95
2011-02-17 23:00:00	4.3	0.4	8.7	68	340							0	0	71.2		-0.6	68.2	12.93	12.88
2011-02-18 00:00:00	5.2	0.4	10.6	77	116							0	0	71		-0.9	68.8	12.9	12.89
2011-02-18 01:00:00	4.2	0.4	8.2	136	242							0	0	71		-1.5	80	12.88	12.86
2011-02-18 02:00:00	4.5	0.4	8.1	123	160							0	0	71		-1.9	85.1	12.85	12.84
2011-02-18 03:00:00	3.1	0.4	5.3	178	208							0	0	71		-2	84	12.82	12.79
2011-02-18 04:00:00	1.4	0.4	3.8	134	309							0	0	71		-2.2	82.5	12.79	12.78
2011-02-18 05:00:00	7	0.4	10.6	323	325							0	0	70.7		-2.2	82.8	12.77	12.77
2011-02-18 06:00:00	5.3	0.4	10.4	111	360							0	0	70.5		-2.2	80.5	12.75	12.71
2011-02-18 07:00:00	8.3	0.4	13.2	96	115							0	0	70.2		-2.4	78.5	12.75	12.73
2011-02-18 08:00:00	5.8	0.4	7.7	117	125							0	0	69.9		-2.2	79.8	13.12	12.82
2011-02-18 09:00:00	3.5	0.4	5.5	131	183							0	0	69.5		-0.7	76	13.57	13.54
2011-02-18 10:00:00	3.3	0.4	6.9	140	300							0	0	69.8		-1.2	80.6	13.56	13.54
2011-02-18 11:00:00	3.5	0.4	7	301	309							0	0	70		-1.2	77.7	13.59	13.57
2011-02-18 12:00:00	3.3	0.4	11.8	131	210							0	0	69.7		0.2	72.7	13.54	13.51
2011-02-18 13:00:00	3.8	0.4	9.1	117	141							0	0	70		-0.2	74.6	13.55	13.52
2011-02-18 14:00:00	6.5	0.4	12.4	130	136							0	0	70		-0.2	76.1	13.57	13.54
2011-02-18 15:00:00	8.3	0.4	15	124	127							0	0	70		-0.6	77.5	13.59	13.58
2011-02-18 16:00:00	4.2	0.4	9.7	121	211							0	0	68.7		0.6	72.3	13.54	13.52
2011-02-18 17:00:00	12.2	0.4	19.9	279	295							0	0	68.2		-0.1	66.8	13.55	13.53
2011-02-18 18:00:00	4.5	0.4	9.7	17	318							0	0	71.8		-1.2	68.2	13.39	13.27
2011-02-18 19:00:00	14.1	0.4	21.9	73	90							0	0	68		-1.4	69.4	13.13	13.11
2011-02-18 20:00:00	12.8	0.4	21	40	65							0	0	68.1		-1.5	63.2	13.07	13.04
2011-02-18 21:00:00	8.7	0.4	14.6	11	54							0	0	68.5		-1.8	60	13.02	13
2011-02-18 22:00:00	2.4	0.4	6	21	90							0	0	70.7		-2.4	60.1	12.98	12.96
2011-02-18 23:00:00	4.8	0.4	7.3	295	313							0	0	71.5		-2.4	63.4	12.95	12.93
2011-02-19 00:00:00	5.6	0.4	8.3	130	238							0	0	71.2		-2.6	72.3	12.92	12.89
2011-02-19 01:00:00	3.4	0.4	7.1	50	114							0	0	71.1		-2.6	63.8	12.89	12.88
2011-02-19 02:00:00	4.7	0.4	7.7	5	18							0	0	71.2		-2.4	56.9	12.86	12.85
2011-02-19 03:00:00	4.8	0.4	8	121	123							0	0	70.8		-2.5	59.3	12.84	12.82
2011-02-19 04:00:00	3.6	0.4	6	108	171							0	0	70.9		-2.8	60.8	12.82	12.79
2011-02-19 05:00:00	3.5	0.4	5.5	161	183							0	0	70.9		-2.8	62.1	12.79	12.77
2011-02-19 06:00:00	4.4	0.4	7.6	133	187							0	0	70.8		-2.7	60.4	12.77	12.75
2011-02-19 07:00:00	2.7	0.4	4.8	166	225							0	0	70.9		-2.7	57.6	12.75	12.73
2011-02-19 08:00:00	4.2	0.4	7.1	207	225							0	0	70.6		-2.2	55.6	13.21	12.94
2011-02-19 09:00:00	4.2	0.4	6.3	178	201							0	0	70.2		-0.7	47	13.56	13.54
2011-02-19 10:00:00	3.6	0.4	8.1	162	163							0	0	70		0.9	39.8	13.5	13.48
2011-02-19 11:00:00	5.2	0.4	10.7	127	159							0	0	70.1		1.6	43.4	13.46	13.43
2011-02-19 12:00:00	3.1	0.4	10.5	145	169							0	0	70		3.2	38.1	13.4	13.38
2011-02-19 13:00:00	4.2	0.4	13.6	197	230							0	0	70.3		3.7	34.8	13.39	13.38
2011-02-19 14:00:00	4.2	0.4	9.7	142	151							0	0	70.5		3.8	31.4	13.43	13.4
2011-02-19 15:00:00	3.9	0.4	9.3	174	195							0	0	70.7		4	32.6	13.44	13.41
2011-02-19 16:00:00	3.1	0.4	8.1	174	180							0	0	71		3.1	35.7	13.52	13.49
2011-02-19 17:00:00	5	0.4	8.5	264	275							0	0	71		2.8	28.9	13.52	13.45
2011-02-19 18:00:00	4	0.4	8.4	142	195							0	0	70.8		2.2	31.1	13.27	13.19
2011-02-19 19:00:00	4.5	0.4	10.7	213	251							0	0	70.8		1.2	37.8	13.1	13.08
2011-02-19 20:00:00	14.1	0.4	22.4	256	264							0	0	70.8		1.1	41	13.04	13.02
2011-02-19 21:00:00	9.8	0.4	17.1	250	263							0	0	70.8		1.4	42	13	12.98
2011-02-19 22:00:00	6.2	0.4	13.9	208	267							0	0	70.8		1	44.8	12.96	12.95
2011-02-19 23:00:00	12.7	0.4	19.4	246	268							0	0	70.8		0.6	48.6	12.93	12.92
2011-02-20 00:00:00	13.4	0.4	21.2	260	264							0	0	70.8		0.4	48.4	12.9	12.87
2011-02-20 01:00:00	5.2	0.4	12.6	176	209							0	0	71		-0.4	48.5	12.89	12.87
2011-02-20 02:00:00	6	0.4	11.7	127	311							0	0	71		-1.4	55.1	12.86	12.82
2011-02-20 03:00:00	6.9	0.4	15.3	237	290							0	0	71		-2.2	67.4	12.84	12.82
2011-02-20 04:00:00	5	0.4	11.1	128	178							0	0	70.5		-3.8	85.8	12.81	12.79
2011-02-20 05:00:00	4.3	0.4	7.1	105	119							0	0	71.2		-4	91.5	12.79	12.77
2011-02-20 06:00:00	2.4	0.4	7.2	86	201							0	0	73.2		-4	91.8	12.77	12.75
2011-02-20 07:00:00	8.2	0.4	14.3	270	272							0	0	74.3		-3.4	92.5	12.75	12.75
2011-02-20 08:00:00	7.8	0.4	13.6	270	277							0	0	74.4		-3.4	92.4	12.8	12.76
2011-02-20 09:00:00	6	0.4	15.5	203	223							0	0	74.7		-3	92.4	13.29	13.11
2011-02-20 10:00:00	4.8	0.4	13.4	171	173							0	0	74.7		-2.6	92.2	13.64	13.62
2011-02-20 11:00:00	12.2	0.4	20.6	230	302							0	0	75.9		-2.5	92.2	13.62	13.61
2011-02-20 12:00:00	14.9	0.4	22.4	304	312							0	0	75.8		-2.4	92	13.61	13.61
2011-02-20 13:00:00	13.2	0.4	19.7	293	309							0	0	78.4		-2.5	92	13.62	13.61
2011-02-20 14:00:00	7.8	0.4	14.2	289	310							0	0	12.1		-2.3	89.5	13.4	6.82
2011-02-20 15:00:00	9.3	0.7	15.9	298	317							0	0				91.8	13.71	13.62
2011-02-20 16:00:00	17.5	0.4	26.8	297	297							0	0			-3.1	92.4	13.73	13.66
2011-02-20 17:00:00	18.4	0.4	26.5	306	308							0	0	128.6	84.1	-3.5	91.8	13.59	6.79
2011-02-20 18:00:00	20.6	0.4	28.6	297	302							0	0	109	84.3	-4	92.5	13.46	13.36
2011-02-20 19:00:00	17.1	0.4	25.5	304	309							0	0	73.2	83.7	-4.5	92.2	13.14	13.12
2011-02-20 20:00:00	17.7	0.4	25.6	309	310							0	0	75.6	83.8	-4.9	92	13.07	13.04
2011-02-20 21:00:00	17.1	0.4	24.9	305	307							0	0	70.2	84.2	-5	92.1	13.02	13
2011-02-20 22:00:00	12.1	0.4	17.5	302	306							0	0	70.6	84.6	-5	92	12.98	12.96
2011-02-20 23:00:00	6.4	0.4	9.8	273	279							0	0	72	84.8	-5.2	92	12.95	12.91
2011-02-21 00:00:00	4.9	0.4	9.1	270	285							0	0	71.8	85	-5.3	92	12.91	12.88
2011-02-21 01:00:00	4.2	0.4	9.8	272	349							0	0	71.3	85.7	-5.5	91.9	12.89	12.88
2011-02-21 02:00:00	1.8	0.4	6	17	38							0	0	71.5	85.9	-5.5	91.9	12.86	12.84
2011-02-21 03:00:00	2.8	0.4	7.6	2	341							0	0	71.2	85.8	-5.4	92	12.83	12.8
2011-02-21 04:00:00	4.5	0.4	8.1	133	309							0	0	71	85	-5.5	91.8	12.79	12.78
2011-02-21 05:00:00	5	0.4	10.6	95	100							0	0	71.2	84.5	-5.4	91.9	12.77	12.75
2011-02-21 06:00:00	6.2	0.4	10.8	96	111							0	0	71.5	84.6	-5.2	92.1	12.75	12.73
2011-02-21 07:00:00	3.8	0.4	10.8	71	109							0	0	71.4	84.6	-5	92.2	12.73	12.71
2011-02-21 08:00:00	3.5	0.4	9.1	91	106							0	0	71.4	84.6	-5	92.2	12.77	12.73
2011-02-21 09:00:00	4.1	0.4	9.2	117	275							0	0	71.4	84.2	-4.7	92	13.32	13.11
2011-02-21 10:00:00	5.6	0.4	10.8	315	318							0	0	70.8	82.9	-4.2	91.8	13.66	13.64
2011-02-21 11:00:00	4.7	0.4	9.7	280	302							0	0	70.2	81.2	-3.2	91	13.62	13.59
2011-02-21 12:00:00	4.8	0.4	8.7	276	293							0	0	70.2	82.1	-3.6	91.5	13.63	13.61
2011-02-21 13:00:00	6	0.4	10.3	267	271							0	0	65.9	82.2	-3.4	91.2	13.62	13.61
2011-02-21 14:00:00	4	0.4	9	254	263							0	0	69.2	81.8	-2.9	91.2	13.61	13.59
2011-02-21 15:00:00	3.4	0.4	9.2	131	153							0	0	69.3	81.2	-2.9	90.9	13.6	13.57
2011-02-21 16:00:00	4.2	0.4	8.8	131	133							0	0	68.8	81.6	-3.2	91	13.59	13.57
2011-02-21 17:00:00	4.5	0.4	9.2	178	242							0	0	68.8	81.7	-3.3	91.8	13.62	13.61
2011-02-21 18:00:00	5.3	0.4	9.4	272	303							0	0	68.7	82.6	-4.4	92.2	13.41	13.28
2011-02-21 19:00:00	5.9	0.4	8.7	231	294							0	0	68.3	83.5	-5	92.5	13.12	13.07
2011-02-21 20:00:00	4	0.4	7.5	157	164							0	0	68.1	84.5	-4.9	92.5	13.04	13.02
2011-02-21 21:00:00	4.7	0.4	7	109	122							0	0	67.8	84.5	-4.9	92	13	12.98
2011-02-21 22:00:00	4.3	0.4	6.2	290	313							0	0	68.1	84.2	-5.5	91.7	12.96	12.94
2011-02-21 23:00:00	5.6	0.4	8	223	263							0	0	68.5	84.7	-5.3	90.8	12.93	12.91
2011-02-22 00:00:00	3	0.4	4.8	211	240							0	0	68.8	84.6	-4.9	90.2	12.9	12.88
2011-02-22 01:00:00	1.8	0.4	4.5	170	320							0	0	69.2	84.6	-4.5	90.8	12.88	12.86
2011-02-22 02:00:00	5.7	0.4	7.8	318	342							0	0	70	84.5	-4.3	90.3	12.84	12.83
2011-02-22 03:00:00	4	0.4	8.1	60	100							0	0	70	84.3	-4.4	89.5	12.82	12.79
2011-02-22 04:00:00	5.1	0.4	8	273	296							0	0	70.2	84.2	-4.9	89.2	12.79	12.77
2011-02-22 05:00:00	2.2	0.4	4.2	103	339							0	0	70.2	84	-5	88.4	12.77	12.75
2011-02-22 06:00:00	1.9	0.4	4.7	1	115							0	0	70.3	84	-4.7	88.7	12.75	12.73
2011-02-22 07:00:00	1.6	0.4	5.2	274	323							0	0	70.8	83.8	-4.9	89	12.73	12.72
2011-02-22 08:00:00	5	0.4	10.1	225	302							0	0	70.7	83.6	-4.8	88.1	13.04	12.82
2011-02-22 09:00:00	5.2	0.4	10	300	322							0	0	70.4	83.3	-4.7	89.3	13.65	13.64
2011-02-22 10:00:00	2.8	0.4	6.1	118	351							0	0	70	82.4	-4.1	89.5	13.64	13.61
2011-02-22 11:00:00	3.5	0.4	7	127	127							0	0	69.5	81.7	-3.2	89.2	13.57	13.56
2011-02-22 12:00:00	2.4	0.4	7.2	108	110							0	0	67.8	83.8	-2.5	89	13.55	13.54
2011-02-22 13:00:00	2.8	0.4	10.7	100	341							0	0	63	84	-3	89.3	13.59	13.57
2011-02-22 14:00:00	11.1	0.4	22.9	320	326							0	0	66.4	84	-3.5	83.2	13.61	13.59
2011-02-22 15:00:00	9.4	0.4	21.4	327	359							0	0	77.2	83.5	-3	73.3	13.6	13.58
2011-02-22 16:00:00	9.9	0.4	30.8	77	93							0	0	68.1	83	-3.4	67.8	13.62	13.59
2011-02-22 17:00:00	11.3	0.4	31.4	111	116							0	0	67.5	83	-3.8	66.5	13.66	13.58
2011-02-22 18:00:00	8.2	0.4	23.2	63	110							0	0	68.2	82.9	-3.9	65.9	13.28	13.2
2011-02-22 19:00:00	11.3	0.4	29.4	77	98							0	0	68.3	82.3	-4.2	70.1	13.1	13.08
2011-02-22 20:00:00	7.8	0.4	21.9	27	75							0	0	69	82.5	-4.5	69.5	13.04	13.02
2011-02-22 21:00:00	5.9	0.4	10.3	356	359							0	0	69.2	82.9	-4.8	71.5	12.99	12.98
2011-02-22 22:00:00	5	0.4	9.2	291	340							0	0	69.8	82.8	-5.2	75.7	12.96	12.93
2011-02-22 23:00:00	2.5	0.4	5.6	279	350							0	0	70.2	82.8	-6.1	89.1	12.92	12.91
2011-02-23 00:00:00	6	0.4	8.9	276	290							0	0	70.6	82.4	-6.6	93	12.89	12.86
2011-02-23 01:00:00	5.2	0.4	8.8	97	300							0	0	70.6	82	-6.5	92.6	12.86	12.84
2011-02-23 02:00:00	3.6	0.4	5.1	216	316							0	0	70.5	82	-6.7	92.2	12.83	12.82
2011-02-23 03:00:00	2.8	0.4	6.8	64	87							0	0	70.6	81.2	-7	91.5	12.79	12.77
2011-02-23 04:00:00	1.8	0.4	4.5	112	118							0	0	70.5	81	-7.5	91.5	12.76	12.75
2011-02-23 05:00:00	2.8	0.4	6.7	309	344							0	0	70.7	81	-7.5	92	12.73	12.73
2011-02-23 06:00:00	6.2	0.4	11.1	91	107							0	0	70.5	80.8	-7.8	91.4	12.71	12.7
2011-02-23 07:00:00	4.4	0.4	11.4	36	90							0	0	70.7	81.7	-8.2	91.3	12.7	12.68
2011-02-23 08:00:00	3.1	0.4	9.2	20	123							0	0	70.3	82.4	-7.8	90.5	13.29	13.15
2011-02-23 09:00:00	3.9	0.4	6.5	124	132							0	0	69.8	82.4	-6.7	87.6	13.66	13.64
2011-02-23 10:00:00	3.5	0.4	6.8	129	131							0	0	69.5	82.6	-5.5	87	13.6	13.56
2011-02-23 11:00:00	3	0.4	7.7	129	135							0	0	69.1	81.4	-3.9	84.4	13.48	13.46
2011-02-23 12:00:00	3.2	0.4	7.7	134	155							0	0	69.2	83.2	-3.7	82.8	13.48	13.41
2011-02-23 13:00:00	3.5	0.4	10.8	133	302							0	0	69	82.2	-2.2	69.4	13.47	13.45
2011-02-23 14:00:00	7.3	0.4	20.4	56	313							0	0	68.7	82.4	-1.7	39.9	13.48	13.47
2011-02-23 15:00:00	7.7	0.4	14.9	115	124							0	0	68.6	81.4	-1.8	33.5	13.47	13.46
2011-02-23 16:00:00	11.2	0.4	20.6	23	109							0	0	68.7	80.2	-2.1	31.2	13.51	13.49
2011-02-23 17:00:00	6.8	0.4	15.2	8	32							0	0	68.8	80.7	-2.4	30.6	13.59	13.54
2011-02-23 18:00:00	5.4	0.4	9.2	91	106							0	0	68.9	80.7	-4.2	52.4	13.42	13.28
2011-02-23 19:00:00	5.2	0.4	11.2	62	349							0	0	69	80.6	-4.2	44.5	13.12	13.08
2011-02-23 20:00:00	6.7	0.4	14.5	319	333							0	0	69.1	80.7	-3.9	34.5	13.04	13.02
2011-02-23 21:00:00	6.7	0.4	11.1	314	332							0	0	69.2	80.8	-3.8	29.3	12.98	12.96
2011-02-23 22:00:00	6.2	0.4	10.6	307	309							0	0	69.1	80	-3.9	29.8	12.94	12.93
2011-02-23 23:00:00	4.2	0.4	8.3	226	243							0	0	69	79.7	-4.2	38.8	12.91	12.89
2011-02-24 00:00:00	5.3	0.4	7.3	122	170							0	0	68.8	81.3	-4.2	40.3	12.88	12.87
2011-02-24 01:00:00	4.2	0.4	7.1	204	237							0	0	68.6	82.2	-4.2	42.5	12.86	12.84
2011-02-24 02:00:00	2.9	0.4	6.2	160	228							0	0	68.2	82.2	-4	40.7	12.83	12.8
2011-02-24 03:00:00	6.7	0.4	11.2	219	254							0	0	67.9	82.2	-4.3	50	12.8	12.79
2011-02-24 04:00:00	4.5	0.4	7.5	150	179							0	0	67.2	82.3	-4.3	51.9	12.77	12.76
2011-02-24 05:00:00	10.6	0.4	15.8	261	265							0	0	69.2	82	-4.6	49.1	12.75	12.74
2011-02-24 06:00:00	3	0.4	6.3	135	182							0	0	68.3	81.4	-6.2	77.2	12.75	12.73
2011-02-24 07:00:00	4.7	0.4	8.1	106	112							0	0	69.3	84.3	-6.2	90.2	12.73	12.71
2011-02-24 08:00:00	4.8	0.4	9.1	210	291							0	0	71.9	86.5	-3.2	92.4	12.78	12.73
2011-02-24 09:00:00	3.5	0.4	8.2	122	308							0	0	85	87.9	-2.2	92.7	13.32	13.14
2011-02-24 10:00:00	7.8	0.4	15.2	130	132							0	0	75.3	89.5	-2.2	92.2	13.63	13.61
2011-02-24 11:00:00	8.6	0.4	14.3	145	148							0	0	87	90.3	-2.6	92.5	13.64	13.62
2011-02-24 12:00:00	10	0.4	17.4	252	316							0	0	98	87.8	-1.1	91.5	13.58	13.54
2011-02-24 13:00:00	7	0.4	13	279	308							0	0	78.8	89	-0.4	91.1	13.55	13.53
2011-02-24 14:00:00	5.2	0.4	10.5	121	144							0	0	74	89.1	0.8	90.5	13.5	13.48
2011-02-24 15:00:00	5.5	0.4	11.6	124	127							0	0	71.7	87.8	0.1	92	13.52	13.5
2011-02-24 16:00:00	5.8	0.4	11.2	328	332							0	0	72.8	86.6	0.3	93	13.54	13.5
2011-02-24 17:00:00	3.7	0.4	7.9	71	319							0	0	72.2	86.9	-0.6	93.9	13.6	13.55
2011-02-24 18:00:00	4.2	0.4	9.3	35	334							0	0	71.7	87.1	-1.3	94.2	13.3	13.2
2011-02-24 19:00:00	7.2	0.4	12.1	32	51							0	0	72.5	87.4	-1.4	94.2	13.11	13.08
2011-02-24 20:00:00	8.2	0.4	19.9	32	69							0	0	73.9	87.7	-1.4	93.5	13.04	13.02
2011-02-24 21:00:00	10.8	0.4	18.6	6	323							0	0	75.5	87.4	-1.2	92.4	13	12.99
2011-02-24 22:00:00	10.2	0.4	15.3	304	319							0	0	75.3	87.3	-1.7	94.2	12.97	12.96
2011-02-24 23:00:00	5.3	0.4	11.2	63	127							0	0	75	87.3	-1.8	94.3	12.93	12.91
2011-02-25 00:00:00	4.7	0.4	10.9	255	358							0	0	74.8	87.5	-1.7	94.6	12.9	12.88
2011-02-25 01:00:00	5.3	0.4	9.7	209	250							0	0	74.3	87.4	-1.9	94.5	12.88	12.85
2011-02-25 02:00:00	7.5	0.4	11.9	245	267							0	0	74.2	87	-1.6	94.7	12.84	12.84
2011-02-25 03:00:00	5.9	0.4	8.3	278	286							0	0	74	86.8	-1.7	94.7	12.82	12.74
2011-02-25 04:00:00	5.7	0.4	9.5	258	277							0	0	73.6	86.5	-1.6	94.8	12.79	12.78
2011-02-25 05:00:00	13.3	0.4	24.6	45	53							0	0	74.1	86.7	-0.5	86.8	12.77	12.75
2011-02-25 06:00:00	11.5	0.4	21.2	34	48							0	0	72.2	86.3	0.7	64.5	12.75	12.68
2011-02-25 07:00:00	11.5	0.4	29	38	56							0	0	72.7	86.4	0.2	60.9	12.75	12.71
2011-02-25 08:00:00	17.6	0.4	36.6	65	72							0	0	74.5	88.8	1.6	43.2	13.26	13.11
2011-02-25 09:00:00	11.8	0.4	31.5	25	45							0	0	74.6	90.6	1.7	55.8	13.52	13.5
2011-02-25 10:00:00	7.7	0.4	18.9	25	303							0	0	74.5	89.8	1.4	68.2	13.47	13.46
2011-02-25 11:00:00	9.2	0.4	13.7	286	297							0	0	74.5	89.3	-0.4	84	13.45	13.4
2011-02-25 12:00:00	5.2	0.4	12.3	272	274							0	0	74.8	88.8	-0.2	86.8	13.46	13.45
2011-02-25 13:00:00	3.6	0.4	8.1	279	291							0	0	75.2	88.2	0.8	85.6	13.46	13.43
2011-02-25 14:00:00	3.7	0.4	7.7	125	317							0	0	74.8	87.8	0.6	88.8	13.5	13.47
2011-02-25 15:00:00	6.7	0.4	15	301	314							0	0	74.2	87.1	1.1	84	13.5	13.46
2011-02-25 16:00:00	5.5	0.4	10.3	269	286							0	0	74.3	86.5	1.2	85	13.54	13.52
2011-02-25 17:00:00	5.8	0.4	12.8	286	293							0	0	74.1	86	1.8	84	13.52	13.51
2011-02-25 18:00:00	8.6	0.4	14.8	309	325							0	0	77.5	86.3	-0.2	89.5	13.36	13.25
2011-02-25 19:00:00	4	0.4	9.3	83	307							0	0	73.5	86.4	-0.6	92	13.12	13.09
2011-02-25 20:00:00	4	0.4	9.8	68	326							0	0	73.2	86.3	-0.7	87.7	13.04	13.02
2011-02-25 21:00:00	7	0.4	15.6	317	338							0	0	73.5	86.3	-1.6	91.8	13	12.98
2011-02-25 22:00:00	7.3	0.4	12.9	44	95							0	0	72.9	86.4	-0.4	80.6	12.96	12.94
2011-02-25 23:00:00	5.7	0.4	13.3	289	344							0	0	73.5	86.2	0.4	71.5	12.93	12.92
2011-02-26 00:00:00	19.2	0.4	32.5	76	90							0	0	74.5	86.3	0	73.5	12.9	12.84
2011-02-26 01:00:00	17.3	0.4	28.6	88	353							0	0	79.6	86.2	2.8	53.9	12.89	12.85
2011-02-26 02:00:00	9.9	0.4	18.5	42	74							0	0	79.9	86.2	2.4	54.9	12.86	12.86
2011-02-26 03:00:00	11.7	0.4	26.3	32	76							0	0	76.3	86.3	3.1	48.9	12.86	12.83
2011-02-26 04:00:00	13.7	0.4	31.1	74	88							0	0	76.8	86.3	3.3	46.6	12.84	12.82
2011-02-26 05:00:00	10.4	0.4	22	80	284							0	0	77	86.2	3.2	48.9	12.82	12.8
2011-02-26 06:00:00	6.7	0.4	16.1	37	254							0	0	76.8	86.3	1	63.5	12.8	12.73
2011-02-26 07:00:00	10.9	0.4	18.1	113	143							0	0	76.2	86.2	0.9	61.5	12.8	12.78
2011-02-26 08:00:00	8.1	0.4	13.8	283	316							0	0	77.1	86.3	0.8	59.1	13.04	12.89
2011-02-26 09:00:00	7	0.4	11.5	201	313							0	0	75.2	86	1.7	55.9	13.55	13.46
2011-02-26 10:00:00	5.9	0.4	11.8	152	223							0	0	74.8	86.1	1.9	60.9	13.53	13.51
2011-02-26 11:00:00	6.2	0.4	11.2	181	234							0	0	74.5	86.1	2	62	13.51	13.49
2011-02-26 12:00:00	6	0.4	13.2	193	268							0	0	74.4	85.8	2.8	61.5	13.46	13.43
2011-02-26 13:00:00	4.8	0.4	11.6	177	292							0	0	76.1	84.9	2.5	78.5	13.41	13.38
2011-02-26 14:00:00	5.8	0.4	11.6	190	266							0	0	75.7	85.2	2	80.2	13.43	13.41
2011-02-26 15:00:00	5.8	0.4	12.6	167	249							0	0	75.2	84.5	0.9	85.2	13.47	13.45
2011-02-26 16:00:00	5.3	0.4	12.6	133	139							0	0	75.2	83.9	1.2	78.2	13.48	13.46
2011-02-26 17:00:00	7	0.4	13.2	193	277							0	0	75.6	83.2	-0.2	89.8	13.57	13.54
2011-02-26 18:00:00	7.6	0.4	16.7	170	256							0	0	75.8	82.8	-1	93.4	13.29	13.2
2011-02-26 19:00:00	5.2	0.4	13.7	171	193							0	0	75	83	-1.4	94.2	13.1	13.07
2011-02-26 20:00:00	3.5	0.4	10.3	140	143							0	0	74.8	84	-1.7	94	13.04	13.02
2011-02-26 21:00:00	7	0.4	13.8	135	208							0	0	93.7	85.9	-1.9	93.8	12.99	12.97
2011-02-26 22:00:00	4.3	0.4	10.8	131	177							0	0	76.2	87.8	-2	93.8	12.95	12.93
2011-02-26 23:00:00	7	0.4	11.7	272	299							0	0	76.2	88.8	-2	93.8	12.92	12.91
2011-02-27 00:00:00	7	0.4	12.6	318	350							0	0	75.8	111.8	-2.2	93.8	12.89	12.88
2011-02-27 01:00:00	9.7	0.4	15.9	311	319							0	0	76.4	103.5	-2.5	93.7	12.86	12.84
2011-02-27 02:00:00	11.7	0.4	20.3	310	322							0	0	84.5	90.7	-2.7	93.5	12.84	12.82
2011-02-27 03:00:00	10.7	0.4	19.1	290	305							0	0	82	89.5	-3	93.3	12.82	12.8
2011-02-27 04:00:00	5	0.4	8.9	154	309							0	0	82.3	89.2	-3.2	93.2	12.79	12.75
2011-02-27 05:00:00	5.2	0.4	9.5	199	229							0	0	80.7	89.8	-3.8	93	12.77	12.75
2011-02-27 06:00:00	5.8	0.4	9.9	255	308							0	0	83.2	93.7	-4	92.8	12.76	12.75
2011-02-27 07:00:00	8.1	0.4	12.5	315	319							0	0	85.8	96.3	-4.1	92.8	12.75	12.73
2011-02-27 08:00:00	8.1	0.4	11.8	315	322							0	0	92	99.8	-4.2	92.7	12.89	12.79
2011-02-27 09:00:00	6.1	0.4	10.2	320	322							0	0	88.7	100.2	-3.7	92.6	13.62	13.48
2011-02-27 10:00:00	5.3	0.4	9.8	305	324							0	0	89.3	102.4	-3.1	92.5	13.62	13.61
2011-02-27 11:00:00	3.4	0.4	6.8	310	333							0	0	109	103.5	-2.2	92.8	13.61	13.59
2011-02-27 12:00:00	3	0.4	8.9	305	309							0	0	92.9	104.2	-1.8	92.9	13.59	13.58
2011-02-27 13:00:00	0	0.4	0	0	0							0	0	91.5	104.5	-2.1	93	13.59	13.57
2011-02-27 14:00:00	0	0.4	0	0	0							0	0	101.1	105.3	-3	92.5	13.61	13.61
2011-02-27 15:00:00	16.9	0.4	31.5	311	311							0	0	102.3	112.2	-3.8	92	13.62	13.6
2011-02-27 16:00:00	3.5	0.4	8.9	345	345							0	0	108.3	105.7	-3.3	92.3	13.65	13.63
2011-02-27 17:00:00	5.5	0.4	12.2	331	345							0	0	166.1	107	-4	92.5	13.68	13.65
2011-02-27 18:00:00	5.2	0.4	13	9	326							0	0	140.2	106.7	-4.5	92.6	13.38	13.27
2011-02-27 19:00:00	5.2	0.4	9.9	326	337							0	0	95.7	106.3	-4.7	92.6	13.12	13.09
2011-02-27 20:00:00	6.3	0.4	10.7	318	319							0	0	104.6	106.7	-4.8	92.6	13.04	13.02
2011-02-27 21:00:00	6.7	0.4	11.4	309	310							0	0	101.7	107	-4.8	92.5	13	12.97
2011-02-27 22:00:00	3.8	0.4	9.4	307	308							0	0	95.5	107.3	-5	92.5	12.96	12.95
2011-02-27 23:00:00	4	0.4	8.8	94	106							0	0	95.5	108.5	-5.2	92.4	12.93	12.86
2011-02-28 00:00:00	2.4	0.4	4.6	221	289							0	0	96	107.5	-5.3	92.3	12.9	12.88
2011-02-28 01:00:00	1.9	0.4	5	309	311							0	0	95.5	107	-5.5	92.2	12.87	12.84
2011-02-28 02:00:00	4.8	0.4	13.4	43	60							0	0	95.1	107.2	-5.5	92.2	12.84	12.75
2011-02-28 03:00:00	6.2	0.4	13.3	64	76							0	0	94.8	107.3	-5.7	92.1	12.8	12.76
2011-02-28 04:00:00	7.2	0.4	14.8	81	87							0	0	94.5	107.2	-5.8	92	12.77	12.76
2011-02-28 05:00:00	3.8	0.4	9.7	33	35							0	0	94.2	106.7	-6.2	91.9	12.75	12.73
2011-02-28 06:00:00	5.9	0.4	11.3	71	99							0	0	93.8	106.8	-6.2	91.8	12.73	12.71
2011-02-28 07:00:00	11.1	0.4	17.4	103	109							0	0	93.5	107.2	-6.4	91.8	12.73	12.69
2011-02-28 08:00:00	8.7	0.4	14.7	113	118							0	0	93.3	107	-6.5	91.5	13.36	13.16
2011-02-28 09:00:00	9.1	0.4	13.5	112	112							0	0	92.5	106.2	-5	90.7	13.63	13.61
2011-02-28 10:00:00	7.9	0.4	15.8	113	118							0	0	91	105.8	-3.9	90.3	13.56	13.52
2011-02-28 11:00:00	8.3	0.4	15.9	111	121							0	0	90.9	105.5	-3.7	90.4	13.55	13.54
2011-02-28 12:00:00	8.3	0.4	15.4	109	117							0	0	91.8	105.3	-3.4	90.5	13.54	13.53
2011-02-28 13:00:00	7.2	0.4	12	108	120							0	0	92.8	105	-2.9	90.7	13.54	13.52
2011-02-28 14:00:00	7.5	0.4	15.3	115	122							0	0	93.2	104.6	-2.6	90.6	13.53	13.51
2011-02-28 15:00:00	7.3	0.4	13.9	120	124							0	0	92.6	103.2	-2.2	91.2	13.52	13.5
2011-02-28 16:00:00	6.2	0.4	10.8	121	121							0	0	93	102.5	-2.5	91.8	13.56	13.54
2011-02-28 17:00:00	6.5	0.4	13.7	105	116							0	0	92.8	102.1	-2.9	92.8	13.63	13.61
2011-02-28 18:00:00	4.5	0.4	8	91	95							0	0	92.7	101.7	-3.4	93.2	13.41	13.32
2011-02-28 19:00:00	5.9	0.4	9	42	92							0	0	92.6	101.4	-3.9	93.3	13.13	13.1
2011-02-28 20:00:00	7.8	0.4	14.9	87	92							0	0	92.5	101.4	-4.2	93.2	13.05	13.04
2011-02-28 21:00:00	8.3	0.4	13.8	92	106							0	0	92.3	101.4	-4.5	93	13	12.98
2011-02-28 22:00:00	14.9	0.4	25.4	110	111							0	0	92.2	101.8	-4.5	93	12.96	12.93
2011-02-28 23:00:00	15.6	0.4	25.2	115	118							0	0	92	101.9	-4.8	92.8	12.93	12.91
2011-03-01 00:00:00	15.6	0.4	26.1	114	115							0	0	91.8	101.7	-4.9	92.8	12.89	12.84
2011-03-01 01:00:00	17.9	0.4	28.3	109	110							0	0	91.7	101.6	-4.7	92.9	12.87	12.86
2011-03-01 02:00:00	15.7	0.4	22.6	111	111							0	0	91.3	101.6	-4.7	92.9	12.84	12.82
2011-03-01 03:00:00	20.2	0.4	29.5	103	106							0	0	91.2	101.6	-4.7	92.9	12.81	12.79
2011-03-01 04:00:00	18.8	0.4	31.6	107	112							0	0	91.1	101.7	-4.5	92.7	12.79	12.77
2011-03-01 05:00:00	22.5	0.4	34.3	101	106							0	0	90.8	101.7	-4.4	92.2	12.76	12.75
2011-03-01 06:00:00	20.6	0.4	31.3	101	104							0	0	90.5	101.8	-4.3	91.2	12.75	12.73
2011-03-01 07:00:00	17.1	0.4	30.9	110	114							0	0	89.8	101.8	-4	88.3	12.75	12.72
2011-03-01 08:00:00	16.5	0.4	26.9	108	108							0	0	89.3	101.7	-3.2	83.5	13.41	13.21
2011-03-01 09:00:00	10.1	0.4	17.7	113	123							0	0	88.2	101.6	-1.9	79.5	13.59	13.55
2011-03-01 10:00:00	8.6	0.4	14.2	117	121							0	0	88	101.3	-0.9	76	13.5	13.47
2011-03-01 11:00:00	6.5	0.4	12.5	125	130							0	0	88	100.5	0.3	74.2	13.44	13.41
2011-03-01 12:00:00	7.7	0.4	11.2	128	129							0	0	88.1	99.7	0.6	75.2	13.41	13.39
2011-03-01 13:00:00	6.2	0.4	11	131	131							0	0	88.2	98.5	0.7	80.8	13.41	13.4
2011-03-01 14:00:00	7.6	0.4	13.9	125	125							0	0	87.8	97.6	0.8	80.2	13.41	13.39
2011-03-01 15:00:00	4	0.4	8	131	220							0	0	86.8	96.7	0.4	87.8	13.44	13.41
2011-03-01 16:00:00	6	0.4	9.8	116	128							0	0	86.7	96.1	-0.2	88.3	13.46	13.44
2011-03-01 17:00:00	7	0.4	11.6	20	83							0	0	85.5	95.8	-0.9	91.4	13.54	13.5
2011-03-01 18:00:00	5.4	0.4	11.9	84	358							0	0	85.2	95.6	-2	92.1	13.44	13.32
2011-03-01 19:00:00	8.9	0.4	16.3	54	108							0	0	84.9	95.5	-2.2	90.3	13.13	13.1
2011-03-01 20:00:00	8.4	0.4	13.3	84	98							0	0	85.3	95.2	-1.4	81.6	13.04	13.02
2011-03-01 21:00:00	11.7	0.4	19.2	94	103							0	0	85.4	95	-1	74.3	12.99	12.96
2011-03-01 22:00:00	13.8	0.4	20.4	109	112							0	0	85.7	95.2	-1.7	75.6	12.95	12.88
2011-03-01 23:00:00	15.8	0.4	22.5	107	108							0	0	85.8	95.1	-1.1	68	12.91	12.89
2011-03-02 00:00:00	18.6	0.4	30.1	110	111							0	0	85.7	95.1	-0.8	63.1	12.89	12.86
2011-03-02 01:00:00	18	0.4	31	106	107							0	0	85.5	95.1	-1.2	62.9	12.86	12.84
2011-03-02 02:00:00	17.6	0.4	26.8	104	110							0	0	85.5	95.1	-0.9	55.9	12.84	12.82
2011-03-02 03:00:00	20.9	0.4	35.8	102	108							0	0	85.7	95	-0.1	45	12.82	12.8
2011-03-02 04:00:00	23.2	0.4	33.2	100	100							0	0	86.2	95.1	0	41.6	12.79	12.77
2011-03-02 05:00:00	21.9	0.4	33.1	101	104							0	0	87.2	95	0.8	33.2	12.79	12.75
2011-03-02 06:00:00	13.6	0.4	21.4	110	115							0	0	87.3	95	-0.5	39.2	12.77	12.73
2011-03-02 07:00:00	13.4	0.4	23.7	104	110							0	0	87.4	95	-0.2	35.5	12.77	12.73
2011-03-02 08:00:00	7	0.4	15	119	123							0	0	87.2	95	-1	44	13.39	13.19
2011-03-02 09:00:00	4.3	0.4	8.8	119	173							0	0	86.8	94.7	0	48.5	13.53	13.49
2011-03-02 10:00:00	6.5	0.4	14.1	143	161							0	0	86.8	94.8	-0.8	60.5	13.49	13.47
2011-03-02 11:00:00	5.1	0.4	9.8	126	131							0	0	86.7	94.8	-0.5	73.2	13.45	13.43
2011-03-02 12:00:00	3.2	0.4	7.4	139	183							0	0	86.2	94.4	0.5	74.8	13.4	13.36
2011-03-02 13:00:00	4.5	0.4	10	120	206							0	0	86.4	94.2	-0.2	81.2	13.39	13.37
2011-03-02 14:00:00	5.2	0.4	9.1	120	121							0	0	86.8	93.9	-1.7	88.3	13.46	13.43
2011-03-02 15:00:00	2	0.4	5.1	127	135							0	0	86.1	93.2	-1.2	85.8	13.45	13.4
2011-03-02 16:00:00	1	0.4	4.2	140	158							0	0	85.8	92.8	-1.6	86.3	13.48	13.46
2011-03-02 17:00:00	3.8	0.4	6.5	130	131							0	0	86.8	93.1	-3.6	91.7	13.57	13.54
2011-03-02 18:00:00	3.2	0.4	7.3	103	135							0	0	86.8	93	-4.2	93.1	13.43	13.3
2011-03-02 19:00:00	4.2	0.4	8	111	126							0	0	86.2	92.9	-4.5	93.4	13.13	13.09
2011-03-02 20:00:00	4.8	0.4	10.4	101	106							0	0	85.4	92.8	-5	93.3	13.04	13.02
2011-03-02 21:00:00	3.6	0.4	10.4	24	71							0	0	85	92.7	-5.5	92.3	12.98	12.96
2011-03-02 22:00:00	9.2	0.4	13.1	270	284							0	0	85.8	92.5	-4.9	85.7	12.93	12.91
2011-03-02 23:00:00	9.5	0.4	14.6	260	264							0	0	85.7	92.5	-4.7	79	12.9	12.88
2011-03-03 00:00:00	12.4	0.4	16.6	270	273							0	0	85.9	92.2	-4.7	74.2	12.87	12.84
2011-03-03 01:00:00	10.4	0.4	16.4	257	260							0	0	85.8	92.5	-4.9	72	12.84	12.81
2011-03-03 02:00:00	6.5	0.4	11.9	231	234							0	0	85.8	92.6	-5.3	72.2	12.82	12.79
2011-03-03 03:00:00	6.5	0.4	10.9	214	227							0	0	85.7	92.7	-5.1	67.5	12.79	12.77
2011-03-03 04:00:00	8.4	0.4	12.8	256	276							0	0	85.8	92.3	-5.5	67.3	12.77	12.75
2011-03-03 05:00:00	5.3	0.4	9.9	156	199							0	0	85.9	92.7	-5.4	65	12.75	12.73
2011-03-03 06:00:00	4	0.4	7.8	49	118							0	0	86	92.7	-5.3	66	12.73	12.69
2011-03-03 07:00:00	5	0.4	6.6	92	103							0	0	85.9	92.5	-5	65.8	12.73	12.68
2011-03-03 08:00:00	4.3	0.4	6.2	130	142							0	0	85.8	92.5	-4.7	64.3	13.43	13.2
2011-03-03 09:00:00	5.8	0.4	8.8	120	125							0	0	85.8	92.6	-4.7	69.2	13.66	13.64
2011-03-03 10:00:00	6.8	0.4	11.6	125	127							0	0	85.5	92.5	-3	65.8	13.57	13.54
2011-03-03 11:00:00	7.5	0.4	12.9	125	128							0	0	85.7	92.6	-2.5	67.2	13.52	13.51
2011-03-03 12:00:00	5.7	0.4	12.9	128	139							0	0	85.3	92.5	-1.4	61.3	13.48	13.46
2011-03-03 13:00:00	4.1	0.4	11.4	123	136							0	0	85.3	92.3	-0.6	59	13.44	13.42
2011-03-03 14:00:00	4.5	0.4	10.2	290	304							0	0	85.5	92.3	-1.4	61.4	13.5	13.47
2011-03-03 15:00:00	3.3	0.4	7.5	161	307							0	0	85.3	92.2	-1	63.3	13.5	13.48
2011-03-03 16:00:00	3.8	0.4	11.9	139	150							0	0	85.3	92.2	-0.7	60.9	13.49	13.46
2011-03-03 17:00:00	2.6	0.4	7.1	173	237							0	0	85.8	92.3	-1.9	68.2	13.57	13.54
2011-03-03 18:00:00	3.3	0.4	6.5	39	86							0	0	86.1	92.5	-2.3	68.2	13.47	13.36
2011-03-03 19:00:00	4.2	0.4	7.4	39	60							0	0	86.4	92.5	-2.5	66.5	13.14	13.09
2011-03-03 20:00:00	5	0.4	9	45	99							0	0	86.8	92.5	-3	69.3	13.05	12.95
2011-03-03 21:00:00	5.1	0.4	9.2	78	108							0	0	86.4	92.4	-3.2	70.7	13	12.97
2011-03-03 22:00:00	8.8	0.4	12.3	101	107							0	0	85.4	92.4	-2.8	68	12.95	12.9
2011-03-03 23:00:00	6.7	0.4	12.8	98	101							0	0	88.2	92.4	-3	69.5	12.91	12.88
2011-03-04 00:00:00	4.5	0.4	8.7	100	293							0	0	87	92.3	-3.1	69.9	12.88	12.87
2011-03-04 01:00:00	6	0.4	10.2	220	243							0	0	86.4	92.3	-3.4	73.2	12.85	12.75
2011-03-04 02:00:00	8.7	0.4	14.1	269	284							0	0	82.5	92	-3	70.2	12.82	12.82
2011-03-04 03:00:00	4.8	0.4	10.8	101	169							0	0	83.4	92.3	-3.3	71.8	12.8	12.77
2011-03-04 04:00:00	4.9	0.4	8.2	50	99							0	0	92.2	92.3	-3	68.5	12.77	12.75
2011-03-04 05:00:00	3.4	0.4	8.2	132	346							0	0	85.5	92.3	-2.7	63.5	12.75	12.73
2011-03-04 06:00:00	5.9	0.4	10.1	78	113							0	0	90	92.3	-2.8	64.4	12.73	12.65
2011-03-04 07:00:00	4.4	0.4	9.1	83	92							0	0	86.2	92.3	-2.9	63.6	12.74	12.71
2011-03-04 08:00:00	3	0.4	7.2	142	257							0	0	86.2	92.3	-2.2	60	13.34	13.17
2011-03-04 09:00:00	4.3	0.4	9.6	222	337							0	0	85.3	92.1	-0.8	56.9	13.56	13.53
2011-03-04 10:00:00	3.2	0.4	8.8	124	191							0	0	84.8	92	1	54.9	13.46	13.43
2011-03-04 11:00:00	3.6	0.4	10.7	146	284							0	0	84.7	92	1.6	56.5	13.41	13.38
2011-03-04 12:00:00	7.1	0.4	11.9	277	283							0	0	84.5	92.2	1.4	54.1	13.4	13.38
2011-03-04 13:00:00	4.2	0.4	9.8	278	285							0	0	83.8	91.8	3.3	48.4	13.38	13.35
2011-03-04 14:00:00	9	0.4	17.3	278	282							0	0	82.5	91.5	2.6	52.6	13.38	13.34
2011-03-04 15:00:00	6.6	0.4	14.2	266	279							0	0	83.2	90.8	2.8	54.2	13.38	13.32
2011-03-04 16:00:00	4.5	0.4	10.3	144	207							0	0	83.8	90.3	1.6	63	13.44	13.41
2011-03-04 17:00:00	2.8	0.4	7.8	153	197							0	0	83.6	90	1.8	58.1	13.5	13.48
2011-03-04 18:00:00	4	0.4	7.3	272	287							0	0	83.9	90	1	61.2	13.43	13.32
2011-03-04 19:00:00	2.3	0.4	5.5	251	301							0	0	84.1	90.2	0.3	57.2	13.13	13.05
2011-03-04 20:00:00	4.2	0.4	5.7	206	248							0	0	84	90	0.3	58.8	13.04	13.02
2011-03-04 21:00:00	4.7	0.4	7.6	264	283							0	0	83.9	90	0	60.5	12.98	12.91
2011-03-04 22:00:00	8.3	0.4	13.3	243	262							0	0	83.8	89.8	-0.2	62	12.94	12.91
2011-03-04 23:00:00	8.1	0.4	14.5	196	201							0	0	83.8	90.1	-1.2	67.2	12.9	12.88
2011-03-05 00:00:00	7.5	0.4	11.4	196	207							0	0	84	90.1	-1.6	70.3	12.87	12.85
2011-03-05 01:00:00	6.2	0.4	8.8	183	190							0	0	84	90.2	-1.5	67	12.84	12.83
2011-03-05 02:00:00	4.3	0.4	7	109	171							0	0	84.2	90	-1.3	60	12.82	12.8
2011-03-05 03:00:00	9.8	0.4	13.3	108	108							0	0	88	90	-1.2	57.5	12.79	12.77
2011-03-05 04:00:00	10.2	0.4	16.1	104	116							0	0	84.2	90	-1.2	55.5	12.77	12.75
2011-03-05 05:00:00	6.3	0.4	12.3	69	107							0	0	84.1	90	-1.4	55.5	12.75	12.75
2011-03-05 06:00:00	4.3	0.4	7.8	4	94							0	0	83.8	90.1	-1.2	53.2	12.75	12.72
2011-03-05 07:00:00	3.4	0.4	6.7	60	80							0	0	95.7	90	-1.6	55.2	12.77	12.73
2011-03-05 08:00:00	2.4	0.4	5.1	41	117							0	0	91.3	89.9	-0.6	54.1	13.5	13.26
2011-03-05 09:00:00	3.8	0.4	7.6	133	145							0	0	83.2	89.8	0.4	54.5	13.53	13.51
2011-03-05 10:00:00	3.5	0.4	10.2	144	146							0	0	83	89.8	1	57.4	13.45	13.43
2011-03-05 11:00:00	3.2	0.4	8.1	147	157							0	0	82.8	89.7	1.6	55.5	13.38	13.36
2011-03-05 12:00:00	5.8	0.4	12.7	135	146							0	0	83	89.8	1.2	56	13.39	13.38
2011-03-05 13:00:00	3.6	0.4	10.8	148	230							0	0	82.8	89.2	2.1	53.5	13.38	13.37
2011-03-05 14:00:00	4.8	0.4	11.6	164	275							0	0	82.2	88.5	2.9	51.5	13.35	13.32
2011-03-05 15:00:00	3.7	0.4	14.4	162	255							0	0	82.2	88.3	2.6	57.5	13.37	13.36
2011-03-05 16:00:00	2.4	0.4	6.1	126	174							0	0	82.5	88.2	1.7	64.3	13.44	13.41
2011-03-05 17:00:00	5.2	0.4	9.7	109	303							0	0	82.2	88.2	0.2	73.3	13.52	13.5
2011-03-05 18:00:00	6.5	0.4	9.2	315	327							0	0	82.2	88.2	-0.6	80.4	13.46	13.36
2011-03-05 19:00:00	5.8	0.4	10.1	7	72							0	0	83.5	88.3	-1.4	82.9	13.13	13.09
2011-03-05 20:00:00	7.5	0.4	12.5	41	65							0	0	83.8	88.3	-1.1	72.9	13.04	13.02
2011-03-05 21:00:00	6.7	0.4	14.3	87	107							0	0	84	88.3	-1.2	73	12.98	12.96
2011-03-05 22:00:00	4.1	0.4	9.3	173	321							0	0	84.3	88.3	-1.3	74.5	12.93	12.91
2011-03-05 23:00:00	3.4	0.4	7.5	262	277							0	0	84.5	88.3	-1.4	74.5	12.9	12.88
2011-03-06 00:00:00	6.1	0.4	9.4	118	119							0	0	84.2	88.3	-1.4	75.5	12.86	12.82
2011-03-06 01:00:00	3.1	0.4	6.7	39	84							0	0	84.5	88.4	-1.2	67.6	12.84	12.82
2011-03-06 02:00:00	3.3	0.4	5.8	97	110							0	0	84.5	88.3	-1.1	62.5	12.81	12.79
2011-03-06 03:00:00	3.9	0.4	6.8	77	133							0	0	84.6	88.3	-1.1	59.6	12.79	12.77
2011-03-06 04:00:00	7.1	0.4	11.2	89	124							0	0	84.5	88.2	-1	57.9	12.77	12.75
2011-03-06 05:00:00	12.6	0.4	16.9	95	100							0	0	84.5	88.2	-0.9	54.1	12.75	12.75
2011-03-06 06:00:00	8.2	0.4	11.4	101	104							0	0	84.6	88.2	-0.4	48.6	12.75	12.73
2011-03-06 07:00:00	10.7	0.4	14.8	104	108							0	0	84.5	88.2	-0.1	44.9	12.77	12.73
2011-03-06 08:00:00	8.7	0.4	12.8	97	105							0	0	84.3	88.2	1.3	40	13.45	13.21
2011-03-06 09:00:00	6	0.4	8.8	118	126							0	0	83.8	88.3	2.7	40.1	13.5	13.48
2011-03-06 10:00:00	7.3	0.4	10.9	128	131							0	0	83.7	88.3	2.9	44.8	13.46	13.44
2011-03-06 11:00:00	6.2	0.4	9.9	137	142							0	0	83.2	88.2	3.5	46.3	13.41	13.38
2011-03-06 12:00:00	3.1	0.4	7	155	285							0	0	82.7	87.3	4.6	49.6	13.34	13.32
2011-03-06 13:00:00	3.1	0.4	7.5	261	300							0	0	82.5	87.2	4.5	51.9	13.32	13.32
2011-03-06 14:00:00	4.4	0.4	8.8	280	289							0	0	82.6	86.8	4.4	58	13.32	13.3
2011-03-06 15:00:00	5.2	0.4	8.1	277	279							0	0	82.8	86.2	4.2	57.5	13.34	13.32
2011-03-06 16:00:00	5.5	0.4	10	271	287							0	0	83	86	3.8	58.4	13.39	13.37
2011-03-06 17:00:00	3.5	0.4	7.3	282	299							0	0	86.3	85.9	3.5	60	13.41	13.39
2011-03-06 18:00:00	4.8	0.4	6.9	306	307							0	0	83.8	86.1	1.9	68.1	13.41	13.33
2011-03-06 19:00:00	3.2	0.4	5.9	251	318							0	0	84.7	86.4	1.1	71.3	13.12	13.09
2011-03-06 20:00:00	3.2	0.4	5.5	126	136							0	0	84.4	86.5	1.3	60	13.03	13
2011-03-06 21:00:00	2.3	0.4	4.7	70	76							0	0	84.7	86.5	1	63.6	12.96	12.95
2011-03-06 22:00:00	1.2	0.4	3.4	61	127							0	0	84.9	86.6	0.8	66.5	12.92	12.91
2011-03-06 23:00:00	1.1	0.4	4.8	25	332							0	0	89.1	86.6	1	63.6	12.88	12.86
2011-03-07 00:00:00	5.7	0.4	8.3	101	102							0	0	88.3	86.3	1	60.6	12.85	12.83
2011-03-07 01:00:00	6.6	0.4	9.3	107	111							0	0	88.3	86.3	0.6	57.1	12.82	12.8
2011-03-07 02:00:00	4.2	0.4	8.1	97	100							0	0	84.8	86.3	0.4	56.3	12.8	12.79
2011-03-07 03:00:00	4.1	0.4	6.3	67	98							0	0	84.9	86.3	0.7	51.3	12.79	12.75
2011-03-07 04:00:00	3.9	0.4	7	86	103							0	0	85.1	86.3	0.2	53.4	12.77	12.75
2011-03-07 05:00:00	4	0.4	6.5	81	92							0	0	85.2	86.4	0.4	50.5	12.76	12.73
2011-03-07 06:00:00	1.3	0.4	3	198	210							0	0	86.2	86.5	0.6	49.2	12.75	12.71
2011-03-07 07:00:00	2.8	0.4	6.5	158	221							0	0	85.7	86.4	0.6	50.5	12.77	12.73
2011-03-07 08:00:00	6	0.4	9.8	240	269							0	0	84.8	86	1.6	48.4	13.46	13.18
2011-03-07 09:00:00	5.3	0.4	10.5	180	210							0	0	83.2	86	2.2	45.2	13.5	13.45
2011-03-07 10:00:00	6	0.4	12.4	135	209							0	0	83.3	86.1	3.5	38.5	13.43	13.41
2011-03-07 11:00:00	4.9	0.4	12.2	148	155							0	0	83.2	86	4.3	35.2	13.39	13.38
2011-03-07 12:00:00	5.2	0.4	13.5	132	140							0	0	83.4	86	5.1	36	13.38	13.36
2011-03-07 13:00:00	5.5	0.4	13.4	131	142							0	0	83.2	85.8	5.7	37.8	13.37	13.36
2011-03-07 14:00:00	6.4	0.4	13.8	142	189							0	0	83	85.3	5.7	38	13.36	13.32
2011-03-07 15:00:00	6.3	0.4	16.8	185	227							0	0	83	85	5.7	39.5	13.36	13.35
2011-03-07 16:00:00	7.3	0.4	13.7	247	258							0	0	83.6	84.8	5.5	42.1	13.38	13.36
2011-03-07 17:00:00	6.5	0.4	10.2	262	275							0	0	83.3	84.7	5	46.4	13.43	13.41
2011-03-07 18:00:00	6.6	0.4	9.8	298	310							0	0	83.5	84.8	3.4	55.6	13.41	13.33
2011-03-07 19:00:00	10.9	0.4	15.6	313	314							0	0	84.2	85	2.1	58.5	13.13	13.09
2011-03-07 20:00:00	8.4	0.4	12.7	313	330							0	0	83.7	85	1.7	60	13.04	13.02
2011-03-07 21:00:00	5.3	0.4	7.7	101	109							0	0	82.7	85	1.8	57.5	12.98	12.96
2011-03-07 22:00:00	7.5	0.4	10.2	310	318							0	0	84	85	0.8	67.5	12.93	12.91
2011-03-07 23:00:00	6	0.4	8.6	308	323							0	0	83.6	85	0.4	71.2	12.89	12.88
2011-03-08 00:00:00	7	0.4	10.8	253	268							0	0	83.5	84.8	0.4	67.7	12.86	12.84
2011-03-08 01:00:00	4.5	0.4	6.5	202	240							0	0	83	85	0.1	69.5	12.84	12.82
2011-03-08 02:00:00	6.8	0.4	8.8	197	205							0	0	82.8	85	-0.8	77	12.81	12.76
2011-03-08 03:00:00	7.5	0.4	11.2	228	230							0	0	83	85	-1	83.6	12.79	12.77
2011-03-08 04:00:00	5.5	0.4	11.3	206	211							0	0	83	85	-1.5	84.3	12.77	12.75
2011-03-08 05:00:00	4.7	0.4	9.8	197	234							0	0	82.8	85	-1.7	85.2	12.75	12.68
2011-03-08 06:00:00	8.4	0.4	12.8	213	244							0	0	83	84.9	-1.6	86	12.75	12.73
2011-03-08 07:00:00	4	0.4	9.2	188	208							0	0	82.3	85	-1.9	87.2	12.77	12.73
2011-03-08 08:00:00	2.3	0.4	6.7	151	155							0	0	81.4	84.8	-0.8	85	13.53	13.21
2011-03-08 09:00:00	3.1	0.4	8.7	155	177							0	0	80.4	84.3	0.6	74.7	13.53	13.5
2011-03-08 10:00:00	4.5	0.4	12.2	154	160							0	0	80.2	84.5	1.1	73	13.46	13.45
2011-03-08 11:00:00	5.2	0.4	11.2	137	158							0	0	80.2	84.7	1.5	69.7	13.42	13.41
2011-03-08 12:00:00	3.1	0.4	8.6	159	177							0	0	80	84.5	2.8	62.7	13.38	13.37
2011-03-08 13:00:00	6.7	0.4	16.1	211	231							0	0	80.2	84.2	2.7	62.9	13.38	13.36
2011-03-08 14:00:00	5.8	0.4	16.5	207	233							0	0	80.2	83.8	3.2	64.3	13.39	13.38
2011-03-08 15:00:00	5.5	0.4	15.7	175	210							0	0	80.4	83.6	3.6	61.2	13.37	13.32
2011-03-08 16:00:00	6.7	0.4	15.4	189	203							0	0	80.1	83.5	3.2	64.7	13.39	13.38
2011-03-08 17:00:00	7	0.4	13.7	219	221							0	0	80	83.6	2.5	67.2	13.46	13.43
2011-03-08 18:00:00	6	0.4	9.9	203	232							0	0	79.8	83.8	0.8	72.1	13.45	13.37
2011-03-08 19:00:00	3.5	0.4	6.8	116	290							0	0	80.5	83.9	0.2	77	13.14	13.1
2011-03-08 20:00:00	5.4	0.4	7.7	93	118							0	0	80.5	83.8	-0.6	78	13.04	13.02
2011-03-08 21:00:00	1.6	0.4	4	100	107							0	0	80.7	84	-1	80	12.98	12.96
2011-03-08 22:00:00	2.2	0.4	4.2	134	173							0	0	80.7	84	-0.9	79.8	12.93	12.91
2011-03-08 23:00:00	2.2	0.4	3.6	196	273							0	0	80.8	83.9	-1	80.7	12.89	12.87
2011-03-09 00:00:00	3.2	0.4	4.8	163	303							0	0	80.7	83.8	-1.4	81.2	12.86	12.84
2011-03-09 01:00:00	4.5	0.4	6.6	234	282							0	0	80.5	83.8	-1.4	83.4	12.82	12.81
2011-03-09 02:00:00	2.2	0.4	4.2	151	241							0	0	80.5	83.8	-1.8	82.5	12.79	12.79
2011-03-09 03:00:00	3.4	0.4	5.8	177	180							0	0	80.5	83.8	-1.8	81	12.77	12.76
2011-03-09 04:00:00	4.7	0.4	8	112	175							0	0	80.2	83.8	-1.8	80.4	12.75	12.71
2011-03-09 05:00:00	6.3	0.4	8.4	105	112							0	0	80.2	83.7	-1.5	84.8	12.75	12.71
2011-03-09 06:00:00	6	0.4	7.5	101	112							0	0	80.5	83.5	-1.6	85.1	12.73	12.73
2011-03-09 07:00:00	5.3	0.4	8	86	86							0	0	81	83.6	-1.7	86	12.76	12.73
2011-03-09 08:00:00	5.2	0.4	8.8	106	117							0	0	80.8	83.5	-0.6	81.3	13.55	13.28
2011-03-09 09:00:00	3.2	0.4	6.8	136	189							0	0	80.4	83.4	0.8	73.9	13.53	13.5
2011-03-09 10:00:00	1.6	0.4	5.5	183	281							0	0	80.5	83.2	2	68.7	13.42	13.39
2011-03-09 11:00:00	5.4	0.4	11.5	136	140							0	0	80.7	83.3	1.8	70	13.38	13.36
2011-03-09 12:00:00	4	0.4	13	156	198							0	0	80.5	83	2.9	64.6	13.35	13.34
2011-03-09 13:00:00	7	0.4	13.8	130	131							0	0	81	82.8	2.8	60.6	13.39	13.37
2011-03-09 14:00:00	4.2	0.4	10.2	177	257							0	0	80.9	82.3	4.2	53.4	13.36	13.34
2011-03-09 15:00:00	4.8	0.4	12.2	148	255							0	0	80.5	82.2	4.5	51.4	13.35	13.34
2011-03-09 16:00:00	5.7	0.4	13.3	180	262							0	0	80.6	82	4.2	54.9	13.38	13.36
2011-03-09 17:00:00	9.1	0.4	17.2	242	280							0	0	80.5	82.1	3.1	63.1	13.44	13.39
2011-03-09 18:00:00	9.9	0.4	14.8	292	305							0	0	80.5	82.2	1.6	69.2	13.45	13.36
2011-03-09 19:00:00	7	0.4	12	96	338							0	0	80.2	82.3	1.1	70.6	13.13	13.1
2011-03-09 20:00:00	7.5	0.4	9.8	101	118							0	0	80	82.2	0.8	71.8	13.04	13.01
2011-03-09 21:00:00	5.4	0.4	7.8	139	140							0	0	80.2	82.3	1	68.8	12.98	12.91
2011-03-09 22:00:00	2.1	0.4	4.3	207	242							0	0	80.3	82.5	1	66.8	12.93	12.91
2011-03-09 23:00:00	4.7	0.4	6.5	214	221							0	0	80.3	82.3	1	67.3	12.89	12.88
2011-03-10 00:00:00	6.9	0.4	12.1	185	203							0	0	80.3	82.3	0.3	71	12.86	12.85
2011-03-10 01:00:00	10.1	0.4	15.2	243	244							0	0	80.2	82.1	0.4	67.7	12.84	12.81
2011-03-10 02:00:00	11.4	0.4	16.7	246	249							0	0	80.4	82	0.4	66.4	12.82	12.79
2011-03-10 03:00:00	11.8	0.4	18.1	246	251							0	0	80.5	82	0	67.8	12.79	12.77
2011-03-10 04:00:00	9.9	0.4	14.5	238	252							0	0	80.5	82.2	-0.1	67.8	12.77	12.74
2011-03-10 05:00:00	7	0.4	12	247	247							0	0	80.5	82.2	0	65.4	12.77	12.75
2011-03-10 06:00:00	8.1	0.4	13.4	254	262							0	0	80.7	82.2	-0.2	65.6	12.75	12.74
2011-03-10 07:00:00	7.2	0.4	10	260	277							0	0	80.8	82	-0.2	65	12.84	12.75
2011-03-10 08:00:00	6.1	0.4	9.8	193	267							0	0	80.3	81.9	0.8	61.1	13.54	13.5
2011-03-10 09:00:00	3.5	0.4	10.7	139	171							0	0	80	81.8	2.5	55.3	13.49	13.46
2011-03-10 10:00:00	4.2	0.4	11.5	147	172							0	0	80	81.8	2.8	55.5	13.44	13.43
2011-03-10 11:00:00	4.8	0.4	13.7	134	153							0	0	80	81.9	3.8	52.9	13.4	13.38
2011-03-10 12:00:00	5.6	0.4	17.1	149	181							0	0	80	81.5	4.4	50.4	13.39	13.37
2011-03-10 13:00:00	6.8	0.4	19.6	170	178							0	0	80	81.7	4.8	48	13.39	13.38
2011-03-10 14:00:00	5.5	0.4	15.3	153	156							0	0	80.2	81.3	5.2	46.6	13.38	13.37
2011-03-10 15:00:00	5.5	0.4	20.6	133	161							0	0	80.4	80.9	5	44.4	13.39	13.38
2011-03-10 16:00:00	4.5	0.4	13	142	143							0	0	80.3	80.7	5	46.5	13.4	13.39
2011-03-10 17:00:00	3.8	0.4	12.6	117	134							0	0	80.5	80.8	4.2	48.5	13.45	13.4
2011-03-10 18:00:00	4.5	0.4	9.7	87	115							0	0	80.8	81	2.5	49	13.43	13.35
2011-03-10 19:00:00	4	0.4	11.8	122	156							0	0	80.8	81.2	1.5	65	13.13	13.09
2011-03-10 20:00:00	6.9	0.4	13.2	129	131							0	0	80.6	81.1	1.1	75.9	13.04	13.01
2011-03-10 21:00:00	7	0.4	14.7	202	256							0	0	80.5	81	0.8	78.3	12.98	12.96
2011-03-10 22:00:00	5.5	0.4	12.7	194	237							0	0	80.7	81.2	1	76.7	12.93	12.89
2011-03-10 23:00:00	5.7	0.4	10.7	211	237							0	0	80.7	81	1	77.2	12.9	12.89
2011-03-11 00:00:00	4.2	0.4	9.5	192	253							0	0	80.6	81.1	1	76.7	12.87	12.84
2011-03-11 01:00:00	6.7	0.4	10.2	247	256							0	0	80.7	80.8	1	75.7	12.84	12.82
2011-03-11 02:00:00	7.3	0.4	10.2	234	249							0	0	80.8	80.7	0.8	75.5	12.82	12.8
2011-03-11 03:00:00	10	0.4	12.4	262	269							0	0	81.5	80.5	0.8	72.2	12.79	12.78
2011-03-11 04:00:00	9.2	0.4	12.8	250	258							0	0	81.4	80.5	0.6	70.2	12.78	12.7
2011-03-11 05:00:00	10.4	0.4	13.4	267	269							0	0	82.2	80.4	0.3	68.8	12.77	12.75
2011-03-11 06:00:00	10.1	0.4	15.1	265	272							0	0	82.2	80.6	0	67.1	12.75	12.74
2011-03-11 07:00:00	9.4	0.4	12.8	257	259							0	0	82	80.6	0	65.8	12.83	12.73
2011-03-11 08:00:00	4.5	0.4	8.1	130	212							0	0	80.6	80.7	1.7	61.4	13.51	13.47
2011-03-11 09:00:00	2.7	0.4	5.9	137	141							0	0	79.6	80.5	3.8	51.2	13.46	13.44
2011-03-11 10:00:00	3.4	0.4	9.2	152	172							0	0	83.5	80.5	4.8	40.9	13.39	13.36
2011-03-11 11:00:00	4.3	0.4	11.3	156	215							0	0	80.3	80.5	5.2	37.5	13.36	13.35
2011-03-11 12:00:00	4.8	0.4	12.8	155	193							0	0	80.9	80.3	6	29.9	13.34	13.3
2011-03-11 13:00:00	5.7	0.4	14.7	171	183							0	0	80.8	80	6.9	26.9	13.34	13.33
2011-03-11 14:00:00	6	0.4	15.4	193	194							0	0	80.2	80.1	7.2	27.9	13.34	13.33
2011-03-11 15:00:00	7.8	0.4	16.9	210	218							0	0	80.5	79.9	7.3	30.4	13.34	13.33
2011-03-11 16:00:00	7.5	0.4	15.2	229	231							0	0	81.2	79.2	7.2	33.9	13.36	13.34
2011-03-11 17:00:00	5.8	0.4	11.8	230	241							0	0	80.4	79.3	6.8	40.1	13.4	13.39
2011-03-11 18:00:00	4.8	0.4	6.5	257	281							0	0	80	79.3	5.9	40.5	13.4	13.32
2011-03-11 19:00:00	2.5	0.4	4.6	120	271							0	0	80.5	79.7	4.4	47.2	13.13	13.09
2011-03-11 20:00:00	5	0.4	8.1	143	152							0	0	81	79.6	3.5	55.6	13.04	13.01
2011-03-11 21:00:00	3.1	0.4	5.8	152	231							0	0	81.6	79.7	3	52.5	12.98	12.96
2011-03-11 22:00:00	5.3	0.4	7	127	145							0	0	82.6	79.5	2.8	53.8	12.93	12.91
2011-03-11 23:00:00	6.3	0.4	9.8	135	241							0	0	82.8	79.4	2.4	56.2	12.89	12.86
2011-03-12 00:00:00	8.8	0.4	14.2	259	284							0	0	83.3	79	2.3	55.4	12.86	12.84
2011-03-12 01:00:00	7.1	0.4	13.8	171	229							0	0	83.7	79.5	1.4	64.7	12.84	12.81
2011-03-12 02:00:00	7.7	0.4	13.6	202	241							0	0	83.7	79.5	1.3	65.5	12.82	12.79
2011-03-12 03:00:00	6.8	0.4	14.6	100	215							0	0	84.1	79.5	1.4	55.9	12.79	12.77
2011-03-12 04:00:00	10.8	0.4	15.7	111	117							0	0	83.3	79.4	1.5	53.4	12.78	12.77
2011-03-12 05:00:00	7.7	0.4	12.2	145	179							0	0	83.7	79.5	0.7	58.1	12.77	12.74
2011-03-12 06:00:00	6.3	0.4	12.6	230	239							0	0	83.8	79.4	1.1	50.5	12.76	12.74
2011-03-12 07:00:00	12.4	0.4	20.9	248	269							0	0	83.2	79	0.5	54.1	12.86	12.76
2011-03-12 08:00:00	9.2	0.4	21.4	259	294							0	0	83.2	79.2	0.4	57.4	13.57	13.5
2011-03-12 09:00:00	9.9	0.4	18.4	170	280							0	0	83.1	79.2	2	46.5	13.59	13.57
2011-03-12 10:00:00	8.7	0.4	14.8	174	288							0	0	82.4	79.1	3.2	44.9	13.52	13.5
2011-03-12 11:00:00	4.8	0.4	10.5	136	148							0	0	80.7	79.2	4.3	43.3	13.5	13.49
2011-03-12 12:00:00	5.7	0.4	13.5	140	234							0	0	80	79.3	4.2	46.6	13.52	13.5
2011-03-12 13:00:00	6.2	0.4	12.8	137	167							0	0	79.7	79.4	3.8	52	13.55	13.54
2011-03-12 14:00:00	8.3	0.4	21.4	139	141							0	0	79.8	79.4	3.9	53	13.55	13.54
2011-03-12 15:00:00	19	0.4	38.1	133	134							0	0	80.2	79.3	4.7	49.5	13.55	13.5
2011-03-12 16:00:00	18.1	0.4	34.8	133	134							0	0	80.5	79	4.3	48.8	13.57	13.56
2011-03-12 17:00:00	15.6	0.4	34.8	137	137							0	0	81.2	79	3.9	50	13.6	13.58
2011-03-12 18:00:00	18.9	0.4	36.1	133	135							0	0	81.6	79	3.4	50.6	13.39	13.27
2011-03-12 19:00:00	18.6	0.4	37.6	133	136							0	0	82	79	2.7	52	13.13	13.11
2011-03-12 20:00:00	17.6	0.4	37	131	134							0	0	82.3	79	2.4	52.8	13.07	13.03
2011-03-12 21:00:00	20.6	0.4	34.8	135	135							0	0	82.3	79.1	2.3	51.9	13.02	13
2011-03-12 22:00:00	11.5	0.4	22.4	130	132							0	0	82.7	79	2.1	52.6	13	12.98
2011-03-12 23:00:00	16.4	0.4	30.6	133	134							0	0	82.6	78.8	2.1	52.6	12.97	12.95
2011-03-13 00:00:00	15.7	0.4	27.6	135	137							0	0	82.7	78.7	2.1	53.2	12.94	12.93
2011-03-13 01:00:00	9.6	0.4	22.2	128	187							0	0	82.8	78.7	1.8	54.9	12.91	12.88
2011-03-13 02:00:00	13.6	0.4	24.1	277	277							0	0	82.8	78.5	1.6	55.2	12.89	12.86
2011-03-13 03:00:00	14.2	0.4	28.2	283	292							0	0	82.8	78.3	2	53.1	12.86	12.84
2011-03-13 04:00:00	9.8	0.4	20.6	297	307							0	0	82.7	78.3	1.6	55.9	12.84	12.82
2011-03-13 05:00:00	8.4	0.4	20.4	265	280							0	0	82.7	78.2	1.8	54.6	12.82	12.8
2011-03-13 06:00:00	12.4	0.4	25.4	281	284							0	0	82.5	78.1	2	52.2	12.8	12.79
2011-03-13 07:00:00	8.8	0.4	17.7	293	307							0	0	82.6	78.2	2	52.3	12.79	12.77
2011-03-13 08:00:00	11.1	0.4	24.6	287	297							0	0	82.3	78	2.1	52.5	13.09	12.93
2011-03-13 09:00:00	8.9	0.4	24.8	142	144							0	0	82	78	2.8	50.1	13.57	13.55
2011-03-13 10:00:00	9.2	0.4	23.7	135	214							0	0	80.6	77.8	3.6	47	13.55	13.53
2011-03-13 11:00:00	25.4	0.4	48.6	134	152							0	0	80	77.7	3.8	46.1	13.55	13.54
2011-03-13 12:00:00	30.8	0.4	47	132	137							0	0	80.2	77.5	3.9	46	13.57	13.55
2011-03-13 13:00:00	19.8	0.4	45.4	135	137							0	0	80	77.5	3.8	45.9	13.57	13.55
2011-03-13 14:00:00	22.4	0.4	45.6	134	136							0	0	81	77.4	4.1	44.9	13.57	13.53
2011-03-13 15:00:00	10.6	0.4	27.5	134	138							0	0	82	77.4	3.9	45.8	13.57	13.54
2011-03-13 16:00:00	7.8	0.4	18.6	216	245							0	0	82	77.5	3.3	49.9	13.6	13.58
2011-03-13 17:00:00	6.5	0.4	15.6	297	305							0	0	82.2	77.8	2.9	52.5	13.55	13.5
2011-03-13 18:00:00	6.2	0.4	15.1	298	301							0	0	82.3	78.1	2.3	56.5	13.28	13.21
2011-03-13 19:00:00	6.5	0.4	17.3	240	297							0	0	82.4	78.2	1.2	65.8	13.11	13.06
2011-03-13 20:00:00	6.8	0.4	16.6	216	295							0	0	81.2	77.3	-0.7	88.9	13.05	13.04
2011-03-13 21:00:00	7.3	0.4	12.4	282	294							0	0	80.2	79.2	-1	93	13.01	13
2011-03-13 22:00:00	8.5	0.4	14.8	270	285							0	0	80.2	80.4	-0.9	93	12.97	12.89
2011-03-13 23:00:00	12.9	0.4	20.6	273	286							0	0	80.2	80.4	-0.4	89.5	12.95	12.93
2011-03-14 00:00:00	10.4	0.4	16.6	267	287							0	0	80.5	80.4	-0.4	90.2	12.92	12.91
2011-03-14 01:00:00	8.3	0.4	18.2	274	281							0	0	80.2	80.1	-0.8	92.3	12.89	12.87
2011-03-14 02:00:00	10.1	0.4	17.8	267	278							0	0	78.1	79.5	-0.7	89.5	12.86	12.82
2011-03-14 03:00:00	9.5	0.4	14.5	260	265							0	0	78.3	79.6	0.3	85.9	12.84	12.82
2011-03-14 04:00:00	7.7	0.4	10.8	262	268							0	0	80.8	79.5	0.9	79.8	12.82	12.79
2011-03-14 05:00:00	8.8	0.4	13.2	233	273							0	0	81.7	79.5	0.9	76.8	12.79	12.78
2011-03-14 06:00:00	4.4	0.4	8.7	176	189							0	0	83.4	79.9	0.3	77.6	12.79	12.71
2011-03-14 07:00:00	3.8	0.4	7.8	131	233							0	0	83.2	80	0.3	76.2	12.95	12.8
2011-03-14 08:00:00	5.2	0.4	8	111	193							0	0	82.8	79.9	1.7	72.5	13.57	13.54
2011-03-14 09:00:00	6	0.4	9.6	123	132							0	0	82.5	79.8	2.4	71.6	13.55	13.47
2011-03-14 10:00:00	4.2	0.4	8.2	135	171							0	0	82.2	78.4	3.2	71	13.5	13.48
2011-03-14 11:00:00	3.6	0.4	9.3	94	169							0	0	81.2	77.9	4.2	67.7	13.45	13.43
2011-03-14 12:00:00	5.5	0.4	11.2	137	139							0	0	82.8	77.6	4.9	63.8	13.41	13.39
2011-03-14 13:00:00	3	0.4	8.6	138	244							0	0	82.5	77.7	5.8	58.7	13.41	13.39
2011-03-14 14:00:00	4.9	0.4	14.4	104	155							0	0	82	77.2	6.6	56	13.39	13.34
2011-03-14 15:00:00	3.5	0.4	10.8	135	147							0	0	81.2	77.3	7.7	51	13.34	13.32
2011-03-14 16:00:00	5.5	0.4	14.8	142	157							0	0	80	76.7	7.2	51.6	13.32	13.29
2011-03-14 17:00:00	10.8	0.4	16.1	130	135							0	0	78.2	77.1	5.7	54.6	13.44	13.4
2011-03-14 18:00:00	11.7	0.4	16.7	130	133							0	0	78.3	77.1	5	55.7	13.48	13.38
2011-03-14 19:00:00	10.3	0.4	15.4	131	139							0	0	78.3	77.2	4.5	50.1	13.17	13.12
2011-03-14 20:00:00	5.2	0.4	11	186	202							0	0	78.5	77.4	3.8	51.1	13.07	13.04
2011-03-14 21:00:00	6.2	0.4	11.5	274	304							0	0	79	77.3	3.4	51.4	13	12.98
2011-03-14 22:00:00	6.8	0.4	12.4	257	263							0	0	79	77.2	3.4	51	12.97	12.95
2011-03-14 23:00:00	7.2	0.4	11.4	253	270							0	0	79.3	77.2	3.4	51	12.93	12.89
2011-03-15 00:00:00	6.2	0.4	10.2	272	282							0	0	79.4	77.2	3.2	51.5	12.9	12.84
2011-03-15 01:00:00	2.7	0.4	8.5	52	337							0	0	79.2	77.5	3.2	49.9	12.88	12.81
2011-03-15 02:00:00	4.3	0.4	8.8	70	109							0	0	79.2	77.5	3.2	49.5	12.86	12.84
2011-03-15 03:00:00	1.8	0.4	4.7	48	166							0	0	79.2	77.5	3.2	48	12.84	12.82
2011-03-15 04:00:00	4	0.4	10.2	106	174							0	0	79.3	77.5	3.6	45.9	12.82	12.78
2011-03-15 05:00:00	6.2	0.4	12.9	84	89							0	0	79.1	77.4	3.8	44.8	12.8	12.79
2011-03-15 06:00:00	9.7	0.4	18	121	127							0	0	79.3	77.4	4.2	43.8	12.79	12.77
2011-03-15 07:00:00	4.3	0.4	11.3	210	284							0	0	79.5	77.4	4.8	42.5	12.91	12.79
2011-03-15 08:00:00	6.5	0.4	11.2	288	289							0	0	79.3	77	5.2	43.3	13.48	13.44
2011-03-15 09:00:00	6.8	0.4	10.4	262	302							0	0	79.1	77	5.8	43.9	13.48	13.44
2011-03-15 10:00:00	6.1	0.4	10.9	212	300							0	0	78.5	77.2	6	47.2	13.45	13.41
2011-03-15 11:00:00	5.3	0.4	9.9	285	289							0	0	78.3	77.1	6.5	47.6	13.42	13.41
2011-03-15 12:00:00	5.2	0.4	9	284	307							0	0	79.5	77	7.2	44	13.43	13.38
2011-03-15 13:00:00	6.7	0.4	11.8	271	287							0	0	80	77	7	46.9	13.46	13.44
2011-03-15 14:00:00	9.8	0.4	14.2	272	280							0	0	80.1	77	6.5	49	13.5	13.48
2011-03-15 15:00:00	9.7	0.4	14.6	276	290							0	0	79.8	76.5	6.5	47.5	13.54	13.52
2011-03-15 16:00:00	10.3	0.4	21.5	272	272							0	0	79.8	76.4	6.7	48.5	13.54	13.52
2011-03-15 17:00:00	6.2	0.4	15.2	263	288							0	0	79.1	76.5	6.5	50	13.55	13.54
2011-03-15 18:00:00	5	0.4	10.9	172	193							0	0	79	76.5	6.3	50	13.42	13.32
2011-03-15 19:00:00	8.4	0.4	15.8	285	287							0	0	79.2	76.3	6	50.2	13.15	13.12
2011-03-15 20:00:00	7.5	0.4	11.6	296	300							0	0	79	76.3	6	49	13.07	13.04
2011-03-15 21:00:00	8.4	0.4	11.1	307	326							0	0	79	76.1	5.9	49	13.04	13.02
2011-03-15 22:00:00	7	0.4	11	267	305							0	0	78.8	76.2	5.9	49.5	13	12.96
2011-03-15 23:00:00	9.2	0.4	14.9	317	328							0	0	78.7	76.1	5.7	50.4	12.98	12.94
2011-03-16 00:00:00	5.5	0.4	12.3	4	359							0	0	78.5	76.3	5.9	49.1	12.95	12.93
2011-03-16 01:00:00	7	0.4	12.9	301	329							0	0	78.3	76	5.7	50	12.93	12.91
2011-03-16 02:00:00	7.2	0.4	11.4	308	317							0	0	78.4	76	5.3	51.4	12.9	12.88
2011-03-16 03:00:00	9	0.4	13.8	301	317							0	0	78.3	75.8	5.1	52.5	12.88	12.8
2011-03-16 04:00:00	12.4	0.4	18.9	275	288							0	0	78.3	75.7	5.2	52.7	12.86	12.84
2011-03-16 05:00:00	13	0.4	20.5	267	269							0	0	78.2	75.8	4.5	56	12.84	12.78
2011-03-16 06:00:00	11.4	0.4	17.6	16	313							0	0	78.1	76	4.2	57.7	12.82	12.79
2011-03-16 07:00:00	9.9	0.4	18.2	91	131							0	0	77.8	76	4	60.5	12.84	12.75
2011-03-16 08:00:00	3.8	0.4	6.5	151	232							0	0	77.7	76	3.8	61.5	13.27	13.11
2011-03-16 09:00:00	5.2	0.4	8.7	120	144							0	0	77.5	76	3.8	64	13.54	13.52
2011-03-16 10:00:00	4.2	0.4	12.3	103	120							0	0	77	75.7	5.2	62.1	13.47	13.45
2011-03-16 11:00:00	6.7	0.4	12.6	129	145							0	0	77	75.4	6	61.5	13.39	13.37
2011-03-16 12:00:00	5.9	0.4	16.1	136	193							0	0	76	74	6.8	60	13.34	13.29
2011-03-16 13:00:00	8.1	0.4	17.8	130	149							0	0	76.8	73.5	6.8	60.5	13.37	13.34
2011-03-16 14:00:00	10.9	0.4	21.2	79	114							0	0	77	73	4.8	68.7	13.48	13.46
2011-03-16 15:00:00	8.7	0.4	17.4	92	93							0	0	76	73.5	4.8	70.3	13.52	13.5
2011-03-16 16:00:00	13.2	0.4	21.6	93	109							0	0	76.2	74	3.7	77.5	13.57	13.55
2011-03-16 17:00:00	15.2	0.4	24.4	85	104							0	0	76.4	73.9	2.5	86.5	13.57	13.48
2011-03-16 18:00:00	5.2	0.4	8.9	96	117							0	0	78.3	73.8	2.2	88.2	13.26	13.2
2011-03-16 19:00:00	5.2	0.4	9.6	60	94							0	0	78	73.7	2.2	89	13.1	13.02
2011-03-16 20:00:00	2.6	0.4	8.1	277	355							0	0	77.5	73.7	2.1	90.1	13.04	13.02
2011-03-16 21:00:00	4.9	0.4	10.4	209	244							0	0	77.7	73.6	1.9	93.5	13	12.98
2011-03-16 22:00:00	6.1	0.4	10.6	207	208							0	0	77.4	73.6	1.4	94.2	12.96	12.94
2011-03-16 23:00:00	5.4	0.4	8.8	245	306							0	0	76.7	73.7	1.1	94.5	12.93	12.91
2011-03-17 00:00:00	6.1	0.4	9.2	281	289							0	0	76.9	73.9	0.8	94.7	12.91	12.89
2011-03-17 01:00:00	8.1	0.4	13.9	224	234							0	0	76.7	73.8	0.2	94.8	12.88	12.86
2011-03-17 02:00:00	3.7	0.4	7.8	208	234							0	0	75.2	73.2	0.2	95	12.86	12.83
2011-03-17 03:00:00	4.7	0.4	8.7	198	229							0	0	74.3	74.5	-0.2	95	12.83	12.82
2011-03-17 04:00:00	8.8	0.4	12.3	223	248							0	0	75.2	73.5	-0.4	95	12.82	12.8
2011-03-17 05:00:00	8.7	0.4	13.9	220	249							0	0	76	74.9	-0.6	95.1	12.79	12.77
2011-03-17 06:00:00	6.5	0.4	11.2	183	219							0	0	76.6	77.8	-0.8	95.1	12.78	12.76
2011-03-17 07:00:00	5.5	0.4	10.4	172	229							0	0	77	78.6	-0.8	95	12.8	12.77
2011-03-17 08:00:00	4.7	0.4	9.1	167	226							0	0	78.2	80	-0.6	94.8	13.38	13.19
2011-03-17 09:00:00	3.1	0.4	6.3	135	144							0	0	79.8	80.4	-0.6	94.7	13.64	13.61
2011-03-17 10:00:00	2.8	0.4	6.8	151	157							0	0	82.8	79.2	-0.2	94.5	13.62	13.61
2011-03-17 11:00:00	4.2	0.4	8.8	133	139							0	0	81.1	79.5	0.2	94.3	13.61	13.59
2011-03-17 12:00:00	2.1	0.4	6	14	145							0	0	76.2	80.3	0.7	94.3	13.59	13.57
2011-03-17 13:00:00	5.8	0.4	10.2	299	302							0	0	78.2	78.2	0.6	94	13.57	13.56
2011-03-17 14:00:00	8.2	0.4	17.1	306	326							0	0	80.2	79.3	0.4	94.4	13.59	13.57
2011-03-17 15:00:00	6.4	0.4	14.2	326	348							0	0	80.1	80.2	0.4	94.8	13.62	13.61
2011-03-17 16:00:00	5	0.4	14.4	49	326							0	0	80.1	80.1	0.4	95	13.64	13.62
2011-03-17 17:00:00	2.8	0.4	7.8	8	119							0	0	79.4	79.5	0.4	95	13.64	13.63
2011-03-17 18:00:00	4	0.4	8.4	319	328							0	0	80.7	80.3	0.2	95.1	13.59	13.48
2011-03-17 19:00:00	4.8	0.4	11.1	319	324							0	0	80.5	80.3	0	95.3	13.21	13.12
2011-03-17 20:00:00	4.5	0.4	13.2	299	341							0	0	80.2	80.2	-0.2	95.5	13.09	13.07
2011-03-17 21:00:00	11.1	0.4	17.9	305	306							0	0	80	80.3	-0.5	95.5	13.04	13
2011-03-17 22:00:00	11.3	0.4	17.9	304	310							0	0	80.8	80.4	-0.8	95.4	13	12.99
2011-03-17 23:00:00	3.9	0.4	10.2	354	356							0	0	80.9	80.3	-1.2	95.2	12.97	12.96
2011-03-18 00:00:00	5.6	0.4	9.6	304	321							0	0	80.7	80.3	-1.4	95	12.94	12.87
2011-03-18 01:00:00	2.5	0.4	7	293	295							0	0	80.7	80.2	-1.4	95	12.91	12.9
2011-03-18 02:00:00	1.2	0.4	3.2	0	296							0	0	80.7	80.2	-1.4	94.9	12.89	12.88
2011-03-18 03:00:00	2.2	0.4	8.8	311	325							0	0	80.7	80.2	-1.6	94.8	12.86	12.84
2011-03-18 04:00:00	3.1	0.4	9.6	74	114							0	0	80.7	80.2	-1.6	94.8	12.83	12.81
2011-03-18 05:00:00	3.2	0.4	12.6	55	79							0	0	80.6	80.2	-1.9	94.7	12.8	12.79
2011-03-18 06:00:00	4.5	0.4	12.3	81	352							0	0	80.5	80.2	-2	94.5	12.79	12.76
2011-03-18 07:00:00	2.4	0.4	7.4	63	121							0	0	80.5	80.2	-2	94.5	12.88	12.72
2011-03-18 08:00:00	3.5	0.4	9.1	295	318							0	0	79.5	79.6	-0.2	94.2	13.57	13.53
2011-03-18 09:00:00	3.5	0.4	7.7	135	170							0	0	79.8	79.9	-0.9	94	13.59	13.54
2011-03-18 10:00:00	4.4	0.4	8.8	260	274							0	0	79.4	79.4	0.7	93.6	13.56	13.54
2011-03-18 11:00:00	4.2	0.4	9.9	143	261							0	0	79.6	79.3	1	92.6	13.52	13.51
2011-03-18 12:00:00	4.2	0.4	10.4	139	264							0	0	79.6	79.2	1.4	91.7	13.5	13.48
2011-03-18 13:00:00	3.5	0.4	8.9	249	256							0	0	79.3	78.7	2.1	90.9	13.48	13.46
2011-03-18 14:00:00	5	0.4	12.3	177	246							0	0	79.5	78.3	1.3	92.8	13.49	13.47
2011-03-18 15:00:00	3	0.4	8.8	185	188							0	0	79	77.3	1.6	93.1	13.51	13.49
2011-03-18 16:00:00	5.4	0.4	13.8	167	235							0	0	78.8	77.5	1.8	93.8	13.54	13.51
2011-03-18 17:00:00	3.9	0.4	9.6	168	176							0	0	78.3	77.3	1.6	94.3	13.57	13.55
2011-03-18 18:00:00	5.8	0.4	13.8	292	303							0	0	78.1	77.2	1.1	94.2	13.55	13.46
2011-03-18 19:00:00	8.4	0.4	12.9	316	321							0	0	77.8	77	0.7	94.3	13.19	13.14
2011-03-18 20:00:00	4.2	0.4	10.4	22	329							0	0	77.9	77	0.5	95.3	13.09	13.03
2011-03-18 21:00:00	3.6	0.4	7.1	293	308							0	0	77.8	76.9	0.2	95.5	13.02	12.97
2011-03-18 22:00:00	3.8	0.4	6.3	110	116							0	0	77.8	76.9	0.2	95.7	12.99	12.98
2011-03-18 23:00:00	6.2	0.4	10.4	121	310							0	0	77.7	76.8	-0.1	95.7	12.96	12.88
2011-03-19 00:00:00	6.7	0.4	10.6	304	317							0	0	77.7	76.8	-0.2	95.7	12.93	12.91
2011-03-19 01:00:00	5	0.4	8.6	118	307							0	0	77.7	76.8	-0.2	95.7	12.9	12.82
2011-03-19 02:00:00	2	0.4	4.8	123	126							0	0	77.6	76.7	-0.4	95.2	12.88	12.86
2011-03-19 03:00:00	2.5	0.4	5.1	133	138							0	0	77.2	76.5	-0.5	95.2	12.86	12.84
2011-03-19 04:00:00	2.5	0.4	5	158	218							0	0	76.2	76.2	-0.5	95.5	12.83	12.82
2011-03-19 05:00:00	3	0.4	7.7	144	194							0	0	75.5	76.8	-0.6	95.6	12.81	12.79
2011-03-19 06:00:00	4.5	0.4	11.4	205	209							0	0	76.7	77.1	-0.7	95.6	12.79	12.72
2011-03-19 07:00:00	5.7	0.4	12.6	196	201							0	0	78.5	79	-0.9	95.6	12.79	12.77
2011-03-19 08:00:00	8.6	0.4	13.6	228	263							0	0	80	83.5	-0.8	95.5	13.23	13
2011-03-19 09:00:00	5.8	0.4	13.5	303	310							0	0	79.8	80.7	-0.2	94.9	13.6	13.57
2011-03-19 10:00:00	4.5	0.4	9.3	120	136							0	0	79.9	79.8	0.3	93.8	13.56	13.54
2011-03-19 11:00:00	4.1	0.4	9.9	280	316							0	0	80.5	80.4	1.4	92	13.54	13.47
2011-03-19 12:00:00	2.6	0.4	8	167	353							0	0	79.9	80.3	2	90	13.45	13.41
2011-03-19 13:00:00	8.4	0.4	19.9	211	294							0	0	79.5	79.8	0.6	93	13.53	13.49
2011-03-19 14:00:00	4.7	0.4	10.1	273	309							0	0	78.7	77.4	0.5	93.3	13.53	13.51
2011-03-19 15:00:00	7.2	0.4	18.4	332	341							0	0	77.8	79.1	0.6	93.1	13.54	13.5
2011-03-19 16:00:00	7.4	0.4	17.1	313	337							0	0	78.2	77.8	0.2	93.2	13.57	13.55
2011-03-19 17:00:00	6.9	0.4	15.2	312	355							0	0	80.5	78.1	-0.2	94.7	13.62	13.59
2011-03-19 18:00:00	5	0.4	17.1	124	309							0	0	80.8	77.3	-0.6	95	13.54	13.47
2011-03-19 19:00:00	6.3	0.4	11.8	295	295							0	0	81	77.2	-1.5	94.5	13.18	13.14
2011-03-19 20:00:00	5.5	0.4	13	84	274							0	0	81.1	77.6	-1.9	93.9	13.07	13.04
2011-03-19 21:00:00	8.2	0.4	20.7	53	67							0	0	80.9	79	-2.1	90.8	13.01	13
2011-03-19 22:00:00	12.5	0.4	21.8	45	78							0	0	80.7	79.1	-2.5	92.8	12.97	12.95
2011-03-19 23:00:00	6.7	0.4	13.3	1	156							0	0	80.7	79.1	-2.6	92.1	12.94	12.92
2011-03-20 00:00:00	12.7	0.4	24.8	92	117							0	0	80.5	79	-3.1	94.5	12.91	12.88
2011-03-20 01:00:00	12.6	0.4	23.6	109	112							0	0	80.5	79	-3.2	94	12.88	12.79
2011-03-20 02:00:00	13.8	0.4	22.1	114	114							0	0	80.5	78.9	-3.4	93.7	12.86	12.84
2011-03-20 03:00:00	18.8	0.4	26.3	107	116							0	0	80.2	78.7	-3.5	93.7	12.83	12.77
2011-03-20 04:00:00	22.8	0.4	33.2	99	102							0	0	80	78.7	-3.5	92.8	12.8	12.78
2011-03-20 05:00:00	24.9	0.4	37.6	95	100							0	0	79.6	78.6	-3.4	91.7	12.77	12.75
2011-03-20 06:00:00	17.9	0.4	27.5	104	111							0	0	79.8	78.6	-3.3	88.8	12.75	12.73
2011-03-20 07:00:00	13.6	0.4	22.9	107	114							0	0	79.8	78.2	-2.7	82.2	12.99	12.8
2011-03-20 08:00:00	14.4	0.4	20.2	110	121							0	0	79.7	78.2	-1.9	80.7	13.61	13.56
2011-03-20 09:00:00	6.1	0.4	11	130	148							0	0	79.8	78	-0.2	76.6	13.56	13.53
2011-03-20 10:00:00	8.4	0.4	16.5	122	129							0	0	79.5	78.8	0.5	74.7	13.49	13.48
2011-03-20 11:00:00	8.8	0.4	13.9	125	127							0	0	80	79.1	0.8	71.5	13.48	13.46
2011-03-20 12:00:00	5.6	0.4	11.2	142	148							0	0	79.3	79	1.6	74.7	13.45	13.42
2011-03-20 13:00:00	8.6	0.4	14	130	132							0	0	87.3	78.9	0.6	88.7	13.5	13.47
2011-03-20 14:00:00	8.1	0.4	11.8	130	140							0	0	79.8	78.5	0.6	89.6	13.51	13.49
2011-03-20 15:00:00	6.4	0.4	10.3	133	134							0	0	79	78.2	0.4	90.3	13.49	13.47
2011-03-20 16:00:00	4.5	0.4	8.2	120	292							0	0	79.8	78	0.7	89.1	13.51	13.48
2011-03-20 17:00:00	3.2	0.4	8.2	109	111							0	0	79.2	77.9	0.4	90.3	13.52	13.47
2011-03-20 18:00:00	5.8	0.4	11.4	70	95							0	0	79.5	78.5	-0.6	89.2	13.59	13.52
2011-03-20 19:00:00	4.5	0.4	10.2	52	106							0	0	79.3	78.3	-1.6	91.2	13.23	13.11
2011-03-20 20:00:00	8.8	0.4	17.9	52	94							0	0	79.2	78.3	-2	92.8	13.08	13.05
2011-03-20 21:00:00	17	0.4	27.4	103	109							0	0	78.7	78	-2.2	94	13.02	13
2011-03-20 22:00:00	16.3	0.4	22.6	101	101							0	0	78.2	77.8	-2.4	93.2	12.97	12.95
2011-03-20 23:00:00	9.2	0.4	15.6	103	105							0	0	78.2	77.8	-2.2	91.2	12.93	12.91
2011-03-21 00:00:00	4.8	0.4	8.2	78	89							0	0	78.5	77.7	-2	88.9	12.9	12.86
2011-03-21 01:00:00	5.7	0.4	10.3	81	103							0	0	78.5	77.5	-1.9	85.2	12.87	12.86
2011-03-21 02:00:00	12.4	0.4	19.6	105	107							0	0	78.2	77.5	-1.9	83.5	12.84	12.82
2011-03-21 03:00:00	10.5	0.4	16.5	106	107							0	0	78.2	77.6	-2	81.5	12.82	12.8
2011-03-21 04:00:00	12.9	0.4	19.9	103	107							0	0	78.2	77.5	-2.4	81.5	12.79	12.76
2011-03-21 05:00:00	14.9	0.4	21.6	106	106							0	0	78.3	77.5	-2.7	83	12.77	12.7
2011-03-21 06:00:00	13.1	0.4	18.4	101	107							0	0	78.5	77.5	-2.4	79.7	12.75	12.74
2011-03-21 07:00:00	10.7	0.4	15.5	104	111							0	0	78.4	77.5	-2.4	78.2	13.02	12.82
2011-03-21 08:00:00	10.5	0.4	17.6	104	119							0	0	78	77.5	-0.8	72.7	13.59	13.55
2011-03-21 09:00:00	4.8	0.4	9.3	118	134							0	0	77.7	77.2	0.6	68.4	13.53	13.47
2011-03-21 10:00:00	3.2	0.4	9.8	159	160							0	0	77.9	77.2	0.6	77.3	13.48	13.46
2011-03-21 11:00:00	3.6	0.4	9.2	139	203							0	0	77.8	77.2	1.4	77.8	13.44	13.4
2011-03-21 12:00:00	3.7	0.4	8.8	145	147							0	0	78.2	77.2	0.8	81.2	13.5	13.48
2011-03-21 13:00:00	5.3	0.4	13.3	131	174							0	0	78.3	77	1	77.5	13.54	13.52
2011-03-21 14:00:00	3.5	0.4	8.1	264	307							0	0	78.3	76.9	1.4	74.4	13.54	13.52
2011-03-21 15:00:00	3.8	0.4	10	167	314							0	0	78.3	76.8	1.9	75.5	13.54	13.52
2011-03-21 16:00:00	4.7	0.4	11.8	227	289							0	0	78.3	76.5	2.5	74	13.52	13.5
2011-03-21 17:00:00	3.8	0.4	9.8	129	141							0	0	78.4	75.7	2.7	74.5	13.48	13.45
2011-03-21 18:00:00	4.5	0.4	8.7	104	137							0	0	78.7	75.7	0.8	79.7	13.54	13.46
2011-03-21 19:00:00	4.8	0.4	6.8	109	342							0	0	79	75.5	-0.2	84.5	13.21	13.14
2011-03-21 20:00:00	2.5	0.4	5.2	18	340							0	0	79	75.7	-0.2	86.2	13.08	13.05
2011-03-21 21:00:00	4.4	0.4	7	114	131							0	0	78.8	75.6	-0.2	82.8	13.02	12.96
2011-03-21 22:00:00	3.1	0.4	6.3	87	334							0	0	79	75.7	-0.2	80.2	12.97	12.95
2011-03-21 23:00:00	3.1	0.4	5.7	109	355							0	0	79	75.6	-0.4	81.3	12.94	12.91
2011-03-22 00:00:00	4.5	0.4	7	27	103							0	0	79	75.5	-0.4	80.7	12.89	12.78
2011-03-22 01:00:00	4.6	0.4	6.5	106	118							0	0	78.8	75.5	-0.4	81.2	12.88	12.8
2011-03-22 02:00:00	0.8	0.4	3	89	137							0	0	79.4	75.7	-0.8	81.4	12.85	12.83
2011-03-22 03:00:00	2.9	0.4	7.7	92	290							0	0	79.2	75.7	-0.8	80.7	12.82	12.8
2011-03-22 04:00:00	5.2	0.4	10.4	49	101							0	0	79	75.5	-0.6	75.7	12.79	12.79
2011-03-22 05:00:00	10.8	0.4	16.4	100	105							0	0	78.5	75.5	-0.6	70.5	12.78	12.76
2011-03-22 06:00:00	12.6	0.4	17.5	100	107							0	0	78.5	75.5	-0.8	63	12.77	12.72
2011-03-22 07:00:00	13.6	0.4	19.1	106	109							0	0	78.5	75.5	-0.4	54.6	13.03	12.82
2011-03-22 08:00:00	7.8	0.4	13.3	117	127							0	0	78.3	75.3	0.8	50.8	13.56	13.54
2011-03-22 09:00:00	5.2	0.4	11.7	126	145							0	0	77.8	75.2	2.2	51	13.51	13.46
2011-03-22 10:00:00	2.9	0.4	9.4	152	153							0	0	77.3	74.8	3.6	50.6	13.41	13.38
2011-03-22 11:00:00	6	0.4	12.8	134	134							0	0	77.6	75.3	3.6	52.3	13.39	13.38
2011-03-22 12:00:00	6.7	0.4	11.8	135	135							0	0	77.5	75.7	4.2	47.6	13.4	13.38
2011-03-22 13:00:00	5.2	0.4	11.3	133	145							0	0	77.3	75.7	5.2	45.8	13.39	13.34
2011-03-22 14:00:00	3.4	0.4	12.2	151	167							0	0	76.7	75.5	6.2	43.7	13.34	13.32
2011-03-22 15:00:00	4.8	0.4	12.1	130	283							0	0	76.1	74.8	6.1	44.5	13.34	13.32
2011-03-22 16:00:00	5.2	0.4	11.5	266	276							0	0	76.6	74.3	6.2	46.2	13.35	13.34
2011-03-22 17:00:00	3.9	0.4	10.7	5	259							0	0	77.3	74.2	6	48.8	13.39	13.38
2011-03-22 18:00:00	2.5	0.4	7.5	262	329							0	0	77.7	74.5	5.2	55.5	13.45	13.38
2011-03-22 19:00:00	4.5	0.4	6.7	354	358							0	0	78	74.7	3.8	57.1	13.17	13.12
2011-03-22 20:00:00	3.8	0.4	7.1	90	111							0	0	78	74.7	3.3	59.4	13.05	13.02
2011-03-22 21:00:00	3.5	0.4	6.5	61	98							0	0	78	74.7	3.5	56	12.98	12.88
2011-03-22 22:00:00	1.1	0.4	3.1	75	87							0	0	78.2	75	3	56.9	12.94	12.91
2011-03-22 23:00:00	1.8	0.4	4.5	13	32							0	0	78.1	74.9	3.1	55.4	12.9	12.89
2011-03-23 00:00:00	7.7	0.4	12.2	91	103							0	0	77.8	74.7	3.5	53.4	12.87	12.79
2011-03-23 01:00:00	4.1	0.4	8.9	62	111							0	0	77.8	74.8	3.3	48.2	12.85	12.82
2011-03-23 02:00:00	3.6	0.4	6.3	65	88							0	0	77.8	74.8	3.3	47.1	12.83	12.81
2011-03-23 03:00:00	5.5	0.4	10.7	85	99							0	0	77.8	74.7	3.2	45.8	12.82	12.8
2011-03-23 04:00:00	7.8	0.4	12.2	101	106							0	0	77.7	74.5	3	47.1	12.8	12.71
2011-03-23 05:00:00	8.8	0.4	14.1	96	101							0	0	77.7	74.5	3	46.3	12.79	12.79
2011-03-23 06:00:00	8.2	0.4	13.7	100	101							0	0	77.5	74.6	3	45	12.79	12.77
2011-03-23 07:00:00	10.3	0.4	13.6	98	106							0	0	77.2	74.7	3.4	42.4	13.05	12.84
2011-03-23 08:00:00	8.4	0.4	12.4	119	128							0	0	76.9	74.6	4.7	41.2	13.5	13.48
2011-03-23 09:00:00	8.1	0.4	12.7	131	133							0	0	76.8	74.6	5.7	41.9	13.46	13.44
2011-03-23 10:00:00	3	0.4	7.1	135	146							0	0	76.3	74.1	7.5	43.4	13.37	13.34
2011-03-23 11:00:00	6.7	0.4	11.8	133	136							0	0	76.9	74.4	7.2	46.1	13.34	13.32
2011-03-23 12:00:00	4.6	0.4	9.9	146	149							0	0	76.7	73.8	8.3	44.6	13.32	13.3
2011-03-23 13:00:00	3.6	0.4	10	147	149							0	0	76.6	72.8	9.2	39.1	13.3	13.29
2011-03-23 14:00:00	3.3	0.4	7.5	121	136							0	0	77	71.5	9.8	39	13.28	13.27
2011-03-23 15:00:00	3.3	0.4	8.7	134	254							0	0	77.2	71	10	40.9	13.25	13.23
2011-03-23 16:00:00	4.3	0.4	9.8	271	311							0	0	77.3	70.8	9.2	46.5	13.29	13.27
2011-03-23 17:00:00	3.8	0.4	8.7	291	304							0	0	75.8	70.3	9.2	51.1	13.34	13.31
2011-03-23 18:00:00	1.6	0.4	4.5	116	140							0	0	75	70.5	7.8	56.8	13.39	13.34
2011-03-23 19:00:00	4.3	0.4	8.6	46	342							0	0	76.6	70.8	5.7	64.8	13.16	13.05
2011-03-23 20:00:00	4.4	0.4	7.3	19	107							0	0	76.2	70.9	5.3	65	13.04	13.02
2011-03-23 21:00:00	5.7	0.4	8.3	75	91							0	0	76.5	71	5.9	60.4	12.98	12.96
2011-03-23 22:00:00	6	0.4	10.2	88	101							0	0	76.7	71	6.5	49.9	12.93	12.91
2011-03-23 23:00:00	5.5	0.4	7.5	119	123							0	0	76.5	71	6.5	48.5	12.9	12.88
2011-03-24 00:00:00	3.5	0.4	5.7	111	135							0	0	76.8	71	6.2	50.8	12.88	12.86
2011-03-24 01:00:00	3.6	0.4	6.5	262	279							0	0	77	71.1	6.1	52.4	12.86	12.8
2011-03-24 02:00:00	5	0.4	8	177	201							0	0	77.1	71.2	5.6	54.5	12.84	12.81
2011-03-24 03:00:00	3.2	0.4	5.6	218	251							0	0	77	71.2	5.8	50.8	12.82	12.8
2011-03-24 04:00:00	1.7	0.4	3.5	68	179							0	0	77	71.4	5.3	51.2	12.81	12.79
2011-03-24 05:00:00	2.1	0.4	3.5	220	286							0	0	76.8	71.3	5.5	50.4	12.8	12.78
2011-03-24 06:00:00	1.4	0.4	3.2	295	296							0	0	76.6	71.5	5.3	48.1	12.79	12.77
2011-03-24 07:00:00	5.3	0.4	9.8	184	192							0	0	76.2	71.2	5.5	48	13.07	12.84
2011-03-24 08:00:00	5.9	0.4	10.8	162	211							0	0	74.8	70.8	6.5	43.4	13.46	13.43
2011-03-24 09:00:00	4.2	0.4	9.1	180	201							0	0	73.5	70.8	7.9	40	13.39	13.36
2011-03-24 10:00:00	3.5	0.4	9.5	179	199							0	0	73.4	70.4	8.8	40.2	13.32	13.3
2011-03-24 11:00:00	3	0.4	7.8	142	159							0	0	73.2	69.5	9.8	41.9	13.27	13.22
2011-03-24 12:00:00	4.7	0.4	9.5	278	289							0	0	72.8	68.8	9.3	42.4	13.26	13.24
2011-03-24 13:00:00	3.4	0.4	10.1	146	184							0	0	72.2	68.1	10.8	38.2	13.25	13.23
2011-03-24 14:00:00	3.6	0.4	10.8	160	188							0	0	72.6	67.5	10.8	38.4	13.25	13.24
2011-03-24 15:00:00	3.4	0.4	12.9	63	166							0	0	72.2	66.7	10.9	39.4	13.25	13.21
2011-03-24 16:00:00	3.5	0.4	10.3	253	261							0	0	71.5	66.2	10.6	41.8	13.27	13.25
2011-03-24 17:00:00	4.5	0.4	9.8	269	275							0	0	71.8	66.8	9.9	44.8	13.32	13.3
2011-03-24 18:00:00	3.5	0.4	9.2	307	328							0	0	72.3	66.7	9.4	44.8	13.39	13.34
2011-03-24 19:00:00	7.5	0.4	12.1	295	304							0	0	72.6	66.9	7.5	47.7	13.16	13.11
2011-03-24 20:00:00	6.8	0.4	10.4	30	108							0	0	72.7	67	7	51.2	13.04	13.01
2011-03-24 21:00:00	6.3	0.4	9.3	106	125							0	0	72.6	67	6.7	57	12.98	12.95
2011-03-24 22:00:00	2.7	0.4	4.9	253	282							0	0	73	67.2	6.5	56	12.93	12.9
2011-03-24 23:00:00	2.8	0.4	5.8	183	271							0	0	73	67.2	5.8	58.5	12.89	12.78
2011-03-25 00:00:00	5.5	0.4	6.3	124	144							0	0	72.7	67	5.4	61.5	12.86	12.84
2011-03-25 01:00:00	3.4	0.4	6.9	133	161							0	0	72.8	67.2	5	66.2	12.84	12.81
2011-03-25 02:00:00	5.5	0.4	7.7	179	180							0	0	72.7	67.2	4.5	68.9	12.82	12.8
2011-03-25 03:00:00	3.4	0.4	5.8	183	223							0	0	72.6	67.2	4.7	68.5	12.8	12.79
2011-03-25 04:00:00	4	0.4	7.1	177	230							0	0	72.5	67.2	4.3	67.8	12.79	12.77
2011-03-25 05:00:00	6.3	0.4	8.8	242	264							0	0	72.2	67	4.3	65.3	12.79	12.78
2011-03-25 06:00:00	8.9	0.4	11.8	283	288							0	0	72	66.7	3.8	70	12.79	12.77
[truncated: 6,760 more rows]

## Sheet: 2012
date	wind_speed_mean_young	wind_speed_mean_flowcapt	wind_speed_maxi_young	wind_direction_mini_young	wind_direction_maxi_young	rain_year_sum_arg100	rain_actual_sum_arg100	rain_actual_intensity_arg100_6h	rain_actual_intensity_arg100_24h	rain_intensity_mini_arg100	rain_intensity_maxi_arg100	snow_drift_seg1_flowcapt	snow_drift_seg2_flowcapt	snow_height_seg1_nc	snow_height_seg2_nc	air_temperature_mean_nc	air_humidity_mean_nc	battery_voltage_mean_logger	battery_voltage_mini_logger
2012-01-01 00:00:00	8.2	1	10.1	146	146	64.4	0	0.4	0.4	0	0	0	0	101.3	164.8	0.1	99.9	12.98	12.94
2012-01-01 01:00:00	4.3	1	13.2	237	237	64.4	0	0.4	0.4	0	0	0	0.1	101.5	163.8		100	12.96	12.91
2012-01-01 02:00:00	17.9	0.6	19.9	260	260	64.4	0	0.4	0.4	0	0	0	0	101	163.7		100	12.93	12.91
2012-01-01 03:00:00	15.1	3.8	25.1	304	304	65.6	1.2	1.2	1.6	1.2	1.2	0	0	101.1	163.2		99.9	12.92	12.9
2012-01-01 04:00:00	0	0.4	15.4	0	0	67.2	2.8	2.8	3.2	1.6	1.6	0	0	100.7	162.9	1.3	99.9	12.9	12.89
2012-01-01 05:00:00	5.8	0.9	12.8	220	220	68.4	4	4	4.4	1.2	1.2	0	0	100.2	162.5	1.3	99.9	12.89	12.86
2012-01-01 06:00:00	11.1	0.5	16.5	231	231	69.8	5.4	5.4	5.8	1.4	1.4	0	0	99.4	161.9		99.9	12.88	12.87
2012-01-01 07:00:00	8.3	1	16.2	213	213	71.2	6.8	6.8	7.2	1.4	1.4	0	0	99.1	160.9		99.9	12.88	12.85
2012-01-01 08:00:00	4.1	0.6	16.8	171	171	72.4	8	8	8.4	1.2	1.2	0	0	99.1	159.9		99.9	12.87	12.86
2012-01-01 09:00:00	13.7	0.4	17.7	216	216	73.2	8.8	7.6	9.2	0.8	0.8	0	0	98.9	159.3		100	12.95	12.82
2012-01-01 10:00:00	5.6	0.5	14.8	267	267	74	9.6	6.8	10	0.8	0.8	0	0	98.3	159.1		100	13.7	13.11
2012-01-01 11:00:00	2	2	16.9	62	62	75	10.6	6.6	11	1	1	0	0	96.7	159.2	1.7	100	14.08	14.05
2012-01-01 12:00:00	3.7	0.5	8.8	193	193	75.4	11	5.6	11.4	0.4	0.4	0	0	98	159.1		99.9	14.02	13.97
2012-01-01 13:00:00	4.6	1.2	9.3	279	279	75.6	11.2	4.4	11.6	0.2	0.2	0	0	97.8	158.1		98.9	13.98	13.96
2012-01-01 14:00:00	5.5	0.9	9.1	103	103	75.6	0	3.2	11.6	0	0	0	0	97.4	157.5		97.4	13.93	13.9
2012-01-01 15:00:00	3.9	1.1	11.1	321	321	75.8	0.2	2.6	11.8	0.2	0.2	0	0	96.9	156.4	3	98.2	13.98	13.94
2012-01-01 16:00:00	14.5	1.5	19.1	240	240	75.8	0	1.8	11.8	0	0	0	0	96.7	157.6		96.9	14.06	13.99
2012-01-01 17:00:00	5.2	2.8	19.4	304	304	75.8	0	0.8	11.8	0	0	0	0	96.4	157.3		96.7	13.97	13.39
2012-01-01 18:00:00	4.6	2.2	17.7	239	239	75.8	0	0.4	11.8	0	0	0	0	96.1	156.7	2.1	95.5	13.24	13.16
2012-01-01 19:00:00	16.4	3.9	23	259	259	75.8	0	0.2	11.8	0	0	0	0	95.8	156.3		96.9	13.12	13.09
2012-01-01 20:00:00	11.6	8.5	24.6	252	252	75.8	0	0.2	11.8	0	0	0	0	95.4	156.1		93.2	13.08	13.06
2012-01-01 21:00:00	11.8	2.2	22.7	292	292	75.8	0	0	11.4	0	0	0	0	95.2	155.9		94.8	13.06	13.04
2012-01-01 22:00:00	7.7	5.4	23.6	245	245	75.8	0	0	11.4	0	0	0	0	94.8	155.6	1.8	91.9	13.04	13
2012-01-01 23:00:00	3.2	1.3	20.8	236	236	75.8	0	0	11.4	0	0	0	0	94.8	155.3		93.6	13.02	12.99
2012-01-02 00:00:00	20.9	3.2	24.1	242	242	75.8	0	0	11.4	0	0	0	0	94.6	155	1.9	89.9	13	12.98
2012-01-02 01:00:00	16.8	15.8	34.6	174	174	75.8	0	0	11.4	0	0	0	0	94.4	157.5	2.7	82.2	12.98	12.96
2012-01-02 02:00:00	6.7	6.4	33.3	211	211	75.8	0	0	11.4	0	0	0	0	94.2	158.8		82.9	12.97	12.93
2012-01-02 03:00:00	7.4	4.7	18.2	112	112	75.8	0	0	10.2	0	0	0	0	94.1	153.9		87.4	12.95	12.92
2012-01-02 04:00:00	1.3	3.5	17.1	96	96	75.8	0	0	8.6	0	0	0	0	93.9	153.9	1	93	12.93	12.91
2012-01-02 05:00:00	13.2	3.3	21.6	257	257	75.8	0	0	7.4	0	0	0	0	93.7	153.5	1.2	93.6	12.91	12.9
2012-01-02 06:00:00	9.9	2.4	18	255	255	75.8	0	0	6	0	0	0	0	93.5	153.2	1.3	92.9	12.9	12.88
2012-01-02 07:00:00	4.7	2.6	17.9	204	204	75.8	0	0	4.6	0	0	0	0	93.3	152.9	1	94.4	12.89	12.88
2012-01-02 08:00:00	8.2	2.6	22.5	273	273	76.2	0.4	0.4	3.8	0.4	0.4	0	0	92.9	152.9	0.7	96.9	12.88	12.86
2012-01-02 09:00:00	19.1	4.2	26.5	255	255	76.2	0	0.4	3	0	0	0	0	93.4	152.8	0.7	96	12.9	12.86
2012-01-02 10:00:00	15.1	6.2	29.2	271	271	76.4	0.2	0.6	2.4	0.2	0.2	0	0.1	93.5	152.7		97.7	13.15	12.98
2012-01-02 11:00:00	12.5	4.7	21.6	219	219	76.6	0.4	0.8	1.6	0.2	0.2	0.3	0.4	93.2	152.8	-0.3	100	13.42	13.22
2012-01-02 12:00:00	10.6	4.9	26.5	216	216	76.6	0	0.8	1.2	0	0	0.5	0.8	92.5	152.4		100	13.85	13.66
2012-01-02 13:00:00	0	3.5	27.7	0	0	76.8	0.2	1	1.2	0.2	0.2	0.3	1.3	93.5	153.7		100	14.15	14.02
2012-01-02 14:00:00	0	11.9	0	0	0	76.8	0	0.6	1.2	0	0	5.1	6.5	124.9	156.7	-1.8	99.8	14.2	14.17
2012-01-02 15:00:00	0	8.9	0	0	0	76.8	0	0.6	1	0	0	3.9	3.2	122.2	158.1	-2.5	99.7	14.23	14.2
2012-01-02 16:00:00	0	5.1	0	0	0	76.8	0	0.4	1	0	0	1.8	2.4	95.2	158.3	-2.8	99.7	14.14	13.85
2012-01-02 17:00:00	0	0.8	0	0	0	76.8	0	0.2	1	0	0	1.1	1.2	140	158.4	-3.1	99.7	13.55	13.27
2012-01-02 18:00:00	0	0.4	0	0	0	76.8	0	0.2	1	0	0	1.2	1.3	109.3	159.4	-3.2	99.7	13.17	13.11
2012-01-02 19:00:00	0	0.4	0	0	0	76.8	0	0	1	0	0	0	0	88.6	158.3	-3.5	99.7	13.08	13.05
2012-01-02 20:00:00	0	0.4	0	0	0	76.8	0	0	1	0	0	0.5	0.1	135.5	160.2	-3.8	99.5	13.04	13.01
2012-01-02 21:00:00	0	0.6	0	0	0	76.8	0	0	1	0	0	0.3	0.3	100.5	160.9	-4.1	99.4	13	12.98
2012-01-02 22:00:00	0	0.9	0	0	0	76.8	0	0	1	0	0	0.3	0	110.7	165.5	-4.4	99.3	12.97	12.95
2012-01-02 23:00:00	0	0.4	0	0	0	76.8	0	0	1	0	0	0	0	92.4	160.1	-5	99.1	12.93	12.91
2012-01-03 00:00:00	0	0.8	0	0	0	76.8	0	0	1	0	0	1.1	0.6	92.9	159.4	-4.9	99.1	12.9	12.87
2012-01-03 01:00:00	0	0.5	0	0	0	76.8	0	0	1	0	0	0.2	0	91.7	160	-5.2	98.9	12.88	12.86
2012-01-03 02:00:00	0	0.4	0	0	0	76.8	0	0	1	0	0	0.4	0.4	91.5	158.7	-5.4	98.8	12.85	12.83
2012-01-03 03:00:00	0	0.4	0	0	0	76.8	0	0	1	0	0	0	0	91.9	158.8	-6	98.7	12.83	12.81
2012-01-03 04:00:00	0	0.4	0	0	0	76.8	0	0	1	0	0	0	0	94.3	158.8	-6.4	98.6	12.81	12.77
2012-01-03 05:00:00	0	0.4	0	0	0	76.8	0	0	1	0	0	0	0	94.5	158.7	-7.1	98.5	12.8	12.76
2012-01-03 06:00:00	0	0.4	0	0	0	76.8	0	0	1	0	0	0	0	98	158.4	-7.1	98	12.79	12.74
2012-01-03 07:00:00	0	0.4	0	0	0	76.8	0	0	1	0	0	0	0	98.2	158.1	-7.4	98.3	12.78	12.76
2012-01-03 08:00:00	0	0.4	0	0	0	76.8	0	0	0.6	0	0	0	0	95.6	158.2	-7.7	97.4	12.78	12.76
2012-01-03 09:00:00	0	0.4	0	0	0	76.8	0	0	0.6	0	0	0	0	94.3	157.6	-7.2	97.6	13.38	12.77
2012-01-03 10:00:00	0	0.4	0	0	0	76.8	0	0	0.4	0	0	0	0	93.4	157.1	-5.7	96.5	14.16	14.13
2012-01-03 11:00:00	0	0.4	0	0	0	76.8	0	0	0.2	0	0	0	0	93.2	156.6	-5.6	95.9	14.12	14.09
2012-01-03 12:00:00	0	0.4	0	0	0	76.8	0	0	0.2	0	0	0	0	93.1	155.7	-4.8	95.5	14.09	14.07
2012-01-03 13:00:00	0	0.5	0	0	0	76.8	0	0	0	0	0	0	0	93.7	156.9		95.4	14.08	14.04
2012-01-03 14:00:00	0	0.5	0	0	0	76.8	0	0	0	0	0	0	0	94	157.2	-4	95.6	14.07	14.06
2012-01-03 15:00:00	0	1	0	0	0	77	0.2	0.2	0.2	0.2	0.2	0	0	95.3	157.9	-4.7	95.4	14.1	14.07
2012-01-03 16:00:00	0	4.7	0	0	0	77	0	0.2	0.2	0	0	0.2	0	96	156.1	-4.3	87.2	14.18	14.13
2012-01-03 17:00:00	14.3	6.5	22.7	208	208	77	0	0.2	0.2	0	0	0.4	0	95.2	159.8	-1.3	38.7	14.13	13.59
2012-01-03 18:00:00	7.1	6.7	20.8	357	357	77	0	0.2	0.2	0	0	0	0	94.4	159.4		26	13.33	13.17
2012-01-03 19:00:00	15.1	3.4	17.4	251	251	77	0	0.2	0.2	0	0	0	0	94.1	154.4	0.6	37.2	13.13	13.1
2012-01-03 20:00:00	11.1	2.5	18.7	192	192	77	0	0.2	0.2	0	0	0	0	93.9	153.3	0.6	44.5	13.07	12.94
2012-01-03 21:00:00	5.8	5.7	23.7	285	285	77	0	0	0.2	0	0	0	0	93.4	153.5	0.9	48	13.04	12.99
2012-01-03 22:00:00	4.9	8.1	26.6	264	264	77	0	0	0.2	0	0	0	0	92.9	154.5	-0.5	42.6	13.02	13
2012-01-03 23:00:00	8.4	5	26.3	210	210	77	0	0	0.2	0	0	0.1	0	92.9	154.7	-1.5	50.8	12.99	12.95
2012-01-04 00:00:00	10	3.1	28.4	213	213	77	0	0	0.2	0	0	0.1	0	93	156.1	-1.3	59.4	12.97	12.95
2012-01-04 01:00:00	8.7	1.8	22.7	116	116	77	0	0	0.2	0	0	0.4	0.5	92.6	158	-1.3	78.2	12.94	12.93
2012-01-04 02:00:00	2.1	2.6	25.6	153	153	77	0	0	0.2	0	0	1	2	92.4	153.5	-1.8	97.2	12.92	12.9
2012-01-04 03:00:00	5.8	2.3	25.9	176	176	77	0	0	0.2	0	0	0.2	1.1	91.7	155.1	-1.8	99.2	12.9	12.88
2012-01-04 04:00:00	9.6	6.9	27.9	154	154	77	0	0	0.2	0	0	1	1.2	92.5	154	-1.2	99.4	12.88	12.8
2012-01-04 05:00:00	11.2	6.4	29.6	218	218	77	0	0	0.2	0	0	0.5	0.9	92.9	154.5	-0.6	99.7	12.87	12.83
2012-01-04 06:00:00	9.2	5.8	21.9	239	239	77	0	0	0.2	0	0	0.6	1.8	93.7	157.2		99.8	12.86	12.81
2012-01-04 07:00:00	5.6	6.4	17.1	135	135	77	0	0	0.2	0	0	1.1	2.1	96.5	158.3		99.5	12.85	12.83
2012-01-04 08:00:00	27.3	22.5	49.8	300	300	77	0	0	0.2	0	0	15.2	15	201.4	160.7	-2.3	99.5	12.84	12.83
2012-01-04 09:00:00	2	11.6	38.9	279	279	77	0	0	0.2	0	0	1.9	3.5	310	165.4	-3.9	99	12.85	12.8
2012-01-04 10:00:00	3.8	2.2	14.3	228	228	77	0	0	0.2	0	0	0	0	310	167	-4.2	98.9	13.11	12.93
2012-01-04 11:00:00	8.7	1.2	11.3	282	282	77	0	0	0.2	0	0	0	0	285	165.9	-3.8	98.7	14.06	13.33
2012-01-04 12:00:00	15.3	13.9	27.9	299	299	77	0	0	0.2	0	0	1.6	0.5	263.9	166.4	-4.2	98.5	14.18	14.15
2012-01-04 13:00:00	16.9	9.7	27	286	286	77	0	0	0.2	0	0	0.8	1.1	168.6	166.3	-4.6	98.3	14.19	14.15
2012-01-04 14:00:00	7.3	12.2	37.7	359	359	77	0	0	0.2	0	0	2.8	4.3	120.5	168.1	-5.1	98	14.21	14.18
2012-01-04 15:00:00	7.1	2.6	25.3	75	75	77	0	0	0	0	0	0.7	0	100.7	168.8	-5.2	97.3	14.2	14.18
2012-01-04 16:00:00	6.8	0.4	10.1	53	53	77	0	0	0	0	0	0	0	97.8	166.3	-5.6	97.8	14.25	14.21
2012-01-04 17:00:00	0	0.4	10.1	0	0	77	0	0	0	0	0	0	0	97.6	165.8	-5.8	98	14.01	13.51
2012-01-04 18:00:00	0	0.4	5.6	0	0	77	0	0	0	0	0	0	0	97.7	165.3	-6.3	98	13.27	13.14
2012-01-04 19:00:00	3.9	0.4	6.1	291	291	77	0	0	0	0	0	0	0	97.5	164.8	-6.2	98.2	13.1	13.06
2012-01-04 20:00:00	4.6	4.4	12.9	298	298	77	0	0	0	0	0	0	0	101	164.3		98.2	13.04	13.01
2012-01-04 21:00:00	8	0.8	8.2	309	309	77	0	0	0	0	0	0	0	97	164.2	-6.7	98.2	13	12.97
2012-01-04 22:00:00	8.7	0.7	9.2	217	217	77	0	0	0	0	0	0	0	95.4	164.5	-6.9	97.8	12.97	12.95
2012-01-04 23:00:00	8.8	3	11.7	200	200	77	0	0	0	0	0	0	0	95.9	164.1	-6.5	98.1	12.94	12.92
2012-01-05 00:00:00	7.5	3.9	12	312	312	77	0	0	0	0	0	0	0	96.9	163.7	-7.1	97.5	12.91	12.89
2012-01-05 01:00:00	5.6	6.2	13.4	271	271	77	0	0	0	0	0	0	0	97.5	163.5	-7.7	96.8	12.89	12.86
2012-01-05 02:00:00	11.3	10	22.6	224	224	77	0	0	0	0	0	0.1	0	97.6	163.1	-7.5	96.9	12.87	12.85
2012-01-05 03:00:00	12.6	6.7	19.1	266	266	77	0	0	0	0	0	0	0	97.7	163.8	-7.5	96.8	12.84	12.82
2012-01-05 04:00:00	9.6	4.4	19.8	224	224	77	0	0	0	0	0	0	0	97.8	163.1	-7	96.5	12.83	12.81
2012-01-05 05:00:00	18.5	3.3	18.5	226	226	77	0	0	0	0	0	0	0	97.8	162.4	-6.8	96.2	12.81	12.79
2012-01-05 06:00:00	26.1	12.1	28.3	274	274	77	0	0	0	0	0	0.3	0	96.8	161.6	-5	78	12.8	12.79
2012-01-05 07:00:00	10.3	3.3	25.8	273	273	77	0	0	0	0	0	0	0	96.9	162.4		59	12.8	12.74
2012-01-05 08:00:00	0.4	1.9	23.9	110	110	77	0	0	0	0	0	0.1	0.2	95.9	161	-5.3	87.3	12.8	12.78
2012-01-05 09:00:00	0.6	0.4	10.1	87	87	77	0	0	0	0	0	0.3	0.3	96.3	163		97.6	12.81	12.78
2012-01-05 10:00:00	3.9	0.8	14	162	162	77	0	0	0	0	0	0.1	0.3	102	166.9	-5.3	97.9	12.99	12.85
2012-01-05 11:00:00	0.9	0.7	13.9	317	317	77	0	0	0	0	0	0.2	0.3	101.6	171.1		98.2	13.43	13.19
2012-01-05 12:00:00	0.8	1.3	18.4	88	88	77	0	0	0	0	0	0.1	0.3	103.4	172.9	-4.5	98.3	13.86	13.7
2012-01-05 13:00:00	8.6	1.4	16.1	150	150	77	0	0	0	0	0	0.2	0.3	108	177.2	-4.5	98.4	14.2	14.06
2012-01-05 14:00:00	7.8	2	31.2	115	115	77	0	0	0	0	0	0.3	0.8	114.6	178.3	-4.3	98.6	14.26	14.15
2012-01-05 15:00:00	3.8	3.2	21.7	89	89	77	0	0	0	0	0	0.5	1.5	115	184.4		98.8	14.03	13.92
2012-01-05 16:00:00	7	6	30.8	330	330	77	0	0	0	0	0	0.7	2.7	119.3	185.6	-4.1	98.9	13.73	13.57
2012-01-05 17:00:00	10.3	10.3	57.7	293	293	77	0	0	0	0	0	4.6	16.5	121.4	188		99.2	13.35	13.18
2012-01-05 18:00:00	71.4		118	289	289	82.2	5.2	5.2	5.2	5.2	5.2	226.1	245.9	157.4	201.1	-2.2	99.1	13.13	13.09
2012-01-05 19:00:00	79.5		120.1	306	306	83	6	6	6	0.8	0.8	359.6	331.2	145.7	232.9	-1.5	96.6	13.06	13.04
2012-01-05 20:00:00	24.4		94	218	218	83	0	6	6	0	0	213	204.3	310	255	-2.9	98.7	13.01	12.93
2012-01-05 21:00:00	49.1	-999.9	80.8	292	292	83	0	6	6	0	0	58.5	62.9	310	247.2	-4.5	94.8	12.97	12.93
2012-01-05 22:00:00	7.5		89.5	340	340	83	0	6	6	0	0	162.6	139.1	310	255	-5	96.2	12.92	12.9
2012-01-05 23:00:00	31.2	21.5	73.8	223	223	83	0	6	6	0	0	73.3	58.4	310	255	-5.6	96.1	12.89	12.87
2012-01-06 00:00:00	62.9	52.8	93.6	296	296	83	0	0.8	6	0	0	240	197.1	310	255	-5.8	97.2	12.86	12.83
2012-01-06 01:00:00	6.6	-999.9	89.8	221	221	83	0	0	6	0	0	132.9	81.1	310	255	-5.9	97.8	12.83	12.81
2012-01-06 02:00:00	0.8	4	34.5	114	114	83	0	0	6	0	0	2.1	1.1	310	255	-7.1	95.5	12.81	12.75
2012-01-06 03:00:00	4.3	1.3	23.3	312	312	83	0	0	6	0	0	0.1	0.1	310	255	-7.8	97.1	12.79	12.78
2012-01-06 04:00:00	14.6	10	48	22	22	83	0	0	6	0	0	3.3	5	310	255	-8.1	96.8	12.78	12.74
2012-01-06 05:00:00	8	10.8	52.7	10	10	83	0	0	6	0	0	1.7	2.1	310	255	-8.6	96.5	12.78	12.75
2012-01-06 06:00:00	18.4	12.2	57	319	319	83	0	0	6	0	0	2	0.9	310	255	-9.1	96.1	12.77	12.7
2012-01-06 07:00:00	11.3	5.3	30.4	338	338	83	0	0	6	0	0	0.2	0.1	310	255	-9.2	96	12.77	12.75
2012-01-06 08:00:00	8	5.9	31.1	25	25	83	0	0	6	0	0	0.2	0.6	310	255	-9	96.4	12.76	12.75
2012-01-06 09:00:00	18.4	11.1	50	326	326	83	0	0	6	0	0	0.7	0.3	310	255	-9.2	96.3	12.8	12.74
2012-01-06 10:00:00	7.3	6.7	48.8	336	336	83	0	0	6	0	0	0.3	0.3	310	255	-8.9	96.3	13.39	12.95
2012-01-06 11:00:00	5.7	2.6	21.3	313	313	83	0	0	6	0	0	0.1	0.3	310	255	-8.6	96.4	14.16	13.83
2012-01-06 12:00:00	11.4	3.5	25.2	292	292	83	0	0	6	0	0	0.3	0.2	310	255	-8.1	96.3	14.24	14.14
2012-01-06 13:00:00	11	8.6	25.1	322	322	83	0	0	6	0	0	0.1	0.4	279	229.5	-7	86.5	12.79	0
2012-01-06 14:00:00	11.3	3.7	27	305	305	83	0	0	6	0	0	0	0.1	310	255	-7.6	96.3	14.23	14.2
2012-01-06 15:00:00	13	3.7	29.3	319	319	83	0	0	6	0	0	0	0	310	255	-7.3	95.7	14.21	14.19
2012-01-06 16:00:00	16.1	3.7	24.2	54	54	83	0	0	6	0	0	0	0	295	255	-7.9	96.2	14.25	14.21
2012-01-06 17:00:00	5.4	0.8	25.4	193	193	83	0	0	6	0	0	0	0	240.6	255	-8	96.8	13.99	13.55
2012-01-06 18:00:00	4.3	0.4	6.6	80	80	83	0	0	0.8	0	0	0	0	265.7	255	-8	97	13.3	13.16
2012-01-06 19:00:00	13.1	4.2	25.5	72	72	83	0	0	0	0	0	0	0	310	255	-8.1	96.9	13.11	13.07
2012-01-06 20:00:00	14.1	14.7	36.5	41	41	83	0	0	0	0	0	0.5	0.2	239.8	255	-8.4	96.5	13.05	13.01
2012-01-06 21:00:00	22.7	16.2	36.7	29	29	83	0	0	0	0	0	0.7	0.1	246.5	255	-8.2	95.5	13.01	12.99
2012-01-06 22:00:00	9.3	9.3	29.1	20	20	83	0	0	0	0	0	0	0	168.1	255	-7.9	91.3	12.97	12.95
2012-01-06 23:00:00	7.3	0.8	15.7	324	324	83	0	0	0	0	0	0	0	134.3	255	-8.5	93.6	12.94	12.92
2012-01-07 00:00:00	10.3	2.3	14.9	284	284	83	0	0	0	0	0	0	0	145.2	255	-9	96.6	12.91	12.87
2012-01-07 01:00:00	1.8	1.4	20.1	155	155	83	0	0	0	0	0	0	0	163.4	255	-9.2	97.4	12.88	12.86
2012-01-07 02:00:00	8.4	0.4	9.9	271	271	83	0	0	0	0	0	0	0	137.9	255	-9.1	96.8	12.85	12.83
2012-01-07 03:00:00	8.9	1.5	16.4	219	219	83	0	0	0	0	0	0	0	111.7	255	-9.1	96.4	12.82	12.8
2012-01-07 04:00:00	9.9	0.8	12.5	235	235	83	0	0	0	0	0	0	0	119.3	255	-9	95.8	12.8	12.78
2012-01-07 05:00:00	4.6	0.9	12.7	313	313	83	0	0	0	0	0	0	0	108	255	-8.7	92.2	12.77	12.73
2012-01-07 06:00:00	9.3	0.7	10	329	329	83	0	0	0	0	0	0	0	93.9	255	-8	78.6	12.75	12.7
2012-01-07 07:00:00	7.8	1.1	12.5	341	341	83	0	0	0	0	0	0	0	94.3	255	-6	42.3	12.74	12.68
2012-01-07 08:00:00	8.3	2	14	355	355	83	0	0	0	0	0	0	0	86.6	255	-5.2	30.1	12.74	12.73
2012-01-07 09:00:00	4.3	3.4	21.3	69	69	83	0	0	0	0	0	0	0	87.3	255	-3.9	18.9	12.8	12.72
2012-01-07 10:00:00	4.8	0.6	12.3	281	281	83	0	0	0	0	0	0	0	87.2	255	-4.3	27	13.38	12.94
2012-01-07 11:00:00	5.8	1.2	14.2	358	358	83	0	0	0	0	0	0	0	85.9	255	-4.4	36.6	14.19	14.17
2012-01-07 12:00:00	8.7	1.7	14.8	322	322	83	0	0	0	0	0	0	0	87.7	255	-3.4	49.3	14.17	14.14
2012-01-07 13:00:00	5	2.1	19.5	117	117	83	0	0	0	0	0	0.2	0.6	88.5	255	-4.4	87.6	14.19	14.17
2012-01-07 14:00:00	11.9	0.4	13	227	227	83	0	0	0	0	0	0	0.3	87.6	255	-4.5	96.3	14.19	14.18
2012-01-07 15:00:00	6.3	0.4	14.1	166	166	83	0	0	0	0	0	0	0.2	87.2	255	-4.4	97.4	14.21	14.19
2012-01-07 16:00:00	0.6	0.4	7.1	114	114	83	0	0	0	0	0	0	0	87.7	255	-3.7	97.7	14.22	14.2
2012-01-07 17:00:00	6.8	0.4	7.4	208	208	83	0	0	0	0	0	0	0	87.4	255	-3.9	98.5	13.94	13.5
2012-01-07 18:00:00	7.7	1	10.6	238	238	83	0	0	0	0	0	0	0	87.3	255	-4	98.9	13.28	13.15
2012-01-07 19:00:00	5.5	0.4	9.9	289	289	83	0	0	0	0	0	0.1	0.1	85.6	255	-4	98.9	13.12	13.09
2012-01-07 20:00:00	6.7	6.8	26.2	238	238	83	0	0	0	0	0	0.3	0.1	85.8	255	-3.7	99	13.07	13.04
2012-01-07 21:00:00	5.5	1.5	24.3	115	115	83	0	0	0	0	0	0	0.2	85.9	255	-3.9	98.9	13.04	13.02
2012-01-07 22:00:00	6.4	0.6	11.8	196	196	83	0	0	0	0	0	0.1	0	88.9	255	-3.9	99	13.01	12.72
2012-01-07 23:00:00	3	1.7	11.1	129	129	83	0	0	0	0	0	0	0	85.5	255	-3.8	99.1	12.99	12.97
2012-01-08 00:00:00	8.6	3.1	15	192	192	83	0	0	0	0	0	0.1	0.3	87.4	255	-3.7	99.2	12.97	12.94
2012-01-08 01:00:00	6.8	7.7	13.3	257	257	83	0	0	0	0	0	0.2	0.1	88.6	255	-3.6	99.2	12.94	12.93
2012-01-08 02:00:00	12.5	18.3	28.4	292	292	83	0	0	0	0	0	7.7	0.1	89	255	-3.8	99.2	12.92	12.89
2012-01-08 03:00:00	6.6	1	17	276	276	83	0	0	0	0	0	0	0	87.8	255	-3.8	99.3	12.9	12.88
2012-01-08 04:00:00	10.3	3	18.8	267	267	83	0	0	0	0	0	0.6	0.3	87.8	255	-3.5	99.4	12.88	12.86
2012-01-08 05:00:00	2.2	1	13.1	291	291	83	0	0	0	0	0	0.9	2	87.1	255	-3.5	99.4	12.86	12.85
2012-01-08 06:00:00	5	0.5	11.2	121	121	83	0	0	0	0	0	0	0.1	86.4	255	-3.6	99.4	12.84	12.82
2012-01-08 07:00:00	3.7	0.8	9.5	183	183	83	0	0	0	0	0	0	0.7	86.5	255	-3.6	99.5	12.83	12.81
2012-01-08 08:00:00	1.3	0.4	8.6	94	94	83	0	0	0	0	0	0.1	0	86.1	255	-3.6	99.5	12.82	12.8
2012-01-08 09:00:00	4.2	0.5	12.5	267	267	83	0	0	0	0	0	0.1	0.1	87.3	255	-3.6	99.5	12.82	12.79
2012-01-08 10:00:00	4.8	0.5	7.5	221	221	83	0	0	0	0	0	0	0	88	255	-3.5	99.4	13.12	12.87
2012-01-08 11:00:00	11.2	14	18	325	325	83	0	0	0	0	0	0.7	0.2	87.7	255	-3.6	99.3	14.06	13.65
2012-01-08 12:00:00	14.1	22.8	19.1	311	311	83	0	0	0	0	0	0.8	0.1	88.7	255	-3.9	99.2	14.18	14.13
2012-01-08 13:00:00	9.5	28.8	19.5	296	296	83	0	0	0	0	0	2	0.1	87.6	255	-4	99	14.18	14.16
2012-01-08 14:00:00	3.9	6.7	12.1	216	216	83	0	0	0	0	0	0	0	87.7	255	-3.6	98.9	14.18	14.15
2012-01-08 15:00:00	4.9	10	10.8	286	286	83	0	0	0	0	0	0	0	87.7	255	-3.5	98.9	14.18	14.15
2012-01-08 16:00:00	6.2	3.6	9.8	293	293	83	0	0	0	0	0	0	0	87.6	255	-4	99.2	14.24	14.19
2012-01-08 17:00:00	2.7	16.7	12.3	284	284	83	0	0	0	0	0	0.2	0.3	87.4	255	-4.2	99.3	13.66	13.3
2012-01-08 18:00:00	3.9	11.9	11.6	301	301	83	0	0	0	0	0	0.4	0.2	87.2	255	-4.5	99.2	13.19	13.12
2012-01-08 19:00:00	0.1	0.5	6.8	87	87	83	0	0	0	0	0	0	0	87	255	-4.6	99.2	13.1	13.07
2012-01-08 20:00:00	3	0.4	3.9	315	315	83	0	0	0	0	0	0	0	86.8	255	-4.6	99.2	13.05	13.02
2012-01-08 21:00:00	3.1	0.4	6.9	20	20	83	0	0	0	0	0	0	0	86.7	255	-4.8	99.1	13.02	13.01
2012-01-08 22:00:00	4.7	4.3	8.3	46	46	83	0	0	0	0	0	0	0	86.4	255	-5.4	98.8	12.99	12.97
2012-01-08 23:00:00	7.7	11.6	15.5	55	55	83	0	0	0	0	0	0	0	86.2	255	-6.2	98.4	12.96	12.94
2012-01-09 00:00:00	6.8	7.4	10.3	17	17	83	0	0	0	0	0	0	0	86.1	255	-6.7	97.6	12.93	12.88
2012-01-09 01:00:00	10	22.6	22.3	45	45	83	0	0	0	0	0	0.2	0.1	85.8	255	-6.8	97.1	12.91	12.89
2012-01-09 02:00:00	14.1	11.4	35.3	86	86	83	0	0	0	0	0	0.7	0.7	85.7	255	-6.8	96.5	12.88	12.87
2012-01-09 03:00:00	4.7	6.6	27.2	70	70	83	0	0	0	0	0	0	0	85.6	255	-6.9	94.6	12.86	12.84
2012-01-09 04:00:00	12.6	1.6	18	82	82	83	0	0	0	0	0	0	0	85.6	255	-7	90.2	12.84	12.81
2012-01-09 05:00:00	9.5	12.1	42	338	338	83	0	0	0	0	0	0	0.4	85.5	255	-6.6	82.9	12.81	12.77
2012-01-09 06:00:00	23	9.1	32	78	78	83	0	0	0	0	0	0.1	0	86.3	255	-4.6	49.8	12.8	12.78
2012-01-09 07:00:00	18.6	11.1	36.5	12	12	83	0	0	0	0	0	0.1	0	86.7	255	-3.2	34.4	12.79	12.77
2012-01-09 08:00:00	13.7	13.4	26.2	1	1	83	0	0	0	0	0	0	0	86.8	255	-2.4	29.5	12.79	12.77
2012-01-09 09:00:00	4.2	8	26.8	229	229	83	0	0	0	0	0	0	0	86.3	255	-3	38.6	13.34	12.74
2012-01-09 10:00:00	8.5	0.4	11.6	273	273	83	0	0	0	0	0	0	0	85.2	245.5	-5.4	69.4	14.09	14.06
2012-01-09 11:00:00	10.8	0.4	13.9	282	282	83	0	0	0	0	0	0	0	85	214.7	-5.7	76.1	14.08	14.07
2012-01-09 12:00:00	15.1	0.6	19.4	254	254	83	0	0	0	0	0	0	0	85	219.8	-5.6	83.6	14.08	14.05
2012-01-09 13:00:00	7.7	1.1	17.9	317	317	83	0	0	0	0	0	0	0	84.8	220	-5.9	90.7	14.1	14.08
2012-01-09 14:00:00	3.2	1.8	18.5	280	280	83	0	0	0	0	0	0	0	84.8	220.3	-5.6	91.6	14.11	14.09
2012-01-09 15:00:00	4.9	0.8	7.7	113	113	83	0	0	0	0	0	0	0	85.2	219.5	-2.7	80.1	14.09	14.03
2012-01-09 16:00:00	5.4	0.6	9.3	294	294	83	0	0	0	0	0	0	0	84.7	209.8	-5.7	96.2	14.21	14.15
2012-01-09 17:00:00	2.7	0.4	6.8	287	287	83	0	0	0	0	0	0	0	84.9	205	-5.4	97	14.15	13.59
2012-01-09 18:00:00	0	0.4	9.6	0	0	83	0	0	0	0	0	0	0	84.6	204.4	-6.1	96.4	13.32	13.16
2012-01-09 19:00:00	10.8	1.5	22.2	354	354	83	0	0	0	0	0	0	0	84.9	207.2	-5.5	94.8	13.11	13.07
2012-01-09 20:00:00	12.4	5.6	29.6	340	340	83	0	0	0	0	0	0.1	0	86	203.9	-2.9	84.4	13.06	13.01
2012-01-09 21:00:00	23.2	4.9	33.2	14	14	83	0	0	0	0	0	0.3	0	86.2	203.6	-2.5	81.8	13.03	13.01
2012-01-09 22:00:00	3.9	1.5	27.2	264	264	83	0	0	0	0	0	0	0	85.5	204.9	-3.6	87.7	13.01	12.98
2012-01-09 23:00:00	0	0.4	8.6	0	0	83	0	0	0	0	0	0	0	85.1	204.5	-4.3	92.2	12.98	12.68
2012-01-10 00:00:00	4.4	1.3	19.8	54	54	83	0	0	0	0	0	0	0	84.9	207.9	-4.3	95.4	12.96	12.93
2012-01-10 01:00:00	15.6	1.2	18.4	72	72	83	0	0	0	0	0	0	0	84.7	208.1	-4.6	98	12.94	12.92
2012-01-10 02:00:00	12.5	1.6	20.3	49	49	83	0	0	0	0	0	0	0	84.4	205	-4.7	97.8	12.92	12.89
2012-01-10 03:00:00	10.5	1.1	18.1	81	81	83	0	0	0	0	0	0	0	84.3	220.5	-4.9	97	12.9	12.88
2012-01-10 04:00:00	11.6	1.5	22.2	67	67	83	0	0	0	0	0	0	0	84.2	220.6	-5.1	96.3	12.88	12.86
2012-01-10 05:00:00	7.5	2.9	25.4	218	218	83	0	0	0	0	0	0	0	84.1	220.4	-5.6	98.7	12.86	12.84
2012-01-10 06:00:00	7.8	3.8	25.1	96	96	83	0	0	0	0	0	0	0	84.2	220.2	-5.5	96.9	12.84	12.81
2012-01-10 07:00:00	18.1	4.8	22.7	91	91	83	0	0	0	0	0	0	0	84.2	220	-5.5	96.4	12.82	12.8
2012-01-10 08:00:00	11.6	3.3	22.3	74	74	83	0	0	0	0	0	0.1	0	84.2	220.1	-5.5	95	12.8	12.78
2012-01-10 09:00:00	4.7	0.7	17.8	84	84	83	0	0	0	0	0	0	0	84.5	219.4	-4.6	88.4	13.34	12.79
2012-01-10 10:00:00	4.2	1.1	12.6	79	79	83	0	0	0	0	0	0	0	84.8	220.2	-3.2	81.7	14.1	14.06
2012-01-10 11:00:00	8.4	2.1	10	85	85	83	0	0	0	0	0	0	0	85.2	224	-1.9	77.5	14.05	14.03
2012-01-10 12:00:00	6.3	4	14.2	325	325	83	0	0	0	0	0	0	0	85.6	219.6	-0.8	74.5	14.03	14.02
2012-01-10 13:00:00	0	2.2	9.2	0	0	83	0	0	0	0	0	0	0	86	220.8	0.9	66.7	13.99	13.97
2012-01-10 14:00:00	2.8	4.4	13.9	124	124	83	0	0	0	0	0	0	0	86.1	220.2	1.3	75.6	13.98	13.95
2012-01-10 15:00:00	1.8	3	8.1	340	340	83.6	0.6	0.6	0.6	0.6	0.6	0	0	86.7	218.9	2.6	66.2	13.94	13.92
2012-01-10 16:00:00	3.1	2.9	10.6	5	5	84	1	1	1	0.4	0.4	0	0	86.4	219.9	1.4	80.1	14	13.95
2012-01-10 17:00:00	12.3	5.5	14.4	19	19	84.2	1.2	1.2	1.2	0.2	0.2	0	0	87.1	219.9	2.6	47.6	13.95	13.45
2012-01-10 18:00:00	13.4	15.7	23.9	24	24	84.8	1.8	1.8	1.8	0.6	0.6	0	0	88.1	218.8	4.7	27.5	13.26	13.16
2012-01-10 19:00:00	8.8	14.4	21.1	43	43	85.4	2.4	2.4	2.4	0.6	0.6	0	0	88.5	219.7	5	27.5	13.13	13.11
2012-01-10 20:00:00	7	1.9	16.7	261	261	85.8	2.8	2.8	2.8	0.4	0.4	0	0	87.5	219.6	2.3	41.1	13.08	12.81
2012-01-10 21:00:00	3.2	0.5	8.7	105	105	85.8	0	2.2	2.8	0	0	0	0	87.5	217.6	1.9	41.1	13.05	13.03
2012-01-10 22:00:00	5.1	3.4	11.4	85	85	85.8	0	1.8	2.8	0	0	0	0	87.5	217.6	2	40	13.02	13
2012-01-10 23:00:00	10.7	5	28.1	354	354	85.8	0	1.6	2.8	0	0	0	0	87.8	220	3	37.1	13	12.98
2012-01-11 00:00:00	3.8	3.4	13.3	121	121	85.8	0	1	2.8	0	0	0	0	87.8	220	3.1	36.2	12.98	12.96
2012-01-11 01:00:00	2.7	2.4	13.7	336	336	85.8	0	0.4	2.8	0	0	0	0	87.7	220	2.6	36.1	12.96	12.94
2012-01-11 02:00:00	2.2	0.8	6.6	305	305	85.8	0	0	2.8	0	0	0	0	88.1	221.3	3.5	31.6	12.94	12.89
2012-01-11 03:00:00	5.4	0.4	8.3	276	276	85.8	0	0	2.8	0	0	0	0	88.2	220.2	4.4	28.1	12.92	12.9
2012-01-11 04:00:00	3.3	0.5	7.1	146	146	85.8	0	0	2.8	0	0	0	0	88.2	219.9	4.3	26.3	12.9	12.87
2012-01-11 05:00:00	7.7	0.5	16.4	298	298	85.8	0	0	2.8	0	0	0	0	87.6	219.9	3.7	28.2	12.89	12.86
2012-01-11 06:00:00	18.7	2.9	20.9	219	219	86.2	0.4	0.4	3.2	0.4	0.4	0	0	87	219.9	3	30.1	12.87	12.85
2012-01-11 07:00:00	13.9	8.7	23	248	248	86.2	0	0.4	3.2	0	0	0	0	87	219.9	3.2	28.9	12.86	12.85
2012-01-11 08:00:00	12.2	1	22.5	256	256	86.2	0	0.4	3.2	0	0	0	0	87	220.2	3.3	29.4	12.86	12.84
2012-01-11 09:00:00	6.7	0.4	16.3	273	273	86.2	0	0.4	3.2	0	0	0	0	87.2	219.9	3.5	28.6	13.32	12.77
2012-01-11 10:00:00	0.1	0.9	9.4	128	128	86.4	0.2	0.6	3.4	0.2	0.2	0	0	87.7	220.4	4.6	26.9	13.96	13.91
2012-01-11 11:00:00	1.1	1.9	9.4	186	186	86.6	0.4	0.8	3.6	0.2	0.2	0	0	88	220.5	5.9	25.1	13.89	13.85
2012-01-11 12:00:00	5.1	1	9	299	299	87	0.8	0.8	4	0.4	0.4	0	0	88	220.1	5.8	26.8	13.87	13.86
2012-01-11 13:00:00	4.1	1.8	9.6	184	184	87.4	1.2	1.2	4.4	0.4	0.4	0	0	88.1	219.9	6.2	27.6	13.87	13.84
2012-01-11 14:00:00	5.1	2.4	9.5	211	211	88	1.8	1.8	5	0.6	0.6	0	0	88.2	219.9	6.1	28.8	13.89	13.87
2012-01-11 15:00:00	6.1	0.8	7.5	225	225	88.6	2.4	2.4	5	0.6	0.6	0	0	88.3	219.9	6.9	26.7	13.9	13.87
2012-01-11 16:00:00	2.4	0.6	10	228	228	89	2.8	2.6	5	0.4	0.4	0	0	88.3	219.9	5.7	32.2	13.95	13.89
2012-01-11 17:00:00	1.5	0.4	5.1	127	127	89.2	3	2.6	5	0.2	0.2	0	0	88.1	220	4.9	32.8	13.99	13.54
2012-01-11 18:00:00	1.6	0.4	3.8	178	178	89.2	0	2.2	4.4	0	0	0	0	87.8	220	3.4	34.1	13.27	13.16
2012-01-11 19:00:00	3.2	0.4	4.3	260	260	89.2	0	1.8	3.8	0	0	0	0	87.8	219.9	3.6	29.2	13.12	13.08
2012-01-11 20:00:00	0	0.4	5.6	0	0	89.2	0	1.2	3.4	0	0	0	0	87.7	219.9	3.5	30.2	13.06	13.04
2012-01-11 21:00:00	0	0.5	4.4	0	0	89.2	0	0.6	3.4	0	0	0	0	87.6	219.9	2.7	32.4	13.03	13.01
2012-01-11 22:00:00	2.5	0.4	4.6	114	114	89.2	0	0.2	3.4	0	0	0	0	87.6	219.9	2.8	29.8	13	12.98
2012-01-11 23:00:00	0	0.6	5.2	0	0	89.2	0	0	3.4	0	0	0	0	87.5	219.9	3.1	30.7	12.98	12.93
2012-01-12 00:00:00	2.5	0.4	3.3	118	118	89.2	0	0	3.4	0	0	0	0	87.4	219.9	2.9	31.1	12.96	12.93
2012-01-12 01:00:00	4.9	0.6	4.9	120	120	89.2	0	0	3.4	0	0	0	0	87.4	219.9	3	30.7	12.94	12.93
2012-01-12 02:00:00	5.1	0.4	5.6	253	253	89.2	0	0	3.4	0	0	0	0	87.4	219.9	3.3	30.1	12.92	12.9
2012-01-12 03:00:00	4.1	0.4	6.1	193	193	89.2	0	0	3.4	0	0	0	0	87.6	219.9	3.8	27.8	12.91	12.88
2012-01-12 04:00:00	3.7	0.4	7.5	218	218	89.2	0	0	3.4	0	0	0	0	87.5	219.9	3.8	28.5	12.89	12.86
2012-01-12 05:00:00	5.3	0.4	7.4	225	225	89.2	0	0	3.4	0	0	0	0	87.5	219.9	3.8	28	12.88	12.87
2012-01-12 06:00:00	3.8	0.4	6.3	140	140	89.2	0	0	3	0	0	0	0	87.3	220	3.6	28.8	12.87	12.78
2012-01-12 07:00:00	3.4	0.4	7.6	221	221	89.2	0	0	3	0	0	0	0	87.5	220	3.7	29.9	12.86	12.84
2012-01-12 08:00:00	6.9	0.4	8.3	256	256	89.2	0	0	3	0	0	0	0	87.6	219.9	4.1	30.6	12.85	12.83
2012-01-12 09:00:00	6.5	0.4	9.6	240	240	89.2	0	0	3	0	0	0	0	87.7	219.9	4.4	29	13.32	12.84
2012-01-12 10:00:00	6.9	0.4	12.5	216	216	89.2	0	0	2.8	0	0	0	0	87.8	219.7	5.2	27.4	13.97	13.94
2012-01-12 11:00:00	9.1	1.1	12.5	218	218	89.2	0	0	2.6	0	0	0	0	88	219.7	5.9	30	13.92	13.89
2012-01-12 12:00:00	11.6	0.8	13	228	228	89.2	0	0	2.2	0	0	0	0	88	219.4	5.7	31.1	13.89	13.87
2012-01-12 13:00:00	3.8	1.1	17.6	247	247	89.4	0.2	0.2	2	0.2	0.2	0	0	88	219.2	5.4	32.1	13.91	13.89
2012-01-12 14:00:00	2.3	1.3	13.7	275	275	89.6	0.4	0.4	1.6	0.2	0.2	0	0	87.8	219	5.5	32.5	13.95	13.81
2012-01-12 15:00:00	8.9	1	10.8	288	288	89.8	0.6	0.6	1.2	0.2	0.2	0	0	87.8	218.6	5.5	37	13.94	13.9
2012-01-12 16:00:00	6.8	3.2	17	288	288	89.8	0	0.6	0.8	0	0	0	0	87.9	218.2	4.1	41.1	14.04	13.99
2012-01-12 17:00:00	8.9	0.5	11.3	294	294	90	0.2	0.8	0.8	0.2	0.2	0	0	87.5	218.1	4	39.2	14	13.46
2012-01-12 18:00:00	6.8	1.3	15	295	295	90	0	0.8	0.8	0	0	0	0	87.4	218	3	37.8	13.25	13.14
2012-01-12 19:00:00	2.6	0.4	7.5	211	211	90	0	0.6	0.8	0	0	0	0	87	217.9	2.8	35.5	13.11	13.08
2012-01-12 20:00:00	8.6	0.7	10.8	177	177	90	0	0.4	0.8	0	0	0	0	86.5	217.6	1.8	38.2	13.06	13.03
2012-01-12 21:00:00	10.1	0.5	13.2	277	277	90	0	0.2	0.8	0	0	0	0	86.6	217.2	1.9	39	13.03	13
2012-01-12 22:00:00	7.2	0.4	13.4	287	287	90	0	0.2	0.8	0	0	0	0	86.6	216.9	1.9	36.7	13	12.98
2012-01-12 23:00:00	6.1	0.4	10.6	309	309	90	0	0	0.8	0	0	0	0	86.4	216.4	1.5	35.8	12.98	12.93
2012-01-13 00:00:00	2.5	0.4	10.1	190	190	90	0	0	0.8	0	0	0	0	86.3	216.2	1.3	36.1	12.96	12.91
2012-01-13 01:00:00	3.4	0.4	4.8	204	204	90	0	0	0.8	0	0	0	0	85.9	216	0.5	39.4	12.94	12.91
2012-01-13 02:00:00	0	0.4	7.1	0	0	90	0	0	0.8	0	0	0	0	86	215.7	0.7	38.1	12.91	12.88
2012-01-13 03:00:00	3.1	0.4	8.6	91	91	90	0	0	0.8	0	0	0	0	86	215.5	0.6	37.7	12.88	12.57
2012-01-13 04:00:00	4.7	0.4	7	285	285	90	0	0	0.8	0	0	0	0	86	215.3	0.5	38.3	12.87	12.84
2012-01-13 05:00:00	3.4	0.4	6.5	122	122	90	0	0	0.8	0	0	0	0	85.6	215.1	-0.3	41.2	12.85	12.83
2012-01-13 06:00:00	5.9	0.4	8	125	125	90	0	0	0.8	0	0	0	0	85.1	214.9	-1.2	46.1	12.83	12.81
2012-01-13 07:00:00	0.9	0.4	7.5	14	14	90	0	0	0.8	0	0	0	0	85.2	214.7	-1.1	45.5	12.81	12.74
2012-01-13 08:00:00	6.1	0.4	9	343	343	90	0	0	0.8	0	0	0	0	85.5	214.5	-0.5	40.2	12.8	12.78
2012-01-13 09:00:00	8.2	0.4	11.3	313	313	90	0	0	0.8	0	0	0	0	85.4	214.3	-0.8	41.4	13.34	12.79
2012-01-13 10:00:00	15.9	1.8	18.2	311	311	90	0	0	0.8	0	0	0	0	85.3	214.2	-0.9	42.4	14.06	14.04
2012-01-13 11:00:00	5.5	0.9	18.2	275	275	90	0	0	0.8	0	0	0	0	85.1	214	-0.9	44.4	14.03	13.98
2012-01-13 12:00:00	5.6	0.6	13.4	292	292	90	0	0	0.8	0	0	0	0	84.8	213.7	-1.7	51.4	14	13.99
2012-01-13 13:00:00	0	0.9	7.4	0	0	90	0	0	0.6	0	0	0	0	84.6	213.4	-0.5	59.1	13.99	13.95
2012-01-13 14:00:00	2	0.4	8.9	290	290	90	0	0	0.4	0	0	0	0	84.9	213.2	-0.3	61	13.97	13.91
2012-01-13 15:00:00	4.1	2.1	7.9	338	338	90	0	0	0.2	0	0	0	0	84.9	212.9	-0.1	64.3	14	13.99
2012-01-13 16:00:00	1.3	1.2	7.9	185	185	90	0	0	0.2	0	0	0	0	84.7	212.6	-0.3	65.3	14.04	14.01
2012-01-13 17:00:00	0	1.7	9.3	0	0	90	0	0	0	0	0	0	0	84.5	212.4	-1.8	71.2	14.09	13.61
2012-01-13 18:00:00	4.7	1.1	13.1	327	327	90	0	0	0	0	0	0	0	84.1	212.1	-3.9	82	13.27	13.14
2012-01-13 19:00:00	4.9	0.4	7.8	110	110	90	0	0	0	0	0	0	0	83.9	212	-4.1	82	13.1	13.06
2012-01-13 20:00:00	5.1	0.4	8.2	107	107	90	0	0	0	0	0	0	0	83.2	212.1	-5.1	93.3	13.03	12.99
2012-01-13 21:00:00	3.7	0.4	6.6	147	147	90	0	0	0	0	0	0	0	82.9	212.4	-5.6	92.8	12.99	12.96
2012-01-13 22:00:00	6	0.4	8.9	102	102	90	0	0	0	0	0	0	0	82.5	212.5	-6.1	94.1	12.96	12.92
2012-01-13 23:00:00	2	0.4	6.3	122	122	90	0	0	0	0	0	0	0	82.3	212.8	-6.5	92.3	12.92	12.9
2012-01-14 00:00:00	3.9	0.4	8	20	20	90	0	0	0	0	0	0	0	82.4	212.8	-6.2	85	12.9	12.88
2012-01-14 01:00:00	4.2	0.4	7.1	270	270	90	0	0	0	0	0	0	0	82.3	212.8	-6.3	76.5	12.88	12.86
2012-01-14 02:00:00	2.5	0.4	9.9	150	150	90	0	0	0	0	0	0	0	82.5	213.1	-5.9	71.9	12.85	12.61
2012-01-14 03:00:00	6.4	1.1	13.9	100	100	90	0	0	0	0	0	0	0	82.3	212.9	-6	64.3	12.82	12.8
2012-01-14 04:00:00	3.9	0.4	10.1	41	41	90	0	0	0	0	0	0	0	82.6	213.2	-5.3	52.9	12.8	12.75
2012-01-14 05:00:00	11.7	1.1	14.3	26	26	90	0	0	0	0	0	0	0	83.4	213.6	-3.1	30.4	12.78	12.76
2012-01-14 06:00:00	16.7	9.1	20.6	41	41	90	0	0	0	0	0	0	0	84.5	214.5	-0.1	10.5	12.77	12.76
2012-01-14 07:00:00	15.1	10.6	22.2	5	5	90	0	0	0	0	0	0	0	84.9	215	0.3	6.5	12.78	12.72
2012-01-14 08:00:00	16.6	7.6	18.4	11	11	90	0	0	0	0	0	0	0	85.1	215.1	0	7.3	12.79	12.77
2012-01-14 09:00:00	11.3	5.3	21.1	60	60	90	0	0	0	0	0	0	0	85	214.1	0.1	6.3	13.35	12.75
2012-01-14 10:00:00	8.9	5.2	16.7	124	124	90	0	0	0	0	0	0	0	84.9	210.8	0	11.7	14.06	14.03
2012-01-14 11:00:00	1	1.6	13.4	144	144	90	0	0	0	0	0	0	0	84.2	210	-0.8	23.9	14.01	13.97
2012-01-14 12:00:00	2.4	0.9	6.8	221	221	90	0	0	0	0	0	0	0	84.3	205.7	0.6	26.1	13.94	13.92
2012-01-14 13:00:00	5.4	0.4	6.2	323	323	90	0	0	0	0	0	0	0	84.4	207.8	0.1	25.5	13.94	13.92
2012-01-14 14:00:00	1.3	1.2	8.3	305	305	90	0	0	0	0	0	0	0	84.5	209.8	0.2	28.4	13.98	13.95
2012-01-14 15:00:00	0	1.1	7	0	0	90	0	0	0	0	0	0	0	84.3	209.3	0.3	36.7	14	13.96
2012-01-14 16:00:00	4.9	3	11.8	110	110	90	0	0	0	0	0	0	0	84.1	208.8	-0.8	32.8	14.04	14
2012-01-14 17:00:00	13.9	7.4	20.3	71	71	90	0	0	0	0	0	0	0	83.8	208.5	-2.4	26.8	14.13	13.68
2012-01-14 18:00:00	5.8	6.4	24.6	28	28	90	0	0	0	0	0	0	0	84	208.6	-2.4	21.1	13.27	13.15
2012-01-14 19:00:00	2.7	0.6	10	51	51	90	0	0	0	0	0	0	0	83.5	209.1	-3.4	27	13.1	13.05
2012-01-14 20:00:00	8.9	1.2	12.9	83	83	90	0	0	0	0	0	0	0	83.5	209.2	-3.7	27.7	13.04	13
2012-01-14 21:00:00	2.7	0.7	11.3	129	129	90	0	0	0	0	0	0	0	83.2	209.3	-3.9	29.5	13	12.97
2012-01-14 22:00:00	10.7	0.4	12.1	98	98	90	0	0	0	0	0	0	0	83.1	208.8	-3.8	27	12.97	12.95
2012-01-14 23:00:00	8.6	1.5	16.4	110	110	90	0	0	0	0	0	0	0	82.7	208.8	-4.4	28.9	12.94	12.92
2012-01-15 00:00:00	3.1	0.4	10.8	104	104	90	0	0	0	0	0	0	0	82.8	208.3	-4.5	26.8	12.91	12.89
2012-01-15 01:00:00	0	0.4	6.7	0	0	90	0	0	0	0	0	0	0	82.9	208	-4.3	24.5	12.89	12.87
2012-01-15 02:00:00	2.2	0.4	7.3	292	292	90	0	0	0	0	0	0	0	83.5	208	-2.8	18.3	12.87	12.85
2012-01-15 03:00:00	3.4	0.4	5.4	181	181	90	0	0	0	0	0	0	0	83.3	208.2	-3.7	19.6	12.85	12.82
2012-01-15 04:00:00	9.7	0.4	15	227	227	90	0	0	0	0	0	0	0	82.6	208.3	-4.3	30.3	12.82	12.8
2012-01-15 05:00:00	2.8	0.4	9.6	206	206	90	0	0	0	0	0	0	0	82.7	208.6	-4.3	32.2	12.8	12.77
2012-01-15 06:00:00	16.4	1	21.5	251	251	90	0	0	0	0	0	0	0	82.2	208.6	-5.2	41	12.78	12.77
2012-01-15 07:00:00	7.9	1.1	21.3	225	225	90	0	0	0	0	0	0	0	82.5	206.1	-4.6	44	12.77	12.75
2012-01-15 08:00:00	5.2	0.4	12.5	205	205	90	0	0	0	0	0	0	0	82.5	205.5	-4.4	45.6	12.77	12.75
2012-01-15 09:00:00	3.5	0.4	13.3	169	169	90	0	0	0	0	0	0	0	82.6	205.6	-4.1	44.3	13.39	12.77
2012-01-15 10:00:00	4.2	0.4	5.5	201	201	90	0	0	0	0	0	0	0	83	206.2	-2.3	35.6	14.09	14.05
2012-01-15 11:00:00	2.4	0.4	6.4	185	185	90	0	0	0	0	0	0	0	83	206.9	-1.8	40.3	14.03	13.99
2012-01-15 12:00:00	4.4	0.6	8.3	165	165	90	0	0	0	0	0	0	0	83	208	-0.9	38.7	13.97	13.94
2012-01-15 13:00:00	3.4	1.3	7.4	138	138	90	0	0	0	0	0	0	0	83.3	207.6	-0.2	35.9	13.96	13.94
2012-01-15 14:00:00	1.8	0.5	6.3	151	151	90	0	0	0	0	0	0	0	83.3	206.3	-0.4	37.8	13.96	13.93
2012-01-15 15:00:00	5.2	0.4	6.1	182	182	90	0	0	0	0	0	0	0	83	205.3	-1.4	43.7	14	13.96
2012-01-15 16:00:00	1.2	0.5	6.3	156	156	90	0	0	0	0	0	0	0	83.1	204.9	-1.3	45.4	14.06	14.03
2012-01-15 17:00:00	4.1	0.6	7.5	89	89	90	0	0	0	0	0	0	0	83	204.9	-2	48.7	14.11	13.91
2012-01-15 18:00:00	3.9	0.4	7.6	246	246	90	0	0	0	0	0	0	0	82.6	204.8	-4.5	57.4	13.3	13.15
2012-01-15 19:00:00	4.2	0.4	6.8	227	227	90	0	0	0	0	0	0	0	82.5	204.6	-4.6	55.1	13.09	12.87
2012-01-15 20:00:00	3.6	0.4	5.2	238	238	90	0	0	0	0	0	0	0	82.5	204.7	-4.6	53.2	13.03	13
2012-01-15 21:00:00	2.6	0.4	5	212	212	90	0	0	0	0	0	0	0	82.5	204.8	-4.5	53	12.99	12.97
2012-01-15 22:00:00	0	0.4	5.9	0	0	90	0	0	0	0	0	0	0	82.4	204.8	-4.7	54	12.96	12.9
2012-01-15 23:00:00	3.9	0.5	5.9	181	181	90	0	0	0	0	0	0	0	82.4	204.8	-4.9	57.4	12.93	12.91
2012-01-16 00:00:00	1.3	0.4	4.4	310	310	90	0	0	0	0	0	0	0	82.5	204.9	-4.8	56.9	12.9	12.88
2012-01-16 01:00:00	2.9	0.4	5.1	242	242	90	0	0	0	0	0	0	0	82.3	205	-5	62.3	12.88	12.85
2012-01-16 02:00:00	8.4	0.4	8.8	261	261	90	0	0	0	0	0	0	0	82.2	204.8	-5.1	68.7	12.86	12.84
2012-01-16 03:00:00	2.7	0.4	9.8	345	345	90	0	0	0	0	0	0	0	82.1	204.1	-5.1	65.2	12.83	12.8
2012-01-16 04:00:00	8.9	0.4	9.1	97	97	90	0	0	0	0	0	0	0	81.9	205.5	-5.7	71.2	12.81	12.79
2012-01-16 05:00:00	4.2	1.1	16.1	84	84	90	0	0	0	0	0	0	0	81.8	206.3	-5.4	56.6	12.79	12.77
2012-01-16 06:00:00	9.3	0.4	11.6	306	306	90	0	0	0	0	0	0	0	82	206	-5.3	53.3	12.77	12.75
2012-01-16 07:00:00	9.5	0.5	13.9	307	307	90	0	0	0	0	0	0	0	81.6	206	-5.5	71	12.76	12.71
2012-01-16 08:00:00	7	0.4	13.4	330	330	90	0	0	0	0	0	0	0	81.4	205.4	-5.8	79.1	12.75	12.73
2012-01-16 09:00:00	0.1	0.4	10.8	3	3	90	0	0	0	0	0	0	0	81.4	205.2	-5.7	81.1	13.43	12.75
2012-01-16 10:00:00	1.5	0.5	8.4	189	189	90	0	0	0	0	0	0	0	81.4	203.2	-3.7	65.4	14.11	14.07
2012-01-16 11:00:00	0.8	0.4	4.4	89	89	90	0	0	0	0	0	0	0	81.9	204.4	-1.4	53.7	14.02	13.97
2012-01-16 12:00:00	0	0.4	7.7	0	0	90	0	0	0	0	0	0	0	82.1	204.9	-1.4	52.8	13.97	13.94
2012-01-16 13:00:00	4.2	0.6	10	165	165	90	0	0	0	0	0	0	0	82.2	204.6	-1.1	49.9	13.96	13.94
2012-01-16 14:00:00	0	0.4	11	0	0	90	0	0	0	0	0	0	0	82.3	203.8	-1	48.6	13.97	13.95
2012-01-16 15:00:00	0.8	0.5	5.8	234	234	90	0	0	0	0	0	0	0	82.2	203.2	-1.2	50.9	13.98	13.94
2012-01-16 16:00:00	4.7	0.6	7	295	295	90	0	0	0	0	0	0	0	82.2	202.6	-1.8	54.3	14.04	14
2012-01-16 17:00:00	3.2	0.4	4.9	126	126	90	0	0	0	0	0	0	0	82.3	204	-2	55.3	14.12	14.07
2012-01-16 18:00:00	2.9	0.4	4	193	193	90	0	0	0	0	0	0	0	82.1	205.5	-4.4	61.1	13.32	13.14
2012-01-16 19:00:00	4.2	0.4	4.3	239	239	90	0	0	0	0	0	0	0	82.1	206.7	-4.6	63.5	13.1	13.05
2012-01-16 20:00:00	2.8	0.4	6.4	219	219	90	0	0	0	0	0	0	0	82	208.2	-4.3	59.2	13.03	13.01
2012-01-16 21:00:00	6.5	0.4	8.8	233	233	90	0	0	0	0	0	0	0	81.8	209.4	-4.5	63.9	12.99	12.97
2012-01-16 22:00:00	7.9	0.4	10.1	234	234	90	0	0	0	0	0	0	0	81.9	209.9	-4.3	60.4	12.96	12.94
2012-01-16 23:00:00	7.8	0.4	8.7	258	258	90	0	0	0	0	0	0	0	81.8	210.1	-4.5	56	12.93	12.91
2012-01-17 00:00:00	5.6	0.4	10.9	260	260	90	0	0	0	0	0	0	0	81.9	210.2	-4	51.5	12.91	12.89
2012-01-17 01:00:00	7.5	0.4	8.9	303	303	90	0	0	0	0	0	0	0	81.9	210.2	-4.2	49.9	12.89	12.87
2012-01-17 02:00:00	11.6	0.4	12.4	280	280	90	0	0	0	0	0	0	0	82	210.1	-4	46.4	12.87	12.85
2012-01-17 03:00:00	11.7	0.6	15.3	284	284	90	0	0	0	0	0	0	0	82	209.6	-3.8	43.7	12.85	12.83
2012-01-17 04:00:00	6.5	0.4	13.2	259	259	90	0	0	0	0	0	0	0	82.1	208.3	-3.8	41.2	12.82	12.8
2012-01-17 05:00:00	6.8	0.4	8.4	263	263	90	0	0	0	0	0	0	0	82.1	206.3	-3.8	39.4	12.8	12.78
2012-01-17 06:00:00	6.5	0.4	12.6	230	230	90	0	0	0	0	0	0	0	81.9	206	-4	39.6	12.78	12.63
2012-01-17 07:00:00	6.2	0.4	9.6	214	214	90	0	0	0	0	0	0	0	81.9	205.2	-4.3	41	12.77	12.76
2012-01-17 08:00:00	3.5	0.4	7.6	106	106	90	0	0	0	0	0	0	0	81.8	205	-4.4	40	12.76	12.74
2012-01-17 09:00:00	7.3	0.4	10.2	115	115	90	0	0	0	0	0	0	0	81.9	204.8	-3.9	38	13.44	12.76
2012-01-17 10:00:00	5.2	0.8	13.3	116	116	90	0	0	0	0	0	0	0	82	205.2	-2.5	35.7	14.1	14.06
2012-01-17 11:00:00	2.7	0.4	6.8	129	129	90	0	0	0	0	0	0	0	82.2	205	-0.7	35.9	14.01	13.97
2012-01-17 12:00:00	3.7	0.9	8.6	149	149	90	0	0	0	0	0	0	0	82.3	205	-0.5	38.2	13.96	13.85
2012-01-17 13:00:00	0	0.5	10.7	0	0	90	0	0	0	0	0	0	0	82.5	204	0.4	36.8	13.94	13.9
2012-01-17 14:00:00	1.1	1.4	7.3	37	37	90	0	0	0	0	0	0	0	82.7	203.6	1.3	34.1	13.91	13.88
2012-01-17 15:00:00	0	1.8	7.6	0	0	90	0	0	0	0	0	0	0	82.8	203.3	0.3	38	13.97	13.91
2012-01-17 16:00:00	0	0.4	8.4	0	0	90	0	0	0	0	0	0	0	82.8	202.8	0.7	37.6	14.02	13.99
2012-01-17 17:00:00	2.5	0.4	4	48	48	90	0	0	0	0	0	0	0	82.8	202.6	-1	44.8	14.15	14.05
2012-01-17 18:00:00	7.4	0.5	9	118	118	90	0	0	0	0	0	0	0	82.4	202.6	-2.8	44.8	13.42	13.15
2012-01-17 19:00:00	1.3	0.4	12	100	100	90	0	0	0	0	0	0	0	82.1	202.9	-3.3	40.9	13.11	13.06
2012-01-17 20:00:00	5.4	0.8	13.1	129	129	90	0	0	0	0	0	0	0	82.1	204.3	-3.2	41.7	13.04	13.02
2012-01-17 21:00:00	8.6	0.4	11.4	128	128	90	0	0	0	0	0	0	0	82.1	205.3	-3.2	40.3	13	12.98
2012-01-17 22:00:00	5.1	0.5	13.4	89	89	90	0	0	0	0	0	0	0	82.5	205.4	-2	37.7	12.97	12.94
2012-01-17 23:00:00	4.7	0.8	14.7	103	103	90	0	0	0	0	0	0	0	83	205.6	-0.9	34.9	12.95	12.94
2012-01-18 00:00:00	6.6	0.5	14	152	152	90	0	0	0	0	0	0	0	83.1	205.1	-0.6	34	12.93	12.91
2012-01-18 01:00:00	9.4	0.5	12.5	92	92	90	0	0	0	0	0	0	0	83.1	204.5	-0.1	33.3	12.9	12.89
2012-01-18 02:00:00	12.1	1.2	17.5	104	104	90	0	0	0	0	0	0	0	83.1	204.2	-0.1	33.1	12.89	12.86
2012-01-18 03:00:00	7.8	2.8	20.8	115	115	90	0	0	0	0	0	0	0	83.1	205.1	0.3	32.1	12.87	12.86
2012-01-18 04:00:00	4.2	0.4	14	172	172	90	0	0	0	0	0	0	0	82.9	205.1	-0.4	33.5	12.85	12.59
2012-01-18 05:00:00	1.1	0.8	15.9	70	70	90	0	0	0	0	0	0	0	83	204.9	0.1	31.9	12.83	12.82
2012-01-18 06:00:00	3.2	0.6	12.6	137	137	90	0	0	0	0	0	0	0	82.7	204.6	-0.7	33.4	12.81	12.79
2012-01-18 07:00:00	2.5	0.6	12.2	59	59	90	0	0	0	0	0	0	0	82.6	204.5	-1.1	33.6	12.8	12.72
2012-01-18 08:00:00	12.4	0.6	13.4	103	103	90	0	0	0	0	0	0	0	82.6	204.3	-0.8	32.9	12.79	12.78
2012-01-18 09:00:00	5	0.6	13.6	119	119	90	0	0	0	0	0	0	0	83	204	0.6	30.1	13.43	12.79
2012-01-18 10:00:00	2.7	0.5	8	94	94	90	0	0	0	0	0	0	0	83.2	204.1	2.4	28	14.02	13.97
2012-01-18 11:00:00	2.5	1.3	11.2	4	4	90	0	0	0	0	0	0	0	83.2	203.9	2.6	28.3	13.95	13.94
2012-01-18 12:00:00	4.2	0.7	7.7	174	174	90	0	0	0	0	0	0	0	83.5	201.1	3.6	26	13.91	13.87
2012-01-18 13:00:00	11.1	0.6	14.6	220	220	90	0	0	0	0	0	0	0	83.8	202.6	3.1	25.9	13.91	13.88
2012-01-18 14:00:00	6.6	0.4	16.1	252	252	90	0	0	0	0	0	0	0	83.9	201.7	2.8	25	13.98	13.94
2012-01-18 15:00:00	12.5	0.7	13.7	255	255	90	0	0	0	0	0	0	0	84	201.4	3.1	23.3	14.02	13.99
2012-01-18 16:00:00	13	0.8	16.5	231	231	90	0	0	0	0	0	0	0	84	201.7	2.8	24.2	14.06	14.03
2012-01-18 17:00:00	3.9	0.4	12.7	261	261	90	0	0	0	0	0	0	0	83.9	201.3	2.2	24.8	14.15	14.09
2012-01-18 18:00:00	18	0.5	18	226	226	90	0	0	0	0	0	0	0	83.5	201	1	25.8	13.35	13.14
2012-01-18 19:00:00	6.8	0.6	16.5	282	282	90	0	0	0	0	0	0	0	83.4	200.7	1	25.2	13.1	13.05
2012-01-18 20:00:00	10.5	0.4	11	245	245	0	0	0	0	0	0	0	0	82.5	198.5	1.3	24.9	12.88	0
2012-01-18 21:00:00	9.4	0.4	14	231	231	0	0	0	0	0	0	0	0	83.6	201.2	1.2	25.8	13.02	13
2012-01-18 22:00:00	12.5	0.4	14.5	252	252	0	0	0	0	0	0	0	0	83.4	201.4	0.8	27.6	12.99	12.97
2012-01-18 23:00:00	9.4	0.4	13.2	279	279	0	0	0	0	0	0	0	0	83.4	201.3	0.9	27.2	12.97	12.94
2012-01-19 00:00:00	10.5	0.8	16.6	258	258	0	0	0	0	0	0	0	0	83.3	201.4	0.7	27.1	12.95	12.93
2012-01-19 01:00:00	8.4	0.4	15.5	276	276	0	0	0	0	0	0	0	0	83.1	201.9	0.2	28.9	12.93	12.91
2012-01-19 02:00:00	16.9	1.1	17	253	253	0	0	0	0	0	0	0	0	83.2	202.3	0.5	28.3	12.91	12.89
2012-01-19 03:00:00	15.3	0.6	18	248	248	0	0	0	0	0	0	0	0	83.1	202.6	0.3	30.2	12.89	12.87
2012-01-19 04:00:00	2.3	0.4	15.5	302	302	0	0	0	0	0	0	0	0	83.2	202.7	0.5	28.1	12.87	12.85
2012-01-19 05:00:00	6.5	0.4	10.8	193	193	0	0	0	0	0	0	0	0	83.3	202.7	0.7	27.1	12.85	12.84
2012-01-19 06:00:00	5.9	0.4	12.8	219	219	0	0	0	0	0	0	0	0	83.3	202.6	0.6	27.2	12.84	12.79
2012-01-19 07:00:00	7.9	0.4	12.5	326	326	0	0	0	0	0	0	0	0	83.3	202.2	0.6	32.7	12.83	12.82
2012-01-19 08:00:00	3.2	0.4	11.6	279	279	0	0	0	0	0	0	0	0	83.1	201.3	0.2	54.7	12.83	12.81
2012-01-19 09:00:00	7.3	0.5	8.7	226	226	0	0	0	0	0	0	0	0	83.1	200.3	0	55.4	12.86	12.8
2012-01-19 10:00:00	7	0.4	16.5	145	145	0	0	0	0	0	0	0	0	82.9	199.4	-0.4	59.7	13.46	12.94
2012-01-19 11:00:00	4	0.6	11.5	206	206	0	0	0	0	0	0	0	0	82.8	198.8	-0.4	65.2	14.1	14.06
2012-01-19 12:00:00	4.4	0.5	12.5	283	283	0	0	0	0	0	0	0	0	82.8	199.6	-0.1	68	14.07	14.03
2012-01-19 13:00:00	10.2	0.4	11.8	217	217	0	0	0	0	0	0	0	0	82.6	201	-0.2	74.2	14.08	14.06
2012-01-19 14:00:00	5.2	0.6	14.6	288	288	0	0	0	0	0	0	0	0	82.6	200.8	-0.5	79.5	14.14	14.1
2012-01-19 15:00:00	4.2	0.4	13.4	247	247	0	0	0	0	0	0	0	0	82.6	201.6	-0.6	89.6	14.18	14.15
2012-01-19 16:00:00	4.9	0.4	11.8	144	144	0	0	0	0	0	0	0	0	82.5	201.6	-0.6	90.3	14.19	14.17
2012-01-19 17:00:00	2.5	0.4	13.2	152	152	0	0	0	0	0	0	0	0	82.3	200.8	-1	96.4	14.09	13.45
2012-01-19 18:00:00	8.9	0.6	16.2	283	283	0	0	0	0	0	0	0	0	82.2	200.6	-1.1	98.5	13.25	13.14
2012-01-19 19:00:00	7.2	0.4	13.7	296	296	0	0	0	0	0	0	0	0	81.9	200.3	-1.6	98.8	13.1	13.07
2012-01-19 20:00:00	6.3	1.7	18.3	225	225	0	0	0	0	0	0	0.5	1.1	81.7	200.3	-0.9	99	13.06	13.02
2012-01-19 21:00:00	12.6	20.7	29.1	305	305	0	0	0	0	0	0	1	1.1	81	201.6	-0.7	99.2	13.03	13.01
2012-01-19 22:00:00	4.5	4.3	16.5	275	275	0	0	0	0	0	0	0	0	80.9	201.5	-1	99.3	13	12.99
2012-01-19 23:00:00	7	4.3	12.7	204	204	0	0	0	0	0	0	0.1	0	80.5	200.6	-1.3	99.3	12.98	12.96
2012-01-20 00:00:00	7.7	2.9	12.3	229	229	0	0	0	0	0	0	0	0	80.5	199.7	-1.4	99.3	12.95	12.65
2012-01-20 01:00:00	5.4	2.6	13.4	269	269	0	0	0	0	0	0	0.1	0.1	80.5	199	-1.4	99.4	12.93	12.9
2012-01-20 02:00:00	12.7	29.8	28.9	316	316	0	0	0	0	0	0	2.7	2.9	81.7	198.6	-1.4	99.5	12.9	12.88
2012-01-20 03:00:00	6.7	25.1	24.9	212	212	0	0	0	0	0	0	1.9	0.8	81.8	200.5	-1.9	99.5	12.87	12.85
2012-01-20 04:00:00	6.2	11.8	14.4	279	279	0	0	0	0	0	0	0.6	0.3	80.8	202.2	-2.3	99.4	12.85	12.83
2012-01-20 05:00:00	0	16.3	16.5	0	0	0	0	0	0	0	0	0.4	0.7	81.1	202.3	-2.2	99.5	12.83	12.81
2012-01-20 06:00:00	11.3	7.2	13	204	204	0	0	0	0	0	0	0.1	0.1	83.7	203.2	-2.7	99.4	12.82	12.8
2012-01-20 07:00:00	9.8	30.3	33.1	270	270	0	0	0	0	0	0	1.3	0.4	84.3	203.6	-2.5	99.4	12.81	12.79
2012-01-20 08:00:00	20.7		45.7	302	302	0	0	0	0	0	0	36.6	2.2	93.7	206.4	-2.6	99.5	12.8	12.78
2012-01-20 09:00:00	8.8	34.1	51.5	133	133	0	0	0	0	0	0	47.2	5.8	80.6	211.4	-2.7	99.5	12.83	12.79
2012-01-20 10:00:00	30.6		74.7	310	310	0	0	0	0	0	0	47.8	10.6	80.3	219.6	-2.7	99.4	13.18	12.88
2012-01-20 11:00:00	27.8	57.8	59.1	277	277	0	0	0	0	0	0	100.7	13.8	79.1	217.7	-3.1	99.3	13.78	13.42
2012-01-20 12:00:00	41.4	62.2	49.1	319	319	0	0	0	0	0	0	73.7	7.5	79.2	239	-4.2	98.8	14.04	13.9
2012-01-20 13:00:00	31.3	63.7	49	318	318	0	0	0	0	0	0	80	5.5	78.1	251.2	-4.4	98.7	14.23	14.21
2012-01-20 14:00:00	23.4	44.8	42.7	300	300	0	0	0	0	0	0	33.1	5.6	78	255	-4.3	98.7	14.25	14.23
2012-01-20 15:00:00	21.8	44	42.3	298	298	0	0	0	0	0	0	38.3	4.5	78.1	255	-4.6	98.7	14.27	14.24
2012-01-20 16:00:00	13.9	41	32.2	296	296	0	0	0	0	0	0	42.7	1	78.1	255	-4.8	98.6	14.28	14.17
2012-01-20 17:00:00	24.8	43.8	36.7	316	316	0	0	0	0	0	0	32.6	6.6	78.3	255	-5.3	98.4	13.87	13.49
2012-01-20 18:00:00	25.2	26	35.9	316	316	0	0	0	0	0	0	6.9	4.5	78.3	255	-5.5	98.3	13.27	13.14
2012-01-20 19:00:00	9.4	27.5	31.8	299	299	0	0	0	0	0	0	20.4	4.9	90.3	255	-5.6	98.3	13.09	13.06
2012-01-20 20:00:00	5.8	3.8	21.9	262	262	0	0	0	0	0	0	7.5	1.9	110.7	255	-5.7	98.2	13.03	13.01
2012-01-20 21:00:00	12.2	3.9	18.4	248	248	0	0	0	0	0	0	1.6	3.5	157.4	255	-5.7	98.1	12.99	12.75
2012-01-20 22:00:00	15.3	14.2	24.7	277	277	0	0	0	0	0	0	27.1	17.3	172.3	255	-5.5	98.3	12.96	12.94
2012-01-20 23:00:00	19.5	24.9	30.1	313	313	0	0	0	0	0	0	30.1	29	107.4	255	-5.2	98.4	12.93	12.9
2012-01-21 00:00:00	23.8	33	34.2	325	325	0	0	0	0	0	0	21.1	16.6	144.4	255	-4.9	98.6	12.9	12.88
2012-01-21 01:00:00	23.4	30.6	32.2	301	301	0	0	0	0	0	0	19.6	18.8	128.1	255	-4.7	98.8	12.87	12.85
2012-01-21 02:00:00	12.5	22.7	26.5	273	273	0	0	0	0	0	0	9.3	16.6	93.7	255	-4.7	98.8	12.84	12.8
2012-01-21 03:00:00	17.3	29	26.8	335	335	0	0	0	0	0	0	9.6	10.8	99.3	255	-4.5	98.8	12.81	12.79
2012-01-21 04:00:00	11.5	21.2	32.5	252	252	0	0	0	0	0	0	11.6	23.4	103.9	255	-4.3	99.1	12.79	12.47
2012-01-21 05:00:00	2.5	18.4	42.3	75	75	0	0	0	0	0	0	11.1	4.1	117.4	255	-5.1	98.6	12.79	12.77
2012-01-21 06:00:00	5.2	14.9	26.5	168	168	0	0	0	0	0	0	2.3	2.5	190.5	255	-5.2	98.7	12.78	12.75
2012-01-21 07:00:00	1.5	1.9	16.8	16	16	0	0	0	0	0	0	0.3	1.9	124.5	255	-5.1	98.7	12.77	12.76
2012-01-21 08:00:00	0	0.8	11.2	0	0	0	0	0	0	0	0	0	0	111.1	255	-4.8	98.6	12.77	12.75
2012-01-21 09:00:00	3.4	0.5	8.4	278	278	0	0	0	0	0	0	0	0	88.7	255	-4.3	98.9	13.31	12.76
2012-01-21 10:00:00	0	0.4	6.3	0	0	0	0	0	0	0	0	0	0	92.6	255	-3.9	99.3	14.2	14.07
2012-01-21 11:00:00	2	4.7	25.3	172	172	0	0	0	0	0	0	0.7	0.1	115.2	255	-3.5	99.3	14.2	14.18
2012-01-21 12:00:00	0	0.6	15.3	0	0	0	0	0	0	0	0	0	0.1	92.4	255	-2.5	99.7	14.18	14.16
2012-01-21 13:00:00	15.3	1.9	21.4	94	94	0	0	0	0	0	0	0	1.6	92.1	255	-0.9	99.7	14.15	14.13
2012-01-21 14:00:00	3	1.4	19.8	262	262	0	0	0	0	0	0	0.7	0.3	94.8	255	-0.6	100	14.15	14.14
2012-01-21 15:00:00	1.9	1	13.3	303	303	0	0	0	0	0	0	0	0	97.6	255	-0.6	100	14.17	14.14
2012-01-21 16:00:00	6.3	0.7	13.4	176	176	0	0	0	0	0	0	0	0	97.7	255	-1	100	14.21	14.19
2012-01-21 17:00:00	12.2	0.6	15.4	260	260	0	0	0	0	0	0	0.5	2.2	95.4	255	-1.4	100	13.85	13.45
2012-01-21 18:00:00	17.8	0.4	23.5	281	281	0	0	0	0	0	0	2.7	6.8	100	255	-1.3	100	13.25	13.14
2012-01-21 19:00:00	15.1	1.6	34	292	292	0	0	0	0	0	0	2.7	6.2	98.7	255	-1.3	100	13.11	13.08
2012-01-21 20:00:00	13.7	1.8	31.5	326	326	0	0	0	0	0	0	1.8	2.4	98.8	255	-0.9	100	13.07	13.03
2012-01-21 21:00:00	22.1	5.8	34.1	301	301	0	0	0	0	0	0	9.4	17.3	99	255	-0.8	100	13.04	13.01
2012-01-21 22:00:00	24.9	10.1	32.9	336	336	0	0	0	0	0	0	4.9	1.8	98.8	255	-0.6	100	13.01	12.99
2012-01-21 23:00:00	6.8	5	28.5	260	260	0	0	0	0	0	0	1.9	0.7	98.1	255	-0.6	100	12.99	12.97
2012-01-22 00:00:00	0	3.1	13	0	0	0	0	0	0	0	0	0.1	0.1	96.1	255	-1	100	12.97	12.92
2012-01-22 01:00:00	2.3	13.4	25.8	265	265	0	0	0	0	0	0	1.3	1	100	255	-0.8	100	12.94	12.92
2012-01-22 02:00:00	7.1	10.8	17.8	248	248	0	0	0	0	0	0	0.4	1.3	95.8	255	-0.9	100	12.92	12.88
2012-01-22 03:00:00	9.6	12	19.4	248	248	0	0	0	0	0	0	0	0.3	97.6	255	-1.1	100	12.89	12.86
2012-01-22 04:00:00	11.8	5.7	16.5	288	288	0	0	0	0	0	0	0	0.2	97	255	-1.2	100	12.87	12.85
2012-01-22 05:00:00	2.5	11	19.1	173	173	0	0	0	0	0	0	0.2	1	96.8	255	-1.2	100	12.85	12.81
2012-01-22 06:00:00	5.2	2.8	11.5	239	239	0	0	0	0	0	0	0.2	0.2	101.3	255	-1.3	100	12.83	12.82
2012-01-22 07:00:00	12.8	10.3	21.8	264	264	0	0	0	0	0	0	0.4	0.4	115.4	255	-1.4	100	12.82	12.8
2012-01-22 08:00:00	7.6	1.7	18.3	222	222	0	0	0	0	0	0	0.2	0.6	110.9	255	-1.4	100	12.81	12.79
2012-01-22 09:00:00	0	0.6	12.8	0	0	0	0	0	0	0	0	0	0	98.1	255	-1.5	100	12.82	12.78
2012-01-22 10:00:00	0.6	0.4	11.2	261	261	0	0	0	0	0	0	0	0	100	255	-1.3	100	13.13	12.89
2012-01-22 11:00:00	0	0.4	7.1	0	0	0	0	0	0	0	0	0	0	101	255	-0.7	100	13.93	13.48
2012-01-22 12:00:00	0	0.5	0.5	0	0	0	0	0	0	0	0	0	0	101.4	255	-0.4	100	14.12	14.1
2012-01-22 13:00:00	1.9	0.7	8	186	186	0	0	0	0	0	0	0	0	101.3	255	-0.2	100	14.12	14.08
2012-01-22 14:00:00	14.5	0.6	16.3	279	279	0	0	0	0	0	0	0	0	101	255	0.1	99.7	14.09	14.06
2012-01-22 15:00:00	0.1	0.4	14.2	45	45	0.2	0.2	0.2	0.2	0.2	0.2	0	0	100.6	255	0.1	99.6	14.12	14.09
2012-01-22 16:00:00	1.2	0.8	6.1	233	233	0.4	0.4	0.4	0.4	0.2	0.2	0	0	100.3	255	0	99.8	14.15	14.12
2012-01-22 17:00:00	6.1	0.4	13.9	302	302	0.4	0	0.4	0.4	0	0	0	0	100	255	-0.3	100	14.12	13.57
2012-01-22 18:00:00	8.6	0.8	17.3	274	274	0.4	0	0.4	0.4	0	0	0	0	99.7	255	-0.5	100	13.3	13.16
2012-01-22 19:00:00	2.4	0.4	13.9	343	343	0.4	0	0.4	0.4	0	0	0	0	99.4	255	-0.7	100	13.12	13.09
2012-01-22 20:00:00	12.2	0.4	13.7	291	291	0.4	0	0.4	0.4	0	0	0	0	99.2	255	-1.3	100	13.07	13.04
2012-01-22 21:00:00	6.8	0.4	13.6	300	300	0.4	0	0.2	0.4	0	0	0	0	99.1	255	-2.1	100	13.03	13.02
2012-01-22 22:00:00	9.5	0.4	12	297	297	0.4	0	0	0.4	0	0	0	0	99	255	-2.5	100	13.01	12.99
2012-01-22 23:00:00	1.7	0.4	12.2	355	355	0.4	0	0	0.4	0	0	0	0	99	255	-2.7	100	12.98	12.96
2012-01-23 00:00:00	8.1	0.4	8.9	319	319	0.4	0	0	0.4	0	0	0	0	98.8	255	-3	100	12.96	12.93
2012-01-23 01:00:00	5.4	0.4	9.8	330	330	0.4	0	0	0.4	0	0	0	0	98.6	255	-3.4	100	12.93	12.9
2012-01-23 02:00:00	1.1	0.4	6.1	67	67	0.4	0	0	0.4	0	0	0	0	98.5	255	-3.6	99.6	12.9	12.77
2012-01-23 03:00:00	7.3	0.4	7.3	223	223	0.4	0	0	0.4	0	0	0	0	98.4	255	-3.6	99.8	12.88	12.85
2012-01-23 04:00:00	1	0.4	8.8	18	18	0.4	0	0	0.4	0	0	0	0	98.2	255	-4	99.9	12.86	12.84
2012-01-23 05:00:00	3.7	0.4	8.7	256	256	0.4	0	0	0.4	0	0	0	0	98	255	-4	99.9	12.83	12.81
2012-01-23 06:00:00	3	0.4	17.8	238	238	0.4	0	0	0.4	0	0	0	0	97.7	255	-4.2	99.9	12.81	12.8
2012-01-23 07:00:00	4.2	1	14	359	359	0.4	0	0	0.4	0	0	0	0	97.8	255	-4.7	99.8	12.8	12.74
2012-01-23 08:00:00	10.1	0.4	14.7	354	354	0.4	0	0	0.4	0	0	0	0	98.2	255	-4.8	99.6	12.78	12.74
2012-01-23 09:00:00	0.8	0.4	12.7	178	178	0.4	0	0	0.4	0	0	0	0	97.7	255	-5	99.6	13.05	12.78
2012-01-23 10:00:00	2.7	0.4	8.9	80	80	0.4	0	0	0.4	0	0	0	0	97.7	255	-2.7	98.4	14.12	14.06
2012-01-23 11:00:00	13.7	3.1	17.1	305	305	0.4	0	0	0.4	0	0	0	0	97.8	255	-0.5	97.4	14.05	14.03
2012-01-23 12:00:00	3.5	1.4	17.2	88	88	0.6	0.2	0.2	0.6	0.2	0.2	0	0	97.7	255	-2.1	99	14.07	14.05
2012-01-23 13:00:00	0	1.1	6.8	0	0	0.6	0	0.2	0.6	0	0	0	0	97.8	255	-0.7	97.3	14.05	14
2012-01-23 14:00:00	11.7	4.7	19.9	305	305	0.6	0	0.2	0.6	0	0	0	0	97.8	255	-1	99	14.07	14.02
2012-01-23 15:00:00	5.4	1.3	12.4	344	344	0.6	0	0.2	0.4	0	0	0	0	98	255	-1.7	99.2	14.15	14.13
2012-01-23 16:00:00	20.8	1.3	20.8	328	328	0.6	0	0.2	0.2	0	0	0	0	98	255	-2	99.1	14.18	14.13
2012-01-23 17:00:00	6.3	0.7	19.7	301	301	0.6	0	0.2	0.2	0	0	0	0	97.9	255	-2.8	99.9	14.24	14.21
2012-01-23 18:00:00	1.8	0.7	13.4	273	273	0.6	0	0	0.2	0	0	0	0	97.5	255	-3.8	100	13.36	13.15
2012-01-23 19:00:00	9.9	0.4	10.6	274	274	0.6	0	0	0.2	0	0	0	0	97.3	255	-4.1	100	13.11	13.07
2012-01-23 20:00:00	11.2	0.7	14.1	251	251	0.6	0	0	0.2	0	0	0	0	97.2	255	-4	100	13.05	13.03
2012-01-23 21:00:00	3	0.5	13.4	194	194	0.6	0	0	0.2	0	0	0	0	97.1	255	-4.2	100	13.02	13
2012-01-23 22:00:00	0.8	0.4	10.3	56	56	0.6	0	0	0.2	0	0	0	0	97	255	-4.3	99.9	12.99	12.97
2012-01-23 23:00:00	7.7	0.4	8.2	212	212	0.6	0	0	0.2	0	0	0	0	96.9	255	-4.4	99.9	12.96	12.94
2012-01-24 00:00:00	0.1	0.5	9.7	55	55	0.6	0	0	0.2	0	0	0	0	95.5	255	-4.5	99.9	12.94	12.92
2012-01-24 01:00:00	5.6	0.4	9.3	202	202	0.6	0	0	0.2	0	0	0	0	95.6	255	-4.6	99.8	12.91	12.89
2012-01-24 02:00:00	6.7	0.5	10.5	316	316	0.6	0	0	0.2	0	0	0	0	96.1	255	-4.8	99.7	12.89	12.87
2012-01-24 03:00:00	10.1	9.5	23.8	319	319	0.6	0	0	0.2	0	0	0.4	0.1	96.2	255	-5.2	99.6	12.87	12.85
2012-01-24 04:00:00	9.4	1.7	15.6	306	306	0.6	0	0	0.2	0	0	0	0.4	96.3	255	-5.3	99.4	12.84	12.82
2012-01-24 05:00:00	3.7	1.8	14.6	99	99	0.6	0	0	0.2	0	0	0	0	96.5	255	-5.4	99.3	12.82	12.8
2012-01-24 06:00:00	4.9	2.9	12	344	344	0.6	0	0	0.2	0	0	0	0.6	96	255	-5.4	99.3	12.8	12.78
2012-01-24 07:00:00	6	1.7	15	47	47	0.6	0	0	0.2	0	0	0	0.2	98.1	255	-5.7	99.1	12.78	12.77
2012-01-24 08:00:00	4.6	0.7	14.4	350	350	0.6	0	0	0.2	0	0	0	0	98.1	255	-5.9	99	12.77	12.75
2012-01-24 09:00:00	11.1	0.8	11.1	316	316	0.6	0	0	0.2	0	0	0	0	95.5	255	-6.1	98.7	12.83	12.71
2012-01-24 10:00:00	0.3	3	23.2	30	30	0.6	0	0	0.2	0	0	0.1	0	96.4	255	-5.7	98.4	13.73	12.99
2012-01-24 11:00:00	7.8	0.6	9.3	321	321	0.6	0	0	0.2	0	0	0	0	96.6	255	-4.8	98.6	14.18	14.14
2012-01-24 12:00:00	9.2	2.1	14.2	292	292	0.6	0	0	0	0	0	0	0	96.4	255	-4.7	98.7	14.18	14.15
2012-01-24 13:00:00	1.1	1.4	15.4	147	147	0.6	0	0	0	0	0	0	0	96.9	255	-4.3	98.8	14.18	14.17
2012-01-24 14:00:00	2.7	0.7	8.2	333	333	0.6	0	0	0	0	0	0	0	96.9	255	-2.9	98.4	14.16	14.14
2012-01-24 15:00:00	0.1	0.6	8.8	239	239	0.6	0	0	0	0	0	0	0	96.9	255	-3.6	98.8	14.19	14.17
2012-01-24 16:00:00	1.2	0.4	6	195	195	0.6	0	0	0	0	0	0	0	96.6	255	-4.2	98.9	14.24	14.21
2012-01-24 17:00:00	1.1	0.4	4.6	236	236	0.6	0	0	0	0	0	0	0	97.1	255	-4.3	99.6	14.21	13.63
2012-01-24 18:00:00	0.1	0.4	6.5	13	13	0.6	0	0	0	0	0	0	0	98.1	255	-5.1	99.5	13.32	13.16
2012-01-24 19:00:00	0.6	0.4	7.7	16	16	0.6	0	0	0	0	0	0	0	99.7	255	-5.3	99.4	13.11	13.07
2012-01-24 20:00:00	2	0.4	6.4	299	299	0.6	0	0	0	0	0	0	0	100.4	255	-5.2	99.5	13.05	13.03
2012-01-24 21:00:00	1	0.4	10	164	164	0.6	0	0	0	0	0	0	0	102.1	255	-5.2	99.5	13.01	12.99
2012-01-24 22:00:00	5.4	0.4	9.4	208	208	0.6	0	0	0	0	0	0	0	103	255	-5.2	99.5	12.98	12.95
2012-01-24 23:00:00	8.7	0.4	12.3	215	215	0.6	0	0	0	0	0	0	0.1	106.3	255	-5.3	99.4	12.95	12.93
2012-01-25 00:00:00	1.3	0.4	11.6	132	132	0.6	0	0	0	0	0	0	0	102.6	255	-5.1	99.5	12.93	12.9
2012-01-25 01:00:00	0	0.4	5.1	0	0	0.6	0	0	0	0	0	0	0	104.6	255	-5.1	99.5	12.9	12.88
2012-01-25 02:00:00	2.3	0.4	6.5	133	133	0.6	0	0	0	0	0	0	0	104.1	255	-5.2	99.5	12.88	12.86
2012-01-25 03:00:00	2.2	0.4	5.4	346	346	0.6	0	0	0	0	0	0	0	106	255	-5.1	99.5	12.85	12.82
2012-01-25 04:00:00	0	0.4	6.3	0	0	0.6	0	0	0	0	0	0	0	106.5	255	-5	99.5	12.82	12.8
2012-01-25 05:00:00	4.3	1.1	8	9	9	0.6	0	0	0	0	0	0	0	106.8	255	-4.6	99.8	12.8	12.77
2012-01-25 06:00:00	1.5	1.2	8.9	324	324	0.6	0	0	0	0	0	0	0	108	255	-3.2	100	12.79	12.77
2012-01-25 07:00:00	2.7	0.4	5	264	264	0.6	0	0	0	0	0	0	0	108.9	255	-3.3	100	12.78	12.73
2012-01-25 08:00:00	1.3	0.4	6	285	285	0.6	0	0	0	0	0	0	0	109	255	-3.1	100	12.78	12.76
2012-01-25 09:00:00	4.6	0.4	4.9	354	354	0.6	0	0	0	0	0	0	0	109.1	255	-2.9	100	12.84	12.77
2012-01-25 10:00:00	14.5	0.4	14.5	77	77	0.6	0	0	0	0	0	0	0	107.9	255	-2.3	100	13.61	13
2012-01-25 11:00:00	8.2	4.6	19.4	29	29	0.6	0	0	0	0	0	0	0	107.6	255	-1.4	99.9	14.12	14.09
2012-01-25 12:00:00	3	4.4	13.4	88	88	0.6	0	0	0	0	0	0	0	107.6	255	-1.2	99.8	14.12	14.09
2012-01-25 13:00:00	6.8	0.9	9.7	322	322	0.6	0	0	0	0	0	0	0	106.5	255	-0.2	99	14.09	14.07
2012-01-25 14:00:00	2.2	1.5	11	298	298	0.6	0	0	0	0	0	0	0	106.6	255	0.1	98.8	14.09	14.06
2012-01-25 15:00:00	6.6	1.5	9.4	340	340	0.6	0	0	0	0	0	0	0	106.2	255	0	99.6	14.13	14.02
2012-01-25 16:00:00	0	1.3	11	0	0	0.6	0	0	0	0	0	0	0	104.7	255	-0.4	100	14.18	14.15
2012-01-25 17:00:00	10.3	0.6	14.2	305	305	0.6	0	0	0	0	0	0	0	104	255	-1	100	14.12	13.55
2012-01-25 18:00:00	0	0.5	11.5	0	0	0.6	0	0	0	0	0	0	0	103.6	255	-2.1	100	13.31	13.16
2012-01-25 19:00:00	0	0.4	6.3	0	0	0.6	0	0	0	0	0	0	0	103.4	255	-2.4	100	13.12	13.08
2012-01-25 20:00:00	0	0.4	7.1	0	0	0.6	0	0	0	0	0	0	0	104	255	-2.5	100	13.06	13.04
2012-01-25 21:00:00	3.6	0.6	7.5	165	165	0.6	0	0	0	0	0	0	0	105.6	255	-2.8	100	13.03	13.01
2012-01-25 22:00:00	0	2.3	14.4	0	0	0.6	0	0	0	0	0	0	0	105.5	255	-2.9	100	13	12.83
2012-01-25 23:00:00	3.3	2.5	13.3	111	111	0.6	0	0	0	0	0	0	0	104.3	255	-3.2	100	12.97	12.95
2012-01-26 00:00:00	0	0.4	9.1	0	0	0.6	0	0	0	0	0	0	0	103.1	255	-2.9	100	12.94	12.93
2012-01-26 01:00:00	0	0.4	0	0	0	0.6	0	0	0	0	0	0	0	106.5	255	-3.2	100	12.92	12.89
2012-01-26 02:00:00	0	0.4	0	0	0	0.6	0	0	0	0	0	0	0	110.9	255	-2.9	100	12.89	12.69
2012-01-26 03:00:00	0	0.4	0	0	0	0.6	0	0	0	0	0	0	0	104.6	255	-3.1	100	12.87	12.86
2012-01-26 04:00:00	0	0.4	0	0	0	0.6	0	0	0	0	0	0	0	104.7	255	-3	100	12.85	12.82
2012-01-26 05:00:00	0	0.4	0	0	0	0.6	0	0	0	0	0	0	0	104.9	255	-3	100	12.82	12.8
2012-01-26 06:00:00	7.5	1	8.5	307	307	0.6	0	0	0	0	0	0	0	104.9	255	-2.8	100	12.8	12.78
2012-01-26 07:00:00	5.3	0.8	8.5	285	285	0.6	0	0	0	0	0	0	0	105.1	255	-2.7	100	12.79	12.63
2012-01-26 08:00:00	9.7	2.7	11.3	219	219	0.6	0	0	0	0	0	0	0	104.6	255	-3	100	12.78	12.76
2012-01-26 09:00:00	2.6	14.8	18	346	346	0.6	0	0	0	0	0	0	0	104.5	255	-2.5	99.6	13.55	12.8
2012-01-26 10:00:00	1.8	7.6	19.4	153	153	0.6	0	0	0	0	0	0	0	104.6	255	-0.9	97.7	14.09	14.04
2012-01-26 11:00:00	6.3	0.6	14	147	147	0.6	0	0	0	0	0	0	0	105	255	0	95.8	14.02	13.98
2012-01-26 12:00:00	7.3	2.4	15.5	258	258	0.6	0	0	0	0	0	0	0	105.2	255	0.5	95.3	13.98	13.96
2012-01-26 13:00:00	7.2	1.6	15.3	122	122	1.4	0.8	0.8	0.8	0.8	0.8	0	0	105.2	255	1.3	94.4	13.99	13.96
2012-01-26 14:00:00	3.6	2.6	8.1	299	299	2.2	1.6	1.6	1.6	0.8	0.8	0	0	105.3	255	1.8	92.1	13.97	13.96
2012-01-26 15:00:00	7.7	2.5	11.5	274	274	2.8	2.2	2.2	2.2	0.6	0.6	0	0	105.1	255	1.3	93.9	13.99	13.96
2012-01-26 16:00:00	8	0.7	9.3	276	276	3.6	3	3	3	0.8	0.8	0	0	104.9	255	0.8	95.5	14.05	14.03
2012-01-26 17:00:00	0.9	0.7	10	151	151	4.2	3.6	3.6	3.6	0.6	0.6	0	0	103.7	255	0.6	95.5	14.1	14.07
2012-01-26 18:00:00	5.1	0.6	5.5	221	221	4.4	3.8	3.8	3.8	0.2	0.2	0	0	104	255	-0.8	99.3	13.56	13.18
2012-01-26 19:00:00	12.6	0.9	12.6	322	322	4.4	0	3	3.8	0	0	0	0	103.5	255	-2.3	100	13.13	13.09
2012-01-26 20:00:00	3.4	5	17.2	259	259	4.4	0	2.2	3.8	0	0	0	0	103.6	255	-2.5	100	13.06	13.03
2012-01-26 21:00:00	0.9	0.4	5.9	216	216	4.4	0	1.6	3.8	0	0	0	0	103.1	255	-2.6	100	13.03	13
2012-01-26 22:00:00	4	0.8	5.6	278	278	4.4	0	0.8	3.8	0	0	0	0	103.1	255	-2.6	100	13	12.96
2012-01-26 23:00:00	6.6	0.6	9.9	283	283	4.4	0	0.2	3.8	0	0	0	0	103.1	255	-2.4	100	12.97	12.95
2012-01-27 00:00:00	2.9	1	12.7	141	141	4.4	0	0	3.8	0	0	0	0	103	255	-2.5	100	12.95	12.93
2012-01-27 01:00:00	2.7	0.5	7.6	151	151	4.4	0	0	3.8	0	0	0	0	103	255	-2.5	100	12.93	12.91
2012-01-27 02:00:00	0.2	0.5	6.8	113	113	4.4	0	0	3.8	0	0	0	0	102.9	255	-2.5	100	12.91	12.87
2012-01-27 03:00:00	0.6	0.4	4.3	232	232	4.4	0	0	3.8	0	0	0	0	102.8	255	-2.4	100	12.89	12.88
2012-01-27 04:00:00	2.6	0.4	6.3	254	254	4.4	0	0	3.8	0	0	0	0	102.8	255	-2.5	100	12.87	12.86
2012-01-27 05:00:00	4.5	0.4	6.7	114	114	4.4	0	0	3.8	0	0	0	0	102.8	255	-2.7	100	12.85	12.81
2012-01-27 06:00:00	3.2	0.4	6.7	182	182	4.4	0	0	3.8	0	0	0	0	102.9	255	-2.7	100	12.83	12.82
2012-01-27 07:00:00	5.4	0.4	5.7	274	274	4.4	0	0	3.8	0	0	0	0	102.8	255	-2.5	100	12.82	12.8
2012-01-27 08:00:00	2	0.8	7.7	90	90	4.4	0	0	3.8	0	0	0	0	102.9	255	-2.4	100	12.8	12.76
2012-01-27 09:00:00	2.6	0.8	6.8	255	255	4.4	0	0	3.8	0	0	0	0	102.8	255	-2.5	100	12.92	12.76
2012-01-27 10:00:00	5.4	0.5	8.2	199	199	4.4	0	0	3.8	0	0	0	0	102.9	255	-2.4	100	13.86	13.27
2012-01-27 11:00:00	4.6	2.3	10.3	203	203	4.4	0	0	3.8	0	0	0	0	103	255	-2.4	99.9	14.13	14.11
2012-01-27 12:00:00	0	1.1	8	0	0	4.4	0	0	3.8	0	0	0	0	103.2	255	-1.7	99.7	14.1	14.05
2012-01-27 13:00:00	3.5	0.4	6.5	92	92	4.4	0	0	3	0	0	0	0	103.2	255	-1.4	99.6	14.11	14.09
2012-01-27 14:00:00	6.1	1	10.3	204	204	4.4	0	0	2.2	0	0	0	0.2	102	255	-1.8	99.9	14.15	14.11
2012-01-27 15:00:00	0.8	0.4	7.1	291	291	4.4	0	0	1.6	0	0	0	0	100.4	255	-1.7	99.8	14.17	14.14
2012-01-27 16:00:00	7.3	1.1	9.9	279	279	4.4	0	0	0.8	0	0	0	0	100.6	255	-2.1	99.9	14.2	14.15
2012-01-27 17:00:00	3	0.8	9.5	297	297	4.4	0	0	0.2	0	0	0	0	100.2	255	-2.5	100	14.24	14.22
2012-01-27 18:00:00	1.4	0.4	5.9	83	83	4.4	0	0	0	0	0	0	0	100.6	255	-2.7	100	13.38	13.16
2012-01-27 19:00:00	1.8	0.4	6.4	202	202	4.4	0	0	0	0	0	0	0	102	255	-2.9	100	13.11	13.07
2012-01-27 20:00:00	4.4	0.4	14.4	273	273	4.4	0	0	0	0	0	0	0.1	102.8	255	-3.1	100	13.05	13.03
2012-01-27 21:00:00	4.4	0.4	12.3	304	304	4.4	0	0	0	0	0	0	0	100.7	255	-3.3	100	13.02	13
2012-01-27 22:00:00	8.1	0.8	16.8	296	296	4.4	0	0	0	0	0	0.2	0.2	109.6	255	-3.6	100	12.99	12.97
2012-01-27 23:00:00	1.5	0.6	14.3	7	7	4.4	0	0	0	0	0	0	0.1	102.2	255	-4.1	100	12.96	12.94
2012-01-28 00:00:00	2.2	0.4	5.5	292	292	4.4	0	0	0	0	0	0	0	106.3	255	-4.5	100	12.93	12.92
2012-01-28 01:00:00	14.2	1.1	24.7	307	307	4.4	0	0	0	0	0	0.3	0.8	104.5	255	-5.6	99.5	12.91	12.89
2012-01-28 02:00:00	13.4	0.6	18.4	303	303	4.4	0	0	0	0	0	0.5	1.5	103.1	255	-6.4	99.1	12.88	12.86
2012-01-28 03:00:00	11.7	1	19	300	300	4.4	0	0	0	0	0	0.8	1.5	103.5	255	-6.5	99.1	12.85	12.83
2012-01-28 04:00:00	4.2	0.4	12.5	309	309	4.4	0	0	0	0	0	0	0.3	101.6	255	-6.5	99	12.82	12.8
2012-01-28 05:00:00	2.5	0.4	5.5	294	294	4.4	0	0	0	0	0	0	0	103.1	255	-6.6	99	12.8	12.77
2012-01-28 06:00:00	1.6	0.4	4.5	112	112	4.4	0	0	0	0	0	0	0	105.2	255	-6.7	99	12.78	12.76
2012-01-28 07:00:00	0	0.4	4	0	0	4.4	0	0	0	0	0	0	0	104.9	255	-6.6	99	12.77	12.75
2012-01-28 08:00:00	2.7	0.4	3.9	91	91	4.4	0	0	0	0	0	0	0	103.6	255	-6.6	99	12.76	12.74
2012-01-28 09:00:00	3.4	0.4	5	61	61	4.4	0	0	0	0	0	0	0	107.5	255	-6.6	98.9	12.94	12.74
2012-01-28 10:00:00	2.5	0.4	4.9	125	125	4.4	0	0	0	0	0	0	0	105.4	255	-6.5	98.8	14.09	13.47
2012-01-28 11:00:00	0.9	0.4	4.3	77	77	4.4	0	0	0	0	0	0	0	105.7	255	-5.4	98.1	14.19	14.16
2012-01-28 12:00:00	2.4	0.4	5.9	152	152	4.4	0	0	0	0	0	0	0	105.4	255	-4.8	97.4	14.15	14.14
2012-01-28 13:00:00	0	0.4	6.2	0	0	4.4	0	0	0	0	0	0	0	105.4	255	-4.1	97.8	14.15	14.13
2012-01-28 14:00:00	0	0.4	5.1	0	0	4.4	0	0	0	0	0	0	0	103.9	255	-3.3	98.9	14.15	14.13
2012-01-28 15:00:00	1.8	0.8	8.1	354	354	4.4	0	0	0	0	0	0	0	104.5	255	-5.3	98.5	14.21	14.17
2012-01-28 16:00:00	4.4	0.5	10.3	318	318	4.4	0	0	0	0	0	0	0	105	255	-6.1	98.4	14.26	14.24
2012-01-28 17:00:00	1.3	0.4	4.8	339	339	4.4	0	0	0	0	0	0	0	104.5	255	-6.1	98.7	14.29	14.27
2012-01-28 18:00:00	7.7	0.5	8.7	75	75	4.4	0	0	0	0	0	0	0	103.6	255	-6.2	98.8	13.71	13.21
2012-01-28 19:00:00	0	9.1	14.5	0	0	4.4	0	0	0	0	0	2.6	0	105	255	-6.9	98.8	13.13	13.08
2012-01-28 20:00:00	0	0.4	7.1	0	0	4.4	0	0	0	0	0	0	0	105.8	255	-7	98.8	13.05	12.99
2012-01-28 21:00:00	3	0.9	7.2	311	311	4.4	0	0	0	0	0	0	0	104.2	255	-6.9	98.8	13.01	12.98
2012-01-28 22:00:00	0	0.5	3.3	0	0	4.4	0	0	0	0	0	0	0	104.7	255	-6.9	98.8	12.97	12.95
2012-01-28 23:00:00	0	0.4	4.6	0	0	4.4	0	0	0	0	0	0	0	105.3	255	-7	98.8	12.95	12.92
2012-01-29 00:00:00	0	0.4	0	0	0	4.4	0	0	0	0	0	0	0	105.1	255	-7.2	98.7	12.92	12.9
2012-01-29 01:00:00	8.5	5	12	90	90	4.4	0	0	0	0	0	0	0	104.8	255	-7.3	98.6	12.89	12.88
2012-01-29 02:00:00	0	13.6	12	0	0	4.4	0	0	0	0	0	0	0	105.6	255	-7.3	98.6	12.87	12.84
2012-01-29 03:00:00	10.4	13.1	13.6	89	89	4.4	0	0	0	0	0	0	0	108.9	255	-7.2	98.6	12.84	12.82
2012-01-29 04:00:00	0	1.2	8.7	0	0	4.4	0	0	0	0	0	0	0	104.9	255	-7.2	98.7	12.81	12.77
2012-01-29 05:00:00	1.4	7.7	13.3	355	355	4.4	0	0	0	0	0	0	0	105.6	255	-7.2	98.6	12.78	12.77
2012-01-29 06:00:00	0	8.9	15.8	0	0	4.4	0	0	0	0	0	0	0	109.8	255	-7.2	98.7	12.77	12.75
2012-01-29 07:00:00	8.4	16.6	15.4	102	102	4.4	0	0	0	0	0	0	0	120.2	255	-7.4	98.7	12.75	12.73
2012-01-29 08:00:00	6.8	22	17.8	99	99	4.4	0	0	0	0	0	0	0	127	255	-7.4	98.7	12.75	12.72
2012-01-29 09:00:00	4.5	16.5	16.6	132	132	4.4	0	0	0	0	0	0	0	120.3	255	-7.4	98.6	12.91	12.73
2012-01-29 10:00:00	3.2	13.4	10.6	87	87	4.4	0	0	0	0	0	0	0	117.4	255	-7.1	98.3	13.98	13.32
2012-01-29 11:00:00	2.7	3.7	9.8	129	129	4.4	0	0	0	0	0	0	0	120.9	255	-6.5	97.8	14.21	14.18
2012-01-29 12:00:00	0	3.5	12.2	0	0	4.4	0	0	0	0	0	0	0	127.9	255	-5	96.8	14.16	14.13
2012-01-29 13:00:00	0	1	8.2	0	0	4.4	0	0	0	0	0	0	0	110.6	255	-3.7	97.6	14.14	14.12
2012-01-29 14:00:00	0	4.7	10.8	0	0	4.4	0	0	0	0	0	0.2	0	114.2	255	-4.2	97.2	14.13	14.11
2012-01-29 15:00:00	0	4.8	10.6	0	0	4.4	0	0	0	0	0	0	0	107.3	255	-5.5	97.1	14.18	14.14
2012-01-29 16:00:00	0	0.4	0.1	0	0	4.4	0	0	0	0	0	0	0	113.8	255	-4.6	98.5	14.22	14.2
2012-01-29 17:00:00	1.8	15.8	15.5	293	293	4.4	0	0	0	0	0	5.6	0	107.2	255	-6.3	98.2	14.27	14.23
2012-01-29 18:00:00	0.3	3.6	17.7	307	307	4.4	0	0	0	0	0	0	0	106.6	255	-7.2	98.7	13.79	13.23
2012-01-29 19:00:00	7.9	3.7	18.2	113	113	4.4	0	0	0	0	0	0	0	116.5	255	-7.3	98.8	13.13	13.07
2012-01-29 20:00:00	2.7	0.7	12.6	358	358	4.4	0	0	0	0	0	0	0	123.2	255	-7.5	99	13.05	13.01
2012-01-29 21:00:00	8.2	0.6	10	94	94	4.4	0	0	0	0	0	0	0	156.6	255	-8.1	98.9	13	12.97
2012-01-29 22:00:00	14.1	1.4	16.3	103	103	4.4	0	0	0	0	0	0	0	148	255	-8.4	98.5	12.96	12.94
2012-01-29 23:00:00	4	4.6	20.9	123	123	4.4	0	0	0	0	0	0	0	120.6	255	-8.4	98.2	12.93	12.92
2012-01-30 00:00:00	13.4	4.8	22.3	116	116	4.4	0	0	0	0	0	0	0	107.1	255	-8.4	98.3	12.91	12.85
2012-01-30 01:00:00	0.8	5.1	20.8	27	27	4.4	0	0	0	0	0	0	0	107.7	255	-8.3	98.4	12.89	12.86
2012-01-30 02:00:00	10.7	2.2	17.8	111	111	4.4	0	0	0	0	0	0	0	107.6	255	-8.4	98.2	12.86	12.84
2012-01-30 03:00:00	8.5	3.3	15.5	126	126	4.4	0	0	0	0	0	0	0	107.1	255	-8.4	98.1	12.84	12.82
2012-01-30 04:00:00	6.9	1.7	14.4	108	108	4.4	0	0	0	0	0	0	0	103.5	255	-8.5	98.2	12.8	12.78
2012-01-30 05:00:00	5.1	0.6	7.2	112	112	4.4	0	0	0	0	0	0	0	103.2	255	-8.7	98.4	12.77	12.75
2012-01-30 06:00:00	4.6	1.1	6.8	121	121	4.4	0	0	0	0	0	0	0	102.1	255	-9.4	98.1	12.75	12.72
2012-01-30 07:00:00	0	0.8	10.6	0	0	4.4	0	0	0	0	0	0	0	100.4	255	-9.9	97.4	12.73	12.71
2012-01-30 08:00:00	0	1.8	10.4	0	0	4.4	0	0	0	0	0	0	0	100.2	255	-9.8	97.4	12.72	12.7
2012-01-30 09:00:00	0.8	0.6	4.7	165	165	4.4	0	0	0	0	0	0	0	100.6	255	-9.3	97.2	12.92	12.72
2012-01-30 10:00:00	3.1	0.4	6.7	185	185	4.4	0	0	0	0	0	0	0	101.6	255	-8.9	97	13.94	13.29
2012-01-30 11:00:00	0.1	0.5	8	107	107	4.4	0	0	0	0	0	0	0	102.2	255	-7.7	96.3	14.23	14.19
2012-01-30 12:00:00	1.1	0.4	5.8	54	54	4.4	0	0	0	0	0	0	0	102.7	255	-6.4	96.3	14.19	14.15
2012-01-30 13:00:00	0	0.4	6.7	0	0	4.4	0	0	0	0	0	0	0	102.5	255	-6.5	96.8	14.19	14.17
2012-01-30 14:00:00	1.8	0.4	4.9	288	288	4.4	0	0	0	0	0	0	0	103.5	255	-5	98.2	14.18	14.17
2012-01-30 15:00:00	3.4	0.4	5	275	275	4.4	0	0	0	0	0	0	0	103.6	255	-5.6	98.3	14.2	14.18
2012-01-30 16:00:00	4.4	0.4	6.9	100	100	4.4	0	0	0	0	0	0	0	103.9	255	-6	98.5	14.24	14.22
2012-01-30 17:00:00	3	0.4	6.1	282	282	4.4	0	0	0	0	0	0	0	104.3	255	-6.5	97.9	14.26	14.25
2012-01-30 18:00:00	2.9	0.4	5.6	321	321	4.4	0	0	0	0	0	0	0	104.6	255	-7.2	98.3	13.83	13.27
2012-01-30 19:00:00	2.8	0.4	6.2	300	300	4.4	0	0	0	0	0	0	0	104.4	255	-8.1	98.2	13.15	13.08
2012-01-30 20:00:00	6.2	0.4	8.2	124	124	4.4	0	0	0	0	0	0	0	104	255	-8.3	98	13.06	13.03
2012-01-30 21:00:00	4.8	0.4	11.9	214	214	4.4	0	0	0	0	0	0	0	103.6	255	-8.4	97.9	13.01	12.99
2012-01-30 22:00:00	1.1	0.4	7.5	299	299	4.4	0	0	0	0	0	0	0	103.3	255	-8.5	97.9	12.97	12.96
2012-01-30 23:00:00	4.5	0.4	10.6	258	258	4.4	0	0	0	0	0	0	0	103.2	255	-8.8	97.7	12.94	12.92
2012-01-31 00:00:00	4.9	0.6	12.7	253	253	4.4	0	0	0	0	0	0	0	103	255	-8.9	97.7	12.91	12.89
2012-01-31 01:00:00	8.8	0.6	11.8	289	289	4.4	0	0	0	0	0	0	0	103	255	-8.9	97.7	12.89	12.87
2012-01-31 02:00:00	5.4	2.8	14.2	205	205	4.4	0	0	0	0	0	0	0	104.4	255	-8.7	97.7	12.86	12.85
2012-01-31 03:00:00	5.8	1.1	13.9	292	292	4.4	0	0	0	0	0	0.1	0.1	111	255	-8.8	97.7	12.83	12.52
2012-01-31 04:00:00	1.9	0.7	12.6	235	235	4.4	0	0	0	0	0	0.1	0.2	105	255	-8.8	97.7	12.8	12.77
2012-01-31 05:00:00	3.2	0.5	13.4	182	182	4.4	0	0	0	0	0	0.1	0.2	106.3	255	-8.7	97.7	12.77	12.74
2012-01-31 06:00:00	3.4	0.5	10.4	118	118	4.4	0	0	0	0	0	0	0.1	111.8	255	-8.7	97.7	12.75	12.74
2012-01-31 07:00:00	1.8	0.5	12.5	254	254	4.4	0	0	0	0	0	0	0	110.5	255	-8.8	97.6	12.74	12.67
2012-01-31 08:00:00	3.7	0.4	9.6	146	146	4.4	0	0	0	0	0	0	0	111.9	255	-9	97.6	12.73	12.49
2012-01-31 09:00:00	2.7	0.4	8	119	119	4.4	0	0	0	0	0	0	0	113.3	255	-9	97.5	12.81	12.71
2012-01-31 10:00:00	12.5	0.5	17.8	333	333	4.4	0	0	0	0	0	0.1	0.1	114.6	255	-8.8	97.4	13.6	13.02
2012-01-31 11:00:00	8.5	7.2	24.6	320	320	4.4	0	0	0	0	0	0.4	1.1	119	255	-9.6	96.7	14.27	14.26
2012-01-31 12:00:00	5.8	0.4	15.8	256	256	4.4	0	0	0	0	0	0	0	117.9	255	-9.2	96.9	14.27	14.26
2012-01-31 13:00:00	0	0.4	10.4	0	0	4.4	0	0	0	0	0	0	0	114.4	255	-8.5	97	14.26	14.24
2012-01-31 14:00:00	2.6	0.4	8.4	226	226	4.4	0	0	0	0	0	0	0	116.9	255	-7.2	98	14.24	14.21
2012-01-31 15:00:00	7.7	0.4	12.1	253	253	4.4	0	0	0	0	0	0	0	117	255	-7.3	98	14.24	14.22
2012-01-31 16:00:00	2.5	0.4	10.9	310	310	4.4	0	0	0	0	0	0	0	121.9	255	-8.6	97.6	14.28	14.25
2012-01-31 17:00:00	8.2	0.4	9.7	322	322	4.4	0	0	0	0	0	0	0	116.4	255	-8.8	97.7	14.31	13.92
2012-01-31 18:00:00	4.6	0.4	12.2	321	321	4.4	0	0	0	0	0	0	0	117.5	255	-9.9	97.6	13.6	13.3
2012-01-31 19:00:00	0.1	0.4	10.7	309	309	4.4	0	0	0	0	0	0	0	117.8	255	-10.4	96.9	13.16	13.08
2012-01-31 20:00:00	0.1	0.4	0.1	323	323	4.4	0	0	0	0	0	0	0	117.8	255	-10.6	96.8	13.05	13.01
2012-01-31 21:00:00	0.1	0.4	11.1	6	6	4.4	0	0	0	0	0	0	0	117.1	255	-11	96.6	13	12.97
2012-01-31 22:00:00	0.1	0.4	0.1	300	300	4.4	0	0	0	0	0	0	0	116.5	255	-11.2	96.3	12.96	12.93
2012-01-31 23:00:00	0.1	0.4	8.1	58	58	4.4	0	0	0	0	0	0	0	116.1	255	-11	96.3	12.92	12.9
2012-02-01 00:00:00	0.1	0.4	7.8	322	322	4.4	0	0	0	0	0	0	0	115.7	255	-10.9	96.4	12.9	12.88
2012-02-01 01:00:00	0.1	0.4	7.3	317	317	4.4	0	0	0	0	0	0	0	115.5	255	-11	96.4	12.87	12.84
2012-02-01 02:00:00	0	0.4	11.9	0	0	4.4	0	0	0	0	0	0	0	114.7	255	-11.2	96.3	12.84	12.82
2012-02-01 03:00:00	0	0.5	9.2	0	0	4.4	0	0	0	0	0	0	0	114.6	255	-11.5	96	12.81	12.79
2012-02-01 04:00:00	6.7	0.4	9.8	96	96	4.4	0	0	0	0	0	0	0	113.5	255	-11.7	95.9	12.77	12.75
2012-02-01 05:00:00	0.1	0.4	13.7	318	318	4.4	0	0	0	0	0	0	0	113.3	255	-11.9	95.7	12.74	12.71
2012-02-01 06:00:00	10.2	0.5	17.2	15	15	4.4	0	0	0	0	0	0	0	113.7	255	-12.4	95.6	12.71	12.69
2012-02-01 07:00:00	3.3	1	22.3	85	85	4.4	0	0	0	0	0	0	0	114.5	255	-12.6	95.4	12.7	12.65
2012-02-01 08:00:00	0.1	0.5	23.3	229	229	4.4	0	0	0	0	0	0	0	120.9	255	-12.8	95.3	12.69	12.66
2012-02-01 09:00:00	0.1	0.4	23.2	129	129	4.4	0	0	0	0	0	0	0	115.7	255	-12.6	95.3	12.79	12.67
2012-02-01 10:00:00	0	0.4	15.7	0	0	4.4	0	0	0	0	0	0	0	115.6	255	-12.3	94.9	13.81	12.98
2012-02-01 11:00:00	1.2	0.4	11.8	51	51	4.4	0	0	0	0	0	0	0	116.7	255	-10.2	95.1	14.25	14.16
2012-02-01 12:00:00	0	0.4	14.7	0	0	4.4	0	0	0	0	0	0	0	117	255	-9.2	94.5	14.22	14.18
2012-02-01 13:00:00	0.7	0.8	10.5	311	311	4.4	0	0	0	0	0	0	0	118.5	255	-4.8	95.5	14.15	14.1
2012-02-01 14:00:00	0	0.4	9.6	0	0	4.4	0	0	0	0	0	0	0	115.4	255	-5.1	98.5	14.13	14.01
2012-02-01 15:00:00	5.4	0.5	7.6	135	135	4.4	0	0	0	0	0	0	0	115.7	255	-6	98.8	14.15	14.11
2012-02-01 16:00:00	0	0.4	6.5	0	0	4.4	0	0	0	0	0	0	0	115.6	255	-7.8	97.5	14.2	14.18
2012-02-01 17:00:00	0	0.4	5.4	0	0	4.4	0	0	0	0	0	0	0	115.3	255	-8.2	98.8	14.27	14.23
2012-02-01 18:00:00	0	0.4	4.9	0	0	4.4	0	0	0	0	0	0	0	114.8	255	-9.9	98.3	13.71	13.28
2012-02-01 19:00:00	0	0.4	6.1	0	0	4.4	0	0	0	0	0	0	0	114.5	255	-11.4	97	13.15	13.07
2012-02-01 20:00:00	7	0.5	13.1	83	83	4.4	0	0	0	0	0	0	0	114.4	255	-12.1	95.9	13.05	13.02
2012-02-01 21:00:00	4.2	0.5	10.8	355	355	4.4	0	0	0	0	0	0	0	114.4	255	-12.3	95.6	13	12.98
2012-02-01 22:00:00	0	0.4	8.3	0	0	4.4	0	0	0	0	0	0	0	114	255	-12.5	95.5	12.96	12.93
2012-02-01 23:00:00	0	0.4	7.1	0	0	4.4	0	0	0	0	0	0	0	113.7	255	-12.7	95.4	12.92	12.91
2012-02-02 00:00:00	2	0.4	8.2	151	151	4.4	0	0	0	0	0	0	0	113.6	255	-13	95.3	12.89	12.88
2012-02-02 01:00:00	4.2	0.4	9	93	93	4.4	0	0	0	0	0	0	0	113.7	255	-13.2	95	12.87	12.82
2012-02-02 02:00:00	0	0.4	9	0	0	4.4	0	0	0	0	0	0	0	113.8	255	-13.3	94.9	12.84	12.81
2012-02-02 03:00:00	8.5	0.7	15.3	99	99	4.4	0	0	0	0	0	0	0	114.5	255	-13.4	94.9	12.81	12.77
2012-02-02 04:00:00	0	0.6	9.3	0	0	4.4	0	0	0	0	0	0	0	114.6	255	-13.8	94.8	12.77	12.74
2012-02-02 05:00:00	2.9	0.4	6.7	161	161	4.4	0	0	0	0	0	0	0	114.7	255	-13.8	94.6	12.73	12.71
2012-02-02 06:00:00	0.6	0.8	9.2	15	15	4.4	0	0	0	0	0	0	0	113.4	255	-14	94.6	12.7	12.69
2012-02-02 07:00:00	3.7	0.4	6.8	105	105	4.4	0	0	0	0	0	0	0	113.3	255	-14.1	94.5	12.69	12.67
2012-02-02 08:00:00	5.1	0.4	7.6	104	104	4.4	0	0	0	0	0	0	0	114.2	255	-13.3	94.9	12.67	12.57
2012-02-02 09:00:00	3.7	0.5	6.9	68	68	4.4	0	0	0	0	0	0	0	114.2	255	-12.7	95	13.39	12.7
2012-02-02 10:00:00	3.2	0.4	5.4	77	77	4.4	0	0	0	0	0	0	0	114.2	255	-9.4	93.8	14.24	14.21
2012-02-02 11:00:00	6.4	0.4	10.6	73	73	4.4	0	0	0	0	0	0	0	113.7	255	-9.5	91.6	14.19	14.17
2012-02-02 12:00:00	0.8	0.8	18.2	141	141	4.4	0	0	0	0	0	0	0	113.7	255	-10.3	93.1	14.2	14.18
2012-02-02 13:00:00	0	0.6	12.5	0	0	4.4	0	0	0	0	0	0	0	113.9	255	-5.8	94.2	14.16	14.1
2012-02-02 14:00:00	0	0.6	5.7	0	0	4.4	0	0	0	0	0	0	0	114	255	-1.8	97.8	14.1	14.08
2012-02-02 15:00:00	2.8	0.5	10.3	133	133	4.4	0	0	0	0	0	0	0	113.9	255	-7.4	96.8	14.17	14
2012-02-02 16:00:00	0.7	0.5	11.5	92	92	4.4	0	0	0	0	0	0	0	113.2	255	-8.3	95.2	14.19	14.17
2012-02-02 17:00:00	1.8	0.6	16	70	70	4.4	0	0	0	0	0	0	0	112.5	255	-9.7	94.7	14.23	14.13
2012-02-02 18:00:00	4.3	0.4	15	102	102	4.4	0	0	0	0	0	0	0	110.8	255	-10.9	95.7	13.85	13.27
2012-02-02 19:00:00	5.3	0.4	11.4	111	111	4.4	0	0	0	0	0	0	0	110.1	255	-12	95.9	13.15	13.07
2012-02-02 20:00:00	0	0.4	7.8	0	0	4.4	0	0	0	0	0	0	0	111	255	-12.9	95.9	13.05	13.01
2012-02-02 21:00:00	2.3	0.4	5.9	60	60	4.4	0	0	0	0	0	0	0	111.2	255	-13.9	95	12.99	12.95
2012-02-02 22:00:00	2.1	0.4	5.8	338	338	4.4	0	0	0	0	0	0	0	111.1	255	-14.6	94.3	12.94	12.91
2012-02-02 23:00:00	5.5	0.4	9.1	111	111	4.4	0	0	0	0	0	0	0	110.9	255	-15.1	94	12.91	12.88
2012-02-03 00:00:00	1.3	0.4	9.2	298	298	4.4	0	0	0	0	0	0	0	110.8	255	-15.1	93.8	12.88	12.85
2012-02-03 01:00:00	0	0.4	11.9	0	0	4.4	0	0	0	0	0	0	0	110.5	255	-15.2	93.8	12.85	12.84
2012-02-03 02:00:00	6.3	0.4	12.2	65	65	4.4	0	0	0	0	0	0	0	110.4	255	-15	93.8	12.83	12.8
2012-02-03 03:00:00	0	0.4	13.7	0	0	4.4	0	0	0	0	0	0	0	109.4	255	-15.3	93.9	12.79	12.74
2012-02-03 04:00:00	4.7	0.4	11.9	75	75	4.4	0	0	0	0	0	0	0	107.8	255	-15.9	93.6	12.75	12.73
2012-02-03 05:00:00	1.2	0.4	6.4	222	222	4.4	0	0	0	0	0	0	0	106.9	255	-16.1	93.3	12.71	12.67
2012-02-03 06:00:00	0	0.4	4.9	0	0	4.4	0	0	0	0	0	0	0	106.9	255	-16.3	93.3	12.68	12.66
2012-02-03 07:00:00	1.4	0.4	10.2	105	105	4.4	0	0	0	0	0	0	0	107	255	-16.7	93	12.66	12.64
2012-02-03 08:00:00	3.5	0.4	7.3	115	115	4.4	0	0	0	0	0	0	0	107.3	255	-16.9	92.7	12.65	12.63
2012-02-03 09:00:00	3.1	0.4	6.2	114	114	4.4	0	0	0	0	0	0	0	107.6	255	-16.8	92.2	12.94	12.65
2012-02-03 10:00:00	0	0.5	14.5	0	0	4.4	0	0	0	0	0	0	0	106.9	255	-16.4	92	14.14	13.56
2012-02-03 11:00:00	2.7	0.4	6.7	127	127	4.4	0	0	0	0	0	0	0	106.6	255	-14.1	92	14.3	14.28
2012-02-03 12:00:00	7	0.6	16.7	44	44	4.4	0	0	0	0	0	0	0	106.7	255	-13.3	92	14.28	14.25
2012-02-03 13:00:00	4.5	0.4	14.1	99	99	4.4	0	0	0	0	0	0.2	0	108.4	255	-10.7	90.4	14.23	14.18
2012-02-03 14:00:00	4.4	0.5	7.1	248	248	4.4	0	0	0	0	0	0	0	108.7	255	-7.9	96	14.21	14.19
2012-02-03 15:00:00	2.5	0.8	21.5	58	58	4.4	0	0	0	0	0	0	0	109.6	255	-12.2	91.8	14.23	14.19
2012-02-03 16:00:00	0	0.5	22.2	0	0	4.4	0	0	0	0	0	0	0	108.2	255	-16.1	91.4	14.32	14.28
2012-02-03 17:00:00	0.1	0.4	18	283	283	4.4	0	0	0	0	0	0	0	109.3	255	-15.7	91.9	14.35	14.33
2012-02-03 18:00:00	4.3	0.5	21.1	332	332	4.4	0	0	0	0	0	0	0	111	255	-18.1	91.5	14.04	13.54
2012-02-03 19:00:00	6.8	1.3	26.5	63	63	4.4	0	0	0	0	0	0	0	110.9	255	-18.9	91.6	13.29	13.09
2012-02-03 20:00:00	2.9	0.6	20.5	120	120	4.4	0	0	0	0	0	0	0	110.8	255	-19.4	91.2	13.04	12.99
2012-02-03 21:00:00	1.3	0.4	15.4	89	89	4.4	0	0	0	0	0	0	0	110.4	255	-20.2	91.2	12.96	12.92
2012-02-03 22:00:00	0.1	0.4	17.7	254	254	4.4	0	0	0	0	0	0	0	110.4	255	-20	90.7	12.9	12.87
2012-02-03 23:00:00	0	0.4	18.1	0	0	4.4	0	0	0	0	0	0	0	110.3	255	-20.5	90.6	12.86	12.82
2012-02-04 00:00:00	4.2	0.4	18.9	121	121	4.4	0	0	0	0	0	0	0	110	255	-20.7	90.6	12.83	12.8
2012-02-04 01:00:00	1	0.4	14.8	112	112	4.4	0	0	0	0	0	0	0	109.9	255	-21.1	90.5	12.79	12.77
2012-02-04 02:00:00	6.4	0.4	11.3	86	86	4.4	0	0	0	0	0	0	0	109.7	255	-20.8	90.3	12.75	12.72
2012-02-04 03:00:00	4.9	0.4	10.1	36	36	4.4	0	0	0	0	0	0	0	109.2	255	-21.2	90.1	12.7	12.67
2012-02-04 04:00:00	0.9	0.4	19.4	219	219	4.4	0	0	0	0	0	0	0	109	255	-21.1	90.1	12.65	12.59
2012-02-04 05:00:00	2.7	0.4	18.4	129	129	4.4	0	0	0	0	0	0	0	108.7	255	-21.5	89.9	12.61	12.59
2012-02-04 06:00:00	0.8	0.4	9.8	174	174	4.4	0	0	0	0	0	0	0	108.5	255	-21.6	89.9	12.58	12.51
2012-02-04 07:00:00	1.8	0.4	8.8	153	153	4.4	0	0	0	0	0	0	0	108.4	255	-21.8	89.9	12.57	12.55
2012-02-04 08:00:00	0.1	0.4	9.8	143	143	4.4	0	0	0	0	0	0	0	108.1	255	-22	89.7	12.56	12.53
2012-02-04 09:00:00	1.8	0.4	7.4	8	8	4.4	0	0	0	0	0	0	0	108	255	-20.9	87.8	13.83	12.62
2012-02-04 10:00:00	0	0.4	13.1	0	0	4.4	0	0	0	0	0	0	0	108.2	255	-17.3	86.7	14.31	14.29
2012-02-04 11:00:00	5.1	0.4	10.7	141	141	4.4	0	0	0	0	0	0	0	108.2	255	-14.6	88.2	14.27	14.23
2012-02-04 12:00:00	1.9	0.4	9.4	101	101	4.4	0	0	0	0	0	0	0	108.5	255	-13.8	89	14.23	14.2
2012-02-04 13:00:00	5.4	0.5	17.8	255	255	4.4	0	0	0	0	0	0	0	108.4	255	-13.5	90.5	14.22	14.17
2012-02-04 14:00:00	2.2	0.4	6.9	260	260	4.4	0	0	0	0	0	0	0	108.4	255	-15.1	89.3	14.25	14.24
2012-02-04 15:00:00	0.5	0.4	7.2	360	360	4.4	0	0	0	0	0	0	0	108.2	255	-14.7	93.8	14.27	14.25
2012-02-04 16:00:00	3	0.4	5	308	308	4.4	0	0	0	0	0	0	0	108.1	255	-15.3	95	14.3	14.28
2012-02-04 17:00:00	0.1	0.4	3.5	21	21	4.4	0	0	0	0	0	0	0	107.6	255	-16.2	95.7	14.35	14.31
2012-02-04 18:00:00	0.1	0.4	0.1	324	324	4.4	0	0	0	0	0	0	0	107.5	255	-19.4	92.7	14.07	13.63
2012-02-04 19:00:00	0.1	0.4	0.1	17	17	4.4	0	0	0	0	0	0	0	107.2	255	-21	90.2	13.35	13.14
2012-02-04 20:00:00	0.1	0.4	0.1	137	137	4.4	0	0	0	0	0	0	0	106.9	255	-21.5	89.6	13.05	12.99
2012-02-04 21:00:00	0.1	0.4	0.1	259	259	4.4	0	0	0	0	0	0	0	106.6	255	-22	89.9	12.96	12.91
2012-02-04 22:00:00	0.1	0.4	0.1	33	33	4.4	0	0	0	0	0	0	0	106.6	255	-22.4	90	12.9	12.87
2012-02-04 23:00:00	0.1	0.4	0.1	93	93	4.4	0	0	0	0	0	0	0	106.5	255	-21.8	89.5	12.85	12.81
2012-02-05 00:00:00	0.1	0.4	0.1	48	48	4.4	0	0	0	0	0	0	0	106.3	255	-22	89.4	12.81	12.78
2012-02-05 01:00:00	0.1	0.4	1.1	86	86	4.4	0	0	0	0	0	0	0	106.2	255	-22	89.5	12.78	12.72
2012-02-05 02:00:00	0.1	0.4	0.1	100	100	4.4	0	0	0	0	0	0	0	106	255	-21.9	89.4	12.73	12.71
2012-02-05 03:00:00	0.1	0.4	0.1	107	107	4.4	0	0	0	0	0	0	0	106	255	-22	89.6	12.69	12.65
2012-02-05 04:00:00	0.1	0.4	0.1	324	324	4.4	0	0	0	0	0	0	0	106.3	255	-21.5	89.7	12.64	12.61
2012-02-05 05:00:00	0.1	0.4	0.1	355	355	4.4	0	0	0	0	0	0	0	106.4	255	-21.8	90.4	12.6	12.58
2012-02-05 06:00:00	0.1	0.4	0.7	25	25	4.4	0	0	0	0	0	0	0	106.4	255	-21	89.9	12.57	12.55
2012-02-05 07:00:00	0.1	0.4	0.1	149	149	4.4	0	0	0	0	0	0	0	106.8	255	-20	90	12.56	12.54
2012-02-05 08:00:00	0.1	0.4	0.1	241	241	4.4	0	0	0	0	0	0	0	107.3	255	-19.1	88.5	12.56	12.53
2012-02-05 09:00:00	2.4	0.4	6.6	348	348	4.4	0	0	0	0	0	0	0	107.4	255	-17.3	89.1	13.9	12.67
2012-02-05 10:00:00	5.4	0.4	10.1	135	135	4.4	0	0	0	0	0	0	0	107.8	255	-12.9	88.3	14.25	14.22
2012-02-05 11:00:00	7.1	0.4	10.3	107	107	4.4	0	0	0	0	0	0	0	108.3	255	-13.8	84.7	14.21	14.19
2012-02-05 12:00:00	7.1	0.4	14.2	140	140	4.4	0	0	0	0	0	0	0	108.7	255	-12.4	84.9	14.17	14.12
2012-02-05 13:00:00	4.4	1.1	9.6	120	120	4.4	0	0	0	0	0	0	0	109.1	255	-11.2	82.5	14.12	14.09
2012-02-05 14:00:00	2.9	1.9	10	90	90	4.4	0	0	0	0	0	0	0	109.3	255	-10.3	83.8	14.1	14.08
2012-02-05 15:00:00	1	1	10.9	126	126	4.4	0	0	0	0	0	0	0	109.5	255	-10.7	85.2	14.1	14.07
2012-02-05 16:00:00	2.5	0.4	6.1	128	128	4.4	0	0	0	0	0	0	0	109.1	255	-8.8	85.5	14.08	14.05
2012-02-05 17:00:00	1.6	4	9.3	75	75	4.4	0	0	0	0	0	0	0	108.9	255	-12	83.5	14.16	14.1
2012-02-05 18:00:00	1.7	0.7	7.7	139	139	4.4	0	0	0	0	0	0	0	108.5	255	-13.5	87.3	13.9	13.33
2012-02-05 19:00:00	3.9	1.1	8.2	84	84	4.4	0	0	0	0	0	0	0	108.2	255	-14.7	92.1	13.18	13.09
2012-02-05 20:00:00	6.8	1.4	11.8	266	266	4.4	0	0	0	0	0	0	0	108	255	-14.9	91.4	13.05	13.01
2012-02-05 21:00:00	2.9	0.4	12.3	328	328	4.4	0	0	0	0	0	0	0	108.3	255	-14.7	90.4	12.99	12.96
2012-02-05 22:00:00	4.8	0.4	9.2	303	303	4.4	0	0	0	0	0	0	0	108.2	255	-14.8	91.5	12.95	12.92
2012-02-05 23:00:00	4.7	0.4	9.9	171	171	4.4	0	0	0	0	0	0	0	107.8	255	-15.2	88.9	12.91	12.89
2012-02-06 00:00:00	2.8	0.4	15.3	355	355	4.4	0	0	0	0	0	0	0	107.9	255	-14.7	87.1	12.87	12.84
2012-02-06 01:00:00	4.3	0.4	16.1	290	290	4.4	0	0	0	0	0	0	0	108	255	-14	84.7	12.85	12.84
2012-02-06 02:00:00	4.7	0.4	14.4	311	311	4.4	0	0	0	0	0	0	0	107.7	255	-14.9	86.4	12.83	12.8
2012-02-06 03:00:00	6.8	0.4	12.7	343	343	4.4	0	0	0	0	0	0	0	107.7	255	-14.3	86.1	12.8	12.78
2012-02-06 04:00:00	5.8	0.4	10.8	231	231	4.4	0	0	0	0	0	0	0	107.6	255	-14.6	88	12.77	12.74
2012-02-06 05:00:00	14.3	0.4	14.3	308	308	4.4	0	0	0	0	0	0	0	107.3	255	-14.7	87.3	12.74	12.71
2012-02-06 06:00:00	10.9	0.4	17.8	297	297	4.4	0	0	0	0	0	0	0	106.9	255	-15.2	86.7	12.7	12.68
2012-02-06 07:00:00	3.9	0.5	18.2	112	112	4.4	0	0	0	0	0	0	0	106.7	255	-15.3	86	12.68	12.66
2012-02-06 08:00:00	6.5	0.9	25.6	334	334	4.4	0	0	0	0	0	0	0	107.2	255	-14.3	75.3	12.67	12.64
2012-02-06 09:00:00	8.2	1.3	23.6	343	343	4.4	0	0	0	0	0	0	0	107.5	255	-13.9	72.7	13.7	12.77
2012-02-06 10:00:00	16.1	3.5	28.3	48	48	4.4	0	0	0	0	0	0	0	107.8	255	-13.3	51.4	14.31	14.13
2012-02-06 11:00:00	8.7	7.2	27.3	36	36	4.4	0	0	0	0	0	0	0	108.1	255	-12.9	39.3	14.31	14.3
2012-02-06 12:00:00	4.7	1.5	27.9	290	290	4.4	0	0	0	0	0	0	0	108.1	255	-12.8	46.7	14.3	14.28
2012-02-06 13:00:00	0.8	1.3	31.6	337	337	4.4	0	0	0	0	0	0	0	108.4	255	-12.8	49.7	14.28	14.25
2012-02-06 14:00:00	8.9	1	21.2	253	253	4.4	0	0	0	0	0	0.1	0	108.1	255	-12.4	47.3	14.23	14.2
2012-02-06 15:00:00	8.1	0.4	12.1	204	204	4.4	0	0	0	0	0	0	0	107.6	255	-13.2	56	14.21	14.18
2012-02-06 16:00:00	4.9	0.4	15.2	201	201	4.4	0	0	0	0	0	0	0	107.7	255	-12.6	61.9	14.2	14.19
2012-02-06 17:00:00	9.7	0.4	15.9	175	175	4.4	0	0	0	0	0	0	0	107.7	255	-13	63.5	14.24	14.21
2012-02-06 18:00:00	4.9	0.5	16.6	260	260	4.4	0	0	0	0	0	0	0	107.4	255	-14.5	63.1	14	13.43
2012-02-06 19:00:00	13	0.4	20.1	347	347	4.4	0	0	0	0	0	0	0	107.1	255	-15.3	56.6	13.22	13.04
2012-02-06 20:00:00	7.5	1.5	24.2	92	92	4.4	0	0	0	0	0	0	0	107.1	255	-14.9	46.5	13.05	13.01
2012-02-06 21:00:00	10.1	0.4	16.4	258	258	4.4	0	0	0	0	0	0	0	106.8	255	-15.7	54.2	12.98	12.95
2012-02-06 22:00:00	10.4	0.4	20.9	254	254	4.4	0	0	0	0	0	0	0	106.4	255	-16.5	60.3	12.93	12.91
2012-02-06 23:00:00	4.2	0.6	20.3	251	251	4.4	0	0	0	0	0	0	0	106.1	255	-17.2	63	12.89	12.86
2012-02-07 00:00:00	4.3	0.4	14.9	273	273	4.4	0	0	0	0	0	0	0	106	255	-17.1	58.5	12.86	12.84
2012-02-07 01:00:00	9.3	0.4	13.5	319	319	4.4	0	0	0	0	0	0	0	105.9	255	-17.6	58.3	12.82	12.8
2012-02-07 02:00:00	9.2	0.7	18.7	21	21	4.4	0	0	0	0	0	0	0	106	255	-17	44.9	12.79	12.76
2012-02-07 03:00:00	9.6	0.6	17.6	274	274	4.4	0	0	0	0	0	0	0	105.5	255	-17.8	48.4	12.75	12.72
2012-02-07 04:00:00	15.1	0.4	15.8	293	293	4.4	0	0	0	0	0	0	0	105.2	255	-18.6	55.6	12.7	12.68
2012-02-07 05:00:00	2.3	0.4	13.8	94	94	4.4	0	0	0	0	0	0	0	105.1	255	-18.8	57.2	12.66	12.64
2012-02-07 06:00:00	3.7	0.6	26.6	76	76	4.4	0	0	0	0	0	0	0	105.1	255	-18.4	52.5	12.63	12.57
2012-02-07 07:00:00	6.6	0.4	9.7	72	72	4.4	0	0	0	0	0	0	0	105	255	-18.9	56.1	12.61	12.6
2012-02-07 08:00:00	3.2	0.4	9.2	302	302	4.4	0	0	0	0	0	0	0	105	255	-18.8	56.1	12.61	12.59
2012-02-07 09:00:00	3.6	0.4	8.7	66	66	4.4	0	0	0	0	0	0	0	105.1	255	-17.9	54.1	13.97	12.74
2012-02-07 10:00:00	1.3	0.4	10.2	294	294	4.4	0	0	0	0	0	0	0	105.1	255	-17.6	57.4	14.3	14.27
2012-02-07 11:00:00	5.4	0.6	12.8	135	135	4.4	0	0	0	0	0	0	0	105.2	255	-17.1	63.5	14.29	14.27
2012-02-07 12:00:00	1.7	0.4	9.8	86	86	4.4	0	0	0	0	0	0	0	105.5	255	-15.4	66.5	14.23	14.17
2012-02-07 13:00:00	0	0.5	10	0	0	4.4	0	0	0	0	0	0	0	105.7	255	-14.7	68.9	14.19	14.14
2012-02-07 14:00:00	2.7	0.4	11.8	9	9	4.4	0	0	0	0	0	0	0	105.8	255	-14.6	76.4	14.15	14.13
2012-02-07 15:00:00	2.5	1	17.7	182	182	4.4	0	0	0	0	0	0	0	106.1	255	-15	71.8	14.19	14.13
2012-02-07 16:00:00	3.1	0.4	14.9	109	109	4.4	0	0	0	0	0	0	0	106.1	255	-14.8	75.5	14.2	14.17
2012-02-07 17:00:00	5.8	0.4	9.4	104	104	4.4	0	0	0	0	0	0	0	105.9	255	-15.7	83.1	14.26	14.23
2012-02-07 18:00:00	5.2	0.4	11.1	110	110	4.4	0	0	0	0	0	0	0	105.6	255	-17	84.7	14.05	13.42
2012-02-07 19:00:00	13.7	0.4	16.2	96	96	4.4	0	0	0	0	0	0	0	105.3	255	-17.8	82.5	13.22	13.1
2012-02-07 20:00:00	12.1	0.4	18.2	119	119	4.4	0	0	0	0	0	0	0	105.7	255	-16.8	76.2	13.04	13
2012-02-07 21:00:00	8.7	3.4	30.6	99	99	4.4	0	0	0	0	0	0	0	106.1	255	-15.4	68.5	12.98	12.95
2012-02-07 22:00:00	13.2	3	25.3	126	126	4.4	0	0	0	0	0	0	0	106.5	255	-14.1	63.7	12.94	12.92
2012-02-07 23:00:00	19.9	1.1	24.8	93	93	4.4	0	0	0	0	0	0	0	106.7	255	-13.9	64.7	12.9	12.88
2012-02-08 00:00:00	7.2	3.6	25.1	118	118	4.4	0	0	0	0	0	0	0	107.4	255	-12.1	62.1	12.87	12.55
2012-02-08 01:00:00	3.1	0.5	19.6	114	114	4.4	0	0	0	0	0	0	0	107.5	255	-11.9	65.6	12.86	12.84
2012-02-08 02:00:00	6.9	0.4	14.2	76	76	4.4	0	0	0	0	0	0	0	108.5	255	-9.4	60.4	12.83	12.7
2012-02-08 03:00:00	5.2	0.4	11	17	17	4.4	0	0	0	0	0	0	0	108.8	255	-8.3	56.8	12.81	12.78
2012-02-08 04:00:00	11.4	0.8	16.9	281	281	4.4	0	0	0	0	0	0	0	109.2	255	-7	51.5	12.78	12.75
2012-02-08 05:00:00	9.9	0.5	12.8	269	269	4.4	0	0	0	0	0	0	0	109.5	255	-6.1	50.4	12.75	12.56
2012-02-08 06:00:00	2.4	0.4	13.9	186	186	4.4	0	0	0	0	0	0	0	109.6	255	-5.8	52.8	12.74	12.73
2012-02-08 07:00:00	7.5	0.4	9.6	103	103	4.4	0	0	0	0	0	0	0	109.7	255	-5.5	51.1	12.73	12.68
2012-02-08 08:00:00	3.9	0.4	9.5	299	299	4.4	0	0	0	0	0	0	0	109.8	255	-4.9	49.3	12.74	12.68
2012-02-08 09:00:00	3.4	0.4	13.9	120	120	4.4	0	0	0	0	0	0	0	109.7	255	-5.2	51	13.33	12.81
2012-02-08 10:00:00	2.3	0.5	14.8	117	117	4.4	0	0	0	0	0	0	0	110.2	255	-3.1	47	14.12	14.04
2012-02-08 11:00:00	0.8	0.4	9	0	0	4.4	0	0	0	0	0	0	0	110.4	255	-1.5	47.7	13.99	13.96
2012-02-08 12:00:00	8.2	0.6	11.5	113	113	4.4	0	0	0	0	0	0	0	110.3	255	-1.4	56.8	13.93	13.9
2012-02-08 13:00:00	3.4	0.7	10.1	107	107	4.6	0.2	0.2	0.2	0.2	0.2	0	0	110.5	255	-0.9	56.4	13.91	13.82
2012-02-08 14:00:00	3	1.5	9.8	63	63	5	0.6	0.6	0.6	0.4	0.4	0	0	110.7	255	-0.6	54.1	13.97	13.92
2012-02-08 15:00:00	3.9	0.9	6.6	82	82	5.4	1	1	1	0.4	0.4	0	0	110.9	255	0.4	51.2	13.96	13.94
2012-02-08 16:00:00	3.2	1	5.7	324	324	5.4	0	1	1	0	0	0	0	110.6	255	-0.3	51.2	13.97	13.93
2012-02-08 17:00:00	5	0.9	6.8	87	87	5.6	0.2	1.2	1.2	0.2	0.2	0	0	110.5	255	-0.6	56.4	14.04	13.99
2012-02-08 18:00:00	5.1	1	14.7	108	108	5.6	0	1.2	1.2	0	0	0	0	110.2	255	-2.6	57.9	13.77	13.21
2012-02-08 19:00:00	0.9	3.3	19.9	352	352	5.6	0	1	1.2	0	0	0	0	110	255	-3.3	55.5	13.15	13.09
2012-02-08 20:00:00	12.9	5.6	24	71	71	5.6	0	0.6	1.2	0	0	0	0	110	255	-3	51.6	13.07	13.04
2012-02-08 21:00:00	10.4	1.8	18.5	106	106	5.6	0	0.2	1.2	0	0	0	0	110	255	-2.7	47.9	13.02	12.99
2012-02-08 22:00:00	14.9	1.7	14.9	82	82	5.6	0	0.2	1.2	0	0	0	0	110	255	-3	48.7	12.99	12.97
2012-02-08 23:00:00	13.4	2.7	17.5	100	100	5.6	0	0	1.2	0	0	0	0	109.9	255	-2.9	45.9	12.96	12.94
2012-02-09 00:00:00	10.7	2.7	16	77	77	5.6	0	0	1.2	0	0	0	0	110	255	-2.8	43.8	12.93	12.89
2012-02-09 01:00:00	3.2	1.1	17	85	85	5.6	0	0	1.2	0	0	0	0	110	255	-2.6	41.7	12.91	12.89
2012-02-09 02:00:00	6.6	0.4	9.4	20	20	5.6	0	0	1.2	0	0	0	0	109.9	255	-3.4	44.6	12.89	12.87
2012-02-09 03:00:00	9.9	1.2	13.4	98	98	5.6	0	0	1.2	0	0	0	0	109.5	255	-3.7	45	12.87	12.85
2012-02-09 04:00:00	6.5	2.7	17.2	87	87	5.6	0	0	1.2	0	0	0	0	109.5	255	-3.7	43.4	12.85	12.83
2012-02-09 05:00:00	8.2	0.4	10.5	89	89	5.6	0	0	1.2	0	0	0	0	109.4	255	-4	45.3	12.84	12.82
2012-02-09 06:00:00	9.5	0.7	10.5	100	100	5.6	0	0	1.2	0	0	0	0	109.1	255	-4.7	49.9	12.81	12.79
2012-02-09 07:00:00	6.5	0.7	11.7	57	57	5.6	0	0	1.2	0	0	0	0	109	255	-4.6	47.6	12.79	12.77
2012-02-09 08:00:00	8.2	2.7	19.3	109	109	5.6	0	0	1.2	0	0	0	0	109	255	-4.6	45.4	12.79	12.77
2012-02-09 09:00:00	4.8	1.4	16.5	323	323	5.6	0	0	1.2	0	0	0	0	108.9	255	-4.5	45.2	13.89	12.88
2012-02-09 10:00:00	4.4	0.4	14.4	173	173	5.6	0	0	1.2	0	0	0	0	109.1	255	-3.4	43.8	14.06	14.02
2012-02-09 11:00:00	14.1	1.1	18.7	344	344	5.6	0	0	1.2	0	0	0	0	109.4	255	-2.4	37.7	13.99	13.96
2012-02-09 12:00:00	4.2	1.7	17.8	201	201	5.6	0	0	1.2	0	0	0	0	109.5	255	-2.2	35.9	13.97	13.95
2012-02-09 13:00:00	0.3	1.5	18.4	318	318	5.6	0	0	1	0	0	0	0	109.5	255	-2.2	37.9	13.99	13.95
2012-02-09 14:00:00	8.6	0.6	13.7	276	276	5.6	0	0	0.6	0	0	0	0	109	255	-3	45.4	14.02	13.99
2012-02-09 15:00:00	5.1	1.4	23.7	338	338	5.6	0	0	0.2	0	0	0	0	108.9	255	-3.9	46.5	14.09	14.06
2012-02-09 16:00:00	9.4	0.4	13.9	184	184	5.6	0	0	0.2	0	0	0	0	108.5	255	-4.5	52.8	14.12	14.1
2012-02-09 17:00:00	15	4.1	31.8	46	46	5.6	0	0	0	0	0	0	0	108.3	255	-5.1	50.1	14.16	14.13
2012-02-09 18:00:00	3.2	19	43	29	29	5.6	0	0	0	0	0	0.1	0	108.1	255	-6.2	40.6	14.04	13.25
2012-02-09 19:00:00	27	23.2	47.7	112	112	5.8	0.2	0.2	0.2	0.2	0.2	19.5	1.3	105.3	255	-7.6	41.4	13.15	13.08
2012-02-09 20:00:00	25.6	22.7	45	66	66	5.8	0	0.2	0.2	0	0	16.5	0.9	98.9	255	-8.4	37.3	13.04	13.01
2012-02-09 21:00:00	10.5	17.7	57.4	103	103	5.8	0	0.2	0.2	0	0	9.3	2.9	96.2	255	-8.8	33.4	12.99	12.96
2012-02-09 22:00:00	22	7.4	30.8	50	50	5.8	0	0.2	0.2	0	0	0.2	0	93.9	255	-9.1	29.8	12.95	12.92
2012-02-09 23:00:00	16.4	10.1	29.9	28	28	5.8	0	0.2	0.2	0	0	0	0	93.3	255	-10.2	32.2	12.92	12.9
2012-02-10 00:00:00	12.4	5.4	21.3	29	29	5.8	0	0.2	0.2	0	0	0	0	93.5	255	-10.4	35	12.89	12.87
2012-02-10 01:00:00	8.5	0.8	19.6	40	40	5.8	0	0	0.2	0	0	0	0	92.1	255	-13.2	59.4	12.87	12.84
2012-02-10 02:00:00	8.6	6.8	39.4	39	39	5.8	0	0	0.2	0	0	0	0	92	255	-14.4	72.7	12.83	12.79
2012-02-10 03:00:00	22.7	0.6	22.7	98	98	5.8	0	0	0.2	0	0	0	0	91.7	255	-15.4	76.2	12.8	12.78
2012-02-10 04:00:00	45.1	14.1	45.4	103	103	5.8	0	0	0.2	0	0	0	0	91.2	255	-16.9	89	12.76	12.74
2012-02-10 05:00:00	23.1	19.6	49.4	73	73	5.8	0	0	0.2	0	0	0.1	0	91.5	255	-16.9	88.6	12.73	12.71
2012-02-10 06:00:00	6.5	6.7	35.6	104	104	5.8	0	0	0.2	0	0	0	0	90.7	255	-17	88.7	12.7	12.68
2012-02-10 07:00:00	22.7	3.3	29.7	93	93	5.8	0	0	0.2	0	0	0	0	89.7	255	-17.5	88.5	12.67	12.65
2012-02-10 08:00:00	13	8.8	38.4	119	119	5.8	0	0	0.2	0	0	0	0	90.6	255	-17.4	87.7	12.67	12.64
2012-02-10 09:00:00	3.3	7.9	36.7	220	220	5.8	0	0	0.2	0	0	0	0	91	255	-16.1	68.9	14.04	12.81
2012-02-10 10:00:00	2.3	6.8	33	157	157	5.8	0	0	0.2	0	0	0	0	91.6	255	-14.5	56.1	14.27	14.24
2012-02-10 11:00:00	1.8	0.8	19.6	236	236	5.8	0	0	0.2	0	0	0	0	91.3	255	-13.4	52.5	14.21	14.12
2012-02-10 12:00:00	1.5	0.9	23.7	44	44	5.8	0	0	0.2	0	0	0	0	91.3	255	-13.4	51.4	14.18	14.17
2012-02-10 13:00:00	2.1	1	24.9	252	252	5.8	0	0	0.2	0	0	0	0	91.2	255	-14	73.6	14.18	14.15
2012-02-10 14:00:00	8.6	0.4	12.2	268	268	5.8	0	0	0.2	0	0	0	0	91.1	255	-14.5	84.8	14.22	14.19
2012-02-10 15:00:00	1.3	0.4	18.6	71	71	5.8	0	0	0.2	0	0	0	0	90.4	255	-14.8	85.8	14.25	14.22
2012-02-10 16:00:00	1	0.6	18.2	304	304	5.8	0	0	0.2	0	0	0	0	89.7	255	-15.2	82.6	14.3	14.15
2012-02-10 17:00:00	0.7	0.4	16.1	8	8	5.8	0	0	0.2	0	0	0	0	88.9	255	-16	89.5	14.35	14.33
2012-02-10 18:00:00	20.1	2	25.1	72	72	5.8	0	0	0.2	0	0	0	0	89.4	255	-16.6	89.1	14.14	13.54
2012-02-10 19:00:00	11.2	2.7	32	65	65	5.8	0	0	0	0	0	0	0	89.5	255	-17.1	88.8	13.29	13.1
2012-02-10 20:00:00	20.1	0.8	23.9	83	83	5.8	0	0	0	0	0	0	0	89.1	255	-17.3	88.6	13.04	12.98
2012-02-10 21:00:00	13.2	0.7	22.2	62	62	5.8	0	0	0	0	0	0	0	89.1	255	-16.9	85.3	12.96	12.91
2012-02-10 22:00:00	10.2	0.4	16.1	72	72	5.8	0	0	0	0	0	0	0	89.1	255	-16.7	79.4	12.91	12.88
2012-02-10 23:00:00	6.3	0.4	18	345	345	5.8	0	0	0	0	0	0	0	89.2	255	-16.6	76.1	12.88	12.86
2012-02-11 00:00:00	12.2	0.4	14.2	103	103	5.8	0	0	0	0	0	0	0	89.1	255	-16.9	75.9	12.85	12.82
2012-02-11 01:00:00	2.3	0.4	13.2	146	146	5.8	0	0	0	0	0	0	0	89.2	255	-17.4	75.9	12.81	12.79
2012-02-11 02:00:00	2	0.4	10.1	124	124	5.8	0	0	0	0	0	0	0	89.7	255	-16.8	71.3	12.77	12.74
2012-02-11 03:00:00	0.5	0.4	19.5	102	102	5.8	0	0	0	0	0	0	0	89.2	255	-17.6	75.1	12.72	12.7
2012-02-11 04:00:00	13.8	1.9	31	118	118	5.8	0	0	0	0	0	0	0	89.2	255	-18.1	78	12.68	12.66
2012-02-11 05:00:00	5.3	1.1	28.9	126	126	5.8	0	0	0	0	0	0	0	89.3	255	-17.6	75.3	12.65	12.63
2012-02-11 06:00:00	8.2	0.4	14.4	111	111	5.8	0	0	0	0	0	0	0	88.8	255	-18.9	84	12.63	12.61
2012-02-11 07:00:00	8	0.5	17.3	176	176	5.8	0	0	0	0	0	0	0	88.7	255	-19.3	83.9	12.61	12.55
2012-02-11 08:00:00	14.3	1.4	28.6	93	93	5.8	0	0	0	0	0	0	0	89	255	-18.5	80.2	12.63	12.57
2012-02-11 09:00:00	3.1	0.4	21.8	79	79	5.8	0	0	0	0	0	0	0	89.2	255	-17.6	76.6	14.06	12.84
2012-02-11 10:00:00	4.6	0.4	9.5	57	57	5.8	0	0	0	0	0	0	0	89.5	255	-16.7	77.1	14.28	14.23
2012-02-11 11:00:00	6	0.5	13.4	120	120	5.8	0	0	0	0	0	0	0	89.6	255	-16.7	84.4	14.22	14.2
2012-02-11 12:00:00	0.5	0.4	9.4	204	204	5.8	0	0	0	0	0	0	0	89.4	255	-15.6	83.2	14.17	14.15
2012-02-11 13:00:00	3.3	0.5	9.9	299	299	5.8	0	0	0	0	0	0	0	89.1	255	-15.5	84.4	14.18	14.14
2012-02-11 14:00:00	1.8	0.4	8.9	140	140	5.8	0	0	0	0	0	0	0	90.3	255	-16	87.1	14.21	14.17
2012-02-11 15:00:00	0	0.4	7.7	0	0	5.8	0	0	0	0	0	0	0	90.4	255	-15.6	86.3	14.24	14.2
2012-02-11 16:00:00	5.1	0.4	8.3	124	124	5.8	0	0	0	0	0	0	0	90.1	255	-15.9	86.7	14.28	14.23
2012-02-11 17:00:00	6.8	0.4	8.6	117	117	5.8	0	0	0	0	0	0	0	90.1	255	-16.9	87.8	14.33	14.29
2012-02-11 18:00:00	0.6	0.4	9.9	213	213	5.8	0	0	0	0	0	0	0	88.5	255	-17.8	88.6	13.95	13.41
2012-02-11 19:00:00	0.9	0.4	10.6	173	173	5.8	0	0	0	0	0	0	0	87	255	-18.1	88.5	13.2	13.07
2012-02-11 20:00:00	1.3	0.4	12.8	147	147	5.8	0	0	0	0	0	0	0	91.4	255	-18.4	88.3	13.03	12.99
2012-02-11 21:00:00	0.7	0.4	12.1	299	299	5.8	0	0	0	0	0	0	0	87.9	255	-18.5	88.1	12.96	12.94
2012-02-11 22:00:00	6.2	0.4	13.2	74	74	5.8	0	0	0	0	0	0	0	87.7	255	-18.6	88.1	12.92	12.88
2012-02-11 23:00:00	5.9	0.4	11.3	67	67	5.8	0	0	0	0	0	0	0	87.7	255	-18.7	88	12.88	12.85
2012-02-12 00:00:00	4.7	0.4	12.9	99	99	5.8	0	0	0	0	0	0	0	87.8	255	-18.6	88.1	12.85	12.63
2012-02-12 01:00:00	0	0.4	12.5	0	0	5.8	0	0	0	0	0	0	0	88.4	255	-18.7	88	12.82	12.8
2012-02-12 02:00:00	0.2	0.4	11.6	307	307	5.8	0	0	0	0	0	0	0	88.5	255	-18.9	87.9	12.79	12.75
2012-02-12 03:00:00	10.6	0.4	14.6	66	66	5.8	0	0	0	0	0	0	0	88.7	255	-19.2	87.7	12.75	12.72
2012-02-12 04:00:00	1	0.4	13.7	212	212	5.8	0	0	0	0	0	0	0	88.1	255	-19.6	87.5	12.7	12.67
2012-02-12 05:00:00	3.4	0.4	21.3	123	123	5.8	0	0	0	0	0	0	0	87.4	255	-19.8	87.4	12.66	12.61
2012-02-12 06:00:00	7.4	0.4	14.3	117	117	5.8	0	0	0	0	0	0	0	87.5	255	-20.2	87.2	12.64	12.62
2012-02-12 07:00:00	0.6	0.5	11.7	124	124	5.8	0	0	0	0	0	0	0	87.5	255	-20.4	87.1	12.62	12.6
2012-02-12 08:00:00	17.1	0.4	17.6	100	100	5.8	0	0	0	0	0	0	0	87.6	255	-20.4	87	12.61	12.57
2012-02-12 09:00:00	12.9	1.2	28.1	106	106	5.8	0	0	0	0	0	0	0	88	255	-19.7	87	13.58	12.67
2012-02-12 10:00:00	15.7	4	34.6	122	122	5.8	0	0	0	0	0	0.1	0	89.9	255	-16.5	87.5	14.28	14.25
2012-02-12 11:00:00	7.9	2.3	22.5	147	147	5.8	0	0	0	0	0	0	0	91.1	255	-14.4	87.9	14.24	14.22
2012-02-12 12:00:00	0	0.4	16.4	0	0	5.8	0	0	0	0	0	0	0	88.9	255	-12.6	85.9	14.19	14.14
2012-02-12 13:00:00	3.2	0.4	10.1	151	151	5.8	0	0	0	0	0	0	0	88.8	255	-11	81.5	14.1	14.06
2012-02-12 14:00:00	1.8	0.4	7.3	179	179	5.8	0	0	0	0	0	0	0	88.5	255	-11.5	79.3	14.05	14.03
2012-02-12 15:00:00	7.2	0.4	10.8	141	141	5.8	0	0	0	0	0	0	0	88.2	255	-13	82.8	14.08	14.03
2012-02-12 16:00:00	8.4	0.4	10.2	317	317	5.8	0	0	0	0	0	0	0	88.8	255	-14.6	89.3	14.23	14.19
2012-02-12 17:00:00	0.9	1.2	8.8	136	136	5.8	0	0	0	0	0	0	0	88.8	255	-15	88.6	14.3	14.27
2012-02-12 18:00:00	0.6	0.4	9.3	46	46	5.8	0	0	0	0	0	0	0	87.9	255	-16.6	89.9	13.91	13.35
2012-02-12 19:00:00	0.6	0.4	7.2	250	250	5.8	0	0	0	0	0	0	0	87.5	255	-17.2	89.8	13.17	13.07
2012-02-12 20:00:00	0.3	0.4	13.2	296	296	5.8	0	0	0	0	0	0	0	87.5	255	-17.4	89.4	13.03	12.99
2012-02-12 21:00:00	6.3	0.7	9.3	86	86	5.8	0	0	0	0	0	0	0	87.5	255	-17.6	89.2	12.97	12.95
2012-02-12 22:00:00	12.5	0.4	18	102	102	5.8	0	0	0	0	0	0	0	87.8	255	-17.6	89.7	12.92	12.9
2012-02-12 23:00:00	15.6	0.4	21	96	96	5.8	0	0	0	0	0	0	0	88.2	255	-16.2	89.9	12.89	12.86
2012-02-13 00:00:00	6.7	0.5	18.9	79	79	5.8	0	0	0	0	0	0	0	87.8	255	-16.6	90	12.86	12.83
2012-02-13 01:00:00	0.6	0.4	14.2	35	35	5.8	0	0	0	0	0	0	0	88.3	255	-15.9	89.6	12.83	12.81
2012-02-13 02:00:00	5.6	0.4	8.6	272	272	5.8	0	0	0	0	0	0	0	88.3	255	-15.7	88.7	12.8	12.78
2012-02-13 03:00:00	10.4	0.4	13.5	86	86	5.8	0	0	0	0	0	0	0	88.6	255	-15.1	83.9	12.77	12.72
2012-02-13 04:00:00	7.5	0.4	14.4	98	98	5.8	0	0	0	0	0	0	0	88.7	255	-14.4	74.2	12.73	12.71
2012-02-13 05:00:00	5.5	0.4	11.1	325	325	5.8	0	0	0	0	0	0	0	88.8	255	-14.4	71.9	12.7	12.68
2012-02-13 06:00:00	4.9	0.4	7.3	100	100	5.8	0	0	0	0	0	0	0	89	255	-14.6	72.7	12.67	12.63
2012-02-13 07:00:00	11.9	0.5	20.2	105	105	5.8	0	0	0	0	0	0	0	88.9	255	-14	71.6	12.65	12.63
2012-02-13 08:00:00	15.9	0.4	17.5	92	92	5.8	0	0	0	0	0	0	0	89.2	255	-13.8	70	12.69	12.62
2012-02-13 09:00:00	8.1	0.4	19.2	121	121	5.8	0	0	0	0	0	0	0	89.4	255	-12.2	63.4	14.06	12.89
2012-02-13 10:00:00	0.2	0.4	13	336	336	5.8	0	0	0	0	0	0	0	89.2	255	-12	66.8	14.22	14.16
2012-02-13 11:00:00	0.8	0.4	10.3	325	325	5.8	0	0	0	0	0	0	0	89.2	255	-12.1	62	14.24	14.21
2012-02-13 12:00:00	1.3	0.4	12.3	114	114	5.8	0	0	0	0	0	0	0	89.5	255	-11	59.5	14.2	14.14
2012-02-13 13:00:00	1.1	0.4	13.2	60	60	5.8	0	0	0	0	0	0	0	89.9	255	-9.5	58.1	14.1	14.07
2012-02-13 14:00:00	14.2	0.4	14.2	71	71	5.8	0	0	0	0	0	0	0	90.3	255	-9	51.7	14.07	14.03
2012-02-13 15:00:00	4.3	0.5	11.9	104	104	5.8	0	0	0	0	0	0	0	90.7	255	-9.6	56.1	14.07	14.05
2012-02-13 16:00:00	5	0.4	9.6	323	323	5.8	0	0	0	0	0	0	0	90.9	255	-9.9	61.8	14.14	14.1
2012-02-13 17:00:00	5.3	0.4	9.4	282	282	5.8	0	0	0	0	0	0	0	90.6	255	-10.5	66.5	14.21	14.17
2012-02-13 18:00:00	6.9	0.4	14.8	92	92	5.8	0	0	0	0	0	0	0	90.4	255	-12	76.1	14	13.31
2012-02-13 19:00:00	2.1	4.4	24.6	77	77	5.8	0	0	0	0	0	0	0	91	255	-12.1	82	13.16	13.08
2012-02-13 20:00:00	0.9	1.2	22.2	53	53	5.8	0	0	0	0	0	0	0	90.4	255	-12.3	81.2	13.05	13.01
2012-02-13 21:00:00	9.2	1.8	24.7	316	316	5.8	0	0	0	0	0	0	0	90.1	255	-12.4	81.4	12.99	12.96
2012-02-13 22:00:00	6.6	0.4	14	257	257	5.8	0	0	0	0	0	0	0	89.2	255	-13	88.5	12.95	12.92
2012-02-13 23:00:00	4.3	0.4	9.2	136	136	5.8	0	0	0	0	0	0	0	89	255	-13.1	90.4	12.91	12.69
2012-02-14 00:00:00	4.7	0.4	11.8	343	343	5.8	0	0	0	0	0	0	0	88.9	255	-12.9	89.7	12.88	12.85
2012-02-14 01:00:00	2.7	0.4	10	51	51	5.8	0	0	0	0	0	0	0	88.8	255	-12.6	86.9	12.86	12.84
2012-02-14 02:00:00	11.5	0.4	11.6	320	320	5.8	0	0	0	0	0	0	0	88.7	255	-13	90.9	12.83	12.82
2012-02-14 03:00:00	8.5	0.4	12.6	292	292	5.8	0	0	0	0	0	0	0	88.4	255	-12.9	91.4	12.8	12.48
2012-02-14 04:00:00	5.4	0.4	11.1	199	199	5.8	0	0	0	0	0	0	0	88.9	255	-12.5	88.2	12.78	12.75
2012-02-14 05:00:00	2.7	0.4	5.8	336	336	5.8	0	0	0	0	0	0	0	89	255	-12.2	85.3	12.74	12.73
2012-02-14 06:00:00	3.7	0.4	5.1	69	69	5.8	0	0	0	0	0	0	0	89	255	-12.1	84.4	12.72	12.67
2012-02-14 07:00:00	4.1	0.4	6	343	343	5.8	0	0	0	0	0	0	0	89.4	255	-11.8	81.9	12.7	12.68
2012-02-14 08:00:00	3.1	0.4	14.9	50	50	5.8	0	0	0	0	0	0	0	89.6	255	-10.7	73	12.73	12.67
2012-02-14 09:00:00	6.8	0.4	14.1	322	322	5.8	0	0	0	0	0	0	0	89.3	255	-10.1	70.7	14.05	12.93
2012-02-14 10:00:00	0	0.4	8.6	0	0	5.8	0	0	0	0	0	0	0	89.4	255	-10.2	75.5	14.16	14.12
2012-02-14 11:00:00	4.4	0.8	10	93	93	5.8	0	0	0	0	0	0	0	89.9	255	-8.7	73.3	14.07	14.04
2012-02-14 12:00:00	4.7	0.4	9.4	279	279	5.8	0	0	0	0	0	0	0	90.2	255	-9.2	75.8	14.05	14.03
2012-02-14 13:00:00	8.3	0.4	12.1	169	169	5.8	0	0	0	0	0	0	0	91.2	255	-8.2	71.9	14.06	14.02
2012-02-14 14:00:00	8.9	0.4	12.2	263	263	5.8	0	0	0	0	0	0	0	92	255	-7.7	72.7	14.06	14.03
2012-02-14 15:00:00	10.7	1.5	15.8	270	270	5.8	0	0	0	0	0	0	0	92.4	255	-8.5	80.5	14.18	14.08
2012-02-14 16:00:00	4.4	1.9	18.7	174	174	5.8	0	0	0	0	0	0	0	92.8	255	-8.2	82.3	14.26	14.24
2012-02-14 17:00:00	6.2	1.2	10.4	315	315	5.8	0	0	0	0	0	0	0	92.7	255	-8.5	86.7	14.27	14.26
2012-02-14 18:00:00	4.9	0.5	7.1	335	335	5.8	0	0	0	0	0	0	0	92.2	255	-9.4	91.6	14.11	13.31
2012-02-14 19:00:00	7.9	0.7	14.6	309	309	5.8	0	0	0	0	0	0	0	91.8	255	-10.2	95.6	13.16	13.08
2012-02-14 20:00:00	4.5	0.4	13.2	92	92	5.8	0	0	0	0	0	0	0	91.7	255	-10.3	96.8	13.04	13.01
2012-02-14 21:00:00	2.1	0.4	9.2	107	107	5.8	0	0	0	0	0	0	0	91.6	255	-10.3	95.5	12.99	12.97
2012-02-14 22:00:00	2.7	0.4	8.7	273	273	5.8	0	0	0	0	0	0	0	91.7	255	-10.1	95.1	12.96	12.93
2012-02-14 23:00:00	2	0.4	11.1	317	317	5.8	0	0	0	0	0	0	0	91.7	255	-9.9	94.4	12.93	12.91
2012-02-15 00:00:00	6.3	0.4	13.6	305	305	5.8	0	0	0	0	0	0	0	91.7	255	-10.1	94.8	12.9	12.88
2012-02-15 01:00:00	1.3	0.4	9.4	260	260	5.8	0	0	0	0	0	0	0	91.9	255	-9.9	94.7	12.88	12.86
2012-02-15 02:00:00	1.9	0.4	7	13	13	5.8	0	0	0	0	0	0	0	92.2	255	-9.6	95	12.86	12.84
2012-02-15 03:00:00	7.7	0.4	10.3	314	314	5.8	0	0	0	0	0	0	0	91.9	255	-9.4	95.2	12.84	12.82
2012-02-15 04:00:00	1.4	0.4	8.8	45	45	5.8	0	0	0	0	0	0	0	91.9	255	-9.5	95.2	12.81	12.78
2012-02-15 05:00:00	4.4	0.4	7.4	21	21	5.8	0	0	0	0	0	0	0	93.2	255	-9.3	95.3	12.78	12.75
2012-02-15 06:00:00	13.9	2.6	21.2	109	109	5.8	0	0	0	0	0	0	0	99	255	-9.3	94.6	12.75	12.7
2012-02-15 07:00:00	11	1.6	21.4	45	45	5.8	0	0	0	0	0	0	0	106.8	255	-9.2	94.6	12.74	12.72
2012-02-15 08:00:00	15.4	7.6	32.3	81	81	5.8	0	0	0	0	0	0.3	0.5	93.9	255	-8.8	94.6	12.74	12.72
2012-02-15 09:00:00	17.6	8.4	28.1	90	90	5.8	0	0	0	0	0	0.3	0.3	93.6	255	-8.6	95.3	13.31	12.83
2012-02-15 10:00:00	1.5	1.7	26.4	17	17	5.8	0	0	0	0	0	0	0	96.3	255	-8.2	95.2	14.21	14.02
2012-02-15 11:00:00	4.5	0.5	14.8	114	114	5.8	0	0	0	0	0	0	0.1	95.5	255	-8	95	14.23	14.21
2012-02-15 12:00:00	12	4.2	32.1	64	64	5.8	0	0	0	0	0	0.5	0.9	95	255	-7.7	95.4	14.22	14.2
2012-02-15 13:00:00	3.7	7.1	32.7	2	2	5.8	0	0	0	0	0	0.4	0.1	95.9	255	-7.3	96	14.24	14.12
2012-02-15 14:00:00	7	0.6	13.9	343	343	5.8	0	0	0	0	0	0	0	100.2	255	-6.6	95.2	14.23	14.21
2012-02-15 15:00:00	8.1	0.9	19.6	289	289	5.8	0	0	0	0	0	0	0.1	97.1	255	-6.3	94.7	14.22	14.19
2012-02-15 16:00:00	2.2	0.9	17.5	312	312	5.8	0	0	0	0	0	0	0.3	97.6	255	-6.8	96	14.26	14.22
2012-02-15 17:00:00	4.3	0.8	15.6	333	333	5.8	0	0	0	0	0	0	0	97.9	255	-6.6	96	14.28	14.27
2012-02-15 18:00:00	9	1.8	20.9	293	293	5.8	0	0	0	0	0	0	0.2	99.6	255	-6.8	96.8	13.85	13.26
2012-02-15 19:00:00	22.6	5.1	34.6	72	72	5.8	0	0	0	0	0	0.6	0.4	101.8	255	-6.6	97.1	13.15	13.09
2012-02-15 20:00:00	4.8	5.1	37.2	2	2	5.8	0	0	0	0	0	1.7	0.3	99.8	255	-6.6	97	13.06	13.03
2012-02-15 21:00:00	9.4	3	36.5	309	309	5.8	0	0	0	0	0	0.5	1	93.7	255	-6.5	97.1	13.02	12.99
2012-02-15 22:00:00	27.8	7.1	42.9	110	110	5.8	0	0	0	0	0	5.6	0.3	94.2	255	-6.7	96.8	12.98	12.96
2012-02-15 23:00:00	6.8	9.1	51.9	34	34	5.8	0	0	0	0	0	15	0.9	93.4	255	-6.6	96.8	12.95	12.93
2012-02-16 00:00:00	8.7	4.2	36.3	46	46	5.8	0	0	0	0	0	2.1	0.5	94.5	255	-6.5	97.3	12.92	12.9
2012-02-16 01:00:00	10.6	0.5	17.2	100	100	5.8	0	0	0	0	0	0	0.1	94.7	255	-6.5	97.4	12.89	12.88
2012-02-16 02:00:00	8.4	0.4	13.9	57	57	5.8	0	0	0	0	0	0	0	93.8	255	-6.5	97.4	12.87	12.82
2012-02-16 03:00:00	3.5	0.7	18	48	48	5.8	0	0	0	0	0	0	0	93.7	255	-6.5	97.5	12.85	12.82
2012-02-16 04:00:00	8.4	1.2	24.4	309	309	5.8	0	0	0	0	0	0.2	0	93.9	255	-6.5	97.5	12.82	12.8
2012-02-16 05:00:00	5.5	3.8	42.3	308	308	5.8	0	0	0	0	0	2	0.2	95.3	255	-6.8	97.1	12.79	12.77
2012-02-16 06:00:00	18.3	8.6	51.7	22	22	5.8	0	0	0	0	0	9.6	0.3	93.9	255	-6.7	96.7	12.77	12.76
2012-02-16 07:00:00	2.9	3.2	32.7	30	30	5.8	0	0	0	0	0	2.3	0	91.9	255	-7	96.8	12.76	12.75
2012-02-16 08:00:00	10.2	3.5	35.8	89	89	5.8	0	0	0	0	0	0.7	0	92	255	-7	96.5	12.8	12.74
2012-02-16 09:00:00	4.6	5.5	53.1	81	81	5.8	0	0	0	0	0	3.8	7.9	92.3	255	-6.5	91.9	13.91	13.02
2012-02-16 10:00:00	9	3.5	34.9	33	33	5.8	0	0	0	0	0	2.3	0	93.5	255	-5.4	86.7	14.12	14.1
2012-02-16 11:00:00	2.7	4.3	36	29	29	5.8	0	0	0	0	0	0.1	0	94.2	255	-4.8	80	14.08	14.05
2012-02-16 12:00:00	0.3	1.1	21.7	332	332	5.8	0	0	0	0	0	0	0	94.4	255	-4.7	85.2	14.07	13.93
2012-02-16 13:00:00	2.3	0.7	12.9	219	219	5.8	0	0	0	0	0	0	0	94.6	255	-3.4	81.5	14.05	14.01
2012-02-16 14:00:00	3.4	2.8	28.6	222	222	5.8	0	0	0	0	0	0.1	0.1	98.4	255	-3.7	78.5	14.09	14.05
2012-02-16 15:00:00	0.2	1.1	18.8	10	10	5.8	0	0	0	0	0	0	0	94.1	255	-4.6	84.1	14.17	14.05
2012-02-16 16:00:00	10.6	1	15.1	95	95	5.8	0	0	0	0	0	0	0	94.1	255	-5	87.4	14.22	14.2
2012-02-16 17:00:00	11.4	0.5	16.4	88	88	5.8	0	0	0	0	0	0	0	94.1	255	-5.2	89	14.23	14.19
2012-02-16 18:00:00	4.4	1.4	20.3	241	241	5.8	0	0	0	0	0	0	0	93.8	255	-5.9	91.8	13.92	13.23
2012-02-16 19:00:00	18.6	8.6	31.1	73	73	5.8	0	0	0	0	0	0	0	92.9	255	-6.2	95.7	13.13	13.07
2012-02-16 20:00:00	11.7	4.7	23.4	80	80	5.8	0	0	0	0	0	0	0	92.5	255	-6.2	96.3	13.05	13.02
2012-02-16 21:00:00	1.3	0.6	18.8	123	123	5.8	0	0	0	0	0	0	0	92.3	255	-6.5	97.2	13	12.97
2012-02-16 22:00:00	1.1	0.4	14.9	275	275	5.8	0	0	0	0	0	0	0	92.2	255	-6.8	98	12.97	12.96
2012-02-16 23:00:00	12	1.9	22.5	80	80	5.8	0	0	0	0	0	0	0	92.2	255	-7.2	98.9	12.94	12.91
2012-02-17 00:00:00	3	1.3	20.2	10	10	5.8	0	0	0	0	0	0	0	92.5	255	-7.1	99	12.91	12.89
2012-02-17 01:00:00	2.2	0.8	17.4	106	106	5.8	0	0	0	0	0	0	0	92.3	255	-6.6	94.6	12.89	12.87
2012-02-17 02:00:00	8	2.4	21.3	147	147	5.8	0	0	0	0	0	0	0	92.1	255	-6.8	94.1	12.87	12.85
2012-02-17 03:00:00	2.3	0.7	21.5	33	33	5.8	0	0	0	0	0	0	0	91.7	255	-7	95.9	12.85	12.8
2012-02-17 04:00:00	6.8	0.4	9.3	324	324	5.8	0	0	0	0	0	0	0	91.6	255	-6.9	97.7	12.82	12.81
2012-02-17 05:00:00	6.7	0.6	9.2	78	78	5.8	0	0	0	0	0	0	0	91	255	-6.6	94.1	12.8	12.78
2012-02-17 06:00:00	9.2	0.4	15.1	105	105	5.8	0	0	0	0	0	0	0	90.4	255	-6.7	94.2	12.77	12.76
2012-02-17 07:00:00	8	0.4	12.7	106	106	5.8	0	0	0	0	0	0	0	94.1	255	-6.5	91.7	12.76	12.72
2012-02-17 08:00:00	3.2	0.4	8.7	310	310	5.8	0	0	0	0	0	0	0	90.5	255	-5.6	84.1	12.8	12.71
2012-02-17 09:00:00	8.7	0.9	14.3	100	100	5.8	0	0	0	0	0	0	0	90.3	255	-4.7	80.5	14.04	13
2012-02-17 10:00:00	1.3	0.4	9.9	359	359	5.8	0	0	0	0	0	0	0	91.4	255	-2.4	71.1	14.05	13.98
2012-02-17 11:00:00	5.4	0.4	5.4	141	141	5.8	0	0	0	0	0	0	0	93	255	-1.2	72.9	13.92	13.89
2012-02-17 12:00:00	1.9	0.4	5.7	279	279	5.8	0	0	0	0	0	0	0	94.1	255	-0.6	72	13.87	13.84
2012-02-17 13:00:00	4.4	0.9	8.1	131	131	5.8	0	0	0	0	0	0	0	94.5	255	0.8	68.7	13.86	13.83
2012-02-17 14:00:00	0	1.9	9.2	0	0	6.2	0.4	0.4	0.4	0.4	0.4	0	0	94.9	255	0.3	72.9	13.93	13.9
2012-02-17 15:00:00	4.2	1.3	6.5	101	101	6.6	0.8	0.8	0.8	0.4	0.4	0	0	94.8	255	1.4	71.7	13.9	13.86
2012-02-17 16:00:00	2.9	2.9	6.1	146	146	6.8	1	1	1	0.2	0.2	0	0	95.1	255	-0.2	77.7	13.94	13.91
2012-02-17 17:00:00	6.7	2.1	7.4	92	92	7	1.2	1.2	1.2	0.2	0.2	0	0	94.7	255	-0.8	79.1	14	13.95
2012-02-17 18:00:00	4.3	3	10.8	90	90	7.2	1.4	1.4	1.4	0.2	0.2	0	0	93.6	255	-2.5	80.5	13.97	13.3
2012-02-17 19:00:00	7.9	1.8	13.1	91	91	7.2	0	1.4	1.4	0	0	0	0	92.5	255	-2.9	80.7	13.16	12.95
2012-02-17 20:00:00	3	0.4	11.1	156	156	7.2	0	1	1.4	0	0	0	0	92	255	-3	85	13.07	13.02
2012-02-17 21:00:00	3.7	0.9	7.2	124	124	7.2	0	0.6	1.4	0	0	0	0	92.1	255	-2.7	84.7	13.02	12.98
2012-02-17 22:00:00	1.5	0.4	3.9	145	145	7.2	0	0.4	1.4	0	0	0	0	92.4	255	-2.4	78.5	12.98	12.95
2012-02-17 23:00:00	4.7	0.7	7.3	114	114	7.2	0	0.2	1.4	0	0	0	0	92.6	255	-2.3	74.9	12.94	12.91
2012-02-18 00:00:00	7	0.6	7.1	84	84	7.2	0	0	1.4	0	0	0	0	92.2	255	-2.1	67.6	12.92	12.9
2012-02-18 01:00:00	6.5	0.4	10.2	97	97	7.2	0	0	1.4	0	0	0	0	92.7	255	-1.7	63	12.9	12.88
2012-02-18 02:00:00	9.8	2	20.5	121	121	7.2	0	0	1.4	0	0	0	0	92.8	255	-2.2	65.9	12.88	12.86
2012-02-18 03:00:00	0	0.4	16.3	0	0	7.2	0	0	1.4	0	0	0	0	93.3	255	-2.2	65.2	12.87	12.85
2012-02-18 04:00:00	3.7	0.4	6.3	322	322	7.2	0	0	1.4	0	0	0	0	93.4	255	-1.6	60.8	12.85	12.84
2012-02-18 05:00:00	4.2	0.4	6.9	82	82	7.2	0	0	1.4	0	0	0	0	93.8	255	-1.7	62.8	12.83	12.8
2012-02-18 06:00:00	2.3	0.6	10.1	304	304	7.2	0	0	1.4	0	0	0	0	93.6	255	-1.9	63.5	12.81	12.76
2012-02-18 07:00:00	3.1	0.4	3.9	91	91	7.2	0	0	1.4	0	0	0	0	93.8	255	-2	66.3	12.79	12.78
2012-02-18 08:00:00	5.7	0.8	13.8	77	77	7.2	0	0	1.4	0	0	0	0	93.8	255	-1.9	70.8	12.83	12.72
2012-02-18 09:00:00	1.7	1.7	17.7	166	166	7.2	0	0	1.4	0	0	0	0	93.6	255	-0.9	67.6	13.98	13.01
2012-02-18 10:00:00	1.8	0.5	6.8	91	91	7.2	0	0	1.4	0	0	0	0	94.1	255	1.2	59.3	13.97	13.92
2012-02-18 11:00:00	4.3	1.4	6.8	128	128	7.4	0.2	0.2	1.6	0.2	0.2	0	0	94.2	255	1.5	58.8	13.88	13.86
2012-02-18 12:00:00	5.8	0.7	7.8	290	290	7.4	0	0.2	1.6	0	0	0	0	94.1	255	2	57.7	13.84	13.82
2012-02-18 13:00:00	5.6	1	11.1	269	269	7.8	0.4	0.6	2	0.4	0.4	0	0	94.3	255	0.4	62.7	13.92	13.84
2012-02-18 14:00:00	5.4	0.7	7.6	299	299	8.2	0.8	1	2	0.4	0.4	0	0	94.1	255	1.2	63.2	13.96	13.93
2012-02-18 15:00:00	3.4	0.5	8.7	285	285	8.8	1.4	1.6	2.2	0.6	0.6	0	0	93.9	255	1.5	62.8	13.95	13.91
2012-02-18 16:00:00	0	0.8	9.4	0	0	9	1.6	1.8	2.2	0.2	0.2	0	0	94.1	255	1.8	63	13.98	13.93
2012-02-18 17:00:00	5	0.7	7.8	260	260	9.4	2	2	2.4	0.4	0.4	0	0	94.4	255	1.5	64.5	14.01	13.92
2012-02-18 18:00:00	3.9	0.4	5.5	241	241	9.4	0	2	2.2	0	0	0	0	94.4	255	0.2	68.8	14.05	13.31
2012-02-18 19:00:00	0.3	0.6	6.9	133	133	9.4	0	1.6	2.2	0	0	0	0	94.3	255	-0.6	65.7	13.17	13.09
2012-02-18 20:00:00	2.8	0.5	9.7	300	300	9.4	0	1.2	2.2	0	0	0	0	93.9	255	-1.2	67.3	13.07	13.03
2012-02-18 21:00:00	11.6	2.1	15.5	222	222	9.4	0	0.6	2.2	0	0	0	0	94	255	-1.3	68.1	13.02	12.99
2012-02-18 22:00:00	11.1	2.7	17.5	232	232	9.4	0	0.4	2.2	0	0	0	0	93.6	255	-1.8	73.6	12.98	12.96
2012-02-18 23:00:00	10.3	2	19.6	251	251	9.4	0	0	2.2	0	0	0	0	93.7	255	-2	75.6	12.95	12.93
2012-02-19 00:00:00	14.4	2.8	18.8	268	268	9.4	0	0	2.2	0	0	0	0	94.1	255	-1.8	74.4	12.92	12.72
2012-02-19 01:00:00	9.4	2.9	19.4	252	252	9.4	0	0	2.2	0	0	0	0	93.9	255	-1.5	72.9	12.91	12.89
2012-02-19 02:00:00	8.2	1	17.7	223	223	9.4	0	0	2.2	0	0	0	0	94.1	255	-1.6	70.7	12.89	12.87
2012-02-19 03:00:00	0	0.9	20	0	0	9.4	0	0	2.2	0	0	0	0	94	255	-2.1	72.8	12.87	12.85
2012-02-19 04:00:00	5.6	0.4	19.2	213	213	9.4	0	0	2.2	0	0	0	0	93.7	255	-2.6	81.9	12.86	12.84
2012-02-19 05:00:00	0.1	0.4	15.8	45	45	9.4	0	0	2.2	0	0	0	0	93.7	255	-3	92.6	12.84	12.82
2012-02-19 06:00:00	1.2	0.4	14.2	261	261	9.4	0	0	2.2	0	0	0	0	93.4	255	-3.5	93	12.82	12.81
2012-02-19 07:00:00	3.4	0.4	11.8	169	169	9.4	0	0	2.2	0	0	0	0	93.1	255	-4.3	93.2	12.81	12.79
2012-02-19 08:00:00	7.5	0.7	13.7	305	305	9.4	0	0	2.2	0	0	0	0	93	255	-4.6	97.5	12.8	12.77
2012-02-19 09:00:00	6.1	0.5	12.7	284	284	9.4	0	0	2.2	0	0	0	0.2	93	255	-4.6	98.3	12.99	12.83
2012-02-19 10:00:00	6.8	0.4	9.8	299	299	9.4	0	0	2.2	0	0	0	0	93.2	255	-4.8	97.9	14.1	13.55
2012-02-19 11:00:00	2.5	0.6	7.9	145	145	9.4	0	0	2	0	0	0	0	93.7	255	-3.8	97.3	14.15	14.1
2012-02-19 12:00:00	3.4	0.5	8.4	132	132	9.4	0	0	2	0	0	0	0	94	255	-3.5	96.7	14.1	14.08
2012-02-19 13:00:00	8	0.4	9.2	210	210	9.4	0	0	1.6	0	0	0.1	0.1	94.2	255	-3.7	97.1	14.14	14.09
2012-02-19 14:00:00	6.8	0.4	9.6	300	300	9.4	0	0	1.2	0	0	0	0.3	92.8	255	-3.6	96.8	14.16	14.14
2012-02-19 15:00:00	4.4	1.8	23	236	236	9.4	0	0	0.6	0	0	0.4	0.4	91.1	255	-4.5	97.8	14.23	14.18
2012-02-19 16:00:00	21.9	1.8	23.3	285	285	9.4	0	0	0.4	0	0	0.2	0.1	92	255	-4.6	97.4	14.24	14.22
2012-02-19 17:00:00	14.7	2	22.3	282	282	9.4	0	0	0	0	0	0.1	0.1	92.4	255	-5	97.7	14.27	14.24
2012-02-19 18:00:00	17.3	5.9	26.8	297	297	9.4	0	0	0	0	0	0.1	0.1	92.2	255	-5.6	97.7	13.64	13.24
2012-02-19 19:00:00	13.9	3.9	19.1	311	311	9.4	0	0	0	0	0	0	0.1	92.3	255	-6.1	97.4	13.13	13.07
2012-02-19 20:00:00	3	3.9	19.6	326	326	9.4	0	0	0	0	0	0	0	91.8	255	-7.1	96.9	13.04	13
2012-02-19 21:00:00	4.6	0.7	12.1	306	306	9.4	0	0	0	0	0	0	0	91.7	255	-7.7	96.6	13	12.97
2012-02-19 22:00:00	16	1.3	18.8	85	85	9.4	0	0	0	0	0	0	0	91.3	255	-8.8	96.2	12.96	12.93
2012-02-19 23:00:00	9.4	3.7	22.8	75	75	9.4	0	0	0	0	0	0	0	91.2	255	-9.6	95.8	12.92	12.89
2012-02-20 00:00:00	4.7	2.8	13	300	300	9.4	0	0	0	0	0	0	0	91.1	255	-10	95.6	12.89	12.87
2012-02-20 01:00:00	10.7	3.2	14.9	37	37	9.4	0	0	0	0	0	0	0	90.9	255	-10.5	95.3	12.86	12.83
2012-02-20 02:00:00	9.6	3.1	17.6	70	70	9.4	0	0	0	0	0	0	0	90.9	255	-10.6	94	12.83	12.81
2012-02-20 03:00:00	13.2	3.1	20.8	76	76	9.4	0	0	0	0	0	0	0	90.6	255	-10.4	92.2	12.8	12.77
2012-02-20 04:00:00	10.7	3.6	20	120	120	9.4	0	0	0	0	0	0	0	90	255	-10.6	92.5	12.77	12.72
2012-02-20 05:00:00	4.3	3.3	22.8	80	80	9.4	0	0	0	0	0	0	0	89.5	255	-11	91.8	12.74	12.69
2012-02-20 06:00:00	14.9	3.6	25.5	26	26	9.4	0	0	0	0	0	0	0	89.8	255	-11.1	90	12.72	12.69
2012-02-20 07:00:00	17.5	1.4	22.1	95	95	9.4	0	0	0	0	0	0	0	89.8	255	-11.8	93.7	12.7	12.68
2012-02-20 08:00:00	14.2	1.9	23.4	81	81	9.4	0	0	0	0	0	0	0	89.5	255	-12.1	94.4	12.79	12.68
2012-02-20 09:00:00	0	1.5	28.9	0	0	9.4	0	0	0	0	0	0	0	89.8	255	-11.1	92.3	14.19	13.52
2012-02-20 10:00:00	6	0.5	19	146	146	9.4	0	0	0	0	0	0	0	90.1	255	-9.7	88	14.17	14.13
2012-02-20 11:00:00	0.4	0.6	19.6	71	71	9.4	0	0	0	0	0	0	0	90.3	255	-9.2	86	14.12	14.1
2012-02-20 12:00:00	3.1	1.9	26.1	195	195	9.4	0	0	0	0	0	0	0	90.4	255	-9.4	85.7	14.16	14.1
2012-02-20 13:00:00	5.3	1.4	16.2	16	16	9.4	0	0	0	0	0	0	0	90.9	255	-7.3	79.9	14.11	14.07
2012-02-20 14:00:00	13.8	2	22.7	101	101	9.4	0	0	0	0	0	0	0	91.2	255	-7.1	75	14.1	14.08
2012-02-20 15:00:00	3.7	3.1	25.3	74	74	9.4	0	0	0	0	0	0	0	91.5	255	-6.4	69	14.12	14.1
2012-02-20 16:00:00	18	2.8	29.6	84	84	9.4	0	0	0	0	0	0	0	91.6	255	-6.4	65.1	14.14	14.11
2012-02-20 17:00:00	1.9	2.5	25.9	188	188	9.4	0	0	0	0	0	0	0	91.6	255	-6.6	69.4	14.18	14.15
2012-02-20 18:00:00	1.5	1.6	21.4	104	104	9.4	0	0	0	0	0	0	0	91.3	255	-7.8	75.3	14.21	13.52
2012-02-20 19:00:00	22.3	8.6	27.5	109	109	9.4	0	0	0	0	0	0	0	91	255	-8.9	79.8	13.21	13.09
2012-02-20 20:00:00	34	12.7	37.2	91	91	9.4	0	0	0	0	0	0.1	0	91.1	255	-8.6	74.1	13.06	13.01
2012-02-20 21:00:00	13.4	15.9	35.3	120	120	9.4	0	0	0	0	0	0	0	91.3	255	-8.4	70.1	13	12.98
2012-02-20 22:00:00	5.1	15.4	40.1	199	199	9.4	0	0	0	0	0	0.1	0	91.5	255	-7.9	65.9	12.96	12.94
2012-02-20 23:00:00	4.2	13.2	35.6	85	85	9.4	0	0	0	0	0	0	0	91.9	255	-7.4	61.1	12.93	12.86
2012-02-21 00:00:00	5.1	13.5	34.3	121	121	9.4	0	0	0	0	0	0	0	91.9	255	-7.5	61.4	12.9	12.88
2012-02-21 01:00:00	14.6	4.9	27.6	86	86	9.4	0	0	0	0	0	0	0	92.1	255	-7	55	12.87	12.85
2012-02-21 02:00:00	3.9	2.2	18.8	64	64	9.4	0	0	0	0	0	0	0	92.9	255	-5.9	47.3	12.85	12.78
2012-02-21 03:00:00	7.9	0.5	14.4	92	92	9.4	0	0	0	0	0	0	0	93.1	255	-6	45.8	12.83	12.79
2012-02-21 04:00:00	12.1	0.6	21.2	115	115	9.4	0	0	0	0	0	0	0	93	255	-6.3	47.3	12.8	12.78
2012-02-21 05:00:00	11.8	2.2	21.9	98	98	9.4	0	0	0	0	0	0	0	92.6	255	-6.7	52.5	12.77	12.75
2012-02-21 06:00:00	8.7	3.3	22.5	73	73	9.4	0	0	0	0	0	0	0	92.9	255	-6.2	50.1	12.75	12.74
2012-02-21 07:00:00	8.7	0.6	14.6	102	102	9.4	0	0	0	0	0	0	0	93.3	255	-5.4	44.3	12.74	12.72
2012-02-21 08:00:00	2.5	0.9	16	68	68	9.4	0	0	0	0	0	0	0	93.6	255	-5	40.3	12.85	12.73
2012-02-21 09:00:00	5.5	0.4	13.9	118	118	9.4	0	0	0	0	0	0	0	93.6	255	-3.9	43.1	14.1	14.02
2012-02-21 10:00:00	0.4	0.4	13	37	37	9.4	0	0	0	0	0	0	0	93.8	255	-2.7	44.4	14.02	13.97
2012-02-21 11:00:00	5.1	1	14.2	119	119	9.4	0	0	0	0	0	0	0	94.3	255	-1.3	43.6	13.93	13.9
2012-02-21 12:00:00	1.6	1.7	15.8	209	209	9.4	0	0	0	0	0	0	0	94.1	255	-1.6	47.2	13.92	13.89
2012-02-21 13:00:00	0.4	0.6	12	10	10	9.4	0	0	0	0	0	0	0	94.8	255	0.7	38.7	13.9	13.86
2012-02-21 14:00:00	3.9	0.4	8.2	283	283	9.6	0.2	0.2	0.2	0.2	0.2	0	0	95	255	-0.1	40.1	13.92	13.86
2012-02-21 15:00:00	0	0.5	10.6	0	0	9.8	0.4	0.4	0.4	0.2	0.2	0	0	94.4	255	-0.1	42.6	13.97	13.95
2012-02-21 16:00:00	0.7	0.4	6.1	38	38	9.8	0	0.4	0.4	0	0	0	0	94.6	255	0.9	40	13.95	13.91
2012-02-21 17:00:00	3.2	0.5	8.3	112	112	9.8	0	0.4	0.4	0	0	0	0	94.3	255	-0.5	39.9	14.01	13.95
2012-02-21 18:00:00	9.1	1.6	12.5	87	87	9.8	0	0.4	0.4	0	0	0	0	94.2	255	-1.9	43.8	14.08	13.37
2012-02-21 19:00:00	7.2	0.4	9.7	86	86	9.8	0	0.4	0.4	0	0	0	0	93.8	255	-3.2	49.5	13.18	13.1
2012-02-21 20:00:00	10.1	0.7	12.1	85	85	9.8	0	0.2	0.4	0	0	0	0	93.6	255	-3.3	46.4	13.07	13.03
2012-02-21 21:00:00	10.6	0.6	15.9	100	100	9.8	0	0	0.4	0	0	0	0	93.7	255	-3.8	49.3	13.01	12.96
2012-02-21 22:00:00	1.3	7	32.7	178	178	9.8	0	0	0.4	0	0	2.1	0	93.5	255	-3.6	50.5	12.97	12.95
2012-02-21 23:00:00	1.1	0.8	20.1	359	359	9.8	0	0	0.4	0	0	0	0	93.5	255	-3.8	49.5	12.94	12.91
2012-02-22 00:00:00	4.4	2.7	25.1	170	170	9.8	0	0	0.4	0	0	0	0	93.3	255	-3.9	49.8	12.91	12.89
2012-02-22 01:00:00	0.4	4.6	24.2	327	327	9.8	0	0	0.4	0	0	0	0	93.3	255	-3.6	47.9	12.89	12.87
2012-02-22 02:00:00	15.9	1.8	20.5	101	101	9.8	0	0	0.4	0	0	0	0	93.2	255	-3.6	45.6	12.87	12.85
2012-02-22 03:00:00	18.2	4.3	23.3	103	103	9.8	0	0	0.4	0	0	0	0	93.4	255	-3	42.1	12.85	12.84
2012-02-22 04:00:00	13.2	2.3	20.5	94	94	9.8	0	0	0.4	0	0	0	0	93.5	255	-2.2	35.8	12.83	12.81
2012-02-22 05:00:00	10.8	0.7	18.1	106	106	9.8	0	0	0.4	0	0	0	0	93.3	255	-2.4	32.4	12.81	12.79
2012-02-22 06:00:00	7.5	1.6	22.5	124	124	9.8	0	0	0.4	0	0	0	0	93.1	255	-1.9	29.2	12.79	12.77
2012-02-22 07:00:00	0.8	1.8	21.9	50	50	9.8	0	0	0.4	0	0	0	0	93.2	255	-1.6	26	12.78	12.75
2012-02-22 08:00:00	8.3	0.9	17.5	122	122	9.8	0	0	0.4	0	0	0	0	93.5	255	-1.6	24.4	12.92	12.75
2012-02-22 09:00:00	5.7	0.6	15.3	73	73	10	0.2	0.2	0.6	0.2	0.2	0	0	94.1	255	0.3	21.9	14.04	13.98
2012-02-22 10:00:00	6.5	0.9	12.4	112	112	10	0	0.2	0.6	0	0	0	0	94.5	255	1.8	25.3	13.98	13.93
2012-02-22 11:00:00	0	2.2	15.1	0	0	10	0	0.2	0.6	0	0	0	0	94.7	254.1	1.3	28.2	13.93	13.92
2012-02-22 12:00:00	1.8	2.3	11.5	103	103	10	0	0.2	0.6	0	0	0	0	95.1	221.5	2.9	26.8	13.88	13.86
2012-02-22 13:00:00	2.5	0.7	9.8	130	130	10	0	0.2	0.6	0	0	0	0	95.5	220.8	4.5	23.7	13.87	13.84
2012-02-22 14:00:00	4.7	0.8	7.2	173	173	10.2	0.2	0.4	0.6	0.2	0.2	0	0	95.7	220.2	5.3	25.6	13.87	13.85
2012-02-22 15:00:00	3	1.5	12.5	108	108	10.4	0.4	0.4	0.6	0.2	0.2	0	0	95.9	219.9	4.8	28.1	13.87	13.83
2012-02-22 16:00:00	1.2	2.3	8	88	88	10.6	0.6	0.6	0.8	0.2	0.2	0	0	95.9	219.8	4.6	27.4	13.9	13.87
2012-02-22 17:00:00	1.4	1.3	11.8	72	72	10.6	0	0.6	0.8	0	0	0	0	96	219.8	4.9	24.6	13.94	13.89
2012-02-22 18:00:00	5.2	2.8	14.4	132	132	10.8	0.2	0.8	1	0.2	0.2	0	0	95.4	219.6	2.8	24.3	14	13.36
2012-02-22 19:00:00	0.6	1.2	13.5	26	26	10.8	0	0.8	1	0	0	0	0	95.1	219.6	1.1	27	13.18	13.11
2012-02-22 20:00:00	10.6	2.2	14.9	114	114	10.8	0	0.6	1	0	0	0	0	95	219.6	1.5	26.6	13.07	13.04
2012-02-22 21:00:00	4.2	0.4	11.2	300	300	10.8	0	0.4	1	0	0	0	0	95.3	219.5	1.8	25.8	13.03	13
2012-02-22 22:00:00	3.2	0.4	9.5	78	78	10.8	0	0.2	1	0	0	0	0	95.2	219.4	1.3	26.6	12.99	12.97
2012-02-22 23:00:00	2.9	0.4	5.8	321	321	10.8	0	0.2	1	0	0	0	0	95.4	219.1	1.5	25.1	12.96	12.93
2012-02-23 00:00:00	7.7	0.4	7.7	45	45	10.8	0	0	1	0	0	0	0	95.3	219	1.2	25.1	12.93	12.91
2012-02-23 01:00:00	13.8	4.5	21.9	71	71	10.8	0	0	1	0	0	0	0	94.9	218.9	1.1	26.5	12.9	12.88
2012-02-23 02:00:00	16.5	2.5	21.5	80	80	10.8	0	0	1	0	0	0	0	95.2	218.7	1.6	25.3	12.89	12.84
2012-02-23 03:00:00	17.6	7.1	23.6	93	93	10.8	0	0	1	0	0	0	0	95	218.7	1.5	26.3	12.87	12.86
2012-02-23 04:00:00	13.5	5.5	22.7	76	76	10.8	0	0	1	0	0	0	0	94.8	218.8	1.4	27.4	12.86	12.82
2012-02-23 05:00:00	6.7	0.6	15.1	124	124	10.8	0	0	1	0	0	0	0	94.5	218.8	0.8	27.9	12.85	12.83
2012-02-23 06:00:00	8.7	0.6	14.6	99	99	10.8	0	0	1	0	0	0	0	94.2	218.8	0.1	29.2	12.83	12.81
2012-02-23 07:00:00	5.5	0.4	9.6	311	311	10.8	0	0	1	0	0	0	0	94.5	218.7	0.4	29.5	12.81	12.8
2012-02-23 08:00:00	2.3	0.4	8.1	7	7	10.8	0	0	1	0	0	0	0	94.7	218.7	0.9	29.7	12.88	12.8
2012-02-23 09:00:00	4.4	0.4	11.1	69	69	10.8	0	0	0.8	0	0	0	0	94.8	218.7	1.5	29.3	13.8	13.18
2012-02-23 10:00:00	11.9	1.7	17.8	55	55	10.8	0	0	0.8	0	0	0	0	95.3	218.7	3.1	28.2	14.09	14.06
2012-02-23 11:00:00	6.6	1.9	13.8	351	351	10.8	0	0	0.8	0	0	0	0	95.1	218.7	3	30.5	14.06	14.04
2012-02-23 12:00:00	1.5	0.5	7.3	328	328	10.8	0	0	0.8	0	0	0	0	94.9	218.6	3.7	32.2	14.01	13.95
2012-02-23 13:00:00	1.7	0.4	7.1	86	86	10.8	0	0	0.8	0	0	0	0	94.7	218.7	3.4	34	14	13.95
2012-02-23 14:00:00	4.9	1.4	14.5	22	22	10.8	0	0	0.6	0	0	0	0	94.9	218.5	4	40.7	14.06	14.04
2012-02-23 15:00:00	0.1	2	20.1	305	305	11.2	0.4	0.4	0.8	0.4	0.4	0	0	95.8	218.6	4.8	50.7	14.04	14.02
2012-02-23 16:00:00	5.1	1.7	18.8	270	270	11.4	0.6	0.6	0.8	0.2	0.2	0	0	95.4	218.6	3.9	51.8	14.09	14.02
2012-02-23 17:00:00	1.1	0.5	6.5	234	234	11.4	0	0.6	0.8	0	0	0	0	95.9	219.1	3.5	51.2	14.14	14.1
2012-02-23 18:00:00	3.8	0.5	10.2	322	322	11.4	0	0.6	0.6	0	0	0	0	95.6	219.7	3	58.7	13.93	13.27
2012-02-23 19:00:00	5.1	0.4	8.8	316	316	11.4	0	0.6	0.6	0	0	0	0	95.5	220.1	2.7	67.2	13.16	13.1
2012-02-23 20:00:00	6.8	0.4	8.7	35	35	11.4	0	0.6	0.6	0	0	0	0	95.5	220.3	2.7	67.2	13.08	13.05
2012-02-23 21:00:00	5.6	0.9	14.1	240	240	11.4	0	0.2	0.6	0	0	0	0	95.7	220.3	3.1	73.1	13.03	13.01
2012-02-23 22:00:00	4	0.4	10.5	123	123	11.4	0	0	0.6	0	0	0	0	95.6	220.5	2.8	73.1	13	12.98
2012-02-23 23:00:00	8	0.4	9.2	115	115	0	0	0	0.6	0	0	0	0	94.8	218.6	2.3	77.3	12.87	0
2012-02-24 00:00:00	8.2	0.5	11.7	84	84	0	0	0	0.6	0	0	0	0	95.5	220.2	2.3	75.1	12.95	12.92
2012-02-24 01:00:00	3.9	0.4	6.5	55	55	0	0	0	0.6	0	0	0	0	91.6	210.6	2.8	75.1	12.35	0
2012-02-24 02:00:00	6.2	2.5	21.1	88	88	0.2	0.2	0.2	0.8	0.2	0.2	0	0	95.6	220	3.3	73.3	12.9	12.88
2012-02-24 03:00:00	1.6	0.5	15.9	242	242	0.2	0	0.2	0.8	0	0	0	0	95.9	219.9	3.8	72.6	12.88	12.83
2012-02-24 04:00:00	5.2	0.4	9.9	99	99	0.2	0	0.2	0.8	0	0	0	0	96.1	220	4.5	70.3	12.87	12.86
2012-02-24 05:00:00	6.5	2.3	15.8	88	88	0.4	0.2	0.4	1	0.2	0.2	0	0	95.7	220	3.8	74	12.86	12.84
2012-02-24 06:00:00	2.7	0.4	9.4	278	278	0.4	0	0.4	1	0	0	0	0	96.1	219.9	4.5	68.2	12.85	12.83
2012-02-24 07:00:00	2.3	0.4	8.6	289	289	0.4	0	0.4	1	0	0	0	0	95.7	220	3.8	72.7	12.84	12.81
2012-02-24 08:00:00	12.6	1.2	16	93	93	0.4	0	0.2	1	0	0	0	0	95.4	220.2	3.3	76	13.04	12.81
2012-02-24 09:00:00	10.1	5.1	19	124	124	0.6	0.2	0.4	1.2	0.2	0.2	0	0	95.4	219.7	4.8	68.2	13.97	13.93
2012-02-24 10:00:00	10	2.4	17.4	92	92	0.6	0	0.4	1.2	0	0	0	0	95.9	213.5	6.4	59.8	13.89	13.85
2012-02-24 11:00:00	7.8	3.4	12	149	149	0.6	0	0.2	1.2	0	0	0	0	96	214.9	7.1	56.4	13.81	13.78
2012-02-24 12:00:00	0.1	3.6	14.2	170	170	0.6	0	0.2	1.2	0	0	0	0	96.4	219.8	7.9	52.7	13.81	13.78
2012-02-24 13:00:00	0.1	1	6.3	111	111	0.6	0	0.2	1.2	0	0	0	0	97.2	218.5	11.4	41.7	13.75	13.72
2012-02-24 14:00:00	0.8	4.2	11.5	53	53	0.6	0	0.2	1.2	0	0	0	0	96.9	220	10.9	40.6	13.76	13.73
2012-02-24 15:00:00	4.4	0.8	8.4	335	335	0.6	0	0	0.8	0	0	0	0	96.9	219.9	11	42.8	13.76	13.72
2012-02-24 16:00:00	7.2	1.4	10.3	113	113	0.6	0	0	0.6	0	0	0	0	97	219.9	9.7	45.6	13.8	13.78
2012-02-24 17:00:00	0	6.6	22.5	0	0	0.6	0	0	0.6	0	0	0	0	96.9	219.9	8.2	46.9	13.92	13.86
2012-02-24 18:00:00	14.2	14.8	31.4	133	133	0.6	0	0	0.6	0	0	0	0	96.8	219.8	7.4	47.2	13.99	13.35
2012-02-24 19:00:00	12.5	16.7	34.1	82	82	0.6	0	0	0.6	0	0	0	0	96.3	219.9	6	55	13.17	13.1
2012-02-24 20:00:00	3.9	4	14.4	332	332	0.6	0	0	0.6	0	0	0	0	96.4	219.8	6.8	47.5	13.08	13.06
2012-02-24 21:00:00	4.2	1.1	6.7	321	321	0.6	0	0	0.6	0	0	0	0	96.2	219.9	6.1	51.4	13.04	13.01
2012-02-24 22:00:00	0	1.2	7	0	0	0.6	0	0	0.6	0	0	0	0	96	219.8	5.6	55	13.01	12.98
2012-02-24 23:00:00	11.5	2.7	13.3	99	99	0.6	0	0	0.6	0	0	0	0	96	219.9	5.5	55.2	12.98	12.96
2012-02-25 00:00:00	16.1	12.6	23.3	85	85	0.6	0	0	0.6	0	0	0	0	96.2	219.8	6.6	52.6	12.96	12.92
2012-02-25 01:00:00	9.4	17.7	26.5	77	77	0.6	0	0	0.6	0	0	0	0	96.8	219.7	8.1	50.6	12.94	12.92
2012-02-25 02:00:00	15.7	17.3	24.9	94	94	0.6	0	0	0.4	0	0	0	0	97.1	219.8	8.8	47.7	12.93	12.9
2012-02-25 03:00:00	15.5	17.4	25.8	76	76	0.6	0	0	0.4	0	0	0	0	97.3	219.5	9.1	46.4	12.91	12.89
2012-02-25 04:00:00	8.6	13.5	21.2	48	48	0.6	0	0	0.4	0	0	0	0	97.8	219.6	9.3	45.2	12.9	12.88
2012-02-25 05:00:00	10.8	11.1	19.2	32	32	0.6	0	0	0.2	0	0	0	0	98.4	219.2	9.2	45.4	12.9	12.88
2012-02-25 06:00:00	6.9	9.9	19.1	26	26	0.6	0	0	0.2	0	0	0	0	97.4	218.6	8.3	48.6	12.89	12.86
2012-02-25 07:00:00	5.6	1.5	14.6	34	34	0.6	0	0	0.2	0	0	0	0	97	218.8	7.1	53.5	12.88	12.85
2012-02-25 08:00:00	7.3	1.1	17.6	335	335	0.6	0	0	0.2	0	0	0	0	97	219.1	6.8	54.4	13.07	12.86
2012-02-25 09:00:00	3.4	1.6	16.8	280	280	0.6	0	0	0	0	0	0	0	97	217.5	7.8	50.1	13.92	13.87
2012-02-25 10:00:00	6.1	0.4	9.9	310	310	0.6	0	0	0	0	0	0	0	96.6	217.2	8.4	50.1	13.82	13.78
2012-02-25 11:00:00	6.3	0.5	9.7	133	133	0.6	0	0	0	0	0	0	0	96.6	214.9	7.8	51.9	13.79	13.76
2012-02-25 12:00:00	0	0.8	6.5	0	0	0.6	0	0	0	0	0	0	0	96.9	212.3	9.2	48.5	13.77	13.73
2012-02-25 13:00:00	6.3	1.8	12.2	291	291	0.6	0	0	0	0	0	0	0	97.1	210.2	8.8	49	13.82	13.71
2012-02-25 14:00:00	9.6	6.5	18.8	310	310	0.6	0	0	0	0	0	0	0	96.1	209.6	7.6	53.4	13.91	13.84
2012-02-25 15:00:00	5	3.8	15.4	127	127	0.6	0	0	0	0	0	0	0	95.2	208.9	7.6	54.1	13.95	13.89
2012-02-25 16:00:00	0.1	4.1	10.3	308	308	0.6	0	0	0	0	0	0	0	94.1	208.4	7.4	55.8	13.98	13.92
2012-02-25 17:00:00	2.7	10.8	16.9	325	325	0.6	0	0	0	0	0	0	0	92.7	208.5	6.3	61.3	14.01	13.94
2012-02-25 18:00:00	0.1	8.5	13	148	148	0.6	0	0	0	0	0	0	0	92.4	208	5.2	65.6	13.96	13.28
2012-02-25 19:00:00	2.7	1.1	12.6	337	337	0.6	0	0	0	0	0	0	0	92.6	207.5	4.3	70.5	13.16	13.09
2012-02-25 20:00:00	7.4	0.6	11.1	4	4	0.6	0	0	0	0	0	0	0	92.4	207.1	3.8	71.6	13.07	13.04
2012-02-25 21:00:00	12.5	2.2	14.6	20	20	0.6	0	0	0	0	0	0	0	92.5	206.9	4.2	61.7	13.03	13.01
2012-02-25 22:00:00	7.5	4.9	18.3	40	40	0.6	0	0	0	0	0	0	0	92.4	206.8	4.6	55.1	13	12.96
2012-02-25 23:00:00	8	2.1	14.7	354	354	0.6	0	0	0	0	0	0	0	92.2	206.5	3.8	59.7	12.98	12.96
2012-02-26 00:00:00	4.4	3.6	19.2	67	67	0.6	0	0	0	0	0	0	0	92	206.2	3.4	58.3	12.95	12.93
2012-02-26 01:00:00	6.1	1.7	15.4	325	325	0.6	0	0	0	0	0	0	0	91.5	205.9	1.8	70.7	12.92	12.91
2012-02-26 02:00:00	4.9	4.8	9.9	326	326	0.6	0	0	0	0	0	0	0	90.9	205.7	0.2	85.8	12.9	12.87
2012-02-26 03:00:00	12.2	4.6	14	288	288	0.6	0	0	0	0	0	0	0	90.8	205.6	0.2	86.1	12.87	12.85
2012-02-26 04:00:00	8.3	5.7	20.3	102	102	0.6	0	0	0	0	0	0	0	90.5	205.5	-0.4	90.8	12.85	12.84
2012-02-26 05:00:00	7.7	1.4	10.1	320	320	0.6	0	0	0	0	0	0	0	90.1	205.3	-1.5	95	12.83	12.81
2012-02-26 06:00:00	2.4	0.7	11.3	29	29	0.6	0	0	0	0	0	0	0	89.9	205.3	-2.3	98.9	12.82	12.79
2012-02-26 07:00:00	3.2	1.2	12	57	57	0.6	0	0	0	0	0	0	0	89.8	205.3	-2.5	99.3	12.81	12.79
2012-02-26 08:00:00	6.3	0.6	8.7	283	283	0.6	0	0	0	0	0	0	0	89.8	205.3	-2.7	98.7	12.89	12.79
2012-02-26 09:00:00	6.5	2.3	18.1	317	317	0.6	0	0	0	0	0	0	0	90	205.2	-1.5	85.4	14.07	13.99
2012-02-26 10:00:00	8.9	0.4	10.1	279	279	0.6	0	0	0	0	0	0	0	90	199	-0.9	85.5	14.01	13.95
2012-02-26 11:00:00	0	0.4	10.8	0	0	0.6	0	0	0	0	0	0	0	90	198.7	-0.4	87.2	13.95	13.9
2012-02-26 12:00:00	2	0.7	9.4	286	286	0.6	0	0	0	0	0	0	0	90	201	-0.9	92.8	14.01	13.97
2012-02-26 13:00:00	9	3.2	13.5	315	315	0.6	0	0	0	0	0	0	0	90	184.1	-1.1	94.5	14.08	14.02
2012-02-26 14:00:00	11.8	10.7	15.3	281	281	0.6	0	0	0	0	0	0	0	90	195.2	-1	89.9	14.15	14.12
2012-02-26 15:00:00	5.6	4.2	14.9	275	275	0.6	0	0	0	0	0	0	0	90.3	180.4	-0.5	83.7	14.15	14.12
2012-02-26 16:00:00	0.1	3.9	7.6	280	280	0.6	0	0	0	0	0	0	0	90.3	170.2	-0.3	79.3	14.18	14.15
2012-02-26 17:00:00	3.5	4.7	12.9	331	331	0.6	0	0	0	0	0	0	0	90.2	182.5	-0.3	79.4	14.19	14.13
2012-02-26 18:00:00	2.7	6.8	11.8	340	340	0.6	0	0	0	0	0	0	0	89.9	190.7	-1	79.8	14.19	13.95
2012-02-26 19:00:00	7.3	2.1	11.5	349	349	0.6	0	0	0	0	0	0	0	89.8	149.7	-2	79	13.24	13.09
2012-02-26 20:00:00	1.1	0.4	8.5	261	261	0.6	0	0	0	0	0	0	0	89.3	190	-2.9	87.8	13.07	13.03
2012-02-26 21:00:00	3.1	0.4	6.3	260	260	0.6	0	0	0	0	0	0	0	89.3	201.2	-3.3	89.3	13.01	12.98
2012-02-26 22:00:00	0	0.4	7.5	0	0	0.6	0	0	0	0	0	0	0	88.9	205.6	-3.8	93.5	12.97	12.92
2012-02-26 23:00:00	7.6	0.4	11.4	302	302	0.6	0	0	0	0	0	0	0	88.8	206	-4	88.9	12.94	12.92
2012-02-27 00:00:00	4.6	0.4	7.7	303	303	0.6	0	0	0	0	0	0	0	88.7	204.8	-4.1	83.4	12.91	12.89
2012-02-27 01:00:00	2.5	0.4	9.6	271	271	0.6	0	0	0	0	0	0	0	88.5	205.8	-4.7	85.7	12.88	12.85
2012-02-27 02:00:00	3.9	1.3	14.5	290	290	0.6	0	0	0	0	0	0	0	88.7	204.4	-4	76.7	12.85	12.81
2012-02-27 03:00:00	0	0.4	7.3	0	0	0.6	0	0	0	0	0	0	0	88.8	203.5	-4.6	72.2	12.82	12.8
2012-02-27 04:00:00	7.9	0.4	8.9	121	121	0.6	0	0	0	0	0	0	0	88.6	204.5	-4.8	67.4	12.79	12.77
2012-02-27 05:00:00	7.1	1.1	15.3	120	120	0.6	0	0	0	0	0	0	0	88.2	194.3	-5.1	67.8	12.77	12.76
2012-02-27 06:00:00	9.6	0.7	12.7	305	305	0.6	0	0	0	0	0	0	0	88.8	187	-4.4	76.1	12.75	12.74
2012-02-27 07:00:00	5.9	1.5	13.2	213	213	0.6	0	0	0	0	0	0	0	88.8	203.4	-4.3	81.6	12.75	12.73
2012-02-27 08:00:00	4.4	0.4	7.5	125	125	0.6	0	0	0	0	0	0	0	89	197.4	-4.1	74.5	13.08	12.73
2012-02-27 09:00:00	7.6	0.5	12	93	93	0.6	0	0	0	0	0	0	0	89.3	188.9	-2.2	58.5	14.11	14.04
2012-02-27 10:00:00	0	0.7	9.9	0	0	0.6	0	0	0	0	0	0	0	89.7	176.2	-1.5	52.8	14.05	13.98
2012-02-27 11:00:00	1.5	0.5	6.9	148	148	0.6	0	0	0	0	0	0	0	90	182.8	0.5	50.3	13.92	13.87
2012-02-27 12:00:00	0.1	0.9	8.7	288	288	0.6	0	0	0	0	0	0	0	90	205.9	0.4	56.4	13.88	13.86
2012-02-27 13:00:00	0.1	3.6	11.7	225	225	0.6	0	0	0	0	0	0	0	90.1	216.9	1.1	47.3	13.87	13.84
2012-02-27 14:00:00	0.1	5.1	0.1	291	291	0.6	0	0	0	0	0	0	0	90.1	211.6	0.3	52.2	13.94	13.88
2012-02-27 15:00:00	0	2.5	8.8	0	0	0.6	0	0	0	0	0	0	0	90.3	215.2	1.2	50.4	13.97	13.94
2012-02-27 16:00:00	0.1	3.3	13.6	237	237	0.6	0	0	0	0	0	0	0	90.5	212.3	1.7	47.2	13.98	13.96
2012-02-27 17:00:00	0	2.4	9.7	0	0	0.6	0	0	0	0	0	0	0	90.5	199.6	1.4	49.9	14.02	13.98
2012-02-27 18:00:00	3.4	6.1	10.1	31	31	0.6	0	0	0	0	0	0	0	90.1	210.7	-0.4	58.2	14.15	14.06
2012-02-27 19:00:00	0.1	3	10.3	33	33	0.6	0	0	0	0	0	0	0	89.9	208.5	-1.9	60	13.26	13.1
2012-02-27 20:00:00	8.7	6	14.6	355	355	0.6	0	0	0	0	0	0	0	89.8	208.5	-1.8	56.8	13.07	13.03
2012-02-27 21:00:00	2.5	2.1	10.8	348	348	0.6	0	0	0	0	0	0	0	89.8	207.5	-2	61.8	13.01	12.98
2012-02-27 22:00:00	9.3	4.3	12.5	106	106	0.6	0	0	0	0	0	0	0	89.6	207.6	-2.3	65.3	12.97	12.95
2012-02-27 23:00:00	8.3	3.1	12.7	103	103	0.6	0	0	0	0	0	0	0	89.6	207.3	-2.3	62.4	12.94	12.92
2012-02-28 00:00:00	13.4	4.4	15.2	107	107	0.6	0	0	0	0	0	0	0	89.3	206.9	-2.9	63.1	12.91	12.88
2012-02-28 01:00:00	1.2	1.8	13.4	33	33	0.6	0	0	0	0	0	0	0	89.6	206.9	-2.2	53.4	12.88	12.86
2012-02-28 02:00:00	7.5	2.1	11.9	95	95	0.6	0	0	0	0	0	0	0	89.8	206.8	-1.8	45.5	12.86	12.84
2012-02-28 03:00:00	4.1	0.4	10.3	105	105	0.6	0	0	0	0	0	0	0	90.1	207.1	-1.1	36.4	12.84	12.83
2012-02-28 04:00:00	3.5	0.6	12.4	81	81	0.6	0	0	0	0	0	0	0	90	206.5	-1.1	33.5	12.82	12.79
2012-02-28 05:00:00	6.3	1.7	16	74	74	0.6	0	0	0	0	0	0	0	90.6	206.9	0.3	31.7	12.81	12.78
2012-02-28 06:00:00	6.6	4.4	17.6	41	41	0.6	0	0	0	0	0	0	0	91.2	203.5	2.3	30.9	12.8	12.78
2012-02-28 07:00:00	4.6	1	15.5	332	332	0.6	0	0	0	0	0	0	0	90.9	201.6	1.8	33.4	12.8	12.79
2012-02-28 08:00:00	5.6	0.5	8.6	53	53	0.6	0	0	0	0	0	0	0	90.8	208.4	1.3	33.1	13.09	12.79
2012-02-28 09:00:00	3.3	0.6	9.5	51	51	0.6	0	0	0	0	0	0	0	90.5	205.8	1.8	30.2	14.02	13.98
2012-02-28 10:00:00	0	1.3	8.8	0	0	0.6	0	0	0	0	0	0	0	90.7	208	3.4	30	13.93	13.86
2012-02-28 11:00:00	0	1.8	10.5	0	0	0.6	0	0	0	0	0	0	0	90.7	211.9	3.6	32.1	13.85	13.81
2012-02-28 12:00:00	0.1	0.5	8	262	262	0.6	0	0	0	0	0	0	0	90.8	197.7	4.4	32.6	13.81	13.79
2012-02-28 13:00:00	0.1	1.5	4.7	300	300	0.6	0	0	0	0	0	0	0	91	195.4	4.4	34.6	13.88	13.85
2012-02-28 14:00:00	0.1	3.9	3.2	268	268	0.6	0	0	0	0	0	0	0	91.2	199.1	4.1	37.3	13.91	13.88
2012-02-28 15:00:00	1.7	5.6	6.8	18	18	0.6	0	0	0	0	0	0	0	91.5	203.9	4.2	38.2	13.94	13.9
2012-02-28 16:00:00	3.7	6.3	14.9	274	274	0.6	0	0	0	0	0	0	0	91.6	204.1	4.4	39.5	13.97	13.92
2012-02-28 17:00:00	2.4	3.6	10.6	123	123	0.6	0	0	0	0	0	0	0	91.6	204.4	4.1	42.7	13.97	13.94
2012-02-28 18:00:00	3	1.1	6.3	92	92	0.6	0	0	0	0	0	0	0	91.4	204.1	2.8	46.5	14.1	13.72
2012-02-28 19:00:00	0	2	7.7	0	0	0.6	0	0	0	0	0	0	0	91.4	204	1.9	47	13.2	13.1
2012-02-28 20:00:00	13.7	10.1	16.3	69	69	0.6	0	0	0	0	0	0	0	91.4	203.9	2.2	45.8	13.08	13.05
2012-02-28 21:00:00	1.4	16.8	21.7	187	187	0.6	0	0	0	0	0	0	0	91.2	203.8	2.1	44.2	13.03	13.01
2012-02-28 22:00:00
2012-02-28 23:00:00	2	6.6	12.1	106	106	0.6	0	0	0	0	0	0	0	91.2	201.6	1.8	42.8	12.96	12.93
2012-02-29 00:00:00	12.5	5.9	14.6	125	125	0.6	0	0	0	0	0	0	0	91.2	202.4	1.9	42	12.94	12.91
2012-02-29 01:00:00	4.9	5.7	17.7	77	77	0.6	0	0	0	0	0	0	0	91.2	203.1	1.8	43.6	12.91	12.89
2012-02-29 02:00:00	7	14.6	24.5	104	104	0.6	0	0	0	0	0	0	0	90.9	196	1.9	44.7	12.89	12.84
2012-02-29 03:00:00	14.2	14.3	22.3	121	121	0.6	0	0	0	0	0	0	0	91	199.6	2.2	43.2	12.87	12.85
2012-02-29 04:00:00	0.1	17.5	30.8	112	112	0.6	0	0	0	0	0	0	0	91.1	199.1	3.3	42.4	12.86	12.83
2012-02-29 05:00:00	0.1	17.6	0.1	107	107	0.6	0	0	0	0	0	0	0	91.9	201.3	5.2	42.1	12.84	12.79
2012-02-29 06:00:00	0.1	17.3	0.1	96	96	0.6	0	0	0	0	0	0	0	92.1	202.1	6.3	40.4	12.84	12.81
2012-02-29 07:00:00	0.1	21.6	0.1	110	110	0.6	0	0	0	0	0	0	0	91.9	202.4	6.7	41.1	12.84	12.8
2012-02-29 08:00:00	17.4	17.6	17.9	111	111	0.6	0	0	0	0	0	0	0	92.2	200.9	7.3	40.8	13.11	12.83
2012-02-29 09:00:00	6.3	13.6	20.5	176	176	0.6	0	0	0	0	0	0	0	92.4	179.1	8.1	39.9	13.92	13.86
2012-02-29 10:00:00	0	7.8	14	0	0	0.6	0	0	0	0	0	0	0	92.5	187.4	9.7	36.4	13.81	13.76
2012-02-29 11:00:00	0	12	11.8	0	0	0.6	0	0	0	0	0	0	0	92.5	190.7	10.4	34.1	13.76	13.73
2012-02-29 12:00:00	0	8	12	0	0	0.6	0	0	0	0	0	0	0	93.1	193.6	12.5	29.5	13.71	13.65
2012-02-29 13:00:00	0	11	1.1	0	0	0.6	0	0	0	0	0	0	0	93.4	190.6	11.8	31.1	13.8	13.76
2012-02-29 14:00:00	5.1	4.9	12.6	77	77	0.6	0	0	0	0	0	0	0	93.4	191	12.7	30	13.8	13.77
2012-02-29 15:00:00	2.3	2.5	11.9	99	99	0.6	0	0	0	0	0	0	0	92	189.6	12.7	30.9	13.78	13.74
2012-02-29 16:00:00	0	0.6	7.3	0	0	0.6	0	0	0	0	0	0	0	92.7	192.6	12.8	32	13.78	13.76
2012-02-29 17:00:00	0	0.4	5.5	0	0	0.6	0	0	0	0	0	0	0	92.9	192.7	12.2	34.4	13.82	13.77
2012-02-29 18:00:00	3.9	1	5.5	111	111	0.6	0	0	0	0	0	0	0	92.9	192	11.7	34.7	13.93	13.86
2012-02-29 19:00:00	5	2.5	7.5	78	78	0.6	0	0	0	0	0	0	0	92.7	191.7	9.7	37.5	13.24	13.11
2012-02-29 20:00:00	0	2	7	0	0	0.6	0	0	0	0	0	0	0	92.7	191.4	9.5	37.9	13.09	13.07
2012-02-29 21:00:00	1.7	0.5	4.6	100	100	0.6	0	0	0	0	0	0	0	92.6	191	8.8	39.9	13.05	13.03
2012-02-29 22:00:00	2.8	0.4	3.3	116	116	0.6	0	0	0	0	0	0	0	92.5	191.3	8.5	40.5	13.02	12.99
2012-02-29 23:00:00	5.6	2	8.5	106	106	0.6	0	0	0	0	0	0	0	92.4	191.3	8.6	40.1	12.98	12.97
2012-03-01 00:00:00	8.4	6.8	9.8	111	111	0.6	0	0	0	0	0	0	0	92.1	191.1	8.4	40.5	12.96	12.91
2012-03-01 01:00:00	1.8	7.5	13.9	36	36	0.6	0	0	0	0	0	0	0	92.2	178.8	8.9	38.4	12.94	12.92
2012-03-01 02:00:00	0	7.7	15.1	0	0	0.6	0	0	0	0	0	0	0	92.2	172.3	8.8	38	12.92	12.9
2012-03-01 03:00:00	2.7	3.8	8	332	332	0.6	0	0	0	0	0	0	0	92.4	173	8.8	37.8	12.9	12.89
2012-03-01 04:00:00	6.1	4.2	8.1	160	160	0.6	0	0	0	0	0	0	0	92.3	168.6	8.9	37.7	12.89	12.87
2012-03-01 05:00:00	11.1	4.6	13.5	296	296	0.6	0	0	0	0	0	0	0	92.3	163	9.1	37.5	12.88	12.86
2012-03-01 06:00:00	8.9	4.3	12.2	256	256	0.6	0	0	0	0	0	0	0	92.3	188.1	9	37.8	12.87	12.86
2012-03-01 07:00:00	4.6	5.7	16.5	329	329	0.6	0	0	0	0	0	0	0	91.9	188.8	8.4	39.8	12.87	12.84
2012-03-01 08:00:00	11.6	8.6	19.9	289	289	0.6	0	0	0	0	0	0	0	91.7	188.9	7.9	42	13.17	12.85
2012-03-01 09:00:00	1.8	2.2	14.8	176	176	0.6	0	0	0	0	0	0	0	92	179.3	9.1	38.8	13.89	13.86
2012-03-01 10:00:00	0.1	0.7	8.3	232	232	0.6	0	0	0	0	0	0	0	92.3	193.2	10.8	34.9	13.81	13.74
2012-03-01 11:00:00	3.7	0.4	6.6	306	306	0.6	0	0	0	0	0	0	0	92.6	189.3	12.1	33	13.7	13.66
2012-03-01 12:00:00	2.8	0.4	5.7	313	313	0.6	0	0	0	0	0	0	0	92.8	189.2	12.5	32.5	13.68	13.65
2012-03-01 13:00:00	3	1.1	12.9	331	331	0.6	0	0	0	0	0	0	0	92.8	188.6	12.5	33.9	13.73	13.68
2012-03-01 14:00:00	0.7	1.1	15	63	63	0.6	0	0	0	0	0	0	0	92.2	187.6	11.6	36	13.83	13.79
2012-03-01 15:00:00	2	1.4	14.7	299	299	0.6	0	0	0	0	0	0	0	91.9	187.3	11.7	35.9	13.84	13.81
2012-03-01 16:00:00	1.8	0.4	10.3	173	173	0.6	0	0	0	0	0	0	0	91.4	186.8	11.8	35.6	13.84	13.81
2012-03-01 17:00:00	8	0.4	9.2	288	288	0.6	0	0	0	0	0	0	0	92.1	186.4	11.4	36.8	13.88	13.83
2012-03-01 18:00:00	0	1.2	14.3	0	0	0.6	0	0	0	0	0	0	0	92.1	186.1	10.6	40.1	14	13.83
2012-03-01 19:00:00	4.1	0.4	7.3	143	143	0.6	0	0	0	0	0	0	0	91.8	185.9	8.9	45.4	13.22	13.11
2012-03-01 20:00:00	6.9	1.9	8.7	100	100	0.6	0	0	0	0	0	0	0	91.6	185.7	9	43.1	13.08	13.02
2012-03-01 21:00:00	2.1	0.6	8.5	61	61	0.6	0	0	0	0	0	0	0	91.7	185.7	8.9	43.6	13.04	13.02
2012-03-01 22:00:00	3.9	0.4	4.2	251	251	0.6	0	0	0	0	0	0	0	91.7	185.6	8.7	43.6	13.01	12.99
2012-03-01 23:00:00	4	0.4	4.4	291	291	0.6	0	0	0	0	0	0	0	91.5	185.1	8.7	43.7	12.98	12.95
2012-03-02 00:00:00	7.5	0.4	7.6	264	264	0.6	0	0	0	0	0	0	0	91.4	185	8.6	44.2	12.96	12.9
2012-03-02 01:00:00	0	0.4	7.7	0	0	0.6	0	0	0	0	0	0	0	91.3	184.7	8.1	45.5	12.94	12.91
2012-03-02 02:00:00	6.3	0.7	6.8	188	188	0.6	0	0	0	0	0	0	0	91.1	184.6	7.8	46.7	12.91	12.88
2012-03-02 03:00:00	2.5	0.7	6.7	157	157	0.6	0	0	0	0	0	0	0	91.1	184.6	8	45.9	12.9	12.88
2012-03-02 04:00:00	2.4	0.4	4.6	255	255	0.6	0	0	0	0	0	0	0	91.2	184.4	8	45.7	12.88	12.86
2012-03-02 05:00:00	4.5	0.4	5.3	150	150	0.6	0	0	0	0	0	0	0	91.1	184.6	7.8	46.3	12.87	12.85
2012-03-02 06:00:00	8	1.1	12.2	199	199	0.6	0	0	0	0	0	0	0	90.9	184.5	7.5	47.9	12.86	12.84
2012-03-02 07:00:00	3.9	2.9	11.3	148	148	0.8	0.2	0.2	0.2	0.2	0.2	0	0	90.9	184.6	7.4	47.5	12.85	12.83
2012-03-02 08:00:00	1.5	0.6	4.8	202	202	0.8	0	0.2	0.2	0	0	0	0	91.2	184.3	8.2	45.2	13.22	12.84
2012-03-02 09:00:00	3.6	0.4	4.6	251	251	0.8	0	0.2	0.2	0	0	0	0	91.3	184.6	10	40.1	13.89	13.82
2012-03-02 10:00:00	4.9	0.4	9.3	169	169	0.8	0	0.2	0.2	0	0	0	0	91.2	184.1	9.5	41.9	13.8	13.75
2012-03-02 11:00:00	0	0.4	7.3	0	0	0.8	0	0.2	0.2	0	0	0	0	91.3	183.9	11.1	39.1	13.73	13.67
2012-03-02 12:00:00	3.2	0.4	8.4	293	293	0.8	0	0.2	0.2	0	0	0	0	90.5	183.2	11	39.5	13.69	13.67
2012-03-02 13:00:00	1.1	0.4	10.2	335	335	0.8	0	0	0.2	0	0	0	0	91.1	182.6	10.6	41.9	13.76	13.72
2012-03-02 14:00:00	0.1	0.5	10.4	264	264	0.8	0	0	0.2	0	0	0	0	90.8	182	11.3	39.1	13.79	13.73
2012-03-02 15:00:00	5	0.9	14.7	207	207	0.8	0	0	0.2	0	0	0	0	89.8	181.1	10.1	42.6	13.86	13.71
2012-03-02 16:00:00	10.2	1.5	17.6	249	249	0.8	0	0	0.2	0	0	0	0	88.8	180.9	9.8	44.6	13.9	13.87
2012-03-02 17:00:00	2	0.8	14.6	320	320	0.8	0	0	0.2	0	0	0	0	89.6	180.7	9.7	43.6	13.95	13.9
2012-03-02 18:00:00	4.3	0.4	8	197	197	0.8	0	0	0.2	0	0	0	0	89.7	180.5	9.7	42.9	14.02	13.97
2012-03-02 19:00:00	2.8	1.4	13.4	291	291	0.8	0	0	0.2	0	0	0	0	89.6	180.1	8.2	48.2	13.25	13.1
2012-03-02 20:00:00	7.3	1	10.4	121	121	0.8	0	0	0.2	0	0	0	0	89	179.9	7.5	50.1	13.08	13.06
2012-03-02 21:00:00	7.5	0.9	9.7	82	82	0.8	0	0	0.2	0	0	0	0	89.1	179.9	7.5	50.1	13.04	13.01
2012-03-02 22:00:00	2	0.4	8.1	92	92	0.8	0	0	0.2	0	0	0	0	89.1	179.7	7.3	50.6	13.01	12.98
2012-03-02 23:00:00	5.6	0.4	6.3	109	109	0.8	0	0	0.2	0	0	0	0	89	179.5	6.9	51.5	12.98	12.96
2012-03-03 00:00:00	4.7	0.7	7.3	77	77	0.8	0	0	0.2	0	0	0	0	89	179.3	7.2	49.5	12.95	12.94
2012-03-03 01:00:00	5.7	0.5	7.4	127	127	0.8	0	0	0.2	0	0	0	0	89	179.1	7.2	49.9	12.92	12.66
2012-03-03 02:00:00	2.5	0.9	9.5	132	132	0.8	0	0	0.2	0	0	0	0	88.6	178.8	6.5	53.4	12.91	12.89
2012-03-03 03:00:00	14.1	2.9	17	238	238	0.8	0	0	0.2	0	0	0	0	88.1	178.6	5.4	59.4	12.89	12.87
2012-03-03 04:00:00	6.1	2.4	15.6	231	231	0.8	0	0	0.2	0	0	0	0	87.8	178.2	4.9	62.4	12.87	12.81
2012-03-03 05:00:00	9.9	2.9	16.1	194	194	0.8	0	0	0.2	0	0	0	0	87.5	178.1	4.1	67.8	12.86	12.85
2012-03-03 06:00:00	11.8	4.1	20.6	230	230	0.8	0	0	0.2	0	0	0	0	87.2	178	3.6	70.4	12.85	12.83
2012-03-03 07:00:00	5.6	3	15.9	241	241	0.8	0	0	0	0	0	0	0	87.1	177.8	3.2	71.6	12.83	12.81
2012-03-03 08:00:00	11.5	1.6	13.6	285	285	0.8	0	0	0	0	0	0	0	87.1	177.8	3.2	68.1	13.25	12.83
2012-03-03 09:00:00	3.4	2.1	16.3	153	153	0.8	0	0	0	0	0	0	0	87.1	177.8	3.6	61.1	14.06	14.01
2012-03-03 10:00:00	2.7	0.9	8.6	91	91	0.8	0	0	0	0	0	0	0	87.2	177.7	5.3	52.3	13.94	13.85
2012-03-03 11:00:00	3.3	1	12.3	291	291	0.8	0	0	0	0	0	0	0	87.3	177.4	5.5	47.2	13.82	13.79
2012-03-03 12:00:00	2.3	1	13.7	285	285	0.8	0	0	0	0	0	0	0	87.4	177.6	5	50.6	13.83	13.77
2012-03-03 13:00:00	5.1	1.2	16.8	288	288	0.8	0	0	0	0	0	0	0	87.5	177.2	5.3	48	13.87	13.81
2012-03-03 14:00:00	4.4	0.8	15	144	144	0.8	0	0	0	0	0	0	0	87.5	176.8	5.8	50.3	13.9	13.88
2012-03-03 15:00:00	15.9	1.5	18.7	299	299	0.8	0	0	0	0	0	0	0	87.6	175.9	5.8	50.8	13.91	13.87
2012-03-03 16:00:00	20.6	11.3	26.9	306	306	0.8	0	0	0	0	0	0	0	87.4	175.5	4.8	51.4	14.03	13.98
2012-03-03 17:00:00	21.6	19.9	27.9	303	303	0.8	0	0	0	0	0	0	0	87.2	174.8	4.4	45.5	14.09	14.05
2012-03-03 18:00:00	13.4	18.8	26	306	306	0.8	0	0	0	0	0	0	0	86.9	173.4	3.8	45.1	14.15	14.11
2012-03-03 19:00:00	9.5	5.7	20.7	60	60	0.8	0	0	0	0	0	0	0	86.7	172.6	2.8	50.3	13.35	13.1
2012-03-03 20:00:00	6.1	0.9	12.8	142	142	0.8	0	0	0	0	0	0	0	86.5	172.6	2.3	52.7	13.07	13.03
2012-03-03 21:00:00	2.5	1	11.1	257	257	0.8	0	0	0	0	0	0	0	86.2	172.4	2	56.1	13.02	13
2012-03-03 22:00:00	8.4	6.9	15.5	307	307	0.8	0	0	0	0	0	0	0	86	172	1.3	73.9	12.99	12.97
2012-03-03 23:00:00	3.7	5.8	11.1	319	319	0.8	0	0	0	0	0	0	0	86	171.9	1.1	76	12.96	12.93
2012-03-04 00:00:00	1.5	0.6	5.1	276	276	0.8	0	0	0	0	0	0	0	86.1	172.6	1.2	68.5	12.93	12.91
2012-03-04 01:00:00	2.4	2.2	7.2	283	283	0.8	0	0	0	0	0	0	0	86.1	172.3	1.2	70.3	12.9	12.56
2012-03-04 02:00:00	7.4	0.9	7.4	299	299	0.8	0	0	0	0	0	0	0	85.8	172.2	0.8	75.5	12.88	12.86
2012-03-04 03:00:00	4.4	7.8	12.1	294	294	0.8	0	0	0	0	0	0	0	85.4	171.8	-0.1	82.5	12.86	12.84
2012-03-04 04:00:00	0	2.6	10.2	0	0	0.8	0	0	0	0	0	0	0	85.2	172	-0.8	87.5	12.84	12.81
2012-03-04 05:00:00	2.3	6.3	10.4	283	283	0.8	0	0	0	0	0	0	0	85.2	171.9	-0.8	87.8	12.82	12.77
2012-03-04 06:00:00	3.2	1.1	7.7	140	140	0.8	0	0	0	0	0	0	0	85.1	171.9	-1	88.5	12.8	12.78
2012-03-04 07:00:00	11.5	1.3	13	73	73	0.8	0	0	0	0	0	0	0	85.3	172	-0.6	84.3	12.79	12.77
2012-03-04 08:00:00	1.3	5.3	14.3	359	359	0.8	0	0	0	0	0	0	0	85.3	172	-0.1	78.5	13.3	12.78
2012-03-04 09:00:00	0.1	0.8	8.4	103	103	0.8	0	0	0	0	0	0	0	85.3	172	1.3	73.5	14.05	13.98
2012-03-04 10:00:00	4.6	0.9	5.4	236	236	0.8	0	0	0	0	0	0	0	85.5	172.7	1.8	72.3	13.95	13.89
2012-03-04 11:00:00	0.1	0.5	6.6	292	292	0.8	0	0	0	0	0	0	0	85.6	173.4	2.2	71.5	13.86	13.82
2012-03-04 12:00:00	3.7	1.2	8.1	232	232	0.8	0	0	0	0	0	0	0	85.8	173.2	2.6	70.1	13.84	13.81
2012-03-04 13:00:00	9.8	0.9	13.8	254	254	0.8	0	0	0	0	0	0	0	86	173.2	2.8	68.6	13.88	13.82
2012-03-04 14:00:00	4.2	0.5	12.9	237	237	0.8	0	0	0	0	0	0	0	86.1	172.5	3.7	67.1	13.93	13.9
2012-03-04 15:00:00	3.3	1.2	18.1	205	205	0.8	0	0	0	0	0	0	0	86.3	171.6	3.8	66.4	13.96	13.93
2012-03-04 16:00:00	5.2	0.9	15.8	241	241	0.8	0	0	0	0	0	0	0	86.2	171.6	3.9	65.3	13.99	13.95
2012-03-04 17:00:00	2.3	0.4	11.5	153	153	0.8	0	0	0	0	0	0	0	85.9	171.5	2.7	71	14.09	14.03
2012-03-04 18:00:00	7.3	1	16.3	195	195	0.8	0	0	0	0	0	0	0	85.4	171.3	1.1	82.7	14.19	13.61
2012-03-04 19:00:00	6	0.5	11.8	185	185	0.8	0	0	0	0	0	0	0	85.3	171.2	0.4	90	13.18	13.1
2012-03-04 20:00:00	5.3	0.4	10.1	201	201	0.8	0	0	0	0	0	0	0	85.1	171	0	92.7	13.06	13.03
2012-03-04 21:00:00	0.8	0.4	10.8	350	350	0.8	0	0	0	0	0	0	0	85.1	171	-0.1	92.1	13.02	12.99
2012-03-04 22:00:00	6.5	0.7	16.4	222	222	0.8	0	0	0	0	0	0.3	0	85.1	170.9	0	87.6	12.98	12.97
2012-03-04 23:00:00	5.6	0.4	11.1	118	118	0.8	0	0	0	0	0	0	0	85.1	170.9	-0.1	89.8	12.96	12.94
2012-03-05 00:00:00	5	0.5	9.5	297	297	0.8	0	0	0	0	0	0	0	84.7	170.7	-0.8	95.7	12.93	12.9
2012-03-05 01:00:00	0.6	0.7	11.4	28	28	0.8	0	0	0	0	0	0	0	84.3	170.4	-1.2	98.9	12.9	12.88
2012-03-05 02:00:00	4.6	0.8	11.9	117	117	0.8	0	0	0	0	0	0.2	0.2	83.3	170.4	-1.6	99.3	12.87	12.86
2012-03-05 03:00:00	44.2		49.3	307	307	0.8	0	0	0	0	0	18.6	6.3	83.5	172.2	-2	99.4	12.85	12.83
2012-03-05 04:00:00	27.5	54.8	54.6	311	311	0.8	0	0	0	0	0	65.8	6.6	82.6	174.8	-3.8	98.3	12.83	12.81
2012-03-05 05:00:00	38.8	48.3	50.8	296	296	0.8	0	0	0	0	0	24.1	2.2	81.8	175.4	-5.5	97.2	12.8	12.79
2012-03-05 06:00:00	34.1	52.1	50.1	308	308	0.8	0	0	0	0	0	33.1	1	80.9	174	-7.3	96.1	12.78	12.76
2012-03-05 07:00:00	35.4	54.2	45.1	299	299	0.8	0	0	0	0	0	13	0.4	80.5	179.7	-8.1	95.7	12.76	12.72
2012-03-05 08:00:00	23.4		42.9	296	296	0.8	0	0	0	0	0	11.8	1.1	80.3	181	-8.6	95.4	12.77	12.73
2012-03-05 09:00:00	13.4	44.1	31.2	278	278	0.8	0	0	0	0	0	0.5	0.2	80.4	181.8	-8.6	95.4	13.09	12.84
2012-03-05 10:00:00	8	17.5	21.5	307	307	0.8	0	0	0	0	0	0.2	0.4	80.6	181.6	-8.3	95.5	13.93	13.54
2012-03-05 11:00:00	9.9	7.2	14.2	291	291	0.8	0	0	0	0	0	0	0	80.4	181.8	-7.7	95.6	14.25	14.23
2012-03-05 12:00:00	11.8	12.2	17.5	301	301	0.8	0	0	0	0	0	0	0	80.9	182	-6.7	95.7	14.19	14.15
2012-03-05 13:00:00	9.5	17.8	28.9	328	328	0.8	0	0	0	0	0	0.2	0	81.3	182	-7	94.3	14.15	14.13
2012-03-05 14:00:00	11.3	13	27.7	286	286	0.8	0	0	0	0	0	0.3	0	81.7	181.7	-7.7	93.7	14.17	14.11
2012-03-05 15:00:00	9	17.7	29	301	301	0.8	0	0	0	0	0	0.1	0	81.6	181.1	-7.5	93.4	14.18	14.14
2012-03-05 16:00:00	0.3	15.1	22.6	247	247	0.8	0	0	0	0	0	0	0	81.7	180.9	-7.9	93.4	14.2	14.16
2012-03-05 17:00:00	6.8	12.3	23.9	290	290	0.8	0	0	0	0	0	0	0	81.6	180.7	-8.2	93.4	14.23	14.2
2012-03-05 18:00:00	16.2	19.4	24.9	324	324	0.8	0	0	0	0	0	0	0	81.2	180.5	-8.7	94.6	14.3	14.22
2012-03-05 19:00:00	7.8	21.4	25	337	337	0.8	0	0	0	0	0	0.1	0	81	180.1	-9.2	94.8	13.71	13.27
2012-03-05 20:00:00	4.8	14.7	20.3	45	45	0.8	0	0	0	0	0	0	0	81.1	180.1	-9.7	92	13.13	13.06
2012-03-05 21:00:00	4.8	8.3	16.1	310	310	0.8	0	0	0	0	0	0	0	81.1	180.1	-9.7	89.6	13.02	12.98
2012-03-05 22:00:00	8.1	15.7	22.5	15	15	0.8	0	0	0	0	0	0	0	81.1	180.1	-9.4	88.4	12.97	12.94
2012-03-05 23:00:00	28.2	19.2	33	49	49	0.8	0	0	0	0	0	0.2	0	81.1	180.2	-9.3	86.7	12.94	12.92
2012-03-06 00:00:00	8.9	26.7	37.4	94	94	0.8	0	0	0	0	0	0.4	0	80.8	180.2	-9.2	86.3	12.9	12.87
2012-03-06 01:00:00	8.7	15.2	18.2	66	66	0.8	0	0	0	0	0	0	0	80.9	180.2	-9	84.4	12.87	12.85
2012-03-06 02:00:00	11	23	27	57	57	0.8	0	0	0	0	0	0	0	80.8	180	-9.1	86.5	12.84	12.81
2012-03-06 03:00:00	6.5	16.4	19.5	31	31	0.8	0	0	0	0	0	0	0	80.9	180	-8.8	84.7	12.8	12.78
2012-03-06 04:00:00	6.8	12.4	19.1	340	340	0.8	0	0	0	0	0	0	0	81	179.9	-8.6	83.7	12.77	12.75
2012-03-06 05:00:00	11.5	9.3	17.5	68	68	0.8	0	0	0	0	0	0	0	80.8	179.7	-8.9	87	12.74	12.7
2012-03-06 06:00:00	14.6	10.8	16	59	59	0.8	0	0	0	0	0	0	0	80.7	179.6	-9.1	87	12.72	12.66
2012-03-06 07:00:00	23.2	26.8	28.9	93	93	0.8	0	0	0	0	0	0	0	80.4	179.5	-9.4	90.4	12.71	12.69
2012-03-06 08:00:00	13.3	26.2	26.3	74	74	0.8	0	0	0	0	0	0	0	80.5	179.5	-9.4	91.5	13.35	12.7
2012-03-06 09:00:00	2.8	10.9	19.9	189	189	0.8	0	0	0	0	0	0	0	80.6	179.6	-8.6	88.4	14.21	14.18
2012-03-06 10:00:00	1.1	1.2	11.3	1	1	0.8	0	0	0	0	0	0	0	80.9	179.6	-6.5	80.9	14.14	14.07
2012-03-06 11:00:00	3.1	1.8	11.6	62	62	0.8	0	0	0	0	0	0	0	81.5	179.5	-5.6	77.7	14.03	13.99
2012-03-06 12:00:00	14.4	8.6	21.1	101	101	0.8	0	0	0	0	0	0	0	81.7	178.9	-5.9	78.6	14.03	13.98
2012-03-06 13:00:00	7.4	8.1	19.4	84	84	0.8	0	0	0	0	0	0	0	81.9	178.4	-5.7	78	14.07	14.04
2012-03-06 14:00:00	12.5	4.6	15.3	65	65	0.8	0	0	0	0	0	0	0	82.1	178	-5.4	77	14.12	14.04
2012-03-06 15:00:00	1.2	2.3	14.9	64	64	0.8	0	0	0	0	0	0	0	82.4	177.8	-4.6	71.4	14.17	14.13
2012-03-06 16:00:00	8.8	2.9	12.6	87	87	0.8	0	0	0	0	0	0	0	82.7	177.7	-3.4	66.5	14.16	14.14
2012-03-06 17:00:00	0.5	4.1	11.5	284	284	0.8	0	0	0	0	0	0	0	82.7	177.6	-3.7	68.4	14.21	14.17
2012-03-06 18:00:00	4.6	1.7	7.1	81	81	0.8	0	0	0	0	0	0	0	82.6	177.4	-3.9	73.3	14.23	14.2
2012-03-06 19:00:00	5.4	1.8	7	9	9	0.8	0	0	0	0	0	0	0	82.3	177.3	-5.8	81.4	13.52	13.14
2012-03-06 20:00:00	6.7	5.7	14.8	111	111	0.8	0	0	0	0	0	0	0	82.3	177.3	-5.4	80.6	13.09	13.04
2012-03-06 21:00:00	8	9.1	17.8	104	104	0.8	0	0	0	0	0	0	0	82.2	177.3	-5.5	81.9	13.02	12.99
2012-03-06 22:00:00	9.6	1.4	11.8	37	37	0.8	0	0	0	0	0	0	0	82.3	177.2	-5.6	81.3	12.98	12.95
2012-03-06 23:00:00	3.4	5.7	21.3	121	121	0.8	0	0	0	0	0	0	0	82	177.1	-5.9	81.7	12.94	12.89
2012-03-07 00:00:00	1.5	8.6	27.6	33	33	0.8	0	0	0	0	0	0	0	82	177	-6	81.5	12.91	12.89
2012-03-07 01:00:00	12.5	9.1	23.3	103	103	0.8	0	0	0	0	0	0	0	82.1	177	-5.8	80.2	12.88	12.86
2012-03-07 02:00:00	6.8	14	25.6	79	79	0.8	0	0	0	0	0	0	0	82.7	177.1	-4.4	71.9	12.86	12.84
2012-03-07 03:00:00	6.9	6.1	14.9	80	80	0.8	0	0	0	0	0	0	0	82.7	177.1	-4.3	69.9	12.84	12.82
2012-03-07 04:00:00	1.3	4.6	14.6	300	300	0.8	0	0	0	0	0	0	0	82.6	177	-4.5	71.8	12.81	12.79
2012-03-07 05:00:00	1.2	3.4	19.5	93	93	0.8	0	0	0	0	0	0	0	82.5	176.9	-5	74.4	12.78	12.75
2012-03-07 06:00:00	2.3	2.9	9.4	306	306	0.8	0	0	0	0	0	0	0	82.7	176.9	-4.7	71.6	12.76	12.72
2012-03-07 07:00:00	8.1	7.9	9.1	255	255	0.8	0	0	0	0	0	0	0	82.8	176.7	-4.1	69.8	12.74	12.73
2012-03-07 08:00:00	7.7	6.2	14.2	242	242	0.8	0	0	0	0	0	0	0	82.8	176.8	-3.8	70.3	13.42	12.76
2012-03-07 09:00:00	7	1.7	10.2	265	265	0.8	0	0	0	0	0	0	0	83	177.1	-2.7	65.1	14.1	14.05
2012-03-07 10:00:00	0.1	1.4	8	107	107	0.8	0	0	0	0	0	0	0	83.3	177.2	-0.4	58.1	13.99	13.94
2012-03-07 11:00:00	3.1	3.9	13.9	249	249	0.8	0	0	0	0	0	0	0	83.3	177	-1.4	57.7	13.94	13.92
2012-03-07 12:00:00	10.3	5.3	13.4	264	264	1	0.2	0.2	0.2	0.2	0.2	0	0	83.7	176.6	-1	58.5	13.93	13.9
2012-03-07 13:00:00	5.1	2.7	11.4	238	238	1.6	0.8	0.8	0.8	0.6	0.6	0	0	84	176.1	-0.2	52.6	13.95	13.93
2012-03-07 14:00:00	7.7	2	17.6	221	221	2	1.2	1.2	1.2	0.4	0.4	0	0	84.3	175.7	1	51.4	13.97	13.95
2012-03-07 15:00:00	1.3	2.7	15.9	198	198	2.2	1.4	1.4	1.4	0.2	0.2	0	0	84.5	175.3	1.3	50.9	13.99	13.97
2012-03-07 16:00:00	13.9	5.6	17.8	232	232	2.2	0	1.4	1.4	0	0	0	0	84.6	175	1.3	55	14.03	13.99
2012-03-07 17:00:00	10.5	6.8	18.4	233	233	2.2	0	1.4	1.4	0	0	0	0	84.5	174.8	0.6	57.4	14.11	14.04
2012-03-07 18:00:00	5.6	3.9	11.9	277	277	2.2	0	1.2	1.4	0	0	0	0	84.2	174.6	-0.8	62.3	14.24	14.18
2012-03-07 19:00:00	1.9	4.6	14.2	278	278	2.2	0	0.6	1.4	0	0	0	0	83.9	174.4	-1.4	58.2	13.34	13.1
2012-03-07 20:00:00	12.6	3.1	19.6	217	217	2.2	0	0.2	1.4	0	0	0	0	83.6	174.3	-2	63.9	13.07	13.04
2012-03-07 21:00:00	3.6	13.8	28.8	112	112	2.2	0	0	1.4	0	0	0	0	83.2	174.2	-2.5	73.8	13.02	12.99
2012-03-07 22:00:00	2.8	2.5	20.7	95	95	2.2	0	0	1.4	0	0	0	0	82.8	174	-3.7	90	12.98	12.96
2012-03-07 23:00:00	0	1.8	15.6	0	0	2.2	0	0	1.4	0	0	0	0	82.9	174	-3.7	88.8	12.95	12.93
2012-03-08 00:00:00	11.2	5.4	21.3	256	256	2.2	0	0	1.4	0	0	0	0	83	174	-3.2	84	12.92	12.9
2012-03-08 01:00:00	9.8	2.3	16	248	248	2.2	0	0	1.4	0	0	0	0	82.9	173.9	-3.3	84.8	12.89	12.88
2012-03-08 02:00:00	7	6.1	24	316	316	2.2	0	0	1.4	0	0	0.2	0.9	82.3	173.5	-4.6	96.6	12.87	12.83
2012-03-08 03:00:00	5.9	0.7	8.5	295	295	2.2	0	0	1.4	0	0	0	0	82.1	175.5	-4.8	96.9	12.85	12.82
2012-03-08 04:00:00	18.3	9.8	26.8	319	319	2.2	0	0	1.4	0	0	0.6	0.3	82.6	177.4	-4.8	97.1	12.82	12.79
2012-03-08 05:00:00	8.2	8.3	26.7	311	311	2.2	0	0	1.4	0	0	0.2	0.1	82.4	178.6	-4.9	97.2	12.8	12.78
2012-03-08 06:00:00	0	1.7	12.7	0	0	2.2	0	0	1.4	0	0	0	0	82.2	178.5	-5	97.2	12.78	12.76
2012-03-08 07:00:00	7.1	1.7	11.3	312	312	2.2	0	0	1.4	0	0	0	0	81.7	178.9	-5.1	97.2	12.77	12.73
2012-03-08 08:00:00	5.8	1.4	12.3	320	320	2.2	0	0	1.4	0	0	0	0	81.8	178.8	-5.2	97.1	12.96	12.76
2012-03-08 09:00:00	12.9	3.1	13.7	313	313	2.2	0	0	1.4	0	0	0	0	81.5	179.1	-5.2	96.6	14.04	13.39
2012-03-08 10:00:00	17.5	8.2	20.4	336	336	2.2	0	0	1.4	0	0	0	0	82.6	179.1	-4.6	96	14.15	14.13
2012-03-08 11:00:00	13.9	4.1	20.6	301	301	2.2	0	0	1.4	0	0	0	0	82.4	178.9	-4.1	95.7	14.14	14.11
2012-03-08 12:00:00	8.2	2	14.7	308	308	2.2	0	0	1.2	0	0	0	0	82.6	178.6	-4	95.6	14.14	14.12
2012-03-08 13:00:00	12.8	4	19.9	302	302	2.2	0	0	0.6	0	0	0	0	82.6	178.4	-4.4	96.2	14.18	14.09
2012-03-08 14:00:00	14.5	7.9	25	335	335	2.2	0	0	0.2	0	0	0.4	0	82.7	178.4	-4.5	95.3	14.18	14.07
2012-03-08 15:00:00	8	3.9	24.8	335	335	2.2	0	0	0	0	0	0	0	82.6	178.4	-4.5	93.8	14.18	14.15
2012-03-08 16:00:00	11.1	5.8	23.1	303	303	2.2	0	0	0	0	0	0	0	82.6	178.2	-4.5	92.7	14.22	14.2
2012-03-08 17:00:00	8.2	18.6	31.7	333	333	2.2	0	0	0	0	0	2.1	0	82.4	178.1	-4.3	84.7	14.22	14.19
2012-03-08 18:00:00	9.6	13	27.1	317	317	2.2	0	0	0	0	0	1.3	0	82.3	177.9	-4.3	77.6	14.23	14.19
2012-03-08 19:00:00	0.1	5.7	33.1	344	344	2.2	0	0	0	0	0	0.4	0	81.9	177.6	-5.6	78.5	13.6	13.13
2012-03-08 20:00:00	0.1	12.3	18.3	66	66	2.2	0	0	0	0	0	0	0	81.6	177.4	-6.3	77.5	13.08	13.04
2012-03-08 21:00:00	0.1	14.6	0.1	107	107	2.2	0	0	0	0	0	0.3	0	81.5	177.3	-6.5	77.2	13.01	12.99
2012-03-08 22:00:00	0.1	8.4	3.7	100	100	2.2	0	0	0	0	0	0	0	81.3	177	-6.7	78.7	12.97	12.94
2012-03-08 23:00:00	0.1	9.7	0.1	43	43	2.2	0	0	0	0	0	0	0	81.3	176.9	-6.8	77.1	12.94	12.91
2012-03-09 00:00:00	0.1	7.2	0.1	43	43	2.2	0	0	0	0	0	0	0	81	176.6	-7.5	81.3	12.9	12.88
2012-03-09 01:00:00	0.1	20	0.1	56	56	2.2	0	0	0	0	0	0	0	80.9	176.4	-7.6	82.4	12.88	12.85
2012-03-09 02:00:00	0.1	26.4	0.1	71	71	2.2	0	0	0	0	0	0	0	80.8	176.3	-7.8	85.2	12.85	12.82
2012-03-09 03:00:00	0.1	26	0.1	68	68	2.2	0	0	0	0	0	0	0	80.8	176.2	-7.6	84	12.82	12.79
2012-03-09 04:00:00	0.1	20.8	0.1	67	67	2.2	0	0	0	0	0	0	0	80.9	176.1	-7.6	82.3	12.78	12.76
2012-03-09 05:00:00	0.1	26	0.1	99	99	2.2	0	0	0	0	0	0	0	80.7	175.9	-7.9	82.4	12.76	12.74
2012-03-09 06:00:00	13	25.7	15.8	113	113	2.2	0	0	0	0	0	0	0	80.5	175.8	-8.3	84.7	12.74	12.72
2012-03-09 07:00:00	16.7	24.9	33.9	121	121	2.2	0	0	0	0	0	0	0	80.4	175.6	-8.6	86.1	12.72	12.71
2012-03-09 08:00:00	19.1	17.3	30.8	151	151	2.2	0	0	0	0	0	0	0	80.4	175.5	-8.4	84	13.52	12.74
2012-03-09 09:00:00	0.1	12.5	19	148	148	2.2	0	0	0	0	0	0	0	80.8	175.7	-7	77.9	14.18	14.15
2012-03-09 10:00:00	3.8	8.2	20	247	247	2.2	0	0	0	0	0	0	0	81.2	175.8	-5.9	72.7	14.12	14.08
2012-03-09 11:00:00	7	5.9	25	116	116	2.2	0	0	0	0	0	0	0	81.7	175.7	-4.5	65.6	14.05	14
2012-03-09 12:00:00	10.3	6.5	21.3	48	48	2.2	0	0	0	0	0	0	0	82.1	174.9	-3.4	58.5	14	13.98
2012-03-09 13:00:00	6.8	4.9	20.2	61	61	2.2	0	0	0	0	0	0	0	82.4	174.6	-2.3	52.2	13.99	13.95
2012-03-09 14:00:00	0.6	5.4	21.9	340	340	2.2	0	0	0	0	0	0	0	82.7	174.5	-1.7	49.3	14	13.95
2012-03-09 15:00:00	12.1	2.8	20.2	90	90	2.2	0	0	0	0	0	0	0	82.9	174.4	-1	47.3	14.03	14
2012-03-09 16:00:00	5.4	2.6	18.8	143	143	2.2	0	0	0	0	0	0	0	83.1	174.3	-0.8	45.6	14.05	14.02
2012-03-09 17:00:00	3.7	0.9	15.6	30	30	2.2	0	0	0	0	0	0	0	83.1	174.3	-0.8	45.1	14.07	14.04
2012-03-09 18:00:00	6.5	3.4	11.5	58	58	2.2	0	0	0	0	0	0	0	83.1	174.2	-1.3	47.1	14.15	14.1
2012-03-09 19:00:00	1.7	5.6	10.9	70	70	2.2	0	0	0	0	0	0	0	82.7	174.1	-2.9	53.6	13.58	13.14
2012-03-09 20:00:00	8.4	5.5	13.3	89	89	2.2	0	0	0	0	0	0	0	82.6	174	-3.2	57.7	13.08	13.04
2012-03-09 21:00:00	7.4	14.9	15.6	113	113	2.2	0	0	0	0	0	0	0	82.5	174	-3.2	59.3	13.02	12.99
2012-03-09 22:00:00	8.4	8.7	19.6	153	153	2.2	0	0	0	0	0	0	0	82.3	173.9	-3.9	64.7	12.98	12.93
2012-03-09 23:00:00	0.1	16.2	17.1	133	133	2.2	0	0	0	0	0	0	0	82.4	173.9	-3.4	58.4	12.94	12.91
2012-03-10 00:00:00	0.1	17.7	0.1	95	95	2.2	0	0	0	0	0	0	0	82.4	173.9	-3.3	55.9	12.91	12.89
2012-03-10 01:00:00	0.1	13.2	0.1	108	108	2.2	0	0	0	0	0	0	0	82.2	173.8	-3.7	56	12.89	12.87
2012-03-10 02:00:00	0.1	8.6	0.1	114	114	2.2	0	0	0	0	0	0	0	82.3	173.7	-3.6	54.1	12.86	12.84
2012-03-10 03:00:00	0.1	2.6	0.1	170	170	2.2	0	0	0	0	0	0	0	82	173.6	-4.6	58	12.83	12.81
2012-03-10 04:00:00	0.1	6.9	0.1	94	94	2.2	0	0	0	0	0	0	0	82	173.5	-4.7	58.4	12.8	12.75
2012-03-10 05:00:00	0.1	10.1	0.1	130	130	2.2	0	0	0	0	0	0	0	82.1	173.5	-4.2	54.2	12.78	12.73
2012-03-10 06:00:00	0.1	11.9	0.1	83	83	2.2	0	0	0	0	0	0	0	82	173.5	-4.2	54.8	12.76	12.75
2012-03-10 07:00:00	0.1	4.3	0.1	108	108	2.2	0	0	0	0	0	0	0	82.2	173.5	-4.2	54	12.75	12.73
2012-03-10 08:00:00	0.1	14.4	0.1	157	157	2.2	0	0	0	0	0	0	0	82.2	173.6	-3.5	52	13.59	12.77
2012-03-10 09:00:00	2.1	3.6	14.9	84	84	2.2	0	0	0	0	0	0	0	82.3	173.9	-1.9	47.8	14.08	14.01
2012-03-10 10:00:00	2.5	1.3	8.4	167	167	2.2	0	0	0	0	0	0	0	82.7	173.9	-0.2	44.6	13.96	13.91
2012-03-10 11:00:00	5.1	2.2	9.3	75	75	2.2	0	0	0	0	0	0	0	82.9	173.5	-0.2	45.1	13.89	13.86
2012-03-10 12:00:00	14.2	2.1	14.2	249	249	2.2	0	0	0	0	0	0	0	83.1	173.3	0.7	44.9	13.85	13.83
2012-03-10 13:00:00	3.4	1.4	18.6	315	315	2.2	0	0	0	0	0	0	0	83.4	173.1	1.2	43.4	13.86	13.83
2012-03-10 14:00:00	3.8	0.4	11.5	177	177	2.2	0	0	0	0	0	0	0	83.6	172.9	1.8	42.8	13.94	13.88
2012-03-10 15:00:00	8.5	4.6	20.1	86	86	2.2	0	0	0	0	0	0	0	84.1	172.7	2.8	39.3	13.98	13.95
2012-03-10 16:00:00	2.2	3.4	20.3	3	3	2.2	0	0	0	0	0	0	0	84.1	172.4	2.3	41.3	14.01	13.95
2012-03-10 17:00:00	2	11.9	19.6	51	51	2.2	0	0	0	0	0	0	0	83.8	172.1	1.5	46.2	14.11	14.07
2012-03-10 18:00:00	1.8	5.6	15.8	91	91	2.2	0	0	0	0	0	0	0	83.6	172	1.3	51.1	14.14	14.09
2012-03-10 19:00:00	0.1	9	20	113	113	2.2	0	0	0	0	0	0	0	83.2	171.9	-0.3	56.2	13.56	13.12
2012-03-10 20:00:00	0.1	14.3	0.1	128	128	2.2	0	0	0	0	0	0	0	83.4	171.8	-0.1	53.7	13.08	13.04
2012-03-10 21:00:00	0.1	6.2	0.1	109	109	2.2	0	0	0	0	0	0	0	83.1	171.7	-1	57.4	13.02	13
2012-03-10 22:00:00	0.1	13.5	0.1	104	104	2.2	0	0	0	0	0	0	0	83.1	171.7	-0.6	54.9	12.98	12.96
2012-03-10 23:00:00	0.1	9.9	0.1	66	66	2.2	0	0	0	0	0	0	0	83.4	171.8	0	51.5	12.95	12.93
2012-03-11 00:00:00	0.1	7	0.1	38	38	2.2	0	0	0	0	0	0	0	83.5	171.8	0.2	49.3	12.92	12.89
2012-03-11 01:00:00	0.1	4.3	0.1	63	63	2.2	0	0	0	0	0	0	0	83.5	171.7	0.2	48.8	12.9	12.88
2012-03-11 02:00:00	0.1	8	0.1	83	83	2.2	0	0	0	0	0	0	0	83.8	171.8	0.9	48.1	12.88	12.85
2012-03-11 03:00:00	0.1	5.4	0.1	127	127	2.2	0	0	0	0	0	0	0	83.5	171.6	0.2	51.4	12.86	12.84
2012-03-11 04:00:00	0.1	11.3	0.1	71	71	2.2	0	0	0	0	0	0	0	83.3	171.6	-0.2	54.1	12.83	12.79
2012-03-11 05:00:00	0.1	16.1	0.1	95	95	2.2	0	0	0	0	0	0	0	83.1	171.5	-0.3	56.5	12.81	12.79
2012-03-11 06:00:00	0.1	8.3	0.1	112	112	2.2	0	0	0	0	0	0	0	83	171.4	-0.9	58.2	12.8	12.78
2012-03-11 07:00:00	0.1	13.9	0.1	85	85	2.2	0	0	0	0	0	0	0	83.3	171.5	-0.2	54.3	12.79	12.77
2012-03-11 08:00:00	5.6	14.9	12	345	345	2.2	0	0	0	0	0	0	0	84.1	171.7	2	40.9	13.43	12.79
2012-03-11 09:00:00	2.9	9.5	13	38	38	2.2	0	0	0	0	0	0	0	83.3	171.6	1.1	50	14.02	13.99
2012-03-11 10:00:00	2.5	6.7	10.3	278	278	2.2	0	0	0	0	0	0	0	83.5	171.8	2.1	50.6	13.93	13.89
2012-03-11 11:00:00	3.5	2	16.5	26	26	2.2	0	0	0	0	0	0	0	83.8	171.8	2.6	49.2	13.85	13.81
2012-03-11 12:00:00	3.4	1.6	19	286	286	2.2	0	0	0	0	0	0	0	83.8	171.4	2.5	54.3	13.84	13.81
2012-03-11 13:00:00	1.4	0.5	10.3	285	285	2.2	0	0	0	0	0	0	0	84	170.8	2.8	54.5	13.89	13.86
2012-03-11 14:00:00	9.2	0.5	11	221	221	2.2	0	0	0	0	0	0	0	84.1	170.3	2.9	53.5	13.95	13.9
2012-03-11 15:00:00	3	0.7	9.9	307	307	2.2	0	0	0	0	0	0	0	84.2	170	3.8	52.8	13.96	13.91
2012-03-11 16:00:00	2.7	1.4	16.4	38	38	2.2	0	0	0	0	0	0	0	84.3	169.9	4.3	54.2	13.93	13.9
2012-03-11 17:00:00	3.7	3.7	17.9	72	72	2.2	0	0	0	0	0	0	0	84.3	169.7	3.4	59.9	14.02	13.96
2012-03-11 18:00:00	0.1	1.2	12.5	63	63	2.2	0	0	0	0	0	0	0	84	169.5	2.3	65.6	14.12	14.07
2012-03-11 19:00:00	17.8	4.5	19.6	69	69	2.2	0	0	0	0	0	0	0	83.8	169.4	1.1	71.7	13.62	13.11
2012-03-11 20:00:00	16	19.2	27	81	81	2.2	0	0	0	0	0	0	0	83.7	169.3	0.8	75.8	13.08	13.04
2012-03-11 21:00:00	0.1	9.5	23.1	131	131	2.2	0	0	0	0	0	0	0	83.5	169.3	0.3	79	13.03	13.01
2012-03-11 22:00:00	0.1	2.9	0.1	116	116	2.2	0	0	0	0	0	0	0	83.4	169.1	-0.3	82.4	12.99	12.97
2012-03-11 23:00:00	0.1	2.4	0.1	101	101	2.2	0	0	0	0	0	0	0	83.3	169.1	-0.2	82.6	12.95	12.92
2012-03-12 00:00:00	0.1	1.6	0.1	0	0	2.2	0	0	0	0	0	0	0	83.6	169.2	0.8	74.5	12.92	12.84
2012-03-12 01:00:00	0.1	3.4	0.1	358	358	2.2	0	0	0	0	0	0	0	83.5	169.2	0.8	72.1	12.9	12.88
2012-03-12 02:00:00	0.1	2.9	0.1	188	188	2.2	0	0	0	0	0	0	0	83.9	169.2	1.5	67.6	12.88	12.84
2012-03-12 03:00:00	0.1	4	0.1	153	153	2.2	0	0	0	0	0	0	0	84.1	169.3	2.2	62	12.86	12.85
2012-03-12 04:00:00	0.1	13.2	0.1	107	107	2.2	0	0	0	0	0	0	0	84.2	169.3	2.4	59.1	12.85	12.83
2012-03-12 05:00:00	0.1	4.1	0.1	6	6	2.2	0	0	0	0	0	0	0	84.2	169.2	2.6	55.9	12.83	12.81
2012-03-12 06:00:00	0.1	2	0.1	357	357	2.2	0	0	0	0	0	0	0	84.5	169.2	3.1	51.3	12.82	12.8
2012-03-12 07:00:00	0.1	4.4	0.1	26	26	2.2	0	0	0	0	0	0	0	84.8	169.4	4.3	41	12.81	12.79
2012-03-12 08:00:00	9.1	8.8	25.5	355	355	2.2	0	0	0	0	0	0	0	85.6	169.8	6.7	27.2	13.55	12.84
2012-03-12 09:00:00	2.9	2.8	15.1	44	44	2.2	0	0	0	0	0	0	0	85.7	169.8	7.7	26.2	13.93	13.88
2012-03-12 10:00:00	2.2	1.8	15.8	105	105	2.2	0	0	0	0	0	0	0	84.9	169.6	6	47.8	13.85	13.81
2012-03-12 11:00:00	0	1.7	13.2	0	0	2.2	0	0	0	0	0	0	0	85	169.5	6.6	47.7	13.78	13.74
2012-03-12 12:00:00	9.6	2	11.8	128	128	2.2	0	0	0	0	0	0	0	85.3	169	7.3	43.6	13.75	13.71
2012-03-12 13:00:00	4.4	0.9	10.2	143	143	2.2	0	0	0	0	0	0	0	85.5	168.2	8	44.2	13.82	13.79
2012-03-12 14:00:00	0	1.6	13.5	0	0	2.2	0	0	0	0	0	0	0	85.4	166.9	7.9	46.8	13.87	13.84
2012-03-12 15:00:00	8.2	2.7	16.7	123	123	2.2	0	0	0	0	0	0	0	85.6	166.7	7.4	48.1	13.92	13.88
2012-03-12 16:00:00	0.5	2.7	19.7	126	126	2.2	0	0	0	0	0	0	0	85.7	166.9	7.3	45.6	14	13.96
2012-03-12 17:00:00	15.5	14.3	28.8	89	89	2.2	0	0	0	0	0	0	0	85.7	166.8	6.9	38.8	14.07	13.99
2012-03-12 18:00:00	11.4	14.2	27.3	64	64	2.2	0	0	0	0	0	0	0	85.6	166.7	6.6	35.2	14.15	14.09
2012-03-12 19:00:00	0	19.6	26.3	0	0	2.2	0	0	0	0	0	0	0	85.8	166.6	7.3	29	13.57	13.11
2012-03-12 20:00:00	22.2	12.1	25.1	86	86	2.2	0	0	0	0	0	0	0	85.3	166.4	6.5	32.7	13.08	13.04
2012-03-12 21:00:00	3.9	10	23.9	120	120	2.2	0	0	0	0	0	0	0	84.8	166.1	5.3	38	13.04	13.02
2012-03-12 22:00:00	2.7	0.6	12.5	98	98	2.2	0	0	0	0	0	0	0	84.4	166	4.3	42.4	13	12.98
2012-03-12 23:00:00	0.1	0.4	5.6	127	127	2.2	0	0	0	0	0	0	0	84.6	165.9	4.2	40.9	12.97	12.95
2012-03-13 00:00:00	0.1	0.5	0.1	119	119	2.2	0	0	0	0	0	0	0	84.5	165.9	4.2	41.4	12.94	12.92
2012-03-13 01:00:00	0.1	0.4	0.1	323	323	2.2	0	0	0	0	0	0	0	84.6	165.7	4	41.1	12.91	12.89
2012-03-13 02:00:00	0.1	0.4	0.1	63	63	2.2	0	0	0	0	0	0	0	85	165.9	5.2	34.6	12.89	12.87
2012-03-13 03:00:00	0.1	2.5	0.1	70	70	2.2	0	0	0	0	0	0	0	85.1	165.8	6.2	29.9	12.87	12.86
2012-03-13 04:00:00	0.1	7.8	0.1	84	84	2.2	0	0	0	0	0	0	0	85.1	165.6	6	30.4	12.86	12.83
2012-03-13 05:00:00	0.1	13.5	0.1	98	98	2.2	0	0	0	0	0	0	0	85.1	165.6	6.5	27.5	12.86	12.84
2012-03-13 06:00:00	0.1	13.6	0.1	104	104	2.2	0	0	0	0	0	0	0	84.9	165.5	6.1	28.6	12.85	12.84
2012-03-13 07:00:00	0.1	15.2	0.1	89	89	2.2	0	0	0	0	0	0	0	85.3	165.7	7.3	23.5	12.85	12.82
2012-03-13 08:00:00	3	7.3	21.2	79	79	2.2	0	0	0	0	0	0	0	85.1	165.8	7.3	24.3	13.59	12.88
2012-03-13 09:00:00	0.1	2	14.9	234	234	2.2	0	0	0	0	0	0	0	85.2	166.2	8.7	24	13.9	13.84
2012-03-13 10:00:00	2.6	0.4	6.1	110	110	2.2	0	0	0	0	0	0	0	85.6	166.6	10.7	22.1	13.77	13.7
2012-03-13 11:00:00	7	1.5	9.9	134	134	2.2	0	0	0	0	0	0	0	85.8	166.4	10.9	24.9	13.69	13.67
2012-03-13 12:00:00	2	1.2	9.1	285	285	0	0	0	0	0	0	0	0	84.2	163.4	11	29.5	13.52	0
2012-03-13 13:00:00	4.3	0.4	7.5	143	143	0	0	0	0	0	0	0	0	86.3	165.3	12.9	29.4	13.71	13.69
2012-03-13 14:00:00	1.4	0.4	4.9	22	22	0	0	0	0	0	0	0	0	85.9	164.5	12.4	33.4	13.73	13.71
2012-03-13 15:00:00	4.1	0.4	7.1	359	359	0	0	0	0	0	0	0	0	85.5	164.3	11.9	37.6	13.73	13.69
2012-03-13 16:00:00	0	1.5	15.6	0	0	0	0	0	0	0	0	0	0	85.1	164	11.5	35.9	13.78	13.75
2012-03-13 17:00:00	18.4	5.5	23.2	75	75	0	0	0	0	0	0	0	0	84.1	164	10	34.4	13.87	13.82
2012-03-13 18:00:00	15.8	11.1	23	92	92	0	0	0	0	0	0	0	0	83.6	163.9	8.8	33	14.03	13.97
2012-03-13 19:00:00	5.4	4.2	25.1	64	64	0	0	0	0	0	0	0	0	82.3	163.7	7.5	35.1	13.5	13.11
2012-03-13 20:00:00	17.6	7.8	24.4	3	3	0	0	0	0	0	0	0	0	82.7	163.7	7.9	30	13.08	13.05
2012-03-13 21:00:00	14.2	17.7	23.9	38	38	0	0	0	0	0	0	0	0	83.7	163.9	9	21.2	13.04	12.98
2012-03-13 22:00:00	7.8	5.6	18.7	121	121	0	0	0	0	0	0	0	0	83.6	163.8	8.3	22.3	13.01	12.99
2012-03-13 23:00:00	3	0.5	11.8	254	254	0	0	0	0	0	0	0	0	82.9	163.4	6.5	33.6	12.98	12.96
2012-03-14 00:00:00	1.5	0.4	4.8	230	230	0	0	0	0	0	0	0	0	82.8	163.4	6	38.2	12.95	12.92
2012-03-14 01:00:00	3.9	0.4	6.3	114	114	0	0	0	0	0	0	0	0	82.7	163.3	6.1	34.5	12.92	12.9
2012-03-14 02:00:00	7.2	0.8	11.8	118	118	0	0	0	0	0	0	0	0	82.2	163	5.6	38.3	12.89	12.88
2012-03-14 03:00:00	15.3	3.4	18.5	124	124	0	0	0	0	0	0	0	0	82.2	163	5.9	33.3	12.88	12.86
2012-03-14 04:00:00	23.9	14.7	29.4	89	89	0	0	0	0	0	0	0	0	82.3	163	6	29.9	12.87	12.84
2012-03-14 05:00:00	13.2	14.5	27	188	188	0	0	0	0	0	0	0	0	81.9	162.9	5.7	28.4	12.86	12.85
2012-03-14 06:00:00	8.1	11.7	23.4	75	75	0	0	0	0	0	0	0	0	81.7	162.9	6	25.5	12.85	12.83
2012-03-14 07:00:00	6.8	2	14.9	114	114	0	0	0	0	0	0	0	0	81.5	162.9	6	24.8	12.85	12.81
2012-03-14 08:00:00	1.8	1	11.7	66	66	0	0	0	0	0	0	0	0	81.4	163	6.2	25.4	13.61	12.89
2012-03-14 09:00:00	7.7	0.5	8.9	129	129	0	0	0	0	0	0	0	0	81.6	163.1	7.7	27.1	13.91	13.87
2012-03-14 10:00:00	2.5	0.7	9.5	110	110	0	0	0	0	0	0	0	0	81.8	163.4	7.9	30.5	13.83	13.78
2012-03-14 11:00:00	3.3	0.7	8.7	140	140	0	0	0	0	0	0	0	0	82.7	163.1	9.1	30.2	13.75	13.72
2012-03-14 12:00:00	0.6	0.4	6.1	218	218	0	0	0	0	0	0	0	0	82.9	162.4	10.1	29.7	13.73	13.7
2012-03-14 13:00:00	0.1	0.5	7.7	349	349	0	0	0	0	0	0	0	0	82.5	161.5	10.6	31.1	13.75	13.72
2012-03-14 14:00:00	0	0.4	7.8	0	0	0	0	0	0	0	0	0	0	83	161.7	10.8	30.9	13.78	13.74
2012-03-14 15:00:00	10.6	0.5	13.7	287	287	0	0	0	0	0	0	0	0	82.2	160.9	9.9	32.5	13.85	13.78
2012-03-14 16:00:00	3.2	0.4	11.8	300	300	0	0	0	0	0	0	0	0	82.1	160.8	9.9	33.8	13.9	13.87
2012-03-14 17:00:00	6.3	0.4	9.5	281	281	0	0	0	0	0	0	0	0	81.5	160.7	9.7	35.2	13.94	13.88
2012-03-14 18:00:00	0.1	0.9	13.8	314	314	0	0	0	0	0	0	0	0	81	160.4	8.8	36.5	14.03	13.95
2012-03-14 19:00:00	4.6	0.4	6.7	87	87	0	0	0	0	0	0	0	0	81.2	160.4	7.8	37.6	13.56	13.12
2012-03-14 20:00:00	3.7	0.4	5.8	103	103	0	0	0	0	0	0	0	0	81.1	160.4	7.7	33.1	13.09	13.05
2012-03-14 21:00:00	4.2	0.4	4.8	9	9	0	0	0	0	0	0	0	0	81.3	160.3	7.9	29	13.04	13.02
2012-03-14 22:00:00	0.1	0.4	5	176	176	0	0	0	0	0	0	0	0	81.3	160.2	7.7	28.1	13.01	12.99
2012-03-14 23:00:00	0.1	0.4	0.1	248	248	0	0	0	0	0	0	0	0	81	160.1	7.2	35	12.98	12.96
2012-03-15 00:00:00	0.1	0.4	0.1	127	127	0	0	0	0	0	0	0	0	80.7	160.2	6.8	39.9	12.95	12.92
2012-03-15 01:00:00	0.1	0.5	0.1	172	172	0	0	0	0	0	0	0	0	80.4	160.1	6.3	38.5	12.92	12.91
2012-03-15 02:00:00	0.1	0.4	0.1	204	204	0	0	0	0	0	0	0	0	80.4	160.2	6.2	40.1	12.9	12.88
2012-03-15 03:00:00	0.1	0.4	0.1	288	288	0	0	0	0	0	0	0	0	80.8	160.2	6.6	36.4	12.88	12.86
2012-03-15 04:00:00	0	0.4	4.4	0	0	0	0	0	0	0	0	0	0	80.7	160.2	5.8	38.1	12.86	12.84
2012-03-15 05:00:00	5.8	0.4	5.8	127	127	0	0	0	0	0	0	0	0	80.6	160.2	6.1	35.6	12.85	12.83
2012-03-15 06:00:00	2	0.4	5.8	140	140	0	0	0	0	0	0	0	0	80.6	160.2	5.9	34.7	12.83	12.81
2012-03-15 07:00:00	3	0.4	5.2	153	153	0	0	0	0	0	0	0	0	80.4	160.2	6.1	34.2	12.83	12.81
2012-03-15 08:00:00	2.5	0.4	3.9	132	132	0	0	0	0	0	0	0	0	80.7	160.3	7.2	31.4	13.62	12.89
2012-03-15 09:00:00	2.2	0.4	7.6	128	128	0	0	0	0	0	0	0	0	80.9	160.4	8	29.9	13.91	13.86
2012-03-15 10:00:00	6.5	0.4	9.8	234	234	0	0	0	0	0	0	0	0	81.1	160.4	8.4	29.1	13.83	13.78
2012-03-15 11:00:00	1.8	0.4	12.4	170	170	0	0	0	0	0	0	0	0	81.4	159.9	8.8	28.3	13.76	13.72
2012-03-15 12:00:00	3.7	0.5	11.4	317	317	0	0	0	0	0	0	0	0	81.7	159.6	9.9	25.3	13.74	13.72
2012-03-15 13:00:00	7.6	0.4	13.1	270	270	0	0	0	0	0	0	0	0	81.7	158.6	10	26	13.81	13.74
2012-03-15 14:00:00	3.7	0.5	13.4	286	286	0	0	0	0	0	0	0	0	81.6	158.6	10.4	27.6	13.87	13.84
2012-03-15 15:00:00	3.9	0.4	14.4	20	20	0	0	0	0	0	0	0	0	81.2	158.5	10.8	24.6	13.86	13.83
2012-03-15 16:00:00	6.4	1.1	16.7	236	236	0	0	0	0	0	0	0	0	81.3	158.2	10.4	25.2	13.9	13.86
2012-03-15 17:00:00	4.2	0.6	11.9	184	184	0	0	0	0	0	0	0	0	81.1	158.1	10.6	25.9	13.92	13.89
2012-03-15 18:00:00	4.1	0.5	10.3	197	197	0	0	0	0	0	0	0	0	80.3	158	10.4	27	14	13.93
2012-03-15 19:00:00	3.6	0.4	5.6	193	193	0	0	0	0	0	0	0	0	79.6	158	8.8	31.6	13.56	13.13
2012-03-15 20:00:00	3.5	0.4	4.2	245	245	0	0	0	0	0	0	0	0	79.5	157.9	8.2	38.6	13.09	13.06
2012-03-15 21:00:00	3.2	0.4	5.6	259	259	0	0	0	0	0	0	0	0	79.7	157.8	8.3	30.4	13.05	13.02
2012-03-15 22:00:00	3.9	0.4	6.2	250	250	0	0	0	0	0	0	0	0	79.7	157.7	8.3	28	13.01	12.99
2012-03-15 23:00:00	4.4	0.4	8.8	227	227	0	0	0	0	0	0	0	0	79.5	157.7	7.7	34.7	12.98	12.92
2012-03-16 00:00:00	10.3	0.4	13.7	279	279	0	0	0	0	0	0	0	0	79.2	157.5	7.1	37.7	12.95	12.93
2012-03-16 01:00:00	6	0.4	10.4	271	271	0	0	0	0	0	0	0	0	79.3	157.5	7.2	34.2	12.93	12.91
2012-03-16 02:00:00	8.5	0.4	10	268	268	0	0	0	0	0	0	0	0	79.4	157.5	7	32.4	12.9	12.88
2012-03-16 03:00:00	12.2	0.4	14.2	247	247	0	0	0	0	0	0	0	0	79	157.4	6.7	33.1	12.88	12.87
2012-03-16 04:00:00	2	0.4	12.4	222	222	0	0	0	0	0	0	0	0	79.1	157.5	6.6	31.6	12.87	12.84
2012-03-16 05:00:00	2.6	0.4	6.2	229	229	0	0	0	0	0	0	0	0	79.6	157.7	6.7	26.7	12.86	12.81
2012-03-16 06:00:00	5.5	0.4	9.1	280	280	0	0	0	0	0	0	0	0	79.5	157.4	7	27.9	12.84	12.82
2012-03-16 07:00:00	14.3	1.6	22.5	246	246	0	0	0	0	0	0	0	0	78.8	157.2	5.8	31.2	12.85	12.82
2012-03-16 08:00:00	14	3.9	21.5	223	223	0	0	0	0	0	0	0	0	78.9	157.2	6.1	30.2	13.64	12.91
2012-03-16 09:00:00	4.3	0.6	16.1	212	212	0	0	0	0	0	0	0	0	79.3	157.7	6.9	27	13.94	13.89
2012-03-16 10:00:00	3.9	0.4	11.9	207	207	0	0	0	0	0	0	0	0	79.5	157.8	8.2	27.6	13.84	13.79
2012-03-16 11:00:00	3.7	0.6	15.1	167	167	0	0	0	0	0	0	0	0	79.5	157.3	8.5	29.6	13.78	13.76
2012-03-16 12:00:00	1.8	0.8	14.9	218	218	0	0	0	0	0	0	0	0	80	156.6	9	31.4	13.79	13.76
2012-03-16 13:00:00	5.8	1.2	17.4	144	144	0	0	0	0	0	0	0	0	79.8	156.4	9.4	35.6	13.85	13.79
2012-03-16 14:00:00	11.4	1.9	21.2	225	225	0	0	0	0	0	0	0	0	78.9	156	9.5	32.8	13.89	13.87
2012-03-16 15:00:00	8.7	1.4	19.6	248	248	0	0	0	0	0	0	0	0	78.9	155.7	10	28.1	13.9	13.87
2012-03-16 16:00:00	9.2	0.8	18.9	191	191	0	0	0	0	0	0	0	0	79	155.7	10	28.3	13.92	13.9
2012-03-16 17:00:00	5.2	0.8	15	210	210	0	0	0	0	0	0	0	0	78.9	155.6	9.9	31.1	13.96	13.92
2012-03-16 18:00:00	8	0.8	16.1	311	311	0	0	0	0	0	0	0	0	78.4	155.5	9	35.9	14.04	13.99
2012-03-16 19:00:00	1.4	0.5	14.9	250	250	0	0	0	0	0	0	0	0	78.2	162.4	7.3	39	13.6	13.12
2012-03-16 20:00:00	7	0.5	13.7	263	263	0	0	0	0	0	0	0	0	78.2	156.5	7.4	37.3	13.09	13.05
2012-03-16 21:00:00	8.6	1.6	21.3	313	313	0	0	0	0	0	0	0	0	77.9	155	7.1	40.1	13.05	13.03
2012-03-16 22:00:00	7.8	2.9	21.5	319	319	0	0	0	0	0	0	0	0	77.4	159.1	6.1	47.9	13.01	12.99
2012-03-16 23:00:00	3	1.6	19.6	265	265	0	0	0	0	0	0	0	0	77	154.6	5	54	12.98	12.96
2012-03-17 00:00:00	12	1	18.5	273	273	0	0	0	0	0	0	0	0	76.7	154.5	4.3	56.5	12.95	12.92
2012-03-17 01:00:00	8.6	0.9	16.3	235	235	0	0	0	0	0	0	0	0	76.5	154.3	3.9	52.7	12.92	12.9
2012-03-17 02:00:00	0.1	0.4	14.8	315	315	0	0	0	0	0	0	0	0	76.2	154.2	3.5	53.4	12.89	12.88
2012-03-17 03:00:00	0.1	0.4	0.1	284	284	0	0	0	0	0	0	0	0	75.8	154	2.7	57.6	12.87	12.85
2012-03-17 04:00:00	15	0.7	16.1	289	289	0	0	0	0	0	0	0	0	75.7	154	2.5	55	12.85	12.83
2012-03-17 05:00:00	9.9	1.6	16.5	252	252	0	0	0	0	0	0	0	0	76	153.9	3.1	51.6	12.83	12.82
2012-03-17 06:00:00	11.4	2.5	21.3	276	276	0	0	0	0	0	0	0	0	75.8	153.8	2.9	54.1	12.82	12.8
2012-03-17 07:00:00	6.3	1.2	16.7	284	284	0	0	0	0	0	0	0	0	75.8	153.9	2.8	52.7	12.83	12.8
2012-03-17 08:00:00	5	0.4	14.3	312	312	0	0	0	0	0	0	0	0	76.1	154	3.4	49.2	13.46	12.89
2012-03-17 09:00:00	19.6	1.1	19.6	231	231	0	0	0	0	0	0	0	0	75.8	153.9	2.7	55.3	14.14	14.13
2012-03-17 10:00:00	4.2	4.6	24.6	149	149	0	0	0	0	0	0	0	0	75.9	153.8	3.1	51	14.14	14.09
2012-03-17 11:00:00	10.2	0.5	14.4	230	230	0	0	0	0	0	0	0	0	76.1	153.9	4	50	14.06	14.03
2012-03-17 12:00:00	4.7	1.1	24.5	124	124	0	0	0	0	0	0	0	0	76.2	153.9	4.2	48.5	14.03	14
2012-03-17 13:00:00	15.9	0.5	22.7	207	207	0	0	0	0	0	0	0	0	76.5	154	5.2	46.4	14.03	13.93
2012-03-17 14:00:00	12.4	2.6	24.7	275	275	0	0	0	0	0	0	0	0	76.6	154.1	6.2	44	13.94	13.91
2012-03-17 15:00:00	6.4	2	23.4	159	159	0	0	0	0	0	0	0	0	76.8	153.7	6.5	43.9	13.97	13.94
2012-03-17 16:00:00	4.5	1.4	19.3	119	119	0	0	0	0	0	0	0	0	76.8	153.9	6.9	42.5	13.96	13.93
2012-03-17 17:00:00	0.5	1.3	17.6	236	236	0	0	0	0	0	0	0	0	76.7	153.8	6.8	42.1	13.99	13.96
2012-03-17 18:00:00	9.4	0.5	15.7	295	295	0	0	0	0	0	0	0	0	75.6	153.7	6.2	43.4	14.07	14.01
2012-03-17 19:00:00	4.8	0.8	14.2	121	121	0	0	0	0	0	0	0	0	75.1	153.5	4.3	51.6	13.67	13.15
2012-03-17 20:00:00	3.7	0.6	15.3	205	205	0	0	0	0	0	0	0	0	74.9	153.3	3.2	63.4	13.1	13.06
2012-03-17 21:00:00	6.5	0.5	15.6	240	240	0	0	0	0	0	0	0	0	74.8	153.2	2.7	71.9	13.04	13.02
2012-03-17 22:00:00	4.3	0.5	12.6	287	287	0	0	0	0	0	0	0	0	74.7	153.1	2.3	76.6	13.01	12.98
2012-03-17 23:00:00	6.7	1.1	18.5	309	309	0	0	0	0	0	0	0	0	74.6	152.9	2	80.3	12.97	12.94
2012-03-18 00:00:00	4.7	0.5	16.3	340	340	0	0	0	0	0	0	0	0	74.4	152.9	1.3	86	12.94	12.91
2012-03-18 01:00:00	8.8	1.1	21.2	351	351	0	0	0	0	0	0	0	0	73.9	152.7	0.5	91.9	12.91	12.89
2012-03-18 02:00:00	16.2	7.2	24.4	274	274	0	0	0	0	0	0	0	0	73.6	152.6	0.4	91.2	12.88	12.86
2012-03-18 03:00:00	2	5.2	24	251	251	0	0	0	0	0	0	0	0	73.8	152.7	1.2	80.3	12.86	12.84
2012-03-18 04:00:00	11.7	1.6	22	277	277	0	0	0	0	0	0	0	0	74.5	152.8	1.8	69.5	12.84	12.82
2012-03-18 05:00:00	11.1	2	20.3	265	265	0	0	0	0	0	0	0	0	74.5	152.7	1.1	74.9	12.82	12.81
2012-03-18 06:00:00	25.5	12.4	27.1	255	255	0	0	0	0	0	0	0	0	74.2	152.5	0.9	75.2	12.81	12.71
2012-03-18 07:00:00	12.2	14	38.7	280	280	0	0	0	0	0	0	0	0	74	152.4	0.4	76.3	12.82	12.8
2012-03-18 08:00:00	9.1	4.6	21.5	316	316	0	0	0	0	0	0	0	0	74	152.5	0.3	75	13.66	12.9
2012-03-18 09:00:00	11	1.9	19	203	203	0	0	0	0	0	0	0	0	74.3	152.6	1.3	72.8	14.04	13.98
2012-03-18 10:00:00	11.1	1.1	20.1	254	254	0	0	0	0	0	0	0	0	74.5	152.7	2.5	66.2	13.98	13.94
2012-03-18 11:00:00	0.1	1.5	20.6	231	231	0	0	0	0	0	0	0	0	74.1	152.3	1.8	73.7	14.05	14
2012-03-18 12:00:00	18.4	1.3	18.4	132	132	0	0	0	0	0	0	0	0	73.9	152.1	1.5	80.1	14.09	14.05
2012-03-18 13:00:00	5.4	3.6	20.5	133	133	0	0	0	0	0	0	0	0	73.7	151.9	0.9	89.7	14.13	14.08
2012-03-18 14:00:00	56.3		66.1	304	304	0	0	0	0	0	0	11.4	29.4	72.6	151.7	-0.9	95.8	14.19	14.12
2012-03-18 15:00:00	8.2		57.7	318	318	0	0	0	0	0	0	19.5	17.5	71.9	152.4	-3.6	97.3	14.28	14.26
2012-03-18 16:00:00	3.3	7.6	22.6	342	342	0	0	0	0	0	0	1	1.3	72.6	154	-3.7	97.3	14.29	14.27
2012-03-18 17:00:00	11.7	1.3	16.2	328	328	0	0	0	0	0	0	0.2	0.2	74.7	157.2	-3.8	97.4	14.29	14.25
2012-03-18 18:00:00	5.1	0.5	17.5	113	113	0	0	0	0	0	0	0	0.1	78	161.7	-3.7	97.6	14.19	13.39
2012-03-18 19:00:00	10.8	0.4	13.1	128	128	0	0	0	0	0	0	0	0.1	83.9	163.4	-3.7	97.8	13.48	13.12
2012-03-18 20:00:00	7.5	0.4	13.7	275	275	0	0	0	0	0	0	0	0	81.4	164.7	-3.8	98	13.06	13.01
2012-03-18 21:00:00	6.1	0.4	11.5	144	144	0	0	0	0	0	0	0.1	0	84.7	168.6	-3.8	98.1	13	12.98
2012-03-18 22:00:00	0.6	0.7	17.8	157	157	0	0	0	0	0	0	0	0	86.1	168.4	-3.8	98.1	12.97	12.95
2012-03-18 23:00:00	4.1	0.4	10.8	123	123	0	0	0	0	0	0	0	0	85.5	167.5	-3.9	98.1	12.94	12.92
2012-03-19 00:00:00	2.5	0.4	7.6	283	283	0	0	0	0	0	0	0	0	85.1	167.5	-4.3	98	12.92	12.89
2012-03-19 01:00:00	5.7	0.4	10.3	243	243	0	0	0	0	0	0	0	0	84.8	164.4	-4.3	98	12.89	12.87
2012-03-19 02:00:00	8.9	1	15.4	264	264	0	0	0	0	0	0	0	0	84.5	164.1	-4.5	98	12.86	12.84
2012-03-19 03:00:00	7.5	0.4	12.2	280	280	0	0	0	0	0	0	0	0	84.4	164.2	-4.5	98	12.83	12.81
2012-03-19 04:00:00	1.5	0.4	11.5	88	88	0	0	0	0	0	0	0	0	83.7	164.2	-4.5	98	12.8	12.75
2012-03-19 05:00:00	5.3	0.4	6.2	294	294	0	0	0	0	0	0	0	0	82.4	163.9	-4.5	98	12.78	12.76
2012-03-19 06:00:00	16	5.3	19.5	313	313	0	0	0	0	0	0	0	0.1	83.1	163.4	-4.5	98	12.77	12.72
2012-03-19 07:00:00	13.1	12.7	22.9	302	302	0	0	0	0	0	0	0.2	0.1	81.9	163.7	-4.7	97.9	12.77	12.75
2012-03-19 08:00:00	14.6	23.2	25.8	298	298	0	0	0	0	0	0	1.6	0.3	80.2	165.8	-4.9	97.7	13.39	12.81
2012-03-19 09:00:00	18	14.1	24.6	296	296	0	0	0	0	0	0	0.3	0.1	77.6	166	-4.8	97.3	14.19	14.17
2012-03-19 10:00:00	7.7	4.9	17.4	302	302	0	0	0	0	0	0	0.1	0	77.9	165.3	-3.6	97.2	14.14	14.1
2012-03-19 11:00:00	3.2	2.4	11.3	149	149	0	0	0	0	0	0	0.4	1.5	77.6	164.7	-3.3	97.6	14.14	14.12
2012-03-19 12:00:00	4.6	2.4	13.4	280	280	0	0	0	0	0	0	0.1	0.3	77.8	166.9	-3.6	97.6	14.18	14.16
2012-03-19 13:00:00	4.2	1.1	12.4	352	352	0	0	0	0	0	0	0	0	79.5	167	-0.9	99.3	14.13	14.1
2012-03-19 14:00:00	4.7	0.7	13.4	75	75	0	0	0	0	0	0	0.2	0.1	80.1	168.1	-2.1	97.9	14.17	14.14
2012-03-19 15:00:00	2	0.4	6.9	301	301	0	0	0	0	0	0	0	0	83.5	171.1	-1.1	97.9	14.17	14.09
2012-03-19 16:00:00	9.5	0.5	12.4	307	307	0	0	0	0	0	0	0.1	0.1	83.5	171.2	-2.5	98.5	14.22	14.18
2012-03-19 17:00:00	6.3	0.4	11.9	306	306	0	0	0	0	0	0	0	0.2	83.5	172.8	-3.2	98.7	14.25	14.24
2012-03-19 18:00:00	3.9	0.4	7.4	328	328	0	0	0	0	0	0	0	0	90.9	171.5	-3.5	98.7	14.27	14.25
2012-03-19 19:00:00	1.3	0.4	5.8	103	103	0	0	0	0	0	0	0	0	143.3	171.7	-4.2	98.5	13.44	13.13
2012-03-19 20:00:00	0	0.4	10.2	0	0	0	0	0	0	0	0	0	0	120.6	171.6	-5	98.4	13.08	13.03
2012-03-19 21:00:00	0	0.4	5.6	0	0	0	0	0	0	0	0	0	0	83.3	171.6	-5	98.2	13.01	12.74
2012-03-19 22:00:00	1.8	1.1	8.2	97	97	0	0	0	0	0	0	0	0	83.1	171.4	-4.8	98.3	12.98	12.94
2012-03-19 23:00:00	5.1	3.4	9.3	87	87	0	0	0	0	0	0	0	0	83	171.1	-5	98.4	12.94	12.71
2012-03-20 00:00:00	9.9	10.4	14.8	107	107	0	0	0	0	0	0	0	0	82.7	170.9	-5.4	98.4	12.91	12.89
2012-03-20 01:00:00	8.5	10	25.8	123	123	0	0	0	0	0	0	0	0	82.1	170.8	-5.5	98.1	12.88	12.86
2012-03-20 02:00:00	21.3	14.2	25.9	103	103	0	0	0	0	0	0	0	0	82.5	170.8	-5.5	97.9	12.85	12.84
2012-03-20 03:00:00	14.7	13.3	27.5	103	103	0	0	0	0	0	0	0	0	91.4	170.8	-5.3	97.9	12.82	12.8
2012-03-20 04:00:00	17.2	15.2	23.4	96	96	0	0	0	0	0	0	0	0	88.6	170.7	-5.4	97.8	12.79	12.77
2012-03-20 05:00:00	19.6	16.3	30.7	119	119	0	0	0	0	0	0	0	0	85.1	170.7	-5.3	97.6	12.77	12.76
2012-03-20 06:00:00	14.8	11.7	22.4	91	91	0	0	0	0	0	0	0	0	85.3	170.6	-5.1	97.3	12.75	12.74
2012-03-20 07:00:00	10.7	7.3	18.2	85	85	0	0	0	0	0	0	0	0	85.5	170.6	-4.8	96.9	12.78	12.73
2012-03-20 08:00:00	8.9	1	12.2	272	272	0	0	0	0	0	0	0	0	85.8	170.7	-3.7	96	13.81	12.92
2012-03-20 09:00:00	0.7	0.4	11.3	140	140	0	0	0	0	0	0	0	0	85.6	170.7	-3.8	94.8	14.09	14.05
2012-03-20 10:00:00	5.1	0.4	10.9	238	238	0.2	0.2	0.2	0.2	0.2	0.2	0	0	85.8	170.1	-2.5	93.9	14.01	13.98
2012-03-20 11:00:00	0.6	0.4	9.2	139	139	0.2	0	0.2	0.2	0	0	0	0	85.9	168.5	-1.1	93.5	13.94	13.89
2012-03-20 12:00:00	4.4	0.4	7	261	261	0.8	0.6	0.8	0.8	0.6	0.6	0	0	85.9	167	0.8	92.8	13.87	13.85
2012-03-20 13:00:00	2.3	0.6	12.2	287	287	2	1.8	2	2	1.2	1.2	0	0	85.4	165.5	0.6	93.2	13.9	13.83
2012-03-20 14:00:00	7.7	0.5	9	141	141	2.8	2.6	2.8	2.8	0.8	0.8	0	0	85.1	164.6	0.3	92.5	14.04	13.98
2012-03-20 15:00:00	8.6	2.4	16.5	125	125	3.6	3.4	3.6	3.6	0.8	0.8	0	0	85.4	164.1	0.7	77.1	14.03	13.99
2012-03-20 16:00:00	0.7	3.6	17.7	138	138	4.4	4.2	4.2	4.4	0.8	0.8	0	0	85.8	163.5	1	73.4	14	13.98
2012-03-20 17:00:00	3.2	2.6	16.6	99	99	5	4.8	4.8	5	0.6	0.6	0	0	85.8	163.2	1.1	65	14.06	14.01
2012-03-20 18:00:00	6.6	0.8	12.3	97	97	5	0	4.2	5	0	0	0	0	85.4	162.9	0.2	77	14.16	13.99
2012-03-20 19:00:00	9.6	6.3	19.8	92	92	5.2	0.2	3.2	5.2	0.2	0.2	0	0	85.2	162.7	-0.4	77.3	13.66	13.13
2012-03-20 20:00:00	23.7	14.7	24	103	103	5.2	0	2.4	5.2	0	0	0	0	85.3	162.6	-0.1	71.1	13.08	13.05
2012-03-20 21:00:00	12.2	11.9	23.3	117	117	5.2	0	1.6	5.2	0	0	0	0	85.1	162.6	-0.4	73.1	13.02	12.98
2012-03-20 22:00:00	12.5	14.8	29.2	118	118	5.2	0	0.8	5.2	0	0	0	0	85	162.4	-0.6	76.8	12.99	12.96
2012-03-20 23:00:00	8.8	7.2	25.6	93	93	5.2	0	0.2	5.2	0	0	0	0	85.4	162.5	0	65.7	12.96	12.94
2012-03-21 00:00:00	1.1	0.5	13.5	65	65	5.2	0	0.2	5.2	0	0	0	0	85.7	162.6	0.8	55.3	12.93	12.9
2012-03-21 01:00:00	4.6	0.4	8.4	135	135	5.2	0	0	5.2	0	0	0	0	85.7	162.5	1.1	51.5	12.91	12.88
2012-03-21 02:00:00	7.7	0.4	9.6	307	307	5.2	0	0	5.2	0	0	0	0	85.3	162.4	0.5	57.5	12.89	12.86
2012-03-21 03:00:00	10.5	0.7	13.3	302	302	5.2	0	0	5.2	0	0	0	0	85.2	162.3	0.6	58.3	12.86	12.83
2012-03-21 04:00:00	4.8	1	12.5	269	269	5.2	0	0	5.2	0	0	0	0	85.4	162.4	1.1	57.3	12.84	12.83
2012-03-21 05:00:00	6.9	0.4	8.2	115	115	5.2	0	0	5.2	0	0	0	0	85.3	162.4	0.8	59.1	12.82	12.81
2012-03-21 06:00:00	6.9	0.4	9.6	262	262	5.2	0	0	5.2	0	0	0	0	85.2	162.2	0.8	58.8	12.81	12.79
2012-03-21 07:00:00	5.9	0.4	10.1	314	314	5.2	0	0	5.2	0	0	0	0	85.5	162.3	1.6	54.7	12.82	12.77
2012-03-21 08:00:00	3.1	0.4	8.4	94	94	5.2	0	0	5.2	0	0	0	0	85.8	162.6	3.2	50.3	13.75	12.95
2012-03-21 09:00:00	4.4	0.5	10.6	337	337	5.2	0	0	5.2	0	0	0	0	86	162.9	5	44.9	13.96	13.88
2012-03-21 10:00:00	2.2	0.4	7.8	111	111	5.4	0.2	0.2	5.2	0.2	0.2	0	0	86.1	162.8	6	44.1	13.83	13.8
2012-03-21 11:00:00	7.5	0.6	12.4	145	145	5.6	0.4	0.4	5.4	0.2	0.2	0	0	86.3	162.3	6.7	45.6	13.77	13.73
2012-03-21 12:00:00	1	6.4	19.6	326	326	7	1.8	1.8	6.2	1.4	1.4	0	0	85.7	160.7	6.1	48.7	13.81	13.74
2012-03-21 13:00:00	9.1	2.4	15.6	110	110	8	2.8	2.8	6	1	1	0	0	84.7	159.6	7.9	41.6	13.82	13.76
2012-03-21 14:00:00	5.1	11.3	27.6	95	95	8.4	3.2	3.2	5.6	0.4	0.4	0	0	83.2	158.6	7	41.2	13.95	13.88
2012-03-21 15:00:00	4.2	4.1	21.2	131	131	8.4	0	3.2	4.8	0	0	0	0	83.2	158.2	7.1	41.6	14	13.91
2012-03-21 16:00:00	10.5	7.1	27.5	112	112	8.4	0	3	4	0	0	0	0	83.3	157.7	7.6	41.2	13.93	13.88
2012-03-21 17:00:00	9.6	8.4	23.6	112	112	8.4	0	2.8	3.4	0	0	0	0	82.2	157.5	7	43.2	14	13.9
2012-03-21 18:00:00	5.4	2.1	17.2	147	147	8.4	0	1.4	3.4	0	0	0	0	81.9	157.6	6.8	43.8	14.08	14.04
2012-03-21 19:00:00	9.2	1.5	12.2	104	104	8.4	0	0.4	3.2	0	0	0	0	81.5	157.5	5.7	47.4	13.61	13.12
2012-03-21 20:00:00	8.9	2	16	110	110	8.4	0	0	3.2	0	0	0	0	81.3	157.4	5.2	50.9	13.09	13.05
2012-03-21 21:00:00	5.2	7.6	19.4	67	67	8.4	0	0	3.2	0	0	0	0	81.3	157.4	5.5	50.3	13.04	13.01
2012-03-21 22:00:00	6.8	0.4	11.1	134	134	8.4	0	0	3.2	0	0	0	0	81.1	157.4	5.6	48.4	13	12.99
2012-03-21 23:00:00	4	0.5	8.2	235	235	8.4	0	0	3.2	0	0	0	0	81.1	157.3	5	50.5	12.98	12.95
2012-03-22 00:00:00	4.6	0.4	8.2	247	247	8.4	0	0	3.2	0	0	0	0	80.9	157.2	4.5	48.4	12.94	12.92
2012-03-22 01:00:00	10.8	0.4	11.1	89	89	8.4	0	0	3.2	0	0	0	0	80.9	157.1	4.2	47.5	12.92	12.89
2012-03-22 02:00:00	0.6	0.6	11.5	106	106	8.4	0	0	3.2	0	0	0	0	80.7	157.1	3.9	52.3	12.89	12.87
2012-03-22 03:00:00	20.7	7.5	22.7	85	85	8.4	0	0	3.2	0	0	0	0	80.5	157.1	3.9	50.6	12.87	12.86
2012-03-22 04:00:00	12	17.4	24.4	116	116	8.4	0	0	3.2	0	0	0	0	80	156.9	3.7	49.8	12.86	12.84
2012-03-22 05:00:00	13	5.8	18.4	113	113	8.4	0	0	3.2	0	0	0	0	79.5	156.9	3.4	49.8	12.84	12.81
2012-03-22 06:00:00	4.2	1.9	17	105	105	8.4	0	0	3.2	0	0	0	0	79.6	156.9	3.5	48.2	12.83	12.81
2012-03-22 07:00:00	1	0.4	4.8	127	127	8.4	0	0	3.2	0	0	0	0	79.6	157	3.4	47.8	12.86	12.74
2012-03-22 08:00:00	3.9	0.5	7.7	329	329	8.4	0	0	3.2	0	0	0	0	79.5	156.8	4.1	44.4	13.85	13.1
2012-03-22 09:00:00	0.1	0.5	7.4	253	253	8.4	0	0	3.2	0	0	0	0	79.9	157.2	5.7	40	13.95	13.86
2012-03-22 10:00:00	5.1	0.4	12.2	335	335	8.4	0	0	3	0	0	0	0	80	157.3	6.4	41.1	13.82	13.79
2012-03-22 11:00:00	3.6	0.7	12.8	140	140	8.4	0	0	2.8	0	0	0	0	80	157.1	6.8	41.2	13.77	13.74
2012-03-22 12:00:00	2.7	0.7	14.1	150	150	8.4	0	0	1.4	0	0	0	0	80.8	157.4	8	36.4	13.76	13.72
2012-03-22 13:00:00	1.5	0.9	15.4	174	174	8.4	0	0	0.4	0	0	0	0	81.3	158.1	9	32.4	13.81	13.77
2012-03-22 14:00:00	5.5	1.5	16.8	246	246	8.4	0	0	0	0	0	0	0	81.7	156.3	8.5	32	13.87	13.83
2012-03-22 15:00:00	6.9	2.3	18.2	168	168	8.4	0	0	0	0	0	0	0	80.8	154.5	8.4	33.7	13.91	13.89
2012-03-22 16:00:00	0.1	1.9	22.6	111	111	8.4	0	0	0	0	0	0	0	80.6	154.1	8.1	37.8	13.94	13.9
2012-03-22 17:00:00	2.3	0.5	13.4	333	333	8.4	0	0	0	0	0	0	0	80.3	153.7	7.1	41.4	14.04	13.96
2012-03-22 18:00:00	7.4	0.4	15.6	245	245	8.4	0	0	0	0	0	0	0	80.2	153.6	7.1	41.7	14.08	14.06
2012-03-22 19:00:00	4.2	0.4	15.8	285	285	8.4	0	0	0	0	0	0	0	80.3	153.6	6	45.8	13.76	13.13
2012-03-22 20:00:00	4.5	0.8	15.6	277	277	8.4	0	0	0	0	0	0	0	80.2	153.3	5.4	48.5	13.09	13.05
2012-03-22 21:00:00	7.5	0.4	11.1	190	190	8.4	0	0	0	0	0	0	0	80	153.3	4.6	51.8	13.04	13.01
2012-03-22 22:00:00	8	0.6	15.1	292	292	8.4	0	0	0	0	0	0	0	79.9	153.2	4.4	52.5	13	12.98
2012-03-22 23:00:00	10	1.7	19.4	257	257	8.4	0	0	0	0	0	0	0	79.6	153	4.1	49.7	12.97	12.94
2012-03-23 00:00:00	10.1	0.7	16.1	262	262	8.4	0	0	0	0	0	0	0	79.6	152.9	3.9	48.1	12.94	12.92
2012-03-23 01:00:00	9.2	0.6	15.2	286	286	8.4	0	0	0	0	0	0	0	79.5	152.8	3.8	46.8	12.91	12.89
2012-03-23 02:00:00	4.4	0.4	10.5	199	199	8.4	0	0	0	0	0	0	0	79.5	152.8	3.7	45.6	12.89	12.87
2012-03-23 03:00:00	6.7	0.4	7	107	107	8.4	0	0	0	0	0	0	0	79.5	152.9	3.4	46.2	12.87	12.86
2012-03-23 04:00:00	11.3	1.2	13	71	71	8.4	0	0	0	0	0	0	0	79.3	152.7	3.4	47.4	12.85	12.82
2012-03-23 05:00:00	8.4	1	13.7	99	99	8.4	0	0	0	0	0	0	0	79.2	152.7	3.5	47.8	12.83	12.82
2012-03-23 06:00:00	10.3	1.6	14.1	81	81	8.4	0	0	0	0	0	0	0	79.2	152.7	3.4	46.9	12.83	12.81
2012-03-23 07:00:00	5.9	1.7	14.7	110	110	8.4	0	0	0	0	0	0	0	79.1	152.6	3.4	45.9	12.88	12.8
2012-03-23 08:00:00	9.9	0.4	10	124	124	8.4	0	0	0	0	0	0	0	79	152.6	3.8	44.7	13.93	13.13
2012-03-23 09:00:00	1.9	0.5	10.1	83	83	8.4	0	0	0	0	0	0	0	79	152.7	4.5	43.8	13.99	13.97
2012-03-23 10:00:00	6.9	0.4	7.5	284	284	8.4	0	0	0	0	0	0	0	79.1	152.5	4.8	43.5	13.97	13.89
2012-03-23 11:00:00	3.7	0.4	8.7	308	308	8.4	0	0	0	0	0	0	0	79.4	152.9	7.2	36.1	13.8	13.73
2012-03-23 12:00:00	1.2	0.4	13.3	289	289	8.4	0	0	0	0	0	0	0	79.5	153.1	6.7	38.2	13.78	13.63
2012-03-23 13:00:00	5.1	0.4	12.6	246	246	8.4	0	0	0	0	0	0	0	79.8	152.7	7.1	36.8	13.86	13.83
2012-03-23 14:00:00	6.8	0.5	14.6	331	331	8.4	0	0	0	0	0	0	0	80.4	152.6	7.7	36	13.87	13.85
2012-03-23 15:00:00	9.3	1.2	13.7	9	9	8.4	0	0	0	0	0	0	0	80.7	152.2	7.9	37.9	13.88	13.85
2012-03-23 16:00:00	0	2.5	22	0	0	8.4	0	0	0	0	0	0	0	80.7	151.4	7.7	38.8	13.91	13.76
2012-03-23 17:00:00	6.8	2.9	21.1	324	324	8.4	0	0	0	0	0	0	0	80.6	151.5	7.7	37.4	13.97	13.91
2012-03-23 18:00:00	9.3	3.3	14.9	354	354	8.4	0	0	0	0	0	0	0	80.3	151.4	7.2	39.2	14.06	14.01
2012-03-23 19:00:00	0	5.3	14.6	0	0	8.4	0	0	0	0	0	0	0	80	151.2	6.3	46.2	13.77	13.15
2012-03-23 20:00:00	12.3	4.4	18.2	63	63	8.4	0	0	0	0	0	0	0	79.8	151	5.9	51.4	13.1	13.06
2012-03-23 21:00:00	13.7	5.2	19.7	21	21	8.4	0	0	0	0	0	0	0	79.6	150.9	5.6	53.3	13.05	13.02
2012-03-23 22:00:00	4	0.5	13.7	327	327	8.4	0	0	0	0	0	0	0	79.4	150.8	5.1	53.9	13.01	12.99
2012-03-23 23:00:00	4.4	0.4	6.4	258	258	8.4	0	0	0	0	0	0	0	79.2	150.5	4.8	56.5	12.97	12.7
2012-03-24 00:00:00	8.3	0.4	9.4	228	228	8.4	0	0	0	0	0	0	0	79	150.5	4.5	59.2	12.95	12.91
2012-03-24 01:00:00	5.9	0.4	10.3	170	170	8.4	0	0	0	0	0	0	0	78.7	150.5	3.5	67.3	12.92	12.9
2012-03-24 02:00:00	3.4	0.4	9.4	231	231	8.4	0	0	0	0	0	0	0	78.7	150.5	3.5	74.8	12.89	12.87
2012-03-24 03:00:00	4.9	0.4	8.5	225	225	8.4	0	0	0	0	0	0	0	78.7	150.5	3.4	72.2	12.87	12.83
2012-03-24 04:00:00	3.4	0.4	8.5	185	185	8.4	0	0	0	0	0	0	0	78.6	150.4	3.2	74.3	12.85	12.83
2012-03-24 05:00:00	1.8	0.4	7.9	159	159	8.4	0	0	0	0	0	0	0	78.5	150.4	3.1	70	12.83	12.81
2012-03-24 06:00:00	3.9	0.4	6.2	226	226	8.4	0	0	0	0	0	0	0	78.5	150.3	3.2	68.3	12.82	12.75
[truncated: 6,784 more rows]

## Sheet: 2013
date	wind_speed_mean_young	wind_speed_mean_flowcapt	wind_speed_maxi_young	wind_direction_mini_young	wind_direction_maxi_young	rain_year_sum_arg100	rain_actual_sum_arg100	rain_actual_intensity_arg100_6h	rain_actual_intensity_arg100_24h	rain_intensity_mini_arg100	rain_intensity_maxi_arg100	snow_drift_seg1_flowcapt	snow_drift_seg2_flowcapt	snow_height_seg1_nc	snow_height_seg2_nc	air_temperature_mean_nc	air_humidity_mean_nc	battery_voltage_mean_logger	battery_voltage_mini_logger
2013-01-01 00:00:00	15.4	6.2	24.6	261	261	8.4	0	0	0.8	0	0	0	0	101.2	122.4	-0.1	45.5	12.97	12.74
2013-01-01 01:00:00	19.1	8.2	28.4	290	290	8.4	0	0	0.8	0	0	0	0	101.3	122.4	0.1	43.9	12.95	12.93
2013-01-01 02:00:00	22.1	3.8	29.1	289	289	8.4	0	0	0.8	0	0	0	0	100.9	122.2	-1.3	49.1	12.94	12.92
2013-01-01 03:00:00	6.1	2.1	23.2	287	287	8.4	0	0	0.8	0	0	0	0	100.5	122	-2.3	56.7	12.91	12.89
2013-01-01 04:00:00	16.6	2.6	29.1	218	218	8.4	0	0	0.8	0	0	0.7	0	100.3	121.8	-2.8	60.7	12.89	12.84
2013-01-01 05:00:00	5	1.6	27.8	133	133	8.4	0	0	0.8	0	0	0	0	100.1	121.6	-3.5	64.5	12.86	12.69
2013-01-01 06:00:00	11.3	2.3	21.3	302	302	8.4	0	0	0.8	0	0	0	0	100	121.4	-3.6	65.4	12.84	12.8
2013-01-01 07:00:00	6.8	3.4	23.9	170	170	8.4	0	0	0.8	0	0	0.9	0	100.5	121.4	-3.7	67.9	12.81	12.75
2013-01-01 08:00:00	6.6	1.1	23	359	359	8.4	0	0	0.8	0	0	0	0	100.8	121.2	-4.1	72	12.78	12.76
2013-01-01 09:00:00	6.5	2	20.8	281	281	8.4	0	0	0.8	0	0	0	0	100.2	121.1	-4.1	74.5	12.82	12.7
2013-01-01 10:00:00	17.7	2.3	17.7	228	228	8.4	0	0	0.8	0	0	0	0	99.8	121.1	-3.7	72.5	13.33	12.99
2013-01-01 11:00:00	18.2	1.3	24.6	226	226	8.4	0	0	0.6	0	0	0	0	99.7	121.1	-2.8	68.5	14.18	14.15
2013-01-01 12:00:00	14.1	3.2	25.6	229	229	8.4	0	0	0.6	0	0	0.1	0	99.8	121.2	-2.1	75.3	14.14	14.12
2013-01-01 13:00:00	15.6	4.2	27.8	269	269	8.4	0	0	0.6	0	0	0	0	99.9	121.2	-1.6	65.2	14.15	14.13
2013-01-01 14:00:00	6.7	2.8	21.9	188	188	8.4	0	0	0.4	0	0	0	0	99.6	121	-2.3	74.9	14.19	14.16
2013-01-01 15:00:00	0.1	0.5	14.2	68	68	8.4	0	0	0.2	0	0	0.1	0.1	98.5	120.5	-3.8	96.6	14.26	14.23
2013-01-01 16:00:00	3.7	0.8	7.1	117	117	8.4	0	0	0.2	0	0	0	0	101	122.8	-3.7	97.7	14.3	14.25
2013-01-01 17:00:00	6.5	1.5	10.8	261	261	8.4	0	0	0	0	0	0.1	0.1	102.3	125.2	-3.7	98.5	13.6	13.25
2013-01-01 18:00:00	1.5	1.3	11.5	101	101	8.4	0	0	0	0	0	0.1	0.2	104.1	126.5	-3.5	99.1	13.17	13.11
2013-01-01 19:00:00	0.8	0.5	18	59	59	8.4	0	0	0	0	0	0.2	0.8	107.1	129.4	-3.4	99.2	13.09	13.06
2013-01-01 20:00:00	0.8	0.8	9.4	159	159	8.4	0	0	0	0	0	0	0.1	107.6	131	-3.4	99.3	13.05	13.03
2013-01-01 21:00:00	2.1	0.7	12.1	179	179	8.4	0	0	0	0	0	0	0	109.2	131.2	-3.3	99.5	13.02	13
2013-01-01 22:00:00	8.3	0.4	8.7	275	275	8.4	0	0	0	0	0	0	0	108	131.2	-3.2	99.6	13	12.98
2013-01-01 23:00:00	0.3	0.6	13.2	91	91	8.4	0	0	0	0	0	0	0	108.7	131.1	-3.4	99.6	12.98	12.95
2013-01-02 00:00:00	19.9	9.7	28.5	318	318	8.4	0	0	0	0	0	2.3	2.5	108.2	131.4	-3.4	99.5	12.96	12.93
2013-01-02 01:00:00	7.5	10.2	26.9	330	330	8.4	0	0	0	0	0	0.8	0.5	105.8	131.2	-3.9	99.2	12.94	12.92
2013-01-02 02:00:00	3.2	0.9	9.1	281	281	8.4	0	0	0	0	0	0	0	105.4	130.3	-4.3	99.1	12.91	12.9
2013-01-02 03:00:00	4.6	4.6	11.9	324	324	8.4	0	0	0	0	0	0.1	0.4	104.8	130.8	-4.5	99	12.89	12.86
2013-01-02 04:00:00	6.1	3.7	11.6	302	302	8.4	0	0	0	0	0	0	0.1	104.7	131.5	-4.7	98.9	12.87	12.84
2013-01-02 05:00:00	7.3	1.9	11.5	311	311	8.4	0	0	0	0	0	0	0	106.9	131.5	-4.8	98.8	12.83	12.8
2013-01-02 06:00:00	3.4	0.5	9.4	298	298	8.4	0	0	0	0	0	0	0	105.1	132	-5	98.7	12.79	12.76
2013-01-02 07:00:00	3	0.7	7.6	28	28	8.4	0	0	0	0	0	0	0	103.5	131.8	-5.3	98.6	12.76	12.73
2013-01-02 08:00:00	4.9	0.8	7.5	90	90	8.4	0	0	0	0	0	0	0	103.1	131.6	-5.7	98.5	12.74	12.72
2013-01-02 09:00:00	2.5	0.5	10.4	99	99	8.4	0	0	0	0	0	0	0	102.8	131.4	-6	98.3	12.81	12.71
2013-01-02 10:00:00	1.5	0.8	8.9	73	73	8.4	0	0	0	0	0	0	0	102.6	131.1	-6.2	97.9	13.8	12.97
2013-01-02 11:00:00	12.1	0.6	14.6	99	99	8.4	0	0	0	0	0	0	0	102.5	131.1	-5.2	96.8	14.15	14.11
2013-01-02 12:00:00	3.7	0.4	18.4	131	131	8.4	0	0	0	0	0	0	0	102.1	131	-4.9	96.6	14.12	14.08
2013-01-02 13:00:00	0	1.2	9.9	0	0	8.4	0	0	0	0	0	0	0	102.7	130.8	-4.4	96.4	14.13	14.09
2013-01-02 14:00:00	0	0.6	0	0	0	8.4	0	0	0	0	0	0	0	101.7	130.5	-6.1	97.1	14.23	14.15
2013-01-02 15:00:00	0	0.6	0	0	0	8.4	0	0	0	0	0	0	0	102.6	130.3	-6.3	97.5	14.31	14.27
2013-01-02 16:00:00	1.8	4.4	28.6	107	107	8.4	0	0	0	0	0	0	0	104.1	130	-6.5	97.4	14.3	14.27
2013-01-02 17:00:00	0	1	16.1	0	0	8.4	0	0	0	0	0	0	0	104.6	129.5	-7	98	14.13	13.44
2013-01-02 18:00:00	19.6	2.2	21	136	136	8.4	0	0	0	0	0	0	0	104	129.6	-7.1	98.2	13.25	13.13
2013-01-02 19:00:00	10.5	3	23.9	152	152	8.4	0	0	0	0	0	0	0	104	129.5	-7.2	98.1	13.09	13.05
2013-01-02 20:00:00	13.8	3	23.7	250	250	8.4	0	0	0	0	0	0	0	103.9	129.6	-7.3	97.9	13.04	13.01
2013-01-02 21:00:00	1.7	1.1	25.1	67	67	8.4	0	0	0	0	0	0	0	103.8	129.5	-7.8	97.8	13	12.98
2013-01-02 22:00:00	16.5	1.8	27.6	141	141	8.4	0	0	0	0	0	0	0	103.8	129.4	-7.8	97.8	12.97	12.95
2013-01-02 23:00:00	1.1	9.2	27.9	114	114	8.4	0	0	0	0	0	0	0	103.9	129.4	-7.5	97.4	12.95	12.92
2013-01-03 00:00:00	3.2	0.7	16.6	133	133	8.4	0	0	0	0	0	0	0	103.7	129.3	-8.2	97.4	12.93	12.9
2013-01-03 01:00:00	4.8	0.4	11.5	109	109	8.4	0	0	0	0	0	0	0	104.2	129.2	-8	97.5	12.91	12.89
2013-01-03 02:00:00	2.5	1.8	14.2	26	26	8.4	0	0	0	0	0	0	0	104.9	129.4	-6.9	96.6	12.89	12.88
2013-01-03 03:00:00	1.6	0.4	7.3	351	351	8.4	0	0	0	0	0	0	0	105.1	129.4	-6.6	94.4	12.88	12.85
2013-01-03 04:00:00	5	0.7	5.4	58	58	8.4	0	0	0	0	0	0	0	105	129.2	-6.6	90.5	12.86	12.83
2013-01-03 05:00:00	3.8	0.6	9	341	341	8.4	0	0	0	0	0	0	0	105.1	129.2	-5.9	82.8	12.84	12.82
2013-01-03 06:00:00	9.1	0.7	10.6	342	342	8.4	0	0	0	0	0	0	0	105.3	129.2	-5.5	79.7	12.8	12.52
2013-01-03 07:00:00	5.1	0.6	10.3	94	94	8.4	0	0	0	0	0	0	0	105.5	129.2	-4.9	70.8	12.77	12.74
2013-01-03 08:00:00	8.6	1.4	13.3	99	99	8.4	0	0	0	0	0	0	0	105.5	129.3	-4.3	59.6	12.73	12.68
2013-01-03 09:00:00	3.5	0.6	13	124	124	8.4	0	0	0	0	0	0	0	105.5	129.3	-3.6	53.4	13.3	12.68
2013-01-03 10:00:00	2.6	2.4	8.5	348	348	8.4	0	0	0	0	0	0	0	106	129.6	-1.1	41.6	14.1	14.05
2013-01-03 11:00:00	4	1.1	6.3	131	131	8.4	0	0	0	0	0	0	0	105.9	129.4	-0.7	40.7	14.08	14.04
2013-01-03 12:00:00	3.1	1.7	8.2	134	134	8.6	0.2	0.2	0.2	0.2	0.2	0	0	105.8	129.4	0.7	32.7	14.02	14
2013-01-03 13:00:00	1.5	1.6	6	138	138	8.8	0.4	0.4	0.4	0.2	0.2	0	0	106	129.5	1.7	35.6	14.03	14
2013-01-03 14:00:00	3.4	3.2	7.3	229	229	9	0.6	0.6	0.6	0.2	0.2	0	0	106	129.4	2.5	37.5	14.03	14
2013-01-03 15:00:00	0.1	4.5	7.8	353	353	9.4	1	1	1	0.4	0.4	0	0	105.9	129.3	2.6	37	14.03	14
2013-01-03 16:00:00	3.2	3.8	8.7	0	0	9.6	1.2	1.2	1.2	0.2	0.2	0	0	106.1	129.3	3.5	48.3	14.03	14
2013-01-03 17:00:00	9	21.1	20.7	24	24	10	1.6	1.6	1.6	0.4	0.4	0	0	106.2	129.3	2.4	56.9	13.96	13.36
2013-01-03 18:00:00	11.8	14.4	29.2	84	84	10.2	1.8	1.6	1.8	0.2	0.2	0	0	106.2	129.4	2.5	66.2	13.22	13.15
2013-01-03 19:00:00	5.5	14	26.6	352	352	10.8	2.4	2	2.4	0.6	0.6	0	0	106.4	129.6	3.6	74.3	13.12	13.08
2013-01-03 20:00:00	10.3	13.2	35.3	1	1	11.8	3.4	2.8	3.4	1	1	0	0	106.3	129.5	3.5	75.6	13.08	13.02
2013-01-03 21:00:00	12	15.9	33.9	355	355	13	4.6	3.6	4.6	1.2	1.2	0	0	106.4	129.4	3.6	75.2	13.05	13.02
2013-01-03 22:00:00	13.7	9.4	22.4	65	65	13.4	5	3.8	5	0.4	0.4	0	0	106.3	129.2	3.2	73.2	13.02	13
2013-01-03 23:00:00	2.3	10.1	24	344	344	14	5.6	4	5.6	0.6	0.6	0	0	106.3	129.2	3.3	72.5	13.01	12.99
2013-01-04 00:00:00	5.3	3.8	17.1	334	334	14.2	5.8	4	5.8	0.2	0.2	0	0	106.4	129	3.2	73.6	12.99	12.96
2013-01-04 01:00:00	6.1	3	14.3	31	31	14.2	0	3.4	5.8	0	0	0	0	106	128.6	2.3	80.2	12.97	12.96
2013-01-04 02:00:00	3.1	3	14.4	328	328	14.4	0.2	2.6	6	0.2	0.2	0	0	106	128.5	2.1	79.5	12.95	12.66
2013-01-04 03:00:00	5.2	5.3	16.1	340	340	14.4	0	1.4	6	0	0	0	0	105.9	128.5	2.4	74.8	12.93	12.91
2013-01-04 04:00:00	11.2	6.9	24.7	342	342	14.4	0	1	6	0	0	0	0	105.9	128.4	2.5	72.8	12.92	12.9
2013-01-04 05:00:00	7.3	7.6	19.9	327	327	14.6	0.2	0.6	6.2	0.2	0.2	0	0	105.7	128.2	2.5	73.5	12.9	12.86
2013-01-04 06:00:00	7.1	6.6	17.2	39	39	14.6	0	0.4	6.2	0	0	0	0	105.4	128	2.2	75.2	12.88	12.86
2013-01-04 07:00:00	12.3	4.7	17.5	354	354	14.6	0	0.4	6.2	0	0	0	0	105.2	127.9	1.9	76.4	12.86	12.84
2013-01-04 08:00:00	2	4	15.1	326	326	14.6	0	0.2	6.2	0	0	0	0	105	127.6	1.8	77.1	12.83	12.79
2013-01-04 09:00:00	1.9	2.7	14.9	0	0	14.6	0	0.2	6.2	0	0	0	0	104.7	127.4	1.5	78.3	13.32	12.8
2013-01-04 10:00:00	2.5	2.2	11.7	296	296	14.6	0	0.2	6.2	0	0	0	0	104.7	127.8	3.2	70.6	14.03	13.97
2013-01-04 11:00:00	1.8	1.9	10.5	272	272	14.8	0.2	0.2	6.4	0.2	0.2	0	0	104.3	128	3	75.1	13.96	13.94
2013-01-04 12:00:00	5.8	5.8	31.5	330	330	15	0.4	0.4	6.4	0.2	0.2	0	0	104.1	127.1	3.4	73.2	14	13.96
2013-01-04 13:00:00	10.7	9.3	27	39	39	15.4	0.8	0.8	6.6	0.4	0.4	0	0	104	126.9	3.6	72.1	14.03	14
2013-01-04 14:00:00	3.9	10.1	19.7	359	359	15.6	1	1	6.6	0.2	0.2	0	0	104.1	126.6	3.9	70.8	14.03	14
2013-01-04 15:00:00	9.1	10.6	17	340	340	16	1.4	1.4	6.6	0.4	0.4	0	0	104.3	127.1	4.3	68.5	14.03	14.02
2013-01-04 16:00:00	5.1	6	14.3	305	305	16	0	1.4	6.4	0	0	0	0	104.1	126.7	4.7	69.4	14.04	14.01
2013-01-04 17:00:00	0.1	1.6	7.6	278	278	16	0	1.2	6	0	0	0	0	103.8	126.5	3.6	73.4	13.99	13.35
2013-01-04 18:00:00	8.1	4.2	15.8	299	299	16	0	1	5.8	0	0	0	0	103.3	126.2	2	80.6	13.21	13.14
2013-01-04 19:00:00	9.1	6.6	15.1	215	215	16	0	0.6	5.2	0	0	0	0	103.3	126.1	2.2	76.6	13.11	13.08
2013-01-04 20:00:00	8.8	1.5	12.3	241	241	16	0	0.4	4.2	0	0	0	0	103	125.9	1.8	80.3	13.06	13.04
2013-01-04 21:00:00	8.4	5.8	12.2	187	187	16	0	0	3	0	0	0	0	102.7	125.4	1	80.1	13.03	13
2013-01-04 22:00:00	7	4.6	9.7	197	197	16	0	0	2.6	0	0	0	0	102.6	125.1	0.9	78.7	13	12.98
2013-01-04 23:00:00	3.4	2.4	8.7	162	162	16	0	0	2	0	0	0	0	102.6	124.9	1	82.2	12.98	12.97
2013-01-05 00:00:00	5.2	2.6	10.4	183	183	16	0	0	1.8	0	0	0	0	102.5	124.5	0.9	81.2	12.96	12.94
2013-01-05 01:00:00	4.3	1.6	8.3	168	168	16	0	0	1.8	0	0	0	0	102.8	124.4	1.1	80.3	12.95	12.93
2013-01-05 02:00:00	6.7	2.2	12	285	285	16	0	0	1.6	0	0	0	0	102.9	124	1.2	76.7	12.93	12.91
2013-01-05 03:00:00	1.4	3.4	7.5	248	248	16	0	0	1.6	0	0	0	0	102.9	123.9	1.1	81.5	12.91	12.9
2013-01-05 04:00:00	4.8	1.5	6.7	238	238	16	0	0	1.6	0	0	0	0	102.7	123.8	0.8	79.9	12.89	12.88
2013-01-05 05:00:00	2.3	1.5	7	145	145	16	0	0	1.4	0	0	0	0	102.5	123.7	0.7	78.4	12.87	12.86
2013-01-05 06:00:00	6.5	1.9	9.9	272	272	16	0	0	1.4	0	0	0	0	102.4	123.7	0.5	79.3	12.85	12.83
2013-01-05 07:00:00	6.2	3.3	11.3	286	286	16	0	0	1.4	0	0	0	0	102.4	123.7	1.2	77.3	12.83	12.81
2013-01-05 08:00:00	7.8	2.2	11.8	144	144	16	0	0	1.4	0	0	0	0	101.7	124.1	0.1	85.4	12.8	12.77
2013-01-05 09:00:00	5.6	6.9	12.6	158	158	16	0	0	1.4	0	0	0	0	101.3	124.1	-0.6	86	13.34	12.77
2013-01-05 10:00:00	2.1	6	9.6	131	131	16	0	0	1.4	0	0	0	0	101.6	124.5	1.3	74.8	14.05	13.99
2013-01-05 11:00:00	1.9	8.1	13.4	226	226	16	0	0	1.2	0	0	0	0	101.5	124.7	2.1	73.6	13.96	13.92
2013-01-05 12:00:00	2.8	7.3	8.2	91	91	16	0	0	1	0	0	0	0	102	124.9	3.4	68.8	13.92	13.9
2013-01-05 13:00:00	1.1	2.7	8	229	229	16.2	0.2	0.2	0.8	0.2	0.2	0	0	102.6	124.9	4.9	61.1	13.9	13.89
2013-01-05 14:00:00	0.1	2.1	12.8	281	281	16.2	0	0.2	0.6	0	0	0	0	102.7	124.8	4.7	59.6	13.94	13.91
2013-01-05 15:00:00	7.5	2.5	9.6	276	276	16.2	0	0.2	0.2	0	0	0	0	102.9	124.6	4.9	50.5	13.98	13.97
2013-01-05 16:00:00	1.6	1.9	13.3	359	359	16.2	0	0.2	0.2	0	0	0	0	102.8	124.4	4.3	50.8	14.04	14.01
2013-01-05 17:00:00	0.1	7.5	11.2	29	29	16.2	0	0.2	0.2	0	0	0	0	102.8	124.5	3.9	47.6	13.92	13.32
2013-01-05 18:00:00	8.8	19.2	27.8	49	49	16.2	0	0.2	0.2	0	0	0	0	102.9	124.4	3.9	37.7	13.2	13.12
2013-01-05 19:00:00	15.1	20.2	36	9	9	16.2	0	0	0.2	0	0	0.1	0	102.9	124.2	4.2	37.1	13.11	13.09
2013-01-05 20:00:00	4.9	18.7	22	352	352	16.2	0	0	0.2	0	0	0	0	103.4	124	4.4	37.3	13.07	13.04
2013-01-05 21:00:00	8.7	12.3	13.9	5	5	16.2	0	0	0.2	0	0	0	0	103.1	123.5	3.4	41.3	13.04	13.01
2013-01-05 22:00:00	6	16.7	18	276	276	16.2	0	0	0.2	0	0	0	0	102.5	123.2	2.7	46.5	13.01	12.99
2013-01-05 23:00:00	5.6	9.4	14.4	324	324	16.2	0	0	0.2	0	0	0	0	102.5	123	2.1	49.9	12.99	12.95
2013-01-06 00:00:00	8.8	13.6	15.6	57	57	16.2	0	0	0.2	0	0	0	0	102.6	123.1	2.6	47.5	12.97	12.95
2013-01-06 01:00:00	8.4	8.3	14.9	40	40	16.2	0	0	0.2	0	0	0	0	103.3	123.5	4.1	42.3	12.95	12.93
2013-01-06 02:00:00	11.4	11.8	17.6	58	58	16.2	0	0	0.2	0	0	0	0	103.4	123.4	4.3	52.8	12.94	12.92
2013-01-06 03:00:00	3	15.2	24.6	8	8	16.2	0	0	0.2	0	0	0	0	103.4	123.4	4.3	57.2	12.92	12.91
2013-01-06 04:00:00	9.1	14.8	26	100	100	16.2	0	0	0.2	0	0	0	0	103.4	123.4	4.5	60	12.91	12.89
2013-01-06 05:00:00	12.7	15.3	28.2	27	27	16.2	0	0	0.2	0	0	0	0	103.4	123.4	4.5	63.2	12.89	12.88
2013-01-06 06:00:00	16.9	20.9	24.4	67	67	16.2	0	0	0.2	0	0	0	0	103.3	123.4	4.7	64.8	12.87	12.79
2013-01-06 07:00:00	21.1	20.2	26.3	63	63	16.2	0	0	0.2	0	0	0	0	103.1	123.3	4.7	63.7	12.85	12.83
2013-01-06 08:00:00	6.8	24.6	27.3	75	75	16.2	0	0	0.2	0	0	0	0	103.1	123.7	6.7	46.7	12.84	12.82
2013-01-06 09:00:00	8.3	7.5	15.9	49	49	16.2	0	0	0.2	0	0	0	0	102.3	123.5	5.4	50.2	12.96	12.76
2013-01-06 10:00:00	8.2	9	13.8	91	91	16.2	0	0	0.2	0	0	0	0	102.4	123.5	5.7	46.5	13.95	13.45
2013-01-06 11:00:00	4	15.3	18.9	302	302	16.2	0	0	0.2	0	0	0	0	102.4	123.5	5.6	47.5	14.03	13.99
2013-01-06 12:00:00	0	2.9	11.1	0	0	16.2	0	0	0.2	0	0	0	0	103	123.7	7	45.2	13.94	13.87
2013-01-06 13:00:00	0.7	2.2	6.5	174	174	16.2	0	0	0	0	0	0	0	103.3	123.5	8	44.6	13.9	13.83
2013-01-06 14:00:00	0	3.8	9.9	0	0	16.2	0	0	0	0	0	0	0	103.4	123.4	8	41.8	13.94	13.88
2013-01-06 15:00:00	0	4.5	0.1	0	0	16.2	0	0	0	0	0	0	0	103.7	123.2	7.2	42.4	14.04	14.01
2013-01-06 16:00:00	0	10.7	0.1	0	0	16.2	0	0	0	0	0	0	0	104.1	123.3	7.6	36.7	14.05	14.02
2013-01-06 17:00:00	34.8	18.3	34.8	91	91	16.2	0	0	0	0	0	1.3	0	104.4	123.2	7.6	37.9	14.02	13.35
2013-01-06 18:00:00	13.7	18.9	41.1	84	84	16.2	0	0	0	0	0	0	0	104.2	123.1	7.1	38	13.21	13.14
2013-01-06 19:00:00	0.1	15.5	32.8	117	117	16.2	0	0	0	0	0	0	0	104.1	123	6.5	39.2	13.12	13.09
2013-01-06 20:00:00	0.1	18.7	0.1	70	70	16.2	0	0	0	0	0	0.1	0	103.9	123	6.6	35.9	13.08	13.06
2013-01-06 21:00:00	0.1	15.9	0.1	46	46	16.2	0	0	0	0	0	0	0	103.4	123.1	6.6	28	13.05	13.03
2013-01-06 22:00:00	0.1	15.2	11.9	345	345	16.2	0	0	0	0	0	0	0	103.2	122.9	6.2	23.2	13.03	12.75
2013-01-06 23:00:00	0.1	13.2	0.1	5	5	16.2	0	0	0	0	0	0	0	102.8	122.6	5.5	22.9	13.01	12.99
2013-01-07 00:00:00	0.1	9.2	10.9	344	344	16.2	0	0	0	0	0	0	0	102.3	122.2	4.3	30.2	12.99	12.96
2013-01-07 01:00:00	0.1	14	0.1	50	50	16.2	0	0	0	0	0	0	0	102.6	122.6	6	18.6	12.97	12.95
2013-01-07 02:00:00	0.1	12	0.1	24	24	16.2	0	0	0	0	0	0	0	102.3	122.6	5.8	21.3	12.95	12.93
2013-01-07 03:00:00	0.1	6.3	0.1	271	271	16.2	0	0	0	0	0	0	0	101.9	122.2	4.6	26.4	12.93	12.64
2013-01-07 04:00:00	0.1	2.3	0.1	272	272	16.2	0	0	0	0	0	0	0	101.4	121.7	3.5	33.1	12.91	12.88
2013-01-07 05:00:00	0.1	2.5	0.1	196	196	16.2	0	0	0	0	0	0	0	101.1	121.6	2.7	36.7	12.89	12.87
2013-01-07 06:00:00	0.1	3.9	0.1	135	135	16.2	0	0	0	0	0	0	0	100.9	121.4	2.3	36.9	12.86	12.84
2013-01-07 07:00:00	0.1	3.3	0.1	140	140	16.2	0	0	0	0	0	0	0	101	121.5	2.4	32.2	12.83	12.79
2013-01-07 08:00:00	0.1	3.3	0.1	109	109	16.2	0	0	0	0	0	0	0	100.9	121.4	2.4	28.9	12.81	12.77
2013-01-07 09:00:00	6.7	4.8	7.4	133	133	16.2	0	0	0	0	0	0	0	100.9	121.4	2.8	25.8	13.35	12.77
2013-01-07 10:00:00	6.1	7.7	14.1	140	140	16.2	0	0	0	0	0	0	0	101.1	121.6	3.9	25.7	14.03	14
2013-01-07 11:00:00	5.8	5.1	13	147	147	16.2	0	0	0	0	0	0	0	101.4	121.8	4.8	24.9	13.97	13.93
2013-01-07 12:00:00	0.1	2	10.4	148	148	16.2	0	0	0	0	0	0	0	102	122	6.4	22.3	13.93	13.91
2013-01-07 13:00:00	0.1	4.1	0.1	125	125	16.2	0	0	0	0	0	0	0	102.3	121.8	7	23	13.95	13.92
2013-01-07 14:00:00	0	3.1	5	0	0	16.2	0	0	0	0	0	0	0	102.7	121.3	8.4	20.6	13.95	13.92
2013-01-07 15:00:00	0.1	2.3	9.3	144	144	16.2	0	0	0	0	0	0	0	102.8	121.2	8.3	20.4	13.96	13.93
2013-01-07 16:00:00	0	2.9	0.1	0	0	16.2	0	0	0	0	0	0	0	102.9	121.1	8.3	20.7	13.98	13.95
2013-01-07 17:00:00	0.1	1.6	4.9	106	106	16.2	0	0	0	0	0	0	0	102.9	121.1	7.8	17.4	13.94	13.34
2013-01-07 18:00:00	0.1	4.2	7.2	93	93	16.2	0	0	0	0	0	0	0	102.6	120.9	6.6	17.1	13.21	13.13
2013-01-07 19:00:00	0.1	1.7	0.1	314	314	16.2	0	0	0	0	0	0	0	102.8	120.8	6.6	14.4	13.11	13.08
2013-01-07 20:00:00	0.1	1.8	0.1	34	34	16.2	0	0	0	0	0	0	0	102.8	120.9	7	14	13.07	13.04
2013-01-07 21:00:00	0.1	1.3	0.1	327	327	16.2	0	0	0	0	0	0	0	102.6	120.6	6.6	15.1	13.04	13.02
2013-01-07 22:00:00	0.1	1.6	0.1	121	121	16.2	0	0	0	0	0	0	0	102.5	120.6	6.7	15.6	13.02	12.99
2013-01-07 23:00:00	0.1	0.8	0.1	134	134	16.2	0	0	0	0	0	0	0	102.4	120.7	6.1	17.5	13	12.98
2013-01-08 00:00:00	0.1	1.2	0.1	128	128	16.2	0	0	0	0	0	0	0	102.2	120.6	6.3	18.1	12.97	12.87
2013-01-08 01:00:00	0.1	0.8	0.1	107	107	16.2	0	0	0	0	0	0	0	102.3	120.6	6.6	19.7	12.96	12.94
2013-01-08 02:00:00	0.1	1.1	0.1	150	150	16.2	0	0	0	0	0	0	0	102.3	120.5	6.3	20.9	12.94	12.92
2013-01-08 03:00:00	0.1	1	0.1	115	115	16.2	0	0	0	0	0	0	0	102	120.4	6.3	19.5	12.92	12.9
2013-01-08 04:00:00	0.1	1.1	0.1	275	275	16.2	0	0	0	0	0	0	0	101.8	120.3	6.3	18.9	12.9	12.89
2013-01-08 05:00:00	0.1	1.1	0.1	259	259	16.2	0	0	0	0	0	0	0	101.9	120.1	6.7	18.9	12.88	12.86
2013-01-08 06:00:00	0.1	0.9	0.1	240	240	16.2	0	0	0	0	0	0	0	101.4	120.1	6.4	19.5	12.86	12.77
2013-01-08 07:00:00	0.1	0.9	0.1	166	166	16.2	0	0	0	0	0	0	0	100.8	120	6.4	19.9	12.84	12.82
2013-01-08 08:00:00	0.1	1	0.1	270	270	16.2	0	0	0	0	0	0	0	100.2	119.8	6.2	20	12.82	12.8
2013-01-08 09:00:00	0.1	1.1	7	213	213	16.2	0	0	0	0	0	0	0	100.1	119.8	6.4	19.6	13.31	12.77
2013-01-08 10:00:00	0.1	1.8	4.5	201	201	16.2	0	0	0	0	0	0	0	99.7	120	7.1	18.8	13.97	13.93
2013-01-08 11:00:00	2.1	1.8	9.3	184	184	16.2	0	0	0	0	0	0	0	100	120.2	7.5	19.2	13.92	13.89
2013-01-08 12:00:00	0.1	1.9	7.3	192	192	16.2	0	0	0	0	0	0	0	100.4	120.2	8.7	18.4	13.88	13.86
2013-01-08 13:00:00	4.8	2.7	6.3	311	311	16.2	0	0	0	0	0	0	0	100.4	120.1	9.6	17	13.89	13.86
2013-01-08 14:00:00	0.5	2.8	5.7	332	332	16.2	0	0	0	0	0	0	0	100.4	120	9.2	21.1	13.94	13.91
2013-01-08 15:00:00	6.8	3.2	8.4	300	300	16.2	0	0	0	0	0	0	0	100.4	119.8	9.4	22.9	13.92	13.88
2013-01-08 16:00:00	3.5	2.7	7.7	281	281	16.2	0	0	0	0	0	0	0	100.4	119.6	8.2	19.5	13.99	13.95
2013-01-08 17:00:00	0	1.2	5.5	0	0	16.2	0	0	0	0	0	0	0	100.3	119.6	7.6	25.5	13.91	13.35
2013-01-08 18:00:00	3.7	1	4.8	82	82	16.2	0	0	0	0	0	0	0	100.2	119.5	5.7	22	13.21	13.13
2013-01-08 19:00:00	3.9	1.4	6.6	314	314	16.2	0	0	0	0	0	0	0	100	119.3	5.9	17.9	13.11	13.07
2013-01-08 20:00:00	0.1	0.7	8.3	253	253	16.2	0	0	0	0	0	0	0	99.8	119.1	5.6	18.7	13.06	13.03
2013-01-08 21:00:00	3.1	0.8	3.1	109	109	16.2	0	0	0	0	0	0	0	99.6	119.2	5.3	18.6	13.03	13.01
2013-01-08 22:00:00	6	1.3	8.2	110	110	16.2	0	0	0	0	0	0	0	99.5	119	4.8	18.7	13	12.98
2013-01-08 23:00:00	6	2.1	9.9	93	93	16.2	0	0	0	0	0	0	0	98.7	118.7	3.8	20.7	12.98	12.95
2013-01-09 00:00:00	3.4	0.6	6.4	111	111	16.2	0	0	0	0	0	0	0	99.2	118.7	4.4	18.4	12.96	12.94
2013-01-09 01:00:00	3.7	0.7	8	289	289	16.2	0	0	0	0	0	0	0	99	118.6	4.7	19.6	12.94	12.92
2013-01-09 02:00:00	2	0.9	5	80	80	16.2	0	0	0	0	0	0	0	99	118.6	4.5	19.6	12.92	12.9
2013-01-09 03:00:00	0.1	0.5	2	125	125	16.2	0	0	0	0	0	0	0	98.9	118.6	4.2	19.6	12.9	12.89
2013-01-09 04:00:00	0.1	0.8	0.1	169	169	16.2	0	0	0	0	0	0	0	98.6	118.4	3.9	20.6	12.89	12.87
2013-01-09 05:00:00	0.1	1.3	0.1	195	195	16.2	0	0	0	0	0	0	0	98.6	118.4	4.6	19.3	12.87	12.85
2013-01-09 06:00:00	0.1	0.7	0.1	155	155	16.2	0	0	0	0	0	0	0	99	118.6	5.3	16.9	12.85	12.83
2013-01-09 07:00:00	0.1	0.9	0.1	125	125	16.2	0	0	0	0	0	0	0	99.1	118.4	5.5	14.6	12.83	12.8
2013-01-09 08:00:00	0.1	0.6	0.1	216	216	16.2	0	0	0	0	0	0	0	99	118.6	5.1	13.8	12.8	12.79
2013-01-09 09:00:00	0.1	1.2	6.4	241	241	16.2	0	0	0	0	0	0	0	99	118.5	6.2	13.1	13.36	12.78
2013-01-09 10:00:00	1.9	1.1	1.9	297	297	16.2	0	0	0	0	0	0	0	99	118.7	7.3	11.7	13.99	13.94
2013-01-09 11:00:00	0.1	1.9	3.7	231	231	16.2	0	0	0	0	0	0	0	98.7	118.8	8.2	13.4	13.92	13.88
2013-01-09 12:00:00	0.1	1.7	5.4	257	257	16.2	0	0	0	0	0	0	0	98.6	118.5	7.5	15.2	13.9	13.86
2013-01-09 13:00:00	0.1	1.2	0.1	247	247	16.2	0	0	0	0	0	0	0	98.7	118.5	7.4	14.7	13.97	13.92
2013-01-09 14:00:00	0.1	1.2	0.1	297	297	16.2	0	0	0	0	0	0	0	98.8	118.3	7.4	16.9	14	13.97
2013-01-09 15:00:00	6.3	1.6	13.1	240	240	16.2	0	0	0	0	0	0	0	98.9	118.3	7.3	17.9	14.05	14.03
2013-01-09 16:00:00	0.1	0.7	13.9	314	314	16.2	0	0	0	0	0	0	0	99	118.1	6.5	17.9	14.1	13.97
2013-01-09 17:00:00	8.6	1.5	19.1	276	276	16.2	0	0	0	0	0	0	0	98.6	117.7	5.1	19.7	14.13	13.38
2013-01-09 18:00:00	0.1	1.5	16	122	122	16.2	0	0	0	0	0	0	0	98.7	117.3	5	19.1	13.2	13.13
2013-01-09 19:00:00	0.1	1.6	0.1	226	226	16.2	0	0	0	0	0	0	0	98.5	117.5	4.4	19.4	13.1	13.07
2013-01-09 20:00:00	0.1	1.2	0.1	276	276	16.2	0	0	0	0	0	0	0	98.3	117.3	4.2	20.4	13.06	12.94
2013-01-09 21:00:00	0.1	0.8	0.1	220	220	16.2	0	0	0	0	0	0	0	97.8	117	3.5	23.7	13.03	13.01
2013-01-09 22:00:00	0.1	0.9	0.1	261	261	16.2	0	0	0	0	0	0	0	97.8	116.9	3.4	23.3	13	12.99
2013-01-09 23:00:00	0.1	0.5	0.1	272	272	16.2	0	0	0	0	0	0	0	97.6	116.7	3.1	24.5	12.98	12.97
2013-01-10 00:00:00	0.1	0.9	0.1	227	227	16.2	0	0	0	0	0	0	0	97.4	116.3	3.2	23.1	12.97	12.95
2013-01-10 01:00:00	0.1	1.1	0.1	276	276	16.2	0	0	0	0	0	0	0	97	116	2.6	26.1	12.95	12.93
2013-01-10 02:00:00	0.1	2.9	0.1	314	314	16.2	0	0	0	0	0	0	0	96.4	115.7	1.9	28.9	12.93	12.91
2013-01-10 03:00:00	2.3	0.7	5.8	78	78	16.2	0	0	0	0	0	0	0	96.2	115.9	1.2	30.9	12.91	12.9
2013-01-10 04:00:00	0.1	0.7	5.4	3	3	16.2	0	0	0	0	0	0	0	96.2	115.8	1.1	30.5	12.89	12.86
2013-01-10 05:00:00	0.1	1	0.1	105	105	16.2	0	0	0	0	0	0	0	96	115.7	0.6	31.7	12.86	12.84
2013-01-10 06:00:00	0.1	0.9	0.1	132	132	16.2	0	0	0	0	0	0	0	95.5	115.4	-0.5	38.7	12.83	12.8
2013-01-10 07:00:00	0.1	1.2	0.1	125	125	16.2	0	0	0	0	0	0	0	94.2	114.9	-1.7	46.2	12.8	12.77
2013-01-10 08:00:00	0.1	1.5	0.1	133	133	16.2	0	0	0	0	0	0	0	93.5	114.8	-2.1	48	12.77	12.75
2013-01-10 09:00:00	0.1	4.4	0.1	310	310	16.2	0	0	0	0	0	0	0	93	114.7	-2	46.3	12.81	12.49
2013-01-10 10:00:00	0.1	7.4	0.1	311	311	16.2	0	0	0	0	0	0	0	93.1	114.9	-1.8	50	13.61	12.96
2013-01-10 11:00:00	0.1	10.3	0.1	308	308	16.2	0	0	0	0	0	0	0	92.9	114.8	-2.8	64.2	14.16	14.13
2013-01-10 12:00:00	0.1	2.3	0.1	138	138	16.2	0	0	0	0	0	0	0.1	93.3	114.3	-3.4	77.6	14.16	14.14
2013-01-10 13:00:00	0.1	1.3	0.1	107	107	16.2	0	0	0	0	0	0	0	94.1	113.8	-4.2	86.6	14.2	14.17
2013-01-10 14:00:00	0.1	0.6	0.1	102	102	16.2	0	0	0	0	0	0	0.1	94.7	114.9	-3.7	88.1	14.21	14.19
2013-01-10 15:00:00	0.1	0.8	0.1	232	232	16.2	0	0	0	0	0	0	0	94.9	114.4	-3.2	95.6	14.21	14.18
2013-01-10 16:00:00	0.1	0.7	0.1	155	155	16.2	0	0	0	0	0	0	0	96.3	116.3	-3.2	97.8	14.25	14.19
2013-01-10 17:00:00	0.1	0.8	0.1	193	193	16.2	0	0	0	0	0	0	0	98.5	116.5	-3.2	98.4	14.16	13.43
2013-01-10 18:00:00	0.1	1	0.1	126	126	16.2	0	0	0	0	0	0	0	98.7	117.1	-3.5	99.3	13.25	13.14
2013-01-10 19:00:00	0.1	1	0.1	228	228	16.2	0	0	0	0	0	0.1	0.4	100.3	120.2	-3.5	99.2	13.1	13.07
2013-01-10 20:00:00	0.1	1	0.1	209	209	16.2	0	0	0	0	0	0.1	1.4	102.6	122.9	-3.8	99	13.06	13.04
2013-01-10 21:00:00	8.7	1.8	19.6	270	270	16.2	0	0	0	0	0	0.7	1.9	103.7	123.9	-3.9	99	13.02	12.96
2013-01-10 22:00:00	5.6	1.8	19.3	193	193	16.2	0	0	0	0	0	0.6	1.6	105.2	125.8	-4	99.1	13	12.98
2013-01-10 23:00:00	5.8	0.6	12.6	219	219	16.2	0	0	0	0	0	0	0.1	106	127.1	-4.1	99.1	12.98	12.96
2013-01-11 00:00:00	1.6	0.6	12.3	34	34	16.2	0	0	0	0	0	0	0.1	107.5	128.2	-3.7	99.3	12.96	12.94
2013-01-11 01:00:00	9	0.7	16.9	160	160	16.2	0	0	0	0	0	0	0.3	107.4	128.5	-3.1	99.7	12.94	12.91
2013-01-11 02:00:00	5.1	0.6	13	258	258	16.2	0	0	0	0	0	0	0.4	108.4	129	-2.9	99.9	12.92	12.86
2013-01-11 03:00:00	8.4	1	13.2	210	210	16.2	0	0	0	0	0	0	0.8	112.3	133.8	-3.8	99.5	12.9	12.88
2013-01-11 04:00:00	4.8	1.3	19.1	218	218	16.2	0	0	0	0	0	0.3	0.9	115.8	136.9	-4.1	99.3	12.87	12.85
2013-01-11 05:00:00	39.8	4.9	55.9	335	335	16.2	0	0	0	0	0	6.9	1.5	116.8	138.3	-3.9	99.5	12.84	12.82
2013-01-11 06:00:00	0.8	25.9	44.8	287	287	16.2	0	0	0	0	0	34	5.3	144.4	140.9	-4.1	99.4	12.8	12.77
2013-01-11 07:00:00	1.9	1.3	17	72	72	16.2	0	0	0	0	0	0.1	0.2	141.3	142.9	-4.7	99	12.76	12.74
2013-01-11 08:00:00	1.4	0.6	14.6	167	167	16.2	0	0	0	0	0	0	0.1	137.2	146.8	-5.1	98.8	12.74	12.71
2013-01-11 09:00:00	3.6	1	13.8	253	253	16.2	0	0	0	0	0	0.3	0.5	127.2	150.2	-5	98.8	12.76	12.7
2013-01-11 10:00:00	2.6	0.8	13.4	200	200	16.2	0	0	0	0	0	0	0.1	175.9	152.8	-5	98.8	13.31	12.86
2013-01-11 11:00:00	5.6	0.8	19.9	262	262	16.2	0	0	0	0	0	0	0.2	126.1	157.3	-5	98.9	14.17	13.92
2013-01-11 12:00:00	1.1	0.6	11.4	243	243	16.2	0	0	0	0	0	0	0.1	128.4	157.9	-5.1	98.8	14.19	14.14
2013-01-11 13:00:00	3.1	0.6	10.1	108	108	16.2	0	0	0	0	0	0	0	126.8	162.8	-4.7	98.9	14.2	14.18
2013-01-11 14:00:00	6.3	0.6	9.4	253	253	16.2	0	0	0	0	0	0	0	139.8	160.6	-4.3	99.4	14.21	14.2
2013-01-11 15:00:00	12.1	2.7	19.5	235	235	16.2	0	0	0	0	0	0.1	0.2	128.4	161.8	-5.1	98.8	14.25	14.22
2013-01-11 16:00:00	12	2.3	17.7	306	306	16.2	0	0	0	0	0	0	0.2	128.9	161.7	-5.4	98.6	14.29	14.26
2013-01-11 17:00:00	12.4	7.3	22.4	299	299	16.2	0	0	0	0	0	0.6	1.2	125.4	160.1	-5.8	98.5	14.28	13.56
2013-01-11 18:00:00	12.8	0.9	13.7	308	308	16.2	0	0	0	0	0	0.1	0	123.8	159.6	-5.9	98.5	13.3	13.16
2013-01-11 19:00:00	5.9	0.6	13.1	287	287	16.2	0	0	0	0	0	0.3	0	124.7	159.7	-6	98.5	13.11	13.08
2013-01-11 20:00:00	4.9	0.4	10.3	259	259	16.2	0	0	0	0	0	0	0.1	124.2	159.2	-6.1	98.4	13.06	12.88
2013-01-11 21:00:00	1.3	0.5	6.7	139	139	16.2	0	0	0	0	0	0	0	123.5	158.8	-6.3	98.4	13.02	13
2013-01-11 22:00:00	2.1	0.5	5.8	130	130	16.2	0	0	0	0	0	0	0	123.1	158.2	-6.7	98.2	12.99	12.84
2013-01-11 23:00:00	0.1	0.4	6.3	213	213	16.2	0	0	0	0	0	0	0	122.6	157.8	-7.1	98	12.97	12.95
2013-01-12 00:00:00	0.1	0.4	0.1	145	145	16.2	0	0	0	0	0	0	0	122.3	157.4	-7.6	97.6	12.95	12.93
2013-01-12 01:00:00	4.1	0.5	6.8	283	283	16.2	0	0	0	0	0	0	0	122.1	157	-7.8	97.6	12.93	12.91
2013-01-12 02:00:00	2.5	0.6	7.7	285	285	16.2	0	0	0	0	0	0	0	121.8	156.5	-8	97.4	12.9	12.88
2013-01-12 03:00:00	4.3	0.4	8.5	269	269	16.2	0	0	0	0	0	0	0	121.5	156.2	-8.1	97.4	12.88	12.87
2013-01-12 04:00:00
2013-01-12 05:00:00	0.1	0.4	2.5	287	287	16.2	0	0	0	0	0	0	0	121.2	161.1	-9.2	96.9	12.82	12.8
2013-01-12 06:00:00	0.1	0.4	0.1	132	132	16.2	0	0	0	0	0	0	0	121.1	157.6	-9.2	96.7	12.77	12.74
2013-01-12 07:00:00	0.6	0.4	3.7	185	185	16.2	0	0	0	0	0	0	0	120.9	157.3	-9.8	96.5	12.72	12.69
2013-01-12 08:00:00	1.3	0.4	5.4	336	336	16.2	0	0	0	0	0	0	0	121	158.1	-9.4	96.6	12.68	12.66
2013-01-12 09:00:00	4.2	0.4	6.9	274	274	16.2	0	0	0	0	0	0	0	121.1	157.9	-8	97	13.34	12.68
2013-01-12 10:00:00	3.9	0.6	6.1	273	273	16.2	0	0	0	0	0	0	0	121.3	154.7	-5.3	98.2	14.21	14.16
2013-01-12 11:00:00	0.1	0.8	6.1	259	259	16.2	0	0	0	0	0	0	0	121.3	155.9	-4	99.2	14.12	14.06
2013-01-12 12:00:00	12.1	0.8	17.4	223	223	16.2	0	0	0	0	0	0	0	121.4	154.2	-4.1	97.9	14.09	14.07
2013-01-12 13:00:00	0.1	0.8	19.4	219	219	16.2	0	0	0	0	0	0	0	121.2	153.8	-5.1	96.5	14.1	14.07
2013-01-12 14:00:00	3.8	0.9	11.9	67	67	16.2	0	0	0	0	0	0	0	121.3	153.6	-4.3	96.5	14.13	14.08
2013-01-12 15:00:00	0.1	0.7	13.7	139	139	16.2	0	0	0	0	0	0	0	121	153.1	-4.8	96.7	14.19	14.15
2013-01-12 16:00:00	4.7	0.4	10.1	307	307	16.2	0	0	0	0	0	0	0	120.8	152.8	-5.6	97	14.24	14.17
2013-01-12 17:00:00	3.7	0.4	12.8	318	318	16.2	0	0	0	0	0	0	0	120.6	152.5	-6.9	96.9	14.02	13.35
2013-01-12 18:00:00	0.1	0.5	0.1	299	299	16.2	0	0	0	0	0	0	0	120.5	152.2	-7.1	96.7	13.2	13.12
2013-01-12 19:00:00	0.1	0.6	0.1	265	265	16.2	0	0	0	0	0	0	0	120.5	152	-6.9	96	13.09	13.06
2013-01-12 20:00:00	0.1	1	0.1	355	355	16.2	0	0	0	0	0	0	0	120.2	151.7	-6.9	95.3	13.05	13.02
2013-01-12 21:00:00	0.1	0.8	0.1	322	322	16.2	0	0	0	0	0	0	0	120.1	151.4	-6.4	95	13.02	13
2013-01-12 22:00:00	0.1	0.9	0.1	222	222	16.2	0	0	0	0	0	0	0	119.9	151.1	-6	90	12.99	12.94
2013-01-12 23:00:00	0.1	0.6	0.1	336	336	16.2	0	0	0	0	0	0	0	119.7	150.8	-6.1	90.2	12.97	12.95
2013-01-13 00:00:00	3	0.7	9.6	194	194	16.2	0	0	0	0	0	0	0	118.7	150.1	-6.5	96.5	12.95	12.93
2013-01-13 01:00:00	0.5	0.8	10.6	95	95	16.2	0	0	0	0	0	0	0	117.7	150.4	-6.3	98.5	12.93	12.91
2013-01-13 02:00:00	3.1	0.4	9.3	227	227	16.2	0	0	0	0	0	0	0	117.5	150.6	-6	98.6	12.91	12.89
2013-01-13 03:00:00	0.1	0.6	9.6	221	221	16.2	0	0	0	0	0	0	0	117.9	150.7	-5.8	98.8	12.89	12.85
2013-01-13 04:00:00	0.1	0.4	7.4	357	357	16.2	0	0	0	0	0	0	0	121.7	150.5	-5.7	98.9	12.87	12.85
2013-01-13 05:00:00	0.1	0.8	0.1	231	231	16.2	0	0	0	0	0	0	0	118.6	152.5	-5.5	98.9	12.85	12.83
2013-01-13 06:00:00	0.1	1.2	0.1	256	256	16.2	0	0	0	0	0	0	0	119.5	151.5	-5.4	99	12.81	12.78
2013-01-13 07:00:00	0.1	0.5	0.1	242	242	16.2	0	0	0	0	0	0	0	119.6	151.3	-5.3	99.1	12.76	12.74
2013-01-13 08:00:00	0.1	0.4	0.1	302	302	16.2	0	0	0	0	0	0	0	120.8	151.3	-5.3	99.1	12.73	12.72
2013-01-13 09:00:00	6.6	0.6	8.4	87	87	16.2	0	0	0	0	0	0	0	121.1	151.7	-5.4	99.1	12.8	12.7
2013-01-13 10:00:00	0	0.6	7	0	0	16.2	0	0	0	0	0	0	0	121	151.6	-4.9	99	13.91	13.16
2013-01-13 11:00:00	0.4	0.8	2.5	205	205	16.2	0	0	0	0	0	0	0	121.1	151.4	-4.1	98.9	14.17	14.11
2013-01-13 12:00:00	0.6	1.7	6.8	336	336	16.2	0	0	0	0	0	0	0	121	151.2	-2.8	97.4	14.08	14.06
2013-01-13 13:00:00	0.1	0.4	6.7	61	61	16.2	0	0	0	0	0	0	0	120.8	150.9	-3	97.1	14.11	14.07
2013-01-13 14:00:00	0.1	0.7	7.7	135	135	16.2	0	0	0	0	0	0	0	120.6	150.7	-3.1	96.7	14.16	14.1
2013-01-13 15:00:00	1.2	1.2	8.2	181	181	16.2	0	0	0	0	0	0	0	120.4	150.2	-3.5	96.8	14.2	14.16
2013-01-13 16:00:00	0	0.5	6.8	0	0	16.2	0	0	0	0	0	0	0	120.1	149.1	-4.1	98	14.25	14.23
2013-01-13 17:00:00	0.1	0.8	6	68	68	16.2	0	0	0	0	0	0	0	119.6	148.2	-5	98.9	14.07	13.39
2013-01-13 18:00:00	0.1	0.9	0.1	123	123	16.2	0	0	0	0	0	0	0	119.2	147.7	-5.5	99.1	13.22	13.13
2013-01-13 19:00:00	0.1	0.5	0.1	62	62	16.2	0	0	0	0	0	0	0	118.8	147.3	-5.7	99.2	13.1	13.07
2013-01-13 20:00:00	0.1	0.5	0.1	332	332	16.2	0	0	0	0	0	0	0	118.5	147.3	-5.8	99.1	13.05	13.03
2013-01-13 21:00:00	0.1	0.5	0.1	351	351	16.2	0	0	0	0	0	0	0	118.2	147.5	-5.9	99	13.02	12.98
2013-01-13 22:00:00	4.7	0.4	8.1	281	281	16.2	0	0	0	0	0	0	0	117.8	147.6	-6.2	98.8	12.99	12.98
2013-01-13 23:00:00	3.9	0.8	11.8	326	326	16.2	0	0	0	0	0	0	0	117.5	147.6	-6.8	98.9	12.97	12.95
2013-01-14 00:00:00	1.3	0.8	7.3	306	306	16.2	0	0	0	0	0	0	0	117.1	147.5	-7	98.5	12.95	12.93
2013-01-14 01:00:00	4.3	0.5	5.4	299	299	16.2	0	0	0	0	0	0	0	116.9	147.4	-7	98.4	12.93	12.91
2013-01-14 02:00:00	3.8	0.8	6.3	314	314	16.2	0	0	0	0	0	0	0	116.6	147.3	-7.1	98.3	12.91	12.9
2013-01-14 03:00:00	4.2	0.4	4.9	289	289	16.2	0	0	0	0	0	0	0	116.3	147.1	-7.1	98.3	12.89	12.87
2013-01-14 04:00:00	2.2	0.5	6.3	10	10	16.2	0	0	0	0	0	0	0	116.2	146.6	-7.2	98.2	12.87	12.84
2013-01-14 05:00:00	1.5	0.5	4.3	57	57	16.2	0	0	0	0	0	0	0	116	146	-7.4	98.1	12.85	12.82
2013-01-14 06:00:00	0.7	0.4	2.5	225	225	16.2	0	0	0	0	0	0	0	115.8	145.8	-7.7	98.1	12.81	12.78
2013-01-14 07:00:00	1.1	0.4	6.6	297	297	16.2	0	0	0	0	0	0	0	115.8	145.7	-7.6	98.1	12.77	12.73
2013-01-14 08:00:00	0	0.6	6	0	0	16.2	0	0	0	0	0	0	0	115.6	145.5	-7.7	97.9	12.72	12.69
2013-01-14 09:00:00	1.6	0.6	5	291	291	16.2	0	0	0	0	0	0	0	115.5	145.4	-7.6	98	12.77	12.69
2013-01-14 10:00:00	2.9	0.5	6.5	320	320	16.2	0	0	0	0	0	0	0	115.3	145.4	-7.3	97.9	13.71	12.95
2013-01-14 11:00:00	5.8	0.4	8.4	293	293	16.2	0	0	0	0	0	0	0	115.5	145.6	-7	97.7	14.24	14.2
2013-01-14 12:00:00	0.1	0.4	6.1	287	287	16.2	0	0	0	0	0	0	0	117.8	145.5	-6.8	97.8	14.21	14.19
2013-01-14 13:00:00	0.1	0.5	0.1	279	279	16.2	0	0	0	0	0	0	0	117.4	145.4	-6.9	97.8	14.24	14.21
2013-01-14 14:00:00	0.1	1.3	0.1	285	285	16.2	0	0	0	0	0	0	0	116.5	145.7	-7	97.4	14.26	14.24
2013-01-14 15:00:00	0.1	0.6	0.1	295	295	16.2	0	0	0	0	0	0	0.1	115.9	145.4	-7.2	97.4	14.27	14.25
2013-01-14 16:00:00	0.1	1.6	0.1	322	322	16.2	0	0	0	0	0	0	0.1	116.1	144.9	-7.9	97.6	14.31	14.29
2013-01-14 17:00:00	3.4	1.3	11.3	1	1	16.2	0	0	0	0	0	0	0	117.6	149.1	-8.2	97.5	14.05	13.44
2013-01-14 18:00:00	12.9	2.1	17.2	313	313	16.2	0	0	0	0	0	0	0	118.3	147.7	-8.6	97.4	13.25	13.13
2013-01-14 19:00:00	14.4	2.6	15.7	299	299	16.2	0	0	0	0	0	0	0	120.2	147.7	-8.9	97.3	13.1	13.06
2013-01-14 20:00:00	5.1	0.9	14.3	313	313	16.2	0	0	0	0	0	0	0	117.1	147.7	-9.1	97.2	13.04	13.01
2013-01-14 21:00:00	7	0.6	8.6	284	284	16.2	0	0	0	0	0	0	0	117.1	146.9	-9.2	97.1	13.01	12.99
2013-01-14 22:00:00	3.4	0.7	7.9	284	284	16.2	0	0	0	0	0	0	0	116.8	146.3	-9.2	97.2	12.98	12.96
2013-01-14 23:00:00	1.8	0.4	5	180	180	16.2	0	0	0	0	0	0	0	116.4	146	-9.5	97.1	12.96	12.93
2013-01-15 00:00:00	0.1	0.6	5.1	305	305	16.2	0	0	0	0	0	0	0	116.2	145.9	-10	97	12.93	12.91
2013-01-15 01:00:00	0.1	0.5	0.1	281	281	16.2	0	0	0	0	0	0	0	116	145.7	-10.6	97	12.91	12.89
2013-01-15 02:00:00	0.1	0.6	0.1	290	290	16.2	0	0	0	0	0	0	0	115.7	145.1	-10.7	96.5	12.88	12.87
2013-01-15 03:00:00	0.1	4.5	0.1	280	280	16.2	0	0	0	0	0	0	0	114.7	145.2	-10.7	96.5	12.86	12.81
2013-01-15 04:00:00	0.1	2.9	0.1	270	270	16.2	0	0	0	0	0	0	0	113.5	144.9	-10.8	96.4	12.83	12.81
2013-01-15 05:00:00	0.1	3.5	0.1	295	295	16.2	0	0	0	0	0	0	0	113.4	144.3	-10.9	96.3	12.8	12.76
2013-01-15 06:00:00	0.1	2.3	0.1	265	265	16.2	0	0	0	0	0	0	0	113.6	144.1	-11	96.1	12.75	12.71
2013-01-15 07:00:00	0.1	4.1	0.1	244	244	16.2	0	0	0	0	0	0	0	113.5	143.8	-11	96.1	12.7	12.67
2013-01-15 08:00:00	0.1	6.2	0.1	263	263	16.2	0	0	0	0	0	0	0	113.3	144.7	-11	95.9	12.66	12.64
2013-01-15 09:00:00	0.1	8.7	0.1	251	251	16.2	0	0	0	0	0	0.1	0.3	114.4	145.3	-10.5	96.3	12.69	12.64
2013-01-15 10:00:00	0.1	0.6	0.1	275	275	16.2	0	0	0	0	0	0	0.1	116.9	145.5	-10.2	96.4	13.17	12.81
2013-01-15 11:00:00	0.1	1.2	0.1	261	261	16.2	0	0	0	0	0	0	0.2	114.8	146.4	-9.8	96.4	14.22	13.75
2013-01-15 12:00:00	4.1	0.4	9	226	226	16.2	0	0	0	0	0	0	0.2	116.8	148.7	-9.3	96.2	14.24	14.18
2013-01-15 13:00:00	0.1	0.6	9.9	192	192	16.2	0	0	0	0	0	0	0	119.8	151.2	-9	95.7	14.23	14.21
2013-01-15 14:00:00	5.2	0.6	11.7	163	163	16.2	0	0	0	0	0	0	0	120.7	152.4	-8.9	95.2	14.22	14.18
2013-01-15 15:00:00	4.7	0.7	12.5	208	208	16.2	0	0	0	0	0	0	0	120.9	152.5	-9.3	95.3	14.25	14.22
2013-01-15 16:00:00	1.1	1.1	13.4	203	203	16.2	0	0	0	0	0	0	0	121.4	151.5	-9.2	95.5	14.27	14.25
2013-01-15 17:00:00	2.2	1.2	11.5	252	252	16.2	0	0	0	0	0	0	0	120.8	151.2	-9.7	96.3	14.09	13.5
2013-01-15 18:00:00	0.2	0.4	8.1	67	67	16.2	0	0	0	0	0	0	0	121.9	151	-10.3	96.5	13.29	13.16
2013-01-15 19:00:00	5.6	2.6	10.3	240	240	16.2	0	0	0	0	0	0	0	121.4	150.3	-10.5	96.4	13.11	13.06
2013-01-15 20:00:00	5.9	0.6	7.2	247	247	16.2	0	0	0	0	0	0	0	119.3	151.9	-10.7	96.3	13.05	13.02
2013-01-15 21:00:00	23.8	9.6	25.5	292	292	16.2	0	0	0	0	0	0.1	0	123.1	151.6	-10.7	96.2	13.01	12.99
2013-01-15 22:00:00	1.9	10.9	24.5	310	310	16.2	0	0	0	0	0	0.1	0.1	121	153.1	-10.7	96.2	12.98	12.96
2013-01-15 23:00:00	5.5	6.1	16.4	202	202	16.2	0	0	0	0	0	0	0	121	152.9	-10.8	96.2	12.95	12.93
2013-01-16 00:00:00	1.6	1.3	10.3	215	215	16.2	0	0	0	0	0	0	0	120.5	153.5	-10.9	96.1	12.93	12.91
2013-01-16 01:00:00	0	0.5	9.2	0	0	16.2	0	0	0	0	0	0	0	120.6	154.4	-11	96	12.91	12.89
2013-01-16 02:00:00	4	1.7	15.1	350	350	16.2	0	0	0	0	0	0	0	123.2	157.5	-11	96	12.89	12.86
2013-01-16 03:00:00	0	0.4	6.5	0	0	16.2	0	0	0	0	0	0	0	124.8	158.8	-11.1	96	12.87	12.85
2013-01-16 04:00:00	8	5.2	14	307	307	16.2	0	0	0	0	0	0	0	127	162.1	-11.2	96	12.85	12.78
2013-01-16 05:00:00	0.1	3.2	10.2	210	210	16.2	0	0	0	0	0	0	0	127.5	161.3	-12	95.7	12.81	12.78
2013-01-16 06:00:00	0.1	0.7	5.4	136	136	16.2	0	0	0	0	0	0	0	126.9	161.1	-13.4	95.5	12.74	12.7
2013-01-16 07:00:00	0.1	0.4	0.1	106	106	16.2	0	0	0	0	0	0	0	126.8	160.6	-13.4	94.9	12.68	12.65
2013-01-16 08:00:00	0.1	0.4	0.1	142	142	16.2	0	0	0	0	0	0	0	126	159.9	-14.3	94.8	12.64	12.61
2013-01-16 09:00:00	2.8	1.5	8	36	36	16.2	0	0	0	0	0	0	0	125.3	159.5	-13.5	94.6	13.16	12.56
2013-01-16 10:00:00	0	0.5	5.9	0	0	16.2	0	0	0	0	0	0	0	125	159.3	-8.8	94.9	14.26	14.22
2013-01-16 11:00:00	0.1	0.8	7.6	183	183	16.2	0	0	0	0	0	0	0	124.7	158.8	-3.7	99.3	14.17	14.13
2013-01-16 12:00:00	8.3	1	11.4	114	114	16.2	0	0	0	0	0	0	0	125.8	158.4	-2	99.7	14.1	14.05
2013-01-16 13:00:00	8.2	0.8	10.8	60	60	16.2	0	0	0	0	0	0	0	125	158.2	-4.6	95.9	14.08	14.03
2013-01-16 14:00:00	0.1	0.4	11.9	77	77	16.2	0	0	0	0	0	0	0	124.4	158	-11	93.7	14.22	14.13
2013-01-16 15:00:00	1.3	0.7	8.9	133	133	16.2	0	0	0	0	0	0	0	124.2	157.5	-9.6	92.6	14.23	14.19
2013-01-16 16:00:00	0.1	0.7	11.3	26	26	16.2	0	0	0	0	0	0	0	123.6	157.1	-10.7	93.2	14.26	14.24
2013-01-16 17:00:00	0.1	0.9	16.8	71	71	16.2	0	0	0	0	0	0	0	123.2	156.7	-12.3	92.8	14.29	14.25
2013-01-16 18:00:00	0.1	1.4	19.8	71	71	16.2	0	0	0	0	0	0	0	122.6	156.3	-13.4	94.1	13.41	13.17
2013-01-16 19:00:00	5.6	0.5	6.8	319	319	16.2	0	0	0	0	0	0	0	122.3	156	-13.6	94.5	13.1	12.97
2013-01-16 20:00:00	0.1	0.5	7.4	259	259	16.2	0	0	0	0	0	0	0	121.8	155.4	-14.6	94.4	13.03	12.99
2013-01-16 21:00:00	0.1	0.5	0.1	297	297	16.2	0	0	0	0	0	0	0	121.3	161	-14.8	94	12.98	12.96
2013-01-16 22:00:00	0.1	0.4	0.1	304	304	16.2	0	0	0	0	0	0	0	120.6	154.7	-14.6	94.3	12.94	12.92
2013-01-16 23:00:00	0.1	0.6	0.1	316	316	16.2	0	0	0	0	0	0	0	120.1	154.3	-15	94	12.92	12.89
2013-01-17 00:00:00	0.1	0.4	0.1	28	28	16.2	0	0	0	0	0	0	0	119.9	154.3	-14.8	94	12.89	12.87
2013-01-17 01:00:00	0.1	0.5	0.1	47	47	16.2	0	0	0	0	0	0	0	120.6	154	-14.7	94	12.87	12.82
2013-01-17 02:00:00	0.1	0.6	0.1	359	359	16.2	0	0	0	0	0	0	0	119.6	153.4	-15.1	93.9	12.86	12.83
2013-01-17 03:00:00	0.1	0.9	0.1	316	316	16.2	0	0	0	0	0	0	0	120.1	153.4	-15.5	93.6	12.83	12.81
2013-01-17 04:00:00	0.1	1.5	0.1	17	17	16.2	0	0	0	0	0	1.1	0	121.3	153.7	-15.7	93	12.81	12.79
2013-01-17 05:00:00	0.1	1.3	0.1	70	70	16.2	0	0	0	0	0	0.1	0	120.1	153.7	-15.4	92	12.78	12.76
2013-01-17 06:00:00	0.1	1.1	0.1	353	353	16.2	0	0	0	0	0	0	0	119.5	153.4	-15.4	91.6	12.75	12.72
2013-01-17 07:00:00	0.1	1.1	0.1	328	328	16.2	0	0	0	0	0	0.1	0	119.3	153.2	-15.3	91	12.7	12.66
2013-01-17 08:00:00	0.1	0.6	0.1	280	280	16.2	0	0	0	0	0	0	0	118.8	152.8	-15.8	92.8	12.64	12.61
2013-01-17 09:00:00	0.1	0.5	0.8	223	223	16.2	0	0	0	0	0	0	0	118.6	152.6	-15.5	92.5	13.32	12.62
2013-01-17 10:00:00	5.3	1	7.2	235	235	16.2	0	0	0	0	0	0	0	118.2	152.4	-14.2	92.6	14.29	14.24
2013-01-17 11:00:00	0.1	2.3	12.1	215	215	16.2	0	0	0	0	0	0	0	117.1	152.1	-14.6	91.5	14.28	14.24
2013-01-17 12:00:00	1.2	0.9	10.8	138	138	16.2	0	0	0	0	0	0	0	118.3	152.2	-12.6	91.4	14.21	14.19
2013-01-17 13:00:00	5.1	0.4	8.9	263	263	16.2	0	0	0	0	0	0	0	118.4	151.9	-11.3	92.1	14.2	14.17
2013-01-17 14:00:00	0.1	0.6	8.7	260	260	16.2	0	0	0	0	0	0	0	117.7	151.8	-11.2	94.2	14.21	14.08
2013-01-17 15:00:00	0.1	0.6	11.7	284	284	16.2	0	0	0	0	0	0	0	116.8	151.5	-10.8	94.2	14.25	14.22
2013-01-17 16:00:00	14.6	0.7	19.4	100	100	16.2	0	0	0	0	0	0	0	116.9	151.2	-11.7	94.2	14.27	14.25
2013-01-17 17:00:00	0.1	0.6	17	318	318	16.2	0	0	0	0	0	0	0	116.6	150.8	-13.7	94.1	14.35	14.3
2013-01-17 18:00:00	0.1	0.8	0.1	27	27	16.2	0	0	0	0	0	0	0	117.9	150.6	-14.3	94.3	13.41	13.18
2013-01-17 19:00:00	0.1	0.5	0.1	77	77	16.2	0	0	0	0	0	0	0	118.6	151	-14.5	94.1	13.11	13.05
2013-01-17 20:00:00	0.1	0.4	0.1	355	355	16.2	0	0	0	0	0	0	0	118.8	150.6	-14.7	94	13.03	13
2013-01-17 21:00:00	0.1	0.4	0.1	254	254	16.2	0	0	0	0	0	0	0	119	150.8	-14.9	94	12.99	12.96
2013-01-17 22:00:00	0.1	0.4	0.1	333	333	16.2	0	0	0	0	0	0	0	118.6	151.1	-15.2	93.9	12.95	12.92
2013-01-17 23:00:00	0.1	0.4	0.1	147	147	16.2	0	0	0	0	0	0	0	119	151.5	-15.4	93.8	12.92	12.89
2013-01-18 00:00:00	0.1	0.4	0.1	94	94	16.2	0	0	0	0	0	0	0	118.8	151	-15.9	93.8	12.89	12.88
2013-01-18 01:00:00	0.1	0.5	0.1	87	87	16.2	0	0	0	0	0	0	0	118.7	150.6	-15.9	94.1	12.87	12.85
2013-01-18 02:00:00	0.1	0.4	0.1	59	59	16.2	0	0	0	0	0	0	0	118.7	150.3	-16	93.3	12.84	12.75
2013-01-18 03:00:00	0.1	0.5	0.1	106	106	16.2	0	0	0	0	0	0	0	118.4	149.4	-15.9	93.7	12.82	12.79
2013-01-18 04:00:00	0.1	0.4	0.1	84	84	16.2	0	0	0	0	0	0	0	118.1	149.3	-15.8	93.8	12.79	12.78
2013-01-18 05:00:00	0.1	0.4	0.1	117	117	16.2	0	0	0	0	0	0	0	118.4	150	-14.9	94.3	12.76	12.72
2013-01-18 06:00:00	0.1	0.4	0.1	100	100	16.2	0	0	0	0	0	0	0	118.9	150.1	-13.8	94.6	12.72	12.65
2013-01-18 07:00:00	0.1	0.4	0.1	123	123	16.2	0	0	0	0	0	0	0	118.7	150.5	-15	94.1	12.66	12.63
2013-01-18 08:00:00	0.1	0.8	0.1	109	109	16.2	0	0	0	0	0	0	0	119.4	150.7	-13.2	94.9	12.61	12.59
2013-01-18 09:00:00	8	0.7	8	109	109	16.2	0	0	0	0	0	0	0	119.8	151	-10.2	84.9	13.47	12.66
2013-01-18 10:00:00	3.9	0.5	7.6	233	233	16.2	0	0	0	0	0	0	0	119.7	151.1	-9.4	80	14.25	14.22
2013-01-18 11:00:00	1.3	0.9	16.1	254	254	16.2	0	0	0	0	0	0	0	119.8	151.1	-8.5	79.6	14.17	14.12
2013-01-18 12:00:00	0.1	0.9	14.5	241	241	16.2	0	0	0	0	0	0	0	120.1	151.1	-6.7	68.1	14.09	14.04
2013-01-18 13:00:00	0.1	1	0.1	285	285	16.2	0	0	0	0	0	0	0	120.6	150.9	-4.7	63.6	14.05	14.02
2013-01-18 14:00:00	0.1	1.2	0.1	269	269	16.2	0	0	0	0	0	0	0	120.6	150.5	-5.3	61.9	14.1	14.06
2013-01-18 15:00:00	4.7	0.4	11.6	292	292	16.2	0	0	0	0	0	0	0	120.4	150.2	-6.7	61.3	14.22	14.16
2013-01-18 16:00:00	6.9	0.5	9.2	285	285	16.2	0	0	0	0	0	0	0	120.4	150	-6.1	52.2	14.27	14.13
2013-01-18 17:00:00	0.1	0.9	11.3	283	283	16.2	0	0	0	0	0	0	0	120.1	149.6	-6.1	47.8	14.29	13.95
2013-01-18 18:00:00	0.1	1.1	16.5	215	215	16.2	0	0	0	0	0	0	0	119.8	149.4	-5.5	36.9	13.3	13.15
2013-01-18 19:00:00	12.4	0.8	13.7	303	303	16.2	0	0	0	0	0	0	0	120	149.3	-4.3	28.3	13.11	13.08
2013-01-18 20:00:00	13	3.8	23.6	260	260	16.2	0	0	0	0	0	0	0	118.6	148.9	-4.3	29.9	13.06	13.04
2013-01-18 21:00:00	0.1	3.2	28.7	317	317	16.2	0	0	0	0	0	0	0	119.1	148.6	-4.8	35.6	13.03	13
2013-01-18 22:00:00	6.4	2.5	25	259	259	16.2	0	0	0	0	0	0	0	118.1	148.3	-5	54.7	13	12.98
2013-01-18 23:00:00	0.1	1.2	14.9	312	312	16.2	0	0	0	0	0	0	0.2	118.1	148.1	-5.7	81.7	12.98	12.96
2013-01-19 00:00:00	0.1	1	15.7	257	257	16.2	0	0	0	0	0	0	0.7	117.8	148.2	-6.2	95.5	12.96	12.93
2013-01-19 01:00:00	0	0.7	13.6	0	0	16.2	0	0	0	0	0	0	0.6	118.6	148.1	-6	97.6	12.95	12.93
2013-01-19 02:00:00	0.1	0.6	14.4	160	160	16.2	0	0	0	0	0	0	0.2	118.7	148.9	-5.4	98.1	12.93	12.91
2013-01-19 03:00:00	8.9	1.1	17.4	263	263	16.2	0	0	0	0	0	0	0.4	118.9	149.2	-4.2	99.1	12.92	12.9
2013-01-19 04:00:00	0.1	0.8	12.1	258	258	16.2	0	0	0	0	0	0	0.4	119.3	149.9	-3.5	99.6	12.9	12.89
2013-01-19 05:00:00	0.1	0.6	13.9	251	251	16.2	0	0	0	0	0	0	0.1	120.8	150.5	-3.4	99.7	12.89	12.87
2013-01-19 06:00:00	6.1	0.5	16.5	224	224	16.2	0	0	0	0	0	0	0.1	120.4	151.1	-3.6	99.7	12.86	12.84
2013-01-19 07:00:00	0.1	0.6	16.1	141	141	16.2	0	0	0	0	0	0	0.1	121.3	151.7	-2.9	100	12.82	12.78
2013-01-19 08:00:00	0.1	0.6	0.1	277	277	16.2	0	0	0	0	0	0	0	121.2	151.8	-2.5	100	12.78	12.76
2013-01-19 09:00:00	9.2	0.8	12.8	292	292	16.2	0	0	0	0	0	0	0	121.5	151.6	-1.8	100	12.91	12.74
2013-01-19 10:00:00	2.1	0.8	17	260	260	16.2	0	0	0	0	0	0	0	121.5	151.4	-1.5	100	13.96	13.32
2013-01-19 11:00:00	0.1	0.5	17.9	177	177	16.2	0	0	0	0	0	0	0	121.5	151.2	-1.5	100	14.1	14.08
2013-01-19 12:00:00	3.5	0.8	17.8	195	195	16.2	0	0	0	0	0	0	0	121.1	150.9	-1.8	100	14.11	14.09
2013-01-19 13:00:00	5.4	1.2	18.7	330	330	16.2	0	0	0	0	0	0	0	121.2	150.7	-1.4	99.9	14.17	14.12
2013-01-19 14:00:00	0.1	1.1	11.7	213	213	16.4	0.2	0.2	0.2	0.2	0.2	0	0	121.1	150.6	-0.8	99.5	14.18	14.16
2013-01-19 15:00:00	0.1	0.8	14.2	294	294	16.8	0.6	0.6	0.6	0.4	0.4	0	0	120.5	150.2	-1.1	98.8	14.21	14.17
2013-01-19 16:00:00	0.1	1.4	12.9	131	131	16.8	0	0.6	0.6	0	0	0	0.1	120.7	150.3	-1.7	99.9	14.26	14.24
2013-01-19 17:00:00	20.9	0.7	20.9	302	302	16.8	0	0.6	0.6	0	0	0	0.1	121.8	151.8	-1.2	100	13.9	13.35
2013-01-19 18:00:00	10.4	0.7	19.8	292	292	16.8	0	0.6	0.6	0	0	0	0	122.8	152.1	-1.1	100	13.2	13.13
2013-01-19 19:00:00	7.3	0.6	15.5	303	303	16.8	0	0.6	0.6	0	0	0	0	122.1	151.5	-1.5	100	13.11	12.88
2013-01-19 20:00:00	13.7	2.7	19.8	283	283	16.8	0	0.4	0.6	0	0	0	0	121.8	151.5	-1.6	99.9	13.07	13.05
2013-01-19 21:00:00	14.6	1.5	20.7	274	274	16.8	0	0	0.6	0	0	0	0	122	151.6	-1.4	94.4	13.04	13.03
2013-01-19 22:00:00	20.6	3	21.5	258	258	16.8	0	0	0.6	0	0	0	0	122.1	151.4	-0.6	85.6	13.02	12.99
2013-01-19 23:00:00	11.8	1.4	19.9	288	288	16.8	0	0	0.6	0	0	0	0	122.4	151.4	0	76.8	13	12.97
2013-01-20 00:00:00	21.9	1.3	23.1	272	272	16.8	0	0	0.6	0	0	0	0	122.3	151.3	0.2	73.8	12.99	12.97
2013-01-20 01:00:00	5.1	2.2	25.2	321	321	16.8	0	0	0.6	0	0	0	0	121.8	150.9	-1	78.5	12.97	12.95
2013-01-20 02:00:00	15	0.8	23.7	146	146	16.8	0	0	0.6	0	0	0	0	122.1	150.9	0	73.6	12.95	12.93
2013-01-20 03:00:00	26.7	12.3	42.5	133	133	16.8	0	0	0.6	0	0	0.2	0.7	123.1	150.9	0.1	75.8	12.93	12.91
2013-01-20 04:00:00	7.8	2.9	33	187	187	16.8	0	0	0.6	0	0	0	0	123.6	150.8	0.9	68.5	12.91	12.88
2013-01-20 05:00:00	0.1	1	23.7	240	240	16.8	0	0	0.6	0	0	0	0	123.7	150.6	1.4	62.3	12.89	12.88
2013-01-20 06:00:00	0.5	0.4	18	279	279	16.8	0	0	0.6	0	0	0	0	123.8	150.3	1.7	60.1	12.87	12.85
2013-01-20 07:00:00	19.5	1.5	24.9	268	268	16.8	0	0	0.6	0	0	0.1	0	122.6	149.7	-0.5	73	12.83	12.81
2013-01-20 08:00:00	10.1	6.1	43.6	109	109	16.8	0	0	0.6	0	0	0.9	0.2	121.6	149.1	-2.3	87.7	12.8	12.77
2013-01-20 09:00:00	0	1.6	24.1	0	0	16.8	0	0	0.6	0	0	0	0	120.6	148	-3.6	98	12.81	12.67
2013-01-20 10:00:00	0.1	1.8	17.1	59	59	16.8	0	0	0.6	0	0	0	0	120.6	148.1	-3	95.6	13.6	12.93
2013-01-20 11:00:00	2.6	1.8	16.5	211	211	16.8	0	0	0.6	0	0	0	0	121.7	148.3	0.1	75.7	14.03	14
2013-01-20 12:00:00	0.1	1	19.5	81	81	16.8	0	0	0.6	0	0	0	0	121.1	148	-0.9	82.8	14.01	13.99
2013-01-20 13:00:00	0.1	1.8	11.6	174	174	17.2	0.4	0.4	1	0.4	0.4	0	0	121.4	148.1	0.6	73.4	14.02	13.99
2013-01-20 14:00:00	0	3.3	0.1	0	0	17.6	0.8	0.8	1.2	0.4	0.4	0	0	121.6	147.9	0.9	72.1	14.06	14.03
2013-01-20 15:00:00	0.1	6.3	9.8	215	215	18.2	1.4	1.4	1.4	0.6	0.6	0	0	121.7	147.6	1.5	70.7	14.05	14.02
2013-01-20 16:00:00	0.1	7.9	0.1	188	188	18.4	1.6	1.6	1.6	0.2	0.2	0	0	121.4	147.3	-1.1	83.9	14.16	14.04
2013-01-20 17:00:00	0.1	6.5	0.1	153	153	18.4	0	1.6	1.6	0	0	0	0	120.9	146.9	-2.6	97.9	14.18	13.38
2013-01-20 18:00:00	0.1	3.7	0.1	206	206	18.4	0	1.6	1.6	0	0	0	0	120.7	146.7	-2.9	99.7	13.22	13.13
2013-01-20 19:00:00	0.1	1.2	0.1	285	285	18.4	0	1.2	1.6	0	0	0	0	120.4	146.5	-2.9	100	13.11	13.07
2013-01-20 20:00:00	5.3	2.7	13.4	157	157	18.4	0	0.8	1.6	0	0	0	0.1	120.3	146.2	-3.8	99.8	13.06	13.04
2013-01-20 21:00:00	10.4	9.3	16.1	179	179	18.4	0	0.2	1.6	0	0	0	0.1	119.3	145.9	-5.9	98.2	13.02	13
2013-01-20 22:00:00	6.9	10.5	15.8	224	224	18.4	0	0	1.6	0	0	0	0.4	119.3	146.2	-7	97.5	12.99	12.95
2013-01-20 23:00:00	0.1	5.6	12.7	210	210	18.4	0	0	1.6	0	0	0	0.2	119.1	146.1	-7.4	97.3	12.96	12.94
2013-01-21 00:00:00	0.1	0.5	0.1	231	231	18.4	0	0	1.6	0	0	0	0	120	146.1	-7.1	97.5	12.94	12.91
2013-01-21 01:00:00	0.1	1.9	0.1	294	294	18.4	0	0	1.6	0	0	0	0	119.8	145.9	-7.2	97.5	12.92	12.9
2013-01-21 02:00:00	0.1	1.2	0.1	297	297	18.4	0	0	1.6	0	0	0	0	119.6	145.7	-7.2	97.5	12.9	12.89
2013-01-21 03:00:00	0.1	1.3	0.1	137	137	18.4	0	0	1.6	0	0	0	0	119.3	145.5	-7.1	97.6	12.89	12.87
2013-01-21 04:00:00	0.1	1.6	0.1	279	279	18.4	0	0	1.6	0	0	0	0	119.4	145.5	-7	97.7	12.87	12.84
2013-01-21 05:00:00	0.1	7.8	0.1	286	286	18.4	0	0	1.6	0	0	0	0	119.1	145.3	-7.1	97.7	12.85	12.83
2013-01-21 06:00:00	0.1	8.1	0.1	245	245	18.4	0	0	1.6	0	0	0	0	118.8	145.1	-7.2	97.6	12.82	12.79
2013-01-21 07:00:00	0.1	11.6	0.1	227	227	18.4	0	0	1.6	0	0	0	0	118.3	144.9	-7.5	97.5	12.79	12.76
2013-01-21 08:00:00	0.1	6.8	0.1	176	176	18.4	0	0	1.6	0	0	0	0	118.1	144.9	-7.1	97.8	12.75	12.72
2013-01-21 09:00:00	0.1	4.4	0.1	279	279	18.4	0	0	1.6	0	0	0	0	118	144.8	-7.1	97.7	12.92	12.73
2013-01-21 10:00:00	0.1	6.9	0.1	263	263	18.4	0	0	1.6	0	0	0	0	117.9	144.9	-7.1	97.5	14.12	13.43
2013-01-21 11:00:00	0.1	6.4	0.1	286	286	18.4	0	0	1.6	0	0	0	0	118	144.9	-6.9	97.4	14.21	14.19
2013-01-21 12:00:00	0.1	8.7	0.1	172	172	18.4	0	0	1.6	0	0	0	0.1	118.6	144.9	-7.1	97.1	14.22	14.19
2013-01-21 13:00:00	0.1	4.5	0.1	241	241	18.4	0	0	1.2	0	0	0	0	119.2	145.5	-6.9	97	14.23	14.22
2013-01-21 14:00:00	1.6	1.3	13.9	195	195	18.4	0	0	0.8	0	0	0	0	120.6	146.4	-6.4	97	14.24	14.21
2013-01-21 15:00:00	6.5	0.8	13	261	261	18.4	0	0	0.2	0	0	0	0.3	121.3	146.6	-5.9	97.6	14.27	14.22
2013-01-21 16:00:00	4.4	1	13.9	240	240	18.4	0	0	0	0	0	0	0.2	121	147	-6.2	97.6	14.29	14.26
2013-01-21 17:00:00	15.5	8.4	27.4	271	271	18.4	0	0	0	0	0	0.9	0.2	121.7	147.5	-7	97.2	14.15	13.5
2013-01-21 18:00:00	3.8	3	14.8	256	256	18.4	0	0	0	0	0	0	0	120.4	147.1	-7.1	97.6	13.28	13.15
2013-01-21 19:00:00	2	4.3	17.9	329	329	18.4	0	0	0	0	0	0	0	119.7	147.2	-6.9	97.7	13.11	13.08
2013-01-21 20:00:00	2.3	1.4	9.9	190	190	18.4	0	0	0	0	0	0	0	119.2	147	-7.3	97.8	13.05	13.03
2013-01-21 21:00:00	6.2	1	11.7	309	309	18.4	0	0	0	0	0	0	0	121	148	-6.8	98.1	13.02	13
2013-01-21 22:00:00	6.5	1.5	11.8	139	139	18.4	0	0	0	0	0	0	0	121.1	149	-6.7	98.1	12.99	12.93
2013-01-21 23:00:00	7.1	1.7	13.1	202	202	18.4	0	0	0	0	0	0	0	120.8	149.3	-6.8	98	12.97	12.96
2013-01-22 00:00:00	7.6	3.1	16.2	306	306	18.4	0	0	0	0	0	0.1	0.9	123.6	153.9	-6.9	98	12.95	12.92
2013-01-22 01:00:00	12.1	1	12.1	257	257	18.4	0	0	0	0	0	0	0.1	126.8	157.7	-7.2	97.8	12.93	12.9
2013-01-22 02:00:00	2	0.6	11.4	182	182	18.4	0	0	0	0	0	0	0	134.1	157.3	-7.3	97.8	12.91	12.9
2013-01-22 03:00:00	3.1	0.4	14.6	282	282	18.4	0	0	0	0	0	0	0.3	130.6	159.4	-7.5	97.7	12.89	12.87
2013-01-22 04:00:00	7.3	0.6	11.2	296	296	18.4	0	0	0	0	0	0	0	132.5	160.3	-7.5	97.7	12.87	12.85
2013-01-22 05:00:00	8.4	0.5	13.4	300	300	18.4	0	0	0	0	0	0	0.2	134	162.6	-7.6	97.7	12.84	12.81
2013-01-22 06:00:00	18	8.2	27.2	303	303	18.4	0	0	0	0	0	0	0.2	135.1	163.8	-7.9	97.5	12.79	12.75
2013-01-22 07:00:00	8.8	9.1	22.2	257	257	18.4	0	0	0	0	0	0	0.1	133.4	164.4	-8.2	97.3	12.74	12.71
2013-01-22 08:00:00	3.7	1	13.9	113	113	18.4	0	0	0	0	0	0	0.1	133.7	164.9	-8.2	97.3	12.71	12.68
2013-01-22 09:00:00	4.3	0.8	10.1	244	244	18.4	0	0	0	0	0	0	0	130.8	164.5	-8.1	97.2	12.93	12.68
2013-01-22 10:00:00	1.7	0.4	10.2	171	171	18.4	0	0	0	0	0	0	0	196.2	164	-7.5	97.3	14.18	13.74
2013-01-22 11:00:00	6.7	0.7	8.2	214	214	18.4	0	0	0	0	0	0	0	200.1	163.4	-6.3	97.8	14.17	14.11
2013-01-22 12:00:00	0.1	0.8	7.4	339	339	18.4	0	0	0	0	0	0	0	138.8	163	-3.8	98.9	14.09	14.07
2013-01-22 13:00:00	0.1	0.9	9.6	276	276	18.4	0	0	0	0	0	0	0	132.6	161.6	-4.7	97.7	14.1	14.06
2013-01-22 14:00:00	0.1	1.4	15.8	258	258	18.4	0	0	0	0	0	0	0	132.4	161.2	-4.8	98.1	14.14	14.1
2013-01-22 15:00:00	0.1	1	0.1	302	302	18.4	0	0	0	0	0	0	0	132.4	161.6	-4.5	98.5	14.15	14.12
2013-01-22 16:00:00	0.1	0.8	0.1	285	285	18.4	0	0	0	0	0	0	0	132.6	161.8	-5.6	97.8	14.19	14.16
2013-01-22 17:00:00	0.1	0.9	0.1	212	212	18.4	0	0	0	0	0	0	0	131.6	161.9	-5.1	98.1	14.19	14.16
2013-01-22 18:00:00	13.6	0.6	15.1	139	139	18.4	0	0	0	0	0	0	0	131.3	161.8	-7.4	97.1	13.47	13.17
2013-01-22 19:00:00	0.4	0.5	15.8	32	32	18.4	0	0	0	0	0	0	0	131.4	161.6	-7.5	97	13.12	13.08
2013-01-22 20:00:00	8.2	0.5	11.8	297	297	18.4	0	0	0	0	0	0	0	131.3	161.2	-7.1	97.1	13.06	13.03
2013-01-22 21:00:00	6.8	0.6	11.5	303	303	18.4	0	0	0	0	0	0	0	131.5	160.8	-6.8	96.2	13.02	12.97
2013-01-22 22:00:00	2	0.5	8.7	155	155	18.4	0	0	0	0	0	0	0	131.9	160.7	-6.7	96	12.99	12.97
2013-01-22 23:00:00	4.2	0.5	6.5	179	179	18.4	0	0	0	0	0	0	0	131.7	160.5	-6.7	96.7	12.96	12.95
2013-01-23 00:00:00	10.4	0.4	16.1	269	269	18.4	0	0	0	0	0	0	0	131.3	160.1	-6.8	94.6	12.94	12.9
2013-01-23 01:00:00	4.4	0.4	11.3	109	109	18.4	0	0	0	0	0	0	0	131.2	159.8	-6.6	90.7	12.92	12.9
2013-01-23 02:00:00	11.1	0.7	11.5	98	98	18.4	0	0	0	0	0	0	0	131.5	159.5	-6.2	88.8	12.91	12.86
2013-01-23 03:00:00	8.4	1.6	24.1	61	61	18.4	0	0	0	0	0	0	0	130	159.1	-6.1	75.9	12.89	12.87
2013-01-23 04:00:00	23.9	0.8	23.9	64	64	18.4	0	0	0	0	0	0	0	130.3	158.8	-4.7	62	12.88	12.86
2013-01-23 05:00:00	11.8	1.3	23.7	53	53	18.4	0	0	0	0	0	0	0	130.3	158.2	-5.3	60.9	12.86	12.84
2013-01-23 06:00:00	7.5	0.9	18.4	111	111	18.4	0	0	0	0	0	0	0	130.1	158.1	-5.8	62.8	12.83	12.81
2013-01-23 07:00:00	10.1	0.6	16.2	64	64	18.4	0	0	0	0	0	0	0	129.8	158.3	-6	57.2	12.78	12.75
2013-01-23 08:00:00	9.5	1.2	26.9	89	89	18.4	0	0	0	0	0	0	0	129.4	158.4	-5.5	45.2	12.73	12.71
2013-01-23 09:00:00	4.5	0.8	22.1	50	50	18.4	0	0	0	0	0	0	0	129	158.2	-5.5	42.3	13.06	12.7
2013-01-23 10:00:00	0	0.8	15.1	0	0	18.4	0	0	0	0	0	0	0	128.9	158.2	-4.9	38.9	14.21	14.17
2013-01-23 11:00:00	0.1	1.1	12.2	296	296	18.4	0	0	0	0	0	0	0	128.7	158.1	-4.6	41	14.15	14.12
2013-01-23 12:00:00	0.1	6.5	0.1	137	137	18.4	0	0	0	0	0	0	0	128.9	157.9	-3.8	37.9	14.14	14.11
2013-01-23 13:00:00	0.1	11.6	0.1	70	70	18.4	0	0	0	0	0	0	0	129.1	157.8	-3.6	40.9	14.16	14.11
2013-01-23 14:00:00	0.1	11.7	0.1	71	71	18.4	0	0	0	0	0	0	0	129	157.4	-4.2	47.2	14.22	14.16
2013-01-23 15:00:00	0.1	7.8	0.1	66	66	18.4	0	0	0	0	0	0	0	128.8	157.1	-4.5	50	14.27	14.25
2013-01-23 16:00:00	0.1	5.4	0.1	347	347	18.4	0	0	0	0	0	0	0	128.6	156.8	-4.5	50.2	14.29	14.27
2013-01-23 17:00:00	0.1	3.1	0.1	137	137	18.4	0	0	0	0	0	0	0	128.4	156.7	-4.5	50.5	14.3	13.96
2013-01-23 18:00:00	0.1	1.4	0.1	353	353	18.4	0	0	0	0	0	0	0	128.2	156.4	-4.3	47.6	13.31	13.14
2013-01-23 19:00:00	0.1	0.8	0.1	68	68	18.4	0	0	0	0	0	0	0	127.9	156.2	-4.2	47.3	13.11	13.07
2013-01-23 20:00:00	0.1	4.9	0.1	83	83	18.4	0	0	0	0	0	0	0	127.5	156	-4.1	48.8	13.06	13.04
2013-01-23 21:00:00	0.1	3.9	0.1	109	109	18.4	0	0	0	0	0	0	0	127.1	155.7	-4.5	52.8	13.03	13
2013-01-23 22:00:00	0	0.4	9.2	0	0	18.4	0	0	0	0	0	0	0	126.7	155.4	-5.1	56.7	13	12.98
2013-01-23 23:00:00	0	0.4	12.2	0	0	18.4	0	0	0	0	0	0	0	126.5	155.1	-5.3	56.7	12.98	12.91
2013-01-24 00:00:00	4.3	0.8	14.9	21	21	18.4	0	0	0	0	0	0	0	126.1	154.9	-6.3	61	12.95	12.94
2013-01-24 01:00:00	2.8	0.5	14.9	55	55	18.4	0	0	0	0	0	0	0	126	154.5	-6.3	62.9	12.93	12.91
2013-01-24 02:00:00	0.2	0.4	8.2	102	102	18.4	0	0	0	0	0	0	0	125.8	154.3	-6.3	64.7	12.91	12.9
2013-01-24 03:00:00	0.8	1.8	16.6	150	150	18.4	0	0	0	0	0	0	0	125.6	154.4	-6.5	66.2	12.89	12.88
2013-01-24 04:00:00	6.1	3.7	24.5	127	127	18.4	0	0	0	0	0	0	0	125.4	153.1	-6.6	65.4	12.87	12.85
2013-01-24 05:00:00	2.3	3	28.6	42	42	18.4	0	0	0	0	0	0	0	125.5	153	-6.2	62.5	12.84	12.82
2013-01-24 06:00:00	0	0.6	14.8	0	0	18.4	0	0	0	0	0	0	0	125.5	153.1	-6	61.4	12.8	12.77
2013-01-24 07:00:00	1.1	0.4	5.4	5	5	18.4	0	0	0	0	0	0	0	125.4	153	-6.8	64.6	12.75	12.72
2013-01-24 08:00:00	5.5	0.5	7.3	46	46	18.4	0	0	0	0	0	0	0	125.5	153	-5.9	61	12.71	12.68
2013-01-24 09:00:00	0.5	3.1	15.2	101	101	18.4	0	0	0	0	0	0	0	125.1	152.9	-6.1	61.3	13.44	12.68
2013-01-24 10:00:00	0.1	1.1	3.9	130	130	18.4	0	0	0	0	0	0	0	125.3	153	-4.3	56.9	14.12	14.05
2013-01-24 11:00:00	0.1	1.2	0.1	148	148	18.4	0	0	0	0	0	0	0	125.3	152.9	-4.5	63.1	14.05	14.02
2013-01-24 12:00:00	0.1	1	6	195	195	18.4	0	0	0	0	0	0	0	125.3	152.9	-4.2	65.5	14.04	14.01
2013-01-24 13:00:00	2	1.3	8.2	286	286	18.4	0	0	0	0	0	0	0	125.4	152.8	-1.9	57.3	14.01	13.99
2013-01-24 14:00:00	0.1	1.4	7	148	148	18.6	0.2	0.2	0.2	0.2	0.2	0	0	125.3	152.4	-3.5	68.2	14.05	14.01
2013-01-24 15:00:00	0	1.2	3.9	0	0	18.6	0	0.2	0.2	0	0	0	0	125.2	152.2	-2.7	67.5	14.05	14.02
2013-01-24 16:00:00	0.1	2	11.7	315	315	18.6	0	0.2	0.2	0	0	0	0	124.9	151.8	-3.5	73	14.08	14.04
2013-01-24 17:00:00	0.1	1.4	9.4	287	287	18.6	0	0.2	0.2	0	0	0	0	124.1	151.1	-6.4	85.1	14.17	14.09
2013-01-24 18:00:00	2.2	1.1	10.1	289	289	18.6	0	0.2	0.2	0	0	0	0	123.4	150.7	-10	95.9	13.32	13.15
2013-01-24 19:00:00	0	0.7	8	0	0	18.6	0	0.2	0.2	0	0	0	0	123.1	150.4	-10.3	95.5	13.1	13.06
2013-01-24 20:00:00	0	0.4	10	0	0	18.6	0	0	0.2	0	0	0	0	122.8	150.1	-10.7	95	13.04	13.01
2013-01-24 21:00:00	6.1	0.5	7.1	132	132	18.6	0	0	0.2	0	0	0	0	122.7	149.9	-10.8	94.8	12.99	12.97
2013-01-24 22:00:00	0.1	1.5	11.3	141	141	18.6	0	0	0.2	0	0	0	0	122.5	149.7	-11	94.7	12.96	12.94
2013-01-24 23:00:00	0.1	1.6	0.1	172	172	18.6	0	0	0.2	0	0	0	0	122.3	149.5	-11.2	94.5	12.93	12.91
2013-01-25 00:00:00	0	1.3	14.2	0	0	18.6	0	0	0.2	0	0	0	0	122.1	149.3	-11.5	94.4	12.91	12.86
2013-01-25 01:00:00	5.1	2.8	13.1	107	107	18.6	0	0	0.2	0	0	0	0	121.9	149.2	-11.7	94.3	12.89	12.88
2013-01-25 02:00:00	3	6.4	15.6	356	356	18.6	0	0	0.2	0	0	0	0	121.7	149.1	-11.9	94.3	12.87	12.85
2013-01-25 03:00:00	0.1	6.5	12.5	62	62	18.6	0	0	0.2	0	0	0	0	121.3	148.7	-12.1	94.1	12.85	12.82
2013-01-25 04:00:00	0.1	12.7	0.1	116	116	18.6	0	0	0.2	0	0	0	0	120.8	148.5	-12.8	94	12.83	12.8
2013-01-25 05:00:00	0.1	2	0.1	233	233	18.6	0	0	0.2	0	0	0	0	120.7	148.4	-13	94.5	12.8	12.77
2013-01-25 06:00:00	0.1	0.7	0.1	42	42	18.6	0	0	0.2	0	0	0	0	120.5	148.2	-13.1	94.1	12.76	12.73
2013-01-25 07:00:00	0.1	0.6	0.1	303	303	18.6	0	0	0.2	0	0	0	0	120.5	148.1	-12.9	94.3	12.72	12.69
2013-01-25 08:00:00	0.1	0.4	0.1	164	164	18.6	0	0	0.2	0	0	0	0	120.3	148	-13.1	93.8	12.67	12.63
2013-01-25 09:00:00	0.1	4.6	0.1	123	123	18.6	0	0	0.2	0	0	0	0	120.2	148	-13.4	93.5	12.84	12.61
2013-01-25 10:00:00	1.8	2.6	3.6	207	207	18.6	0	0	0.2	0	0	0	0	120.1	147.9	-12.8	92.8	14.23	13.43
2013-01-25 11:00:00	0.1	0.8	6	124	124	18.6	0	0	0.2	0	0	0	0	120.6	148.2	-10	92.4	14.21	14.16
2013-01-25 12:00:00	0.5	0.7	13.2	118	118	18.6	0	0	0.2	0	0	0	0	120.8	148.3	-9	92.2	14.14	14.12
2013-01-25 13:00:00	0	0.8	13.9	0	0	18.6	0	0	0.2	0	0	0	0	120.9	148.2	-8.6	92.5	14.14	14.11
2013-01-25 14:00:00	0.1	0.9	7.7	258	258	18.6	0	0	0	0	0	0	0	120.8	148.1	-8.9	92.4	14.15	14.13
2013-01-25 15:00:00	3.7	0.9	8.7	319	319	18.6	0	0	0	0	0	0	0	120.8	148.2	-9.3	93.4	14.21	14.15
2013-01-25 16:00:00	0	0.6	8.2	0	0	18.6	0	0	0	0	0	0	0	120.9	148	-9	93.8	14.26	14.24
2013-01-25 17:00:00	0.7	0.5	4.7	114	114	18.6	0	0	0	0	0	0	0	120.5	147.7	-9.8	94.3	14.31	14.26
2013-01-25 18:00:00	0.1	0.5	5.4	94	94	18.6	0	0	0	0	0	0	0	120.1	147.4	-11.2	94.7	13.51	13.17
2013-01-25 19:00:00	0.1	2.3	0.1	18	18	18.6	0	0	0	0	0	0	0	120.2	147.2	-11.4	94.5	13.11	12.95
2013-01-25 20:00:00	0.1	0.8	0.1	105	105	18.6	0	0	0	0	0	0	0	120.7	147.4	-10.4	92.7	13.04	13.02
2013-01-25 21:00:00	0.1	0.5	2.8	87	87	18.6	0	0	0	0	0	0	0	120.7	147.3	-10.7	93.4	13	12.97
2013-01-25 22:00:00	0.1	0.8	0.1	105	105	18.6	0	0	0	0	0	0	0	120.7	147.3	-10.1	88.4	12.96	12.94
2013-01-25 23:00:00	0.1	0.5	0.1	313	313	18.6	0	0	0	0	0	0	0	120.9	147.3	-9.1	69.4	12.93	12.91
2013-01-26 00:00:00	0.1	0.4	0.1	124	124	18.6	0	0	0	0	0	0	0	120.5	147.2	-9.1	50.5	12.91	12.89
2013-01-26 01:00:00	0.1	0.6	0.1	302	302	18.6	0	0	0	0	0	0	0	120.9	147.1	-7.9	38.6	12.89	12.88
2013-01-26 02:00:00	0.1	0.8	0.1	234	234	18.6	0	0	0	0	0	0	0	121	147	-7	34.2	12.88	12.86
2013-01-26 03:00:00	0.1	6.7	0.1	255	255	18.6	0	0	0	0	0	0	0	120.5	146.4	-7.4	35.1	12.86	12.84
2013-01-26 04:00:00	0.1	2.6	0.1	268	268	18.6	0	0	0	0	0	0	0	120.7	146.4	-6.7	29.5	12.85	12.82
2013-01-26 05:00:00	0.1	0.5	0.1	239	239	18.6	0	0	0	0	0	0	0	121.1	146.7	-6.1	24.9	12.82	12.79
2013-01-26 06:00:00	0.1	1.2	0.1	217	217	18.6	0	0	0	0	0	0	0	121.1	146.9	-5.9	23.5	12.78	12.75
2013-01-26 07:00:00	0.1	0.9	0.1	251	251	18.6	0	0	0	0	0	0	0	121.1	146.9	-5.9	23.7	12.73	12.7
2013-01-26 08:00:00	0.1	1.8	0.1	234	234	18.6	0	0	0	0	0	0	0	121.2	146.7	-5.6	23.7	12.69	12.67
2013-01-26 09:00:00	0.1	0.4	11.8	126	126	18.6	0	0	0	0	0	0	0	121.3	146.9	-5	24.7	13.53	12.7
2013-01-26 10:00:00	0.1	0.9	0.1	145	145	18.6	0	0	0	0	0	0	0	121.4	147	-3.6	26.3	14.11	14.05
2013-01-26 11:00:00	9.6	0.7	10.2	255	255	18.6	0	0	0	0	0	0	0	121.6	147.1	-2.8	31.4	14.02	13.96
2013-01-26 12:00:00	0.1	0.7	10.8	305	305	18.6	0	0	0	0	0	0	0	121.4	146.5	-4	33.6	14.01	13.96
2013-01-26 13:00:00	0.1	1.5	0.1	316	316	18.6	0	0	0	0	0	0	0	121.5	146.5	-3.6	36.6	14.08	14.03
2013-01-26 14:00:00	0.1	2.1	0.1	302	302	18.6	0	0	0	0	0	0	0	121.2	146.4	-4.1	41.6	14.16	14.11
2013-01-26 15:00:00	0.1	0.7	0.1	297	297	18.6	0	0	0	0	0	0	0	121.1	146.2	-4.1	44.9	14.2	14.04
2013-01-26 16:00:00	0.1	1.5	1.3	272	272	18.6	0	0	0	0	0	0	0	121	146.1	-3.4	43.2	14.17	14.13
2013-01-26 17:00:00	6.3	0.5	8.2	301	301	18.6	0	0	0	0	0	0	0	121	145.8	-4.6	48	14.26	14.16
2013-01-26 18:00:00	0.1	0.4	8.8	192	192	18.6	0	0	0	0	0	0	0	120.9	145.8	-5	46.4	13.64	13.17
2013-01-26 19:00:00	1.1	0.6	8.5	245	245	18.6	0	0	0	0	0	0	0	120.7	145.7	-5.2	47.8	13.12	13.07
2013-01-26 20:00:00	0.1	0.4	7.2	195	195	18.6	0	0	0	0	0	0	0	120.8	145.7	-4.9	43.9	13.05	13.02
2013-01-26 21:00:00	0.1	0.9	0.1	271	271	18.6	0	0	0	0	0	0	0	120.5	145.2	-5.3	47.1	13.01	12.98
2013-01-26 22:00:00	0.1	0.9	14.5	223	223	18.6	0	0	0	0	0	0	0	120.4	145.2	-5.5	49.2	12.98	12.96
2013-01-26 23:00:00	0.1	0.6	0.1	166	166	18.6	0	0	0	0	0	0	0	120.3	145.3	-5.7	44.9	12.96	12.94
2013-01-27 00:00:00	0.1	0.5	0.1	116	116	18.6	0	0	0	0	0	0	0	120.3	145.2	-5.4	42.2	12.94	12.9
2013-01-27 01:00:00	0.1	0.5	0.1	203	203	18.6	0	0	0	0	0	0	0	120.2	145.2	-5.3	41.1	12.92	12.9
2013-01-27 02:00:00	0.1	1.2	0.1	203	203	18.6	0	0	0	0	0	0	0	120.3	145.1	-4.7	35.9	12.9	12.87
2013-01-27 03:00:00	0.1	0.5	0.1	274	274	18.6	0	0	0	0	0	0	0	120.1	145	-4.7	33.3	12.89	12.87
2013-01-27 04:00:00	0.1	0.8	0.1	250	250	18.6	0	0	0	0	0	0	0	120	144.9	-4.7	30.2	12.87	12.85
2013-01-27 05:00:00	0.1	1	0.1	297	297	18.6	0	0	0	0	0	0	0	120	144.9	-4.1	24.1	12.85	12.84
2013-01-27 06:00:00	0.1	1.1	0.1	191	191	18.6	0	0	0	0	0	0	0	120	145.1	-3.5	20.4	12.83	12.8
2013-01-27 07:00:00	0.1	0.6	0.1	265	265	18.6	0	0	0	0	0	0	0	120.2	145.3	-2.5	19.9	12.79	12.77
2013-01-27 08:00:00	0.1	1.6	0.1	268	268	18.6	0	0	0	0	0	0	0	120.2	145.1	-1.9	35.4	12.76	12.73
2013-01-27 09:00:00	0.1	1	18.9	195	195	18.6	0	0	0	0	0	0	0	120.7	145.2	-1.4	34.1	13.48	12.78
2013-01-27 10:00:00	4.6	0.9	15.3	97	97	18.6	0	0	0	0	0	0	0	121.3	145.5	-0.2	37.5	14.08	14.05
2013-01-27 11:00:00	0.1	1	7.2	292	292	18.8	0.2	0.2	0.2	0.2	0.2	0	0	121.6	145.6	1.4	32.8	14.01	13.97
2013-01-27 12:00:00	0.1	1.1	0.1	133	133	18.8	0	0.2	0.2	0	0	0	0	121.9	145.6	2.2	29.5	13.99	13.97
2013-01-27 13:00:00	0.1	0.6	12	321	321	19.2	0.4	0.6	0.6	0.4	0.4	0	0	121.8	145.5	2.2	30.8	14.08	14
2013-01-27 14:00:00	0.1	2.6	0.1	240	240	19.2	0	0.6	0.6	0	0	0	0	121.5	145.2	1.4	31.6	14.19	14.15
2013-01-27 15:00:00	0.1	2.3	27.2	219	219	19.2	0	0.6	0.6	0	0	0	0	120.4	144.7	-0.4	38.4	14.23	14.2
2013-01-27 16:00:00	0.1	0.6	0.1	357	357	19.2	0	0.6	0.6	0	0	0	0	119.9	144.5	-1.2	48.8	14.26	14.24
2013-01-27 17:00:00	0.1	1.1	0.1	226	226	19.2	0	0.4	0.6	0	0	0	0	119.7	144.5	-1.1	63.6	14.13	13.4
2013-01-27 18:00:00	0.8	1.5	26.1	249	249	19.2	0	0.4	0.6	0	0	0.1	0	119.2	144.3	-1.3	68.1	13.22	13.14
[truncated: 8,116 more rows]

## Sheet: 2014
date	wind_speed_mean_young	wind_speed_mean_flowcapt	wind_speed_maxi_young	wind_direction_mini_young	wind_direction_maxi_young	rain_year_sum_arg100	rain_actual_sum_arg100	rain_actual_intensity_arg100_6h	rain_actual_intensity_arg100_24h	rain_intensity_mini_arg100	rain_intensity_maxi_arg100	snow_drift_seg1_flowcapt	snow_drift_seg2_flowcapt	snow_height_seg1_nc	snow_height_seg2_nc	air_temperature_mean_nc	air_humidity_mean_nc	battery_voltage_mean_logger	battery_voltage_mini_logger
[truncated: 8,759 more rows]

[truncated: 9 more sheets: 2015, 2016, 2017, 2018, 2019, 2020, 2021, 2022, 2023]
