# Supplementary material for: Explainable machine learning for predictive modeling of blowing snow detection and meteorological feature assessment using XGBoost-SHAP
Source: PLoS One. 2025 Mar 28;20(3):e0318835. doi: 10.1371/journal.pone.0318835 (PMC11952239; doi:10.1371/journal.pone.0318835)
Supplement: S3 File — (XLSX) [file pone.0318835.s007.xlsx]

## Sheet: 2011
date	wind_speed_mean_young	wind_speed_mean_flowcapt	wind_speed_maxi_young	wind_direction_mini_young	wind_direction_maxi_young	rain_year_sum_arg100	rain_year_sum_rainflow	rain_actual_sum_arg100	rain_actual_intensity_arg100_6h	rain_actual_intensity_arg100_24h	rain_intensity_mini_arg100	rain_intensity_maxi_arg100	rain_actual_intensity_rainflow_6h	rain_actual_intensity_rainflow_24h	rain_intensity_mini_rainflow	rain_intensity_maxi_rainflow	snow_drift_seg1_flowcapt	snow_drift_seg2_flowcapt	snow_height_seg1_nc	snow_height_seg2_nc	air_temperature_mean_nc	air_humidity_mean_nc	battery_voltage_mean_logger	battery_voltage_mini_logger
2011-01-01 00:00:00	0.2	0.4	0.8	2	2												0	0	36.2	72.8	-0.7	64.7	12.84	12.83
2011-01-01 01:00:00	0.6	0.4	2.2	29	37												0	0	36	72.5	-0.8	64.5	12.82	12.81
2011-01-01 02:00:00	0.4	0.4	2.3	96	122												0	0	35.8	72.5	-1.1	66	12.82	12.8
2011-01-01 03:00:00	3.6	0.4	5.8	117	148												0	0	35.6	72.5	-0.6	64.3	12.79	12.78
2011-01-01 04:00:00	3.8	0.4	5.2	113	150												0	0	35.5	72.3	-0.8	63.8	12.77	12.77
2011-01-01 05:00:00	1.1	0.4	3	91	101												0	0	35.5	72.4	-1.6	67	12.75	12.75
2011-01-01 06:00:00	0.1	0.4	1.3	3	44												0	0	35.6	72.4	-2.2	70	12.73	12.71
2011-01-01 07:00:00	0.8	0.4	3	123	142												0	0	35.6	72.5	-1.7	67.8	12.71	12.69
2011-01-01 08:00:00	4.7	0.4	7	158	168												0	0	35.7	72.6	-0.8	63.1	12.7	12.67
2011-01-01 09:00:00	1.8	0.4	3.8	81	157												0	0	35.8	72.7	-0.7	63.9	13.25	12.87
2011-01-01 10:00:00	2	0.4	3	70	78												0	0	35.9	72.7	2.1	53.3	14.11	14.07
2011-01-01 11:00:00	4.8	0.4	7.6	95	146												0	0	36.1	72.8	2	52	14.02	14
2011-01-01 12:00:00	7.7	0.4	9.3	153	159												0	0	36.4	73	1.6	53	14.07	14.05
2011-01-01 13:00:00	4	0.4	6.1	157	162												0	0	36.5	73	2.3	53.6	14.12	14.09
2011-01-01 14:00:00	0.8	0.4	4	29	132												0	0	36.3	72.9	3.2	52	14.11	14.09
2011-01-01 15:00:00	1	0.4	2.7	38	49												0	0	36.1	72.8	2.8	49.6	14.13	14.11
2011-01-01 16:00:00	2.2	0.4	4.2	50	51												0	0	36	72.6	1.5	56	14.21	14.18
2011-01-01 17:00:00	4	0.4	10.6	17	35												0	0	35.7	72.3	-1.2	70.9	13.43	13.23
2011-01-01 18:00:00	3.5	0.4	7	51	84												0	0	35.5	72.4	-1.9	73	13.04	13
2011-01-01 19:00:00	3.4	0.4	6.9	139	172												0	0	35.8	72.6	-1.2	66.5	12.96	12.93
2011-01-01 20:00:00	6	0.4	9.8	172	179												0	0	35.6	72.8	-1.1	66.6	12.91	12.89
2011-01-01 21:00:00	6.8	0.4	8.4	172	193												0	0	35.4	72.7	-1.4	67.4	12.89	12.88
2011-01-01 22:00:00	4.2	0.4	6.6	194	224												0	0	35.4	72.8	-1.4	64.4	12.87	12.86
2011-01-01 23:00:00	12	2.2	20.4	16	355												0	0	35.4	72.8	-1.1	48.9	12.86	12.84
2011-01-02 00:00:00	13.3	4	21.8	28	37												0	0	35.6	72.8	-1.2	47.5	12.84	12.83
2011-01-02 01:00:00	15.4	5.8	22.2	32	32												0	0	35.5	72.6	-1.7	50.5	12.84	12.82
2011-01-02 02:00:00	10.1	1.8	18.1	39	142												0	0	35.5	72.7	-1.6	49.1	12.82	12.8
2011-01-02 03:00:00	5.5	0.4	9.4	212	352												0	0	35.6	72.6	-1.6	47.6	12.8	12.79
2011-01-02 04:00:00	5.9	0.7	11.3	20	106												0	0	35.4	72.3	-2.2	51.6	12.79	12.76
2011-01-02 05:00:00	4.7	0.4	9.6	39	124												0	0	35.5	72.5	-1.9	48.4	12.77	12.75
2011-01-02 06:00:00	3.7	0.4	11.6	85	311												0	0	35.4	72.3	-2.6	54.7	12.75	12.73
2011-01-02 07:00:00	6	0.7	11.6	7	145												0	0	35.3	72.2	-2.2	50.6	12.73	12.71
2011-01-02 08:00:00	9.7	1.4	15.9	12	29												0	0	35.4	72.2	-2.2	53.1	12.71	12.69
2011-01-02 09:00:00	4.8	0.7	9.3	188	201												0	0	35.3	72.2	-2.2	53.5	13.26	12.89
2011-01-02 10:00:00	9.7	2.2	20	32	358												0	0	35.6	72.4	-0.9	47.5	14.16	14.13
2011-01-02 11:00:00	4.7	0.4	11.2	65	164												0	0	35.9	72.6	0.4	42.3	14.09	14.05
2011-01-02 12:00:00	6.6	0.4	11.2	97	164												0	0	36	72.6	0.2	41.7	14.09	14.07
2011-01-02 13:00:00	15	7.6	22.9	10	12												0	0	35.9	72.5	-0.5	45.8	14.2	14.14
2011-01-02 14:00:00	12.3	3.6	22.2	10	41												0	0	35.8	72.5	-0.5	46.2	14.27	14.25
2011-01-02 15:00:00	4.8	0.4	10.1	58	180												0	0	35.9	72.6	0.4	41	14.24	14.22
2011-01-02 16:00:00	3.2	0.4	8.2	286	333												0	0	35.9	72.5	0.1	42.4	14.25	14.24
2011-01-02 17:00:00	10.3	2.9	19.4	13	18												0	0	35.6	72.3	-1.2	43.9	13.5	13.27
2011-01-02 18:00:00	6.5	0.7	12.2	56	187												0	0	35.5	72.4	-1.6	43.6	13.04	13.01
2011-01-02 19:00:00	2.4	0.4	8	66	66												0	0	35.5	72.2	-2.5	37.4	12.96	12.93
2011-01-02 20:00:00	3.8	0.4	6.4	248	351												0	0	35.5	72	-2.4	35.1	12.91	12.89
2011-01-02 21:00:00	6	0.4	8.9	187	191												0	0	35.2	71.9	-2.8	39.5	12.88	12.86
2011-01-02 22:00:00	6	0.4	9.5	159	180												0	0	35.2	72	-2.5	36.5	12.86	12.84
2011-01-02 23:00:00	3.7	0.4	7.5	42	138												0	0	35.3	71.8	-2.4	27.1	12.84	12.82
2011-01-03 00:00:00	5.8	0.4	11.7	18	21												0	0	35.4	71.9	-2.3	25.1	12.82	12.81
2011-01-03 01:00:00	6.5	0.7	11.3	63	115												0	0	35.1	71.9	-2.5	19.9	12.82	12.79
2011-01-03 02:00:00	2.8	0.4	7.5	96	113												0	0	35.4	72	-2.4	13.1	12.79	12.78
2011-01-03 03:00:00	2.8	0.4	7.1	158	162												0	0	35.5	72.1	-2.3	13.8	12.77	12.76
2011-01-03 04:00:00	1.8	0.4	7.3	36	87												0	0	35.5	72.2	-2.5	11.6	12.75	12.73
2011-01-03 05:00:00	3.5	0.4	7.2	87	111												0	0	35.1	71.9	-2.7	11.1	12.73	12.71
2011-01-03 06:00:00	1.4	0.4	3.6	41	59												0	0	35.4	72	-3.2	12.1	12.7	12.68
2011-01-03 07:00:00	4.2	0.7	8.4	86	182												0	0	35.2	72	-3	11.5	12.68	12.66
2011-01-03 08:00:00	1.1	0.4	4	183	205												0	0	35.8	72.2	-2.6	7.4	12.66	12.64
2011-01-03 09:00:00	2.4	0.4	6.2	153	236												0	0	35.8	72.4	-1.7	5.9	13.25	12.87
2011-01-03 10:00:00	1.4	0.4	3	34	105												0	0	35.9	72.4	0.9	5	14.15	14.12
2011-01-03 11:00:00	3.2	0.4	5.3	48	188												0	0	35.7	72.3	1	7.7	14.05	14.02
2011-01-03 12:00:00	3	0.4	5.8	173	187												0	0	36	72.5	0.8	6.7	14.04	14.02
2011-01-03 13:00:00	2.8	0.4	5.1	210	258												0	0	35.9	72.5	0.7	5.8	14.09	14.06
2011-01-03 14:00:00	1.1	0.4	3.5	265	352												0	0	35.8	72.5	0.6	7.3	14.14	14.12
2011-01-03 15:00:00	2.5	0.4	6.2	266	320												0	0	35	71.9	-0.8	20.8	14.18	14.16
2011-01-03 16:00:00	5.1	0.4	8.9	256	288												0	0	34.7	71.5	-3.1	41.4	14.29	14.25
2011-01-03 17:00:00	5.5	0.4	8.2	222	237												0	0	34.6	71.5	-4.2	46	13.78	13.36
2011-01-03 18:00:00	4.8	0.4	7.5	159	210												0	0	34.8	71.7	-3.8	32.8	13.06	13.01
2011-01-03 19:00:00	3.2	0.4	7	170	178												0	0	34.8	71.7	-4	31.1	12.95	12.92
2011-01-03 20:00:00	2.8	0.4	5.5	56	113												0	0	34.4	71.3	-5.2	43	12.89	12.87
2011-01-03 21:00:00	2	0.4	6.2	89	160												0	0	34.4	71.2	-5.8	45	12.86	12.84
2011-01-03 22:00:00	13.6	10.1	17.9	138	149												0	0	34.2	70.8	-4.5	32	12.84	12.82
2011-01-03 23:00:00	10.8	2.9	14.6	149	161												0	0	34.4	71	-4.2	28.4	12.82	12.82
2011-01-04 00:00:00	2.9	0.4	5.8	221	358												0	0	34.1	71.1	-5.8	43.8	12.82	12.79
2011-01-04 01:00:00	3.8	0.4	7.6	214	263												0	0	34.3	71.3	-5.5	50.5	12.79	12.78
2011-01-04 02:00:00	5.2	0.4	8.4	199	247												0	0	34.4	71.4	-5	42.3	12.79	12.77
2011-01-04 03:00:00	8.5	1.8	16.9	271	295												0	0	33.8	70.7	-6.8	71.9	12.77	12.75
2011-01-04 04:00:00	11.8	4	21.4	223	250												0	0	33.7	70.7	-7	77.3	12.75	12.73
2011-01-04 05:00:00	8.6	1.4	19.4	242	267												0	0	33.6	70.5	-7	80.8	12.73	12.71
2011-01-04 06:00:00	7.2	0.7	15.7	209	241												0	0	34	70.8	-6.2	82.2	12.7	12.68
2011-01-04 07:00:00	9.9	1.1	15.9	190	201												0	0	34.3	71.1	-5.4	82.2	12.68	12.67
2011-01-04 08:00:00	19.6	10.8	29.6	201	205												0	0	34.5	71.2	-5.2	82.5	12.66	12.64
2011-01-04 09:00:00	17.6	9	24.3	197	207												0	0	34.5	71.3	-4.8	80.6	12.71	12.66
2011-01-04 10:00:00	22.1	16.6	29.9	196	201												0	0	34.6	71.5	-4.7	78.5	13.84	13.36
2011-01-04 11:00:00	20.1	14.4	26.9	196	202												0	0	34.8	71.5	-4.3	78.2	14.28	14.26
2011-01-04 12:00:00	24	19.8	32.6	206	208												0	0	34.6	71.5	-4.6	82.3	14.27	14.25
2011-01-04 13:00:00	19.3	15.1	30.6	216	223												0	0	34.6	71.6	-4.5	84.2	14.29	14.27
2011-01-04 14:00:00	15.9	10.8	29.1	218	225												0	0	34.6	71.5	-4.4	85.3	14.3	14.29
2011-01-04 15:00:00	17.6	13.3	31.1	222	232												0	0	34.5	71.4	-5	90.3	14.38	14.35
2011-01-04 16:00:00	12.1	6.5	27.7	254	258												0	0	34.5	71.3	-5.2	91.8	14.42	14.39
2011-01-04 17:00:00	13.6	6.5	27.9	240	265												0	0	34.2	71	-5.8	92.8	13.76	13.39
2011-01-04 18:00:00	7.7	0.4	13.6	284	284												0	0	34	71	-5.9	93.5	13.09	13.03
2011-01-04 19:00:00	9.9	1.8	17.1	267	274												0	0	33.8	71	-6	93.3	12.96	12.93
2011-01-04 20:00:00	5.3	0.4	11.4	38	331												0	0	33.5	70.8	-6.2	93	12.92	12.91
2011-01-04 21:00:00	4	0.4	7.5	80	193												0	0	33.4	70.7	-6.5	92.7	12.89	12.88
2011-01-04 22:00:00	4.3	0.4	6.5	136	198												0	0	33.2	70.3	-6.8	92.5	12.86	12.85
2011-01-04 23:00:00	5.2	0.4	7.5	171	209												0	0	33	70.2	-7	92	12.84	12.83
2011-01-05 00:00:00	6.4	2.2	15	223	228												0	0	32.9	70	-7.3	92	12.82	12.81
2011-01-05 01:00:00	4.2	0.7	9.2	90	178												0	0	33.1	70.3	-7.2	91	12.8	12.79
2011-01-05 02:00:00	2.5	0.4	6.7	151	165												0	0	33.4	70.7	-6.8	86.5	12.79	12.77
2011-01-05 03:00:00	7.3	0.7	12.2	187	205												0	0	33.3	70.7	-5.7	71	12.77	12.75
2011-01-05 04:00:00	7.7	0.7	12.3	218	222												0	0	33.4	70.8	-5.1	65	12.74	12.73
2011-01-05 05:00:00	14.2	3.6	22.9	200	212												0	0	33.9	70.7	-5.2	63.8	12.71	12.69
2011-01-05 06:00:00	17.8	7.2	23.9	195	195												0	0	34	70.5	-5.2	63	12.68	12.67
2011-01-05 07:00:00	14.8	2.9	19.8	199	200												0	0	34.2	70.7	-4.8	61	12.66	12.64
2011-01-05 08:00:00	14.3	3.6	20.4	172	196												0	0	34.2	70.5	-4.9	61.4	12.65	12.64
2011-01-05 09:00:00	6.8	0.4	9.2	148	149												0	0	34.7	70.9	-3.6	53.6	13.35	12.95
2011-01-05 10:00:00	5.6	0.4	9.2	142	174												0	0	34.9	71	-3.5	53.7	14.31	14.29
2011-01-05 11:00:00	9.1	1.1	12.2	132	151												0	0	35.4	71.6	-2.6	46.1	14.29	14.27
2011-01-05 12:00:00	11.9	2.9	20.3	167	202												0	0	35.6	72	-2.2	50.7	14.27	14.25
2011-01-05 13:00:00	17.9	8.6	26.9	209	213												0	0	35.6	72.1	-2.2	62.7	14.32	14.3
2011-01-05 14:00:00	19.6	11.2	31.8	206	208												0	0	35.6	72.2	-2.2	65.2	14.39	14.37
2011-01-05 15:00:00	4.8	0.4	10.4	183	186												0	0	36	72.7	-1.4	67.1	14.37	14.36
2011-01-05 16:00:00	16.4	8.3	25.8	214	215												0	0	35.8	72.5	-2	69.8	14.39	14.38
2011-01-05 17:00:00	11.2	1.4	20.6	192	204												0	0	35.6	72.3	-2.4	71.3	13.86	13.45
2011-01-05 18:00:00	8.9	0.4	12.6	187	194												0	0	35.5	72.3	-2.5	72.2	13.1	13.04
2011-01-05 19:00:00	8.5	0.4	12.6	200	205												0	0	35.5	72.3	-2.3	71.1	12.98	12.95
2011-01-05 20:00:00	9.1	0.7	12.2	161	185												0	0	35.6	72.3	-1.9	67.5	12.93	12.91
2011-01-05 21:00:00	12.2	2.9	21.7	178	189												0	0	35.5	72.2	-2	66	12.91	12.89
2011-01-05 22:00:00	15.2	9.4	22.4	151	164												0	0	35.8	72.2	-1.8	60.5	12.89	12.87
2011-01-05 23:00:00	13.6	6.5	18.6	147	166												0	0	35.9	72.5	-1.5	55.6	12.88	12.86
2011-01-06 00:00:00	6.8	0.4	11.1	164	196												0	0	36.2	72.9	-0.9	52	12.86	12.86
2011-01-06 01:00:00	13.8	4	21	187	193												0	0	36	72.8	-1.4	60.9	12.86	12.84
2011-01-06 02:00:00	24.9	19.8	33.8	206	213												0.4	0	36.1	72.7	-1.2	69.1	12.84	12.82
2011-01-06 03:00:00	14.2	8.6	27.8	151	170												0.3	0.1	36.2	72.8	-1.1	80.2	12.84	12.82
2011-01-06 04:00:00	20.8	20.5	35.3	149	171												2.2	0.6	36.4	73.1	-0.8	84.1	12.82	12.79
2011-01-06 05:00:00	19.9	16.9	31.4	153	163												4	5.1	36.5	73.5	-1	86.3	12.79	12.77
2011-01-06 06:00:00	20.2	18.7	30.8	157	162												1.3	0.6	37.2	73.5	-0.6	88	12.76	12.75
2011-01-06 07:00:00	15.6	7.2	24.4	150	176												0	0	37.5	73.5	-0.2	88.2	12.73	12.71
2011-01-06 08:00:00	15.7	7.2	26.8	176	186												0	0	37.3	73.4	-0.4	91.4	12.72	12.71
2011-01-06 09:00:00	24.3	23	36.6	158	165												0.6	0.8	37	73.4	-0.4	94.8	12.76	12.71
2011-01-06 10:00:00	22.6	21.2	28.6	154	158												0.3	0.4	54.9	74.3	-0.1	95.5	12.94	12.88
2011-01-06 11:00:00	20.9	16.2	30.4	160	165												0.2	0.2	37.8	75.3	0.4	94.5	13.17	13.09
2011-01-06 12:00:00	19.7	16.2	33	159	174												0	0	38	75.2	0.8	93.5	13.83	13.58
2011-01-06 13:00:00	17.5	16.9	26.1	162	170												0	0	38	75.2	0.8	93.5	14.22	14.18
2011-01-06 14:00:00	18.1	13.7	27.6	162	163												0.5	0.6	38.1	75.5	0.8	95.1	13.86	13.62
2011-01-06 15:00:00	24.2	22.7	32.1	149	151												11.9	23.5	49.1	77.5	0.6	96	13.28	13.21
2011-01-06 16:00:00	19.4	17.3	25.8	141	146												10.1	8.5	59.5	78.9	0.8	96.3	13.11	13.06
2011-01-06 17:00:00	19.1	16.9	26.1	140	149												0	0.2	42.6	79.3	1.1	95.5	13.02	13.01
2011-01-06 18:00:00	13.3	7.6	19.6	155	172												0	0	39.2	79.2	1.4	93.8	12.98	12.96
2011-01-06 19:00:00	17.3	10.1	28.1	160	178												0	0	39.5	79.1	2	92.1	12.95	12.93
2011-01-06 20:00:00	15.2	9	24.2	152	169												0.6	1.6	41.2	79.5	3	85.1	12.93	12.91
2011-01-06 21:00:00	10.4	2.5	21.9	146	193												0	0.2	41.2	79.4	2.3	88.2	12.89	12.88
2011-01-06 22:00:00	17.1	11.9	25.4	146	160												0.2	0.8	41.7	80.2	2.5	89	12.86	12.85
2011-01-06 23:00:00	19.4	16.2	29.1	152	154												0.5	1.2	41.4	80.2	2	93.9	12.82	12.8
2011-01-07 00:00:00	24.8	21.6	30	147	151												1.1	2.1	39.5	79.9	1.4	95.8	12.78	12.77
2011-01-07 01:00:00	21.6	18	30.2	140	140												0	0	41.4	80.4	1.9	95.3	12.75	12.73
2011-01-07 02:00:00	22.4	18.4	31.7	146	158												0	0	43	80.8	3.8	83.4	12.73	12.72
2011-01-07 03:00:00	18.6	11.2	28.2	140	147												0	0	43.5	81	5	73	12.73	12.71
2011-01-07 04:00:00	17.4	10.1	26.4	157	161												0	0	43.2	80.5	5	70.8	12.73	12.71
2011-01-07 05:00:00	19.8	11.5	34.1	186	190												0	0	42.8	79.8	4	78.7	12.73	12.71
2011-01-07 06:00:00	24.2	17.3	43.1	177	178												0	0	42.7	79.8	4.2	80.5	12.73	12.72
2011-01-07 07:00:00	26.2	22.3	51.4	167	178												0	0	42.5	79.7	4.2	83.3	12.73	12.71
2011-01-07 08:00:00	26.9	25.2	52.2	164	187												0	0	42.3	79.6	4.3	82.6	12.73	12.72
2011-01-07 09:00:00	34.2	34.2	55	162	171												0	0	41.4	78.6	4.5	81.2	12.96	12.82
2011-01-07 10:00:00	32.8	29.2	49.4	170	176												0	0	41.2	77.8	4.5	80.8	13.88	13.71
2011-01-07 11:00:00	25.6	24.1	46	182	204												0	0	39.8	78.2	4.2	82.8	14.18	14.08
2011-01-07 12:00:00	16.1	13.7	31.3	178	207												0	0	40	77.5	3.9	86.2	14.23	14.21
2011-01-07 13:00:00	22.8	18.7	40.1	178	181												0	0	39.9	77.5	4	84	14.27	14.25
2011-01-07 14:00:00	28.4	22.3	53.7	183	184												0	0	39.9	77.4	4.6	77.1	14.29	14.28
2011-01-07 15:00:00	24.6	22.3	44.5	176	180												0	0	39.4	77.2	4.8	74.3	14.29	14.12
2011-01-07 16:00:00	22.1	18	40.8	172	188												0	0	38.8	76.8	4.8	74	13.56	13.41
2011-01-07 17:00:00	32.6	26.3	53.9	175	184												0	0	39.3	76.2	5	72.2	13.15	13.09
2011-01-07 18:00:00	34.8	29.9	63.1	177	181												0	0	38.8	75.3	4.8	72.5	13.04	13.02
2011-01-07 19:00:00	32.8	27.7	47.1	181	184												0	0	39	75.3	4.7	74.2	13	12.98
2011-01-07 20:00:00	28.4	23.4	43.6	188	195												0	0	38.9	75.4	4.5	75.3	12.98	12.96
2011-01-07 21:00:00	22.9	20.9	35.2	198	203												0	0	38.6	75.3	4	79.8	12.96	12.93
2011-01-07 22:00:00	25.5	24.1	51.8	184	191												0	0	38.6	75.3	4.2	74.7	12.95	12.92
2011-01-07 23:00:00	31.1	31.7	51.2	166	173												0	0	38.6	75.2	4.2	70	12.93	12.91
2011-01-08 00:00:00	33.5	33.5	56.2	178	179												0	0	38.5	75	3.8	72.5	12.92	12.91
2011-01-08 01:00:00	27.4	27.7	43	173	182												0.2	0	38.2	74.9	3.4	76.5	12.91	12.89
2011-01-08 02:00:00	25.2	26.3	40.9	167	180												0.1	0.2	37.9	74.5	2.5	84.5	12.89	12.88
2011-01-08 03:00:00	24.4	28.1	39	152	162												0	0.2	37.9	74.5	2.5	83.5	12.88	12.86
2011-01-08 04:00:00	17.5	17.3	30.9	180	182												0	0	37.9	74.4	2.4	83.8	12.86	12.84
2011-01-08 05:00:00	18.6	17.3	32.5	207	211												0	0	37.6	74.2	1.8	88.5	12.84	12.82
2011-01-08 06:00:00	12.1	10.8	21.9	149	163												0	0	37.9	74.3	2.5	81.5	12.83	12.82
2011-01-08 07:00:00	16.2	16.2	34.5	156	159												0	0	38	74.3	2.8	74.1	12.82	12.79
2011-01-08 08:00:00	16.3	15.5	26.1	200	202												0	0	37.6	74.1	2.2	76.3	12.79	12.77
2011-01-08 09:00:00	14.2	13	20.5	166	193												0	0	37.6	73.9	2.3	74	13.39	13.09
2011-01-08 10:00:00	24.1	22.7	33.8	171	176												0	0	37.6	73.8	2.8	70.6	14.11	14.08
2011-01-08 11:00:00	25.1	23.8	32	172	178												0	0	37.7	74	3	72.7	14.12	14.09
2011-01-08 12:00:00	26.1	25.6	32.5	171	172												0	0	38	74.2	3.6	65.7	14.18	14.16
2011-01-08 13:00:00	16.2	16.9	23.9	185	195												0	0	37.9	74.1	3.7	67	14.21	14.19
2011-01-08 14:00:00	11.4	14.4	17.1	197	202												0	0	38	74.3	4.1	65.8	14.2	14.18
2011-01-08 15:00:00	13.6	16.9	24.4	181	207												0	0	38.1	74.3	4.1	60.5	14.24	14.23
2011-01-08 16:00:00	17.9	19.1	28.6	179	193												0	0	38.1	74.2	4	53	14.18	13.86
2011-01-08 17:00:00	14.1	14.4	22.5	201	209												0	0	37.8	73.9	3.4	59.6	13.25	13.16
2011-01-08 18:00:00	9.6	7.2	14.8	182	185												0	0	38	74	3.6	52.1	13.04	13.02
2011-01-08 19:00:00	13.1	12.6	23.4	158	164												0	0	37.9	73.9	3.8	44.5	12.99	12.97
2011-01-08 20:00:00	10.1	8.3	22.6	180	192												0	0	37.8	73.8	3.2	50.4	12.96	12.95
2011-01-08 21:00:00	14.4	12.6	23.3	157	188												0	0	37.9	73.7	3.4	49.4	12.93	12.92
2011-01-08 22:00:00	16.2	16.2	25.1	142	144												0	0	37.9	73.5	3.8	43.7	12.93	12.91
2011-01-08 23:00:00	15.9	15.8	23.9	140	141												0	0	37.9	73.7	3.8	41.5	12.91	12.89
2011-01-09 00:00:00	9.1	5	19.1	145	170												0	0	37.8	73.8	3.8	41.5	12.89	12.88
2011-01-09 01:00:00	4	0.7	10.4	123	196												0	0	37.6	73.6	2.7	49.8	12.89	12.87
2011-01-09 02:00:00	7.7	4	18.2	176	184												0	0	37.7	73.6	2.8	50	12.87	12.86
2011-01-09 03:00:00	16.4	15.5	42.4	155	166												0	0	37.9	73.7	3.3	50.6	12.86	12.84
2011-01-09 04:00:00	18.9	18	48	178	183												0	0	37.7	73.5	3	55.2	12.84	12.84
2011-01-09 05:00:00	32.5	31.3	54.6	186	199												0	0	37.7	73.7	3.5	49	12.83	12.82
2011-01-09 06:00:00	22.4	21.6	47.4	216	223												0	0	37.5	73.5	2.5	55.2	12.82	12.79
2011-01-09 07:00:00	27.8	27	65.7	194	207												0	0	37.6	73.7	2.8	62.1	12.79	12.77
2011-01-09 08:00:00	33.6	32	60	197	198												0.1	0	37.6	73.8	2.8	69	12.77	12.75
2011-01-09 09:00:00	32.4	32	64	178	202												0.6	0.2	37.5	73.7	2.4	74.8	12.79	12.77
2011-01-09 10:00:00	24.4	23.8	45.1	190	200												0	0	37.5	73.7	2.4	73.7	13.21	13.03
2011-01-09 11:00:00	29.2	28.8	48.4	198	202												0	0	37.6	73.8	2.5	73	14.05	13.89
2011-01-09 12:00:00	26.4	26.3	48.1	190	211												0.3	0	37.5	73.6	2	79.3	14.23	14.16
2011-01-09 13:00:00	18.9	17.6	34.9	180	193												0.1	0.1	36.8	73.4	0.8	90.5	13.99	13.75
2011-01-09 14:00:00	15.4	11.2	26.4	161	171												0.1	0.3	36.5	77.2	0.2	94.8	13.27	13.19
2011-01-09 15:00:00	18.6	16.2	33.2	151	159												0.2	0.8	42.8	75.8	0	95.4	13.09	13.05
2011-01-09 16:00:00	12	7.9	19.3	147	166												0	0	42	77	0	95.7	13.02	13
2011-01-09 17:00:00	17.4	14.4	26.2	155	158												0.2	0.4	67.3	77.2	-0.1	96	12.97	12.96
2011-01-09 18:00:00	15.2	13	20.6	157	164												0.6	1.2	126.8	81.2	-0.1	96	12.94	12.93
2011-01-09 19:00:00	14.2	9.7	23	164	205												1.4	0.3	68.2	79.4	0	96.2	12.91	12.89
2011-01-09 20:00:00	12.9	10.8	23.1	291	314												1.1	2.1	173.7	80.5	-1.1	96	12.89	12.86
2011-01-09 21:00:00	9.5	7.9	14.8	141	189												0.2	0.6	199.8	88.4	-0.9	95.8	12.86	12.84
2011-01-09 22:00:00	8.3	2.9	11.8	133	156												0.1	0.4	227.3	94.2	-0.6	96	12.82	12.8
2011-01-09 23:00:00	5.2	1.4	11.3	151	186												0	0	227.3	101	-0.5	96.2	12.79	12.77
2011-01-10 00:00:00	5.2	0.4	10.9	194	244												0	0	72.5	99.7	-0.4	96.2	12.75	12.74
2011-01-10 01:00:00	7.2	0.4	13.4	213	227												0	0	101.5	99.2	-0.6	96.3	12.73	12.71
2011-01-10 02:00:00	5.5	0.4	10.3	242	250												0	0	208.8	98.3	-0.7	96.2	12.71	12.7
2011-01-10 03:00:00	3.4	1.4	8.6	290	320												0	0	250	98.2	-0.9	96.2	12.71	12.69
2011-01-10 04:00:00	3.8	1.8	6.8	254	321												0	0	250	102.7	-1.4	96	12.7	12.69
2011-01-10 05:00:00	3.5	1.4	6.4	0	318												0	0	231.1	101.3	-1.5	95.8	12.7	12.68
2011-01-10 06:00:00	2.5	0.7	5.3	300	335												0	0	145.7	101.5	-1.8	95.7	12.68	12.67
2011-01-10 07:00:00	1.8	0.4	4.5	150	219												0	0	61.7	101.2	-1.6	95.8	12.68	12.67
2011-01-10 08:00:00	2	0.4	4	150	193												0	0	61.9	100.8	-1.6	95.8	12.68	12.66
2011-01-10 09:00:00	1.1	0.4	3.6	176	308												0	0	62	100.8	-1.4	95.8	12.68	12.66
2011-01-10 10:00:00	1.4	0.4	3.5	139	183												0	0	172.1	100.5	-0.4	96	12.78	12.75
2011-01-10 11:00:00	0.4	0.4	3.4	133	258												0	0	149.6	100.2	0.4	96.5	12.86	12.82
2011-01-10 12:00:00	0.7	0.7	3.2	153	354												0	0	62.6	99.8	0.8	96.7	13.05	12.96
2011-01-10 13:00:00	2.5	0.7	6.7	85	171												0	0	62.3	99.6	0.6	96.5	13.36	13.34
2011-01-10 14:00:00	3.4	0.4	8.2	133	135												0	0	61.4	99.4	1	96.7	13.81	13.7
2011-01-10 15:00:00	3.5	0.4	6.6	143	171												0	0	60.2	99.4	1.1	96.2	14.03	14
2011-01-10 16:00:00	7.5	0.4	11.2	149	152												0	0	59.6	99.1	0.9	96.5	14.09	14.04
2011-01-10 17:00:00	6.3	0.4	8.7	111	130												0	0	59.6	99.1	-1.4	96.8	13.66	13.39
2011-01-10 18:00:00	7.4	0.4	10.3	133	148												0	0	59.4	98.9	-2.3	96.5	13.12	13.09
2011-01-10 19:00:00	7.3	1.8	14.1	140	151												0	0	59.5	98.7	-2.5	95.5	13.04	13.02
2011-01-10 20:00:00	6.4	0.7	10.2	152	177												0	0	59.1	98.5	-2.6	95.3	12.98	12.98
2011-01-10 21:00:00	8.1	0.7	11.8	200	201												0	0	58.6	98.2	-2.6	95.5	12.95	12.92
2011-01-10 22:00:00	8	1.4	10.9	176	178												0	0	58.5	97.9	-3	95.2	12.92	12.9
2011-01-10 23:00:00	6.2	0.4	8.3	184	188												0	0	58.9	97.8	-3.1	95	12.89	12.88
2011-01-11 00:00:00	6.7	0.4	10	162	185												0	0	59.1	97.5	-3.5	94.8	12.88	12.86
2011-01-11 01:00:00	9.1	1.4	12.8	134	150												0	0	59.4	97.3	-3.4	94.7	12.86	12.84
2011-01-11 02:00:00	9.1	1.1	12	152	164												0	0	59.5	97.6	-3.5	94.2	12.84	12.82
2011-01-11 03:00:00	10.9	4	14.6	160	166												0	0	59.5	97.5	-3.9	93.3	12.81	12.79
2011-01-11 04:00:00	12.3	3.6	16.1	187	198												0	0	59.6	97.5	-3.8	91.9	12.78	12.77
2011-01-11 05:00:00	12.2	4	16.4	184	184												0	0	59.2	97.3	-3.6	87.2	12.75	12.73
2011-01-11 06:00:00	8.8	1.8	14.2	147	182												0	0	59.2	97.3	-3.4	79	12.72	12.71
2011-01-11 07:00:00	11.7	5	15.3	131	155												0	0	59.2	97	-3	64	12.69	12.68
2011-01-11 08:00:00	13.9	6.5	20.4	154	164												0	0	58.8	96.8	-2.4	44.3	12.69	12.66
2011-01-11 09:00:00	14.1	8.3	20.6	167	184												0	0	58.8	97.2	-1.8	31.6	13.68	13.23
2011-01-11 10:00:00	19.1	12.6	35.1	190	198												0	0.4	59.2	97.1	-1.7	32.9	14.29	14.21
2011-01-11 11:00:00	4.8	0.7	10.2	155	167												0	0	59.4	97.3	-1.9	50.4	14.32	14.29
2011-01-11 12:00:00	8.7	3.6	15.9	121	127												0	0.2	59	96.9	-2.8	78.1	14.34	14.32
2011-01-11 13:00:00	14.6	10.8	19.6	146	156												0.6	1.6	59.4	98.8	-3.5	92.4	14.37	14.34
2011-01-11 14:00:00	7.5	2.9	17.2	164	187												0.1	0.4	61.9	101.5	-2.6	93.2	14.38	14.36
2011-01-11 15:00:00	9.2	2.5	16.4	204	207												0	0	64	103.3	-2.2	93.3	14.36	14.34
2011-01-11 16:00:00	13.7	5.8	23.2	231	308												0.2	3.5	63.9	103	-2.3	94.3	14.21	13.88
2011-01-11 17:00:00	13.9	3.6	22.3	310	327												0.1	0.4	64.8	103.3	-2.6	94.6	13.52	13.29
2011-01-11 18:00:00	13.1	2.2	19.9	323	330												0.1	0.4	64.5	103.5	-2.9	94.7	13.09	13.05
2011-01-11 19:00:00	11.9	4	16.4	335	338												0.4	0.9	63.3	106.3	-2.8	94.7	13.01	12.99
2011-01-11 20:00:00	13.9	9.7	20.9	332	338												1.8	4.9	66.5	106	-3.1	94.7	12.98	12.96
2011-01-11 21:00:00	32.9	26.3	53.5	351	353												2.4	1.8	65.2	106	-3.2	94.5	12.95	12.93
2011-01-11 22:00:00	38.1	26.3	57.1	356	357												2.8	0.4	67	102.1	-3.4	94.5	12.92	12.91
2011-01-11 23:00:00	31.4	24.5	45.3	352	359												1.9	1.5	71.2	98.7	-3.4	94.6	12.91	12.88
2011-01-12 00:00:00	23.3	25.2	38	2	358												0.8	1.2	69.8	92.5	-3.4	94.6	12.89	12.88
2011-01-12 01:00:00	21.9	25.6	31.8	1	356												0.4	0.3	69	96.8	-3.7	94.5	12.87	12.86
2011-01-12 02:00:00	16.6	14.4	25.1	1	7												0.2	0.1	66.8	102.5	-3.8	94.4	12.86	12.84
2011-01-12 03:00:00	16.6	16.6	24.3	0	1												0.2	0.1	65.5	102.5	-3.5	94.5	12.84	12.81
2011-01-12 04:00:00	16.9	15.1	23.4	9	18												0.2	0.1	68.4	102.4	-3.5	94.7	12.82	12.8
2011-01-12 05:00:00	7.9	2.2	14.2	49	51												0	0	65.2	102.2	-4.2	94.5	12.79	12.78
2011-01-12 06:00:00	8.8	1.1	13	27	93												0	0	68.2	102	-4.2	94.5	12.76	12.75
2011-01-12 07:00:00	5.9	0.7	12.3	158	158												0	0	68.5	102.1	-4	94.7	12.73	12.71
2011-01-12 08:00:00	3.5	0.7	11.1	154	193												0	0	78	102.5	-3.9	94.2	12.7	12.67
2011-01-12 09:00:00	8	3.6	22	4	316												0	0	66.8	102.8	-3.5	93.7	13.11	12.84
2011-01-12 10:00:00	11.3	2.2	20.9	39	39												0	0	67.2	102.7	-3	91.8	14.18	14.12
2011-01-12 11:00:00	8.9	1.4	17.9	59	81												0	0	67.2	102.7	-2.8	90.6	14.17	14.14
2011-01-12 12:00:00	8.8	1.1	16	43	65												0	0	67.8	102.8	-2.2	86.5	14.16	14.14
2011-01-12 13:00:00	18.1	10.8	34.9	33	360												0.2	0	68	102.7	0.3	51.3	14.21	14.19
2011-01-12 14:00:00	27.5	26.3	37.9	6	13												1.5	0	67.7	101.8	1.1	34.5	14.29	14.27
2011-01-12 15:00:00	21.9	19.8	33.4	3	19												1.2	0	67.7	102	1.4	56.6	14.34	14.32
2011-01-12 16:00:00	20.1	14	30.1	3	7												0.2	0.1	67.8	102.1	1.4	80.1	14.24	13.96
2011-01-12 17:00:00	23.4	17.3	33.3	353	357												0.2	1.1	67.7	102.2	1.4	92	13.28	13.18
2011-01-12 18:00:00	31.8	25.2	47.2	352	354												0.3	0.6	67.4	102.1	1.4	95.3	13.06	13.03
2011-01-12 19:00:00	36.8	32.8	49	352	353												1.6	3.2	64.7	102	1.8	96.2	13.01	12.99
2011-01-12 20:00:00	34.7	30.2	47.6	352	352												1.1	3	98.4	101.8	1.5	96.5	12.98	12.96
2011-01-12 21:00:00	22.9	15.8	36.2	3	358												0	0	64.7	101.5	1.4	96.8	12.96	12.95
2011-01-12 22:00:00	25.1	22	35.1	357	358												0.2	0	62.2	101.2	1.3	96.8	12.93	12.93
2011-01-12 23:00:00	23	18	31.3	2	357												0.4	0	172.1	101	1.4	97	12.92	12.88
2011-01-13 00:00:00	21.9	16.9	30.8	0	4												0.2	0	224.7	100.8	1.4	97	12.91	12.89
2011-01-13 01:00:00	23.2	17.6	33.3	2	359												0.2	0	65.3	100.5	1.8	97.1	12.89	12.88
2011-01-13 02:00:00	30.1	24.5	40.2	357	359												0.1	0.4	121.8	100.2	2	97.2	12.89	12.86
2011-01-13 03:00:00	29.3	23.4	39.8	353	356												0	0	114.5	99.8	1.8	97.2	12.86	12.82
2011-01-13 04:00:00	19.9	12.6	29.6	1	16												0	0	244	99.2	1.6	97.3	12.86	12.84
2011-01-13 05:00:00	12	2.9	20	1	23												0	0	152.1	99.6	2.2	97.3	12.83	12.81
2011-01-13 06:00:00	18.9	10.8	28.7	8	11												0	0	64	99.3	2.6	97.4	12.81	12.79
2011-01-13 07:00:00	22.2	15.8	33.7	3	6												0	0	130.2	99.3	3	97.4	12.79	12.77
2011-01-13 08:00:00	25.4	20.9	35.4	4	6												0	0	61.5	99	2.8	96.3	12.77	12.75
2011-01-13 09:00:00	11.8	5.8	23.4	7	357												0	0	63.5	98.9	4	85.8	13.11	12.91
2011-01-13 10:00:00	15.1	7.6	23.6	8	25												0	0	63.5	98.8	3.8	84	14.03	13.87
2011-01-13 11:00:00	7.6	1.4	16.9	23	39												0	0	63.5	98.8	5	76.4	14	13.96
2011-01-13 12:00:00	17.4	10.4	26.4	6	6												0	0	63.1	98.5	3.7	81.7	14.1	14.06
2011-01-13 13:00:00	16.4	9.4	25.1	4	7												0	0	63	98.5	4	76.5	14.16	14.14
2011-01-13 14:00:00	20.3	14.4	28.7	4	7												0	0	62.8	98.5	4.3	65.6	14.19	14.16
2011-01-13 15:00:00	29.1	24.5	39.8	8	9												0	0	62.4	98.3	3.8	64.1	14.23	14.22
2011-01-13 16:00:00	30.2	25.9	44	5	10												0	0	62	98.1	3.1	70.7	14.29	14.26
2011-01-13 17:00:00	13	7.2	24.7	15	93												0	0	62	98.2	3.4	72.2	13.92	13.78
2011-01-13 18:00:00	3	0.4	6.5	56	206												0	0	62	98.1	3.3	75.7	13.11	13.06
2011-01-13 19:00:00	3.4	0.7	7	2	91												0	0	61.9	98.2	3.5	71.3	13	12.98
2011-01-13 20:00:00	4.7	0.4	11.7	36	102												0	0	61.8	98	3.6	72.1	12.96	12.96
2011-01-13 21:00:00	1.8	0.7	6.2	36	335												0	0	61.9	98.1	3.6	72	12.94	12.93
2011-01-13 22:00:00	3.9	4.7	7.6	173	264												0	0	61.9	98.1	4.3	61.4	12.92	12.9
2011-01-13 23:00:00	4.8	8.3	8	159	169												0	0	61.8	98	4.2	59.9	12.91	12.89
2011-01-14 00:00:00	1	0.7	4	17	154												0	0	61.9	98	3.8	54.7	12.89	12.88
2011-01-14 01:00:00	2.6	2.5	4.5	190	192												0	0	62	98.1	4.5	47.5	12.89	12.86
2011-01-14 02:00:00	7	13.7	9.4	153	158												0	0	61.9	98	5.2	40.5	12.87	12.84
2011-01-14 03:00:00	6.2	13	8	146	147												0	0	61.9	98	5.6	31.5	12.87	12.86
2011-01-14 04:00:00	4.4	12.2	6.5	148	148												0	0	62.1	98.2	6	26.4	12.86	12.84
2011-01-14 05:00:00	1.1	0.7	2.8	75	150												0	0	62.2	98.1	5.2	26.3	12.84	12.84
2011-01-14 06:00:00	2.1	0.7	3.4	62	73												0	0	62	98	4.8	27.8	12.82	12.82
2011-01-14 07:00:00	1.6	0.7	3.2	88	89												0	0	62.1	98.1	5.2	24.6	12.8	12.79
2011-01-14 08:00:00	4.6	9	7.5	139	139												0	0	62.1	98	6.3	21.7	12.79	12.77
2011-01-14 09:00:00	10.9	18.7	13.8	140	144												0	0	62	97.8	7	19.9	13.57	13.21
2011-01-14 10:00:00	6	9.7	9	132	166												0	0	62.4	98.2	8.3	16.1	14.03	14
2011-01-14 11:00:00	9.1	4.3	12.1	123	147												0	0	62.5	98.2	8.9	14.2	14	13.98
2011-01-14 12:00:00	6.7	1.4	9.9	147	177												0	0	62.8	98.5	9.6	12.4	14.03	14.01
2011-01-14 13:00:00	6.8	0.7	12.3	277	295												0	0	62.5	98.3	8.7	15.6	14.05	14
2011-01-14 14:00:00	4.4	2.9	8.6	187	188												0	0	62.5	98.2	8.6	18.3	14.09	14.07
2011-01-14 15:00:00	3.5	2.5	8.6	264	265												0	0	62.4	98.1	8.6	18.6	14.07	14.04
2011-01-14 16:00:00	3.4	0.7	7.6	170	271												0	0	62.2	98	7.6	20.1	14.14	14.12
2011-01-14 17:00:00	1.8	0.7	6.2	199	230												0	0	62.4	98	7.2	14.3	13.88	13.72
2011-01-14 18:00:00	4.8	5.8	9	191	202												0	0	62.2	97.9	6.7	13.9	13.11	13.06
2011-01-14 19:00:00	8.7	8.3	12.1	230	253												0	0	62	97.8	7.2	12.5	13	12.98
2011-01-14 20:00:00	10.7	8.3	25.1	271	274												0	0	61.7	97.4	6.1	17.1	12.96	12.93
2011-01-14 21:00:00	7.5	7.2	22.1	235	241												0	0	61.4	97.1	4.9	21.4	12.93	12.93
2011-01-14 22:00:00	6.2	4.7	14.2	89	141												0	0	61	96.8	4.2	28.8	12.91	12.9
2011-01-14 23:00:00	8.2	5	18.2	309	325												0	0	60.7	96.5	3	40	12.89	12.87
2011-01-15 00:00:00	7.2	1.8	15.2	319	347												0	0	60.2	96	1.6	56.9	12.88	12.86
2011-01-15 01:00:00	6.2	1.4	15.1	2	318												0	0	60	95.8	1	63.4	12.86	12.81
2011-01-15 02:00:00	10.7	3.6	21.9	5	354												0	0	60	96	1.6	53.9	12.84	12.84
2011-01-15 03:00:00	22.8	20.9	34.5	6	7												0	0	59.9	95.8	1.3	57.8	12.84	12.82
2011-01-15 04:00:00	20.2	15.8	28.6	8	13												0	0	59.5	95.5	0.4	72.3	12.82	12.8
2011-01-15 05:00:00	11.2	5.4	19.1	20	42												0	0	59.4	95.4	-0.2	77.5	12.8	12.79
2011-01-15 06:00:00	2.8	0.4	6.5	43	357												0	0	59.6	95.5	-0.2	71.6	12.79	12.76
2011-01-15 07:00:00	1.1	0.4	4.1	27	111												0	0	60.1	95.9	1.1	47.8	12.77	12.75
2011-01-15 08:00:00	7.7	4.3	17.3	55	108												0	0	60.1	96	2.5	29.7	12.76	12.73
2011-01-15 09:00:00	7.5	4.3	15.3	62	98												0	0	60.6	96.4	4.2	13.8	13.34	12.93
2011-01-15 10:00:00	10.4	5	17.1	45	50												0	0	61.3	97	7	8.6	14.05	14.02
2011-01-15 11:00:00	6	2.2	11.5	97	133												0	0	61.4	97.2	7.9	8.9	14	13.97
2011-01-15 12:00:00	10.5	6.5	15.7	127	133												0	0	61.4	97	7.8	9.7	14	13.98
2011-01-15 13:00:00	4.8	2.2	12.2	123	181												0	0	61.6	97.4	9.8	8.4	14.03	14
2011-01-15 14:00:00	7.7	1.4	10.9	133	136												0	0	61.2	97.2	8.7	9.7	14.05	14.02
2011-01-15 15:00:00	9.2	2.9	12.3	142	145												0	0	61.2	97.2	8.9	10.5	14.11	14.08
2011-01-15 16:00:00	2.1	0.7	5.4	120	146												0	0	61	97.2	9.3	12.9	14.09	14.06
2011-01-15 17:00:00	3	0.7	5	74	76												0	0	61	97.2	8	13.1	13.71	13.38
2011-01-15 18:00:00	2.2	0.4	5	79	106												0	0	61	97.2	7.2	14.8	13.1	13.05
2011-01-15 19:00:00	0.3	0.4	2.4	128	156												0	0	61.1	100.2	7	19.1	13	12.98
2011-01-15 20:00:00	3.8	5.8	6.5	112	155												0	0	61.1	97.2	7.9	21.9	12.96	12.93
2011-01-15 21:00:00	8.1	13.7	10.9	135	141												0	0	60.9	97	8.4	18.4	12.93	12.92
2011-01-15 22:00:00	4	6.8	7.7	131	146												0	0	61.1	97.3	8.2	19.3	12.91	12.91
2011-01-15 23:00:00	7.1	13.7	9.4	145	148												0	0	61	97.1	8.5	23.1	12.91	12.89
2011-01-16 00:00:00	8.1	13.7	9.7	136	144												0	0	61	97	8.6	24.6	12.89	12.87
2011-01-16 01:00:00	8.8	12.2	11.3	140	151												0	0	61	97	8.8	26.6	12.89	12.86
2011-01-16 02:00:00	7.3	13.7	9.6	153	160												0	0	61.2	97.2	8.9	25.9	12.88	12.86
2011-01-16 03:00:00	6	10.1	9.3	126	133												0	0	61.2	97.3	9.4	24.5	12.86	12.85
2011-01-16 04:00:00	7	12.6	10.9	159	177												0	0	61.2	97.2	9.1	23.4	12.85	12.84
2011-01-16 05:00:00	12.6	18	15.2	158	161												0	0	61	97	9.1	21.1	12.84	12.82
2011-01-16 06:00:00	9.6	14.4	13	155	157												0	0	61.1	97	9.2	19.1	12.83	12.82
2011-01-16 07:00:00	12.5	16.2	15.2	155	162												0	0	61	96.8	9	17.1	12.82	12.8
2011-01-16 08:00:00	13.8	18.7	15.9	159	162												0	0	61	96.7	8.8	14.7	12.82	12.79
2011-01-16 09:00:00	16.4	17.6	21.4	159	184												0	0	60.9	96.5	9.1	13.1	13.34	12.96
2011-01-16 10:00:00	18.1	16.2	25.4	198	199												0	0	61.4	96.9	9.9	10.6	13.96	13.94
2011-01-16 11:00:00	10.2	5	17.1	164	171												0	0	61.2	97	9.9	12.9	13.95	13.93
2011-01-16 12:00:00	11.1	6.8	13.1	176	186												0	0	61.1	97	10.1	13.1	14	13.99
2011-01-16 13:00:00	6.1	0.7	10.4	196	221												0	0	61	97	9.9	18.1	14.03	14.02
2011-01-16 14:00:00	2.1	1.4	5.2	6	38												0	0	60.9	96.8	10.4	17.1	13.99	13.97
2011-01-16 15:00:00	3.5	1.8	7.2	37	44												0	0	60.6	96.6	9.2	22.7	14.02	14
2011-01-16 16:00:00	3.2	1.8	9.3	4	336												0	0	60.5	96.5	8.8	23.4	14.07	14.04
2011-01-16 17:00:00	3.5	4	6.8	240	289												0	0	60.2	96.3	7.1	24.9	13.7	13.33
2011-01-16 18:00:00	2.4	0.7	4.9	23	310												0	0	60.1	96.2	6.2	25.6	13.08	13.04
2011-01-16 19:00:00	1.9	0.7	4.8	48	61												0	0	60.1	96.2	5.7	27.6	12.98	12.96
2011-01-16 20:00:00	2.5	0.7	4.8	49	73												0	0	59.9	96	5.3	28	12.93	12.91
2011-01-16 21:00:00	2	0.7	4	2	56												0	0	59.8	95.9	4.9	30.4	12.91	12.89
2011-01-16 22:00:00	2.7	1.8	7.7	195	299												0	0	59.8	95.8	5.2	29.2	12.89	12.86
2011-01-16 23:00:00	11.9	14	18.4	202	202												0	0	59.4	95.5	5.3	26.4	12.87	12.86
2011-01-17 00:00:00	7.2	7.6	15.2	143	182												0	0	59.1	95.2	4.3	29.4	12.86	12.84
2011-01-17 01:00:00	14.9	16.2	26.2	183	187												0	0	59.2	95.2	5	28.4	12.85	12.84
2011-01-17 02:00:00	8.3	10.8	14.7	176	188												0	0	59.5	95.5	5.2	29.8	12.84	12.83
2011-01-17 03:00:00	6.7	7.2	12	168	186												0	0	59.4	95.5	5.2	28.1	12.83	12.82
2011-01-17 04:00:00	15	17.3	19.2	141	148												0	0	59.2	95	5.2	27.4	12.82	12.8
2011-01-17 05:00:00	8.9	10.1	15.8	149	157												0	0	59.3	95.3	5.1	28.7	12.8	12.79
2011-01-17 06:00:00	5.2	9	9.9	152	153												0	0	59	95.2	4.2	31.4	12.79	12.77
2011-01-17 07:00:00	13.4	17.6	17.6	157	161												0	0	58.8	94.8	4.6	31.1	12.77	12.77
2011-01-17 08:00:00	9.7	15.1	13.1	173	176												0	0	59	95	4.3	32.5	12.77	12.75
2011-01-17 09:00:00	9.8	15.1	13.8	173	190												0	0	59.1	95.1	4.8	32.3	13.41	12.94
2011-01-17 10:00:00	7.8	5.8	16.4	184	192												0	0	59.1	95.1	5.3	31.3	14.05	14.03
2011-01-17 11:00:00	16.8	16.9	27.2	193	201												0	0	59	94.9	5	33.5	14.05	14.04
2011-01-17 12:00:00	15.2	14.4	27.2	193	213												0	0	59.2	95	5.3	32.8	14.09	14.07
2011-01-17 13:00:00	18.9	18.7	28.4	202	211												0	0	59.1	94.8	4.8	39	14.16	14.14
2011-01-17 14:00:00	11.1	12.6	18.2	215	223												0	0	59.1	95	5.2	41.3	14.18	14.17
2011-01-17 15:00:00	3.3	1.8	7.6	210	281												0	0	59.1	95.1	6.3	37.8	14.12	14.07
2011-01-17 16:00:00	3.4	2.2	6	26	301												0	0	59.1	95	5.8	38.8	14.14	14.12
2011-01-17 17:00:00	3	0.7	5.8	15	338												0	0	58.9	94.8	4.2	45.4	13.91	13.73
2011-01-17 18:00:00	3.4	1.4	8.8	16	350												0	0	58.6	94.5	2.8	50	13.12	13.05
2011-01-17 19:00:00	1.6	0.7	3.5	35	75												0	0	58.5	94.4	2	54.5	12.98	12.95
2011-01-17 20:00:00	3.2	0.4	5.5	136	182												0	0	58.4	94.4	2.6	50.1	12.92	12.9
2011-01-17 21:00:00	9.2	7.2	13.4	134	146												0	0	58.1	94	2.6	47	12.89	12.88
2011-01-17 22:00:00	2.4	0.7	6.6	158	226												0	0	58.3	94.2	2	45.5	12.88	12.86
2011-01-17 23:00:00	2.8	0.4	5.5	26	325												0	0	58.2	94.1	1.9	49	12.86	12.84
2011-01-18 00:00:00	4.4	0.4	7.2	8	46												0	0	58.2	94.1	2	49.4	12.84	12.83
2011-01-18 01:00:00	8.5	2.2	11.8	5	356												0	0	58.1	94	2.1	57.2	12.83	12.82
2011-01-18 02:00:00	4.8	0.4	7.8	59	344												0	0	57.9	93.8	1.4	58	12.82	12.8
2011-01-18 03:00:00	10.7	7.9	14.2	129	145												0	0	57.9	93.7	1.6	50	12.8	12.79
2011-01-18 04:00:00	10.1	5.4	12.7	151	156												0	0	58	93.8	2.1	48.5	12.79	12.77
2011-01-18 05:00:00	5.2	1.4	9.8	141	141												0	0	58	93.9	2.1	44	12.77	12.76
2011-01-18 06:00:00	1.1	0.4	3.4	341	343												0	0	58	93.8	0.8	49.7	12.75	12.73
2011-01-18 07:00:00	2.9	0.4	5.2	14	20												0	0	57.9	93.7	0.9	52.5	12.73	12.71
2011-01-18 08:00:00	4	0.4	7	24	33												0	0	57.6	93.5	0.4	58	12.74	12.71
2011-01-18 09:00:00	3.8	1.4	9.6	21	192												0	0	57.7	93.5	1.2	57	13.66	13.27
2011-01-18 10:00:00	3.8	4.3	6.5	141	143												0	0	57.8	93.5	2.1	49.6	14.14	14.12
2011-01-18 11:00:00	4.1	1.1	7.5	59	156												0	0	58	93.7	3.2	45.1	14.05	14
2011-01-18 12:00:00	3.1	1.4	6.3	32	352												0	0	57.9	93.5	2.8	50.2	14.01	13.99
2011-01-18 13:00:00	8.1	6.5	12.1	10	13												0	0	57.6	93.3	1.4	58.4	14.12	14.07
2011-01-18 14:00:00	7.6	5.8	10.2	11	16												0	0	57.6	93.3	1.4	61.1	14.2	14.18
2011-01-18 15:00:00	9	6.5	13.1	10	360												0	0	57.4	93.2	0.9	64.5	14.23	14.21
2011-01-18 16:00:00	7	2.2	11.7	2	93												0	0	57.3	93	0.9	68.2	14.27	14.25
2011-01-18 17:00:00	7	1.8	12.1	137	150												0	0	57.4	93.2	0.5	71	13.97	13.79
2011-01-18 18:00:00	3.2	0.7	7.1	151	152												0	0	57.4	93.2	0.2	69	13.11	13.04
2011-01-18 19:00:00	2.8	2.2	5.5	172	204												0	0	57.3	93	-0.2	72.3	12.96	12.93
2011-01-18 20:00:00	3.5	0.4	8.9	11	357												0	0	57.1	93	-0.3	73.9	12.91	12.89
2011-01-18 21:00:00	7.3	1.4	11.8	10	16												0	0	57.1	92.9	-0.2	74.3	12.88	12.86
2011-01-18 22:00:00	3.9	0.7	8.7	11	27												0	0	57	92.8	-0.6	75.2	12.86	12.84
2011-01-18 23:00:00	2.5	0.7	6.5	15	27												0	0	56.9	92.7	-1	74.2	12.84	12.84
2011-01-19 00:00:00	5.1	0.7	9.2	36	58												0	0	56.8	92.7	-1	73.2	12.84	12.82
2011-01-19 01:00:00	6.9	1.4	11.2	107	148												0	0	56.8	92.5	-0.9	73.1	12.82	12.8
2011-01-19 02:00:00	5.2	2.5	8.2	176	185												0	0	57	92.7	-0.6	70.8	12.8	12.79
2011-01-19 03:00:00	2.7	0.4	6.3	176	353												0	0	56.9	92.6	-0.9	71.8	12.79	12.79
2011-01-19 04:00:00	2.5	0.7	5.9	64	80												0	0	56.6	92.3	-1.6	69.9	12.77	12.75
2011-01-19 05:00:00	6.8	1.1	10.8	25	43												0	0	56.5	92.3	-1.6	68.1	12.75	12.73
2011-01-19 06:00:00	10.4	5	18.7	15	30												0	0	56.4	92.1	-1.9	68.8	12.73	12.71
2011-01-19 07:00:00	20.4	17.3	27.5	10	13												0	0	56	91.5	-3.4	75.1	12.71	12.7
2011-01-19 08:00:00	23.1	20.9	32.5	7	12												0	0	55.5	91.2	-4.3	83.5	12.71	12.66
2011-01-19 09:00:00	14.8	9.4	22.3	9	12												0	0	55.1	90.9	-5	88.7	13.54	13.13
2011-01-19 10:00:00	15.1	9.7	20.2	29	30												0	0	55.2	90.9	-4.5	76.2	14.25	14.23
2011-01-19 11:00:00	8.3	2.2	16.8	43	48												0	0	55.4	91	-3.2	58.6	14.2	14.17
2011-01-19 12:00:00	5	1.1	11	18	45												0	0	55.5	91	-2.6	57	14.15	14.12
2011-01-19 13:00:00	17.4	15.1	27.1	18	19												0	0	55.4	90.9	-3.8	65.2	14.24	14.2
2011-01-19 14:00:00	22.3	20.5	29.9	18	20												0	0	55.3	90.8	-4	65	14.34	14.32
2011-01-19 15:00:00	13.1	9.4	20.3	22	53												0	0	55.4	91	-3.5	60.1	14.34	14.32
2011-01-19 16:00:00	11.7	5	19.8	20	26												0	0	55.1	90.7	-4.3	72.8	14.34	14.32
2011-01-19 17:00:00	14.6	9.4	24.5	7	30												0	0	54.8	90.4	-5.5	82.8	14.16	13.92
2011-01-19 18:00:00	9.8	2.9	19.1	24	27												0	0	54.5	90.2	-6.3	86	13.21	13.11
2011-01-19 19:00:00	11.2	4.3	20.2	16	33												0	0	54.3	90	-6.7	87.1	12.96	12.93
2011-01-19 20:00:00	23.6	21.6	37.5	7	11												0	0	54	89.7	-7.3	86.5	12.89	12.87
2011-01-19 21:00:00	16.1	12.6	25.5	13	21												0	0	54	89.7	-7.3	75.8	12.86	12.84
2011-01-19 22:00:00	20.7	18	34.6	24	25												0	0	53.8	89.5	-7.5	69.3	12.84	12.82
2011-01-19 23:00:00	25.6	24.5	32.4	10	16												0	0	53.6	89.3	-7.9	73.5	12.82	12.79
2011-01-20 00:00:00	20.9	19.1	28.7	15	23												0	0	53.5	89.2	-8	63.8	12.8	12.79
2011-01-20 01:00:00	14.8	11.9	23.4	10	19												0	0	53.4	89.1	-8.4	56.4	12.78	12.77
2011-01-20 02:00:00	14.6	11.5	23.6	22	45												0	0	53.1	89	-9	52.9	12.75	12.74
2011-01-20 03:00:00	12.8	9.4	24.8	35	44												0	0	53	88.9	-9.2	46.2	12.73	12.69
2011-01-20 04:00:00	16.6	16.2	30.6	16	23												0	0	52.9	88.8	-9.2	44.4	12.7	12.66
2011-01-20 05:00:00	16.2	15.1	31	22	25												0	0	52.8	88.8	-9.2	42.4	12.66	12.63
2011-01-20 06:00:00	14.6	13.7	24.9	11	23												0	0	52.9	88.7	-9.3	44.6	12.63	12.61
2011-01-20 07:00:00	13.3	11.2	19.1	17	18												0	0	52.6	88.5	-9.9	50.4	12.61	12.59
2011-01-20 08:00:00	12.2	10.4	21.3	14	48												0	0	52.6	88.5	-9.9	46.2	12.62	12.57
2011-01-20 09:00:00	13.8	13	27.1	26	29												0	0	52.9	88.6	-9.3	40.5	13.6	13.3
2011-01-20 10:00:00	24.2	26.3	43	19	27												0.4	0	53	88.6	-8.9	43.7	14.35	14.33
2011-01-20 11:00:00	25.9	28.8	39.9	17	23												0.2	0	53.4	88.8	-8.7	51.1	14.33	14.32
2011-01-20 12:00:00	19.9	20.9	30.6	11	16												0	0	53.5	88.9	-8.6	53.7	14.32	14.3
2011-01-20 13:00:00	19.8	20.9	32.4	1	14												0	0	53.2	88.7	-8.9	62.8	14.34	14.32
2011-01-20 14:00:00	28.6	30.6	41.1	1	359												0	0	53	88.4	-9.9	80.3	14.4	14.38
2011-01-20 15:00:00	32.5	35.3	44.6	351	354												0	0	52.9	88.4	-10.2	84.2	14.43	14.41
2011-01-20 16:00:00	26.7	28.1	36.4	0	356												0	0	52.8	88.3	-10.3	88.6	14.48	14.43
2011-01-20 17:00:00	16.8	20.9	29.4	2	3												0	0	52.8	88.3	-10.4	88.7	14.04	13.78
2011-01-20 18:00:00	11.1	21.2	23.9	16	25												0	0	52.8	88.3	-10.8	88.5	13.35	13.22
2011-01-20 19:00:00	12.1	23.4	23.6	3	15												0	0	52.6	88	-10.9	88.6	12.98	12.84
2011-01-20 20:00:00	18.7	64.1	26.8	9	10												0	0	52.5	88	-11.1	88.5	12.89	12.87
2011-01-20 21:00:00	20.6	68	29.5	5	12												0	0	52.4	87.9	-11.2	88.5	12.86	12.82
2011-01-20 22:00:00	18.6	70.6	26.9	16	17												0	0	52.2	87.8	-11.4	88.4	12.84	12.82
2011-01-20 23:00:00	16.6	53.3	24	22	33												0	0	52.1	87.8	-11.6	88.3	12.82	12.8
2011-01-21 00:00:00	13.3	28.8	21.6	30	38												0	0	52	87.8	-11.9	88.2	12.79	12.77
2011-01-21 01:00:00	22.6	84.2	33.2	23	31												0	0	51.9	87.6	-11.9	88.1	12.77	12.76
2011-01-21 02:00:00	19.7	67	27.6	32	34												0	0	52	87.6	-12.1	87.5	12.75	12.73
2011-01-21 03:00:00	7	7.2	15.2	29	326												0	0	52.1	87.8	-11.9	84.8	12.71	12.7
2011-01-21 04:00:00	7.3	7.9	16.2	338	350												0	0	52	87.6	-11.9	79	12.67	12.64
2011-01-21 05:00:00	5.1	7.2	11.9	188	240												0	0	52	87.7	-11.6	69.8	12.62	12.61
2011-01-21 06:00:00	4.9	7.2	12.1	209	216												0	0	52	87.5	-11.5	65.5	12.58	12.54
2011-01-21 07:00:00	4.3	2.2	9.9	34	333												0	0	52	87.6	-11.5	62.8	12.57	12.54
2011-01-21 08:00:00	8	6.1	17	25	35												0	0	51.9	87.5	-11.7	63.2	12.57	12.52
2011-01-21 09:00:00	4.4	4.7	11.1	194	225												0	0	52.1	87.7	-10.8	56.5	13.66	13.48
2011-01-21 10:00:00	7.9	7.2	20.1	318	354												0	0	52	87.5	-10.6	58.1	14.36	14.32
2011-01-21 11:00:00	9.7	16.2	14.1	213	216												0	0	52.2	87.6	-9.6	53	14.3	14.28
2011-01-21 12:00:00	5.5	9	11.6	229	325												0	0	52.5	87.9	-8.8	47.9	14.24	14.22
2011-01-21 13:00:00	7.6	13.3	14.4	18	359												0	0	52.5	87.9	-9.3	50.2	14.25	14.22
2011-01-21 14:00:00	6.6	9	12.9	91	359												0	0	52.8	88	-8.4	50	14.3	14.27
2011-01-21 15:00:00	8.3	11.5	14.8	11	349												0	0	52.6	88	-8.8	53.9	14.32	14.3
2011-01-21 16:00:00	14	15.8	23.4	15	24												0	0	52.5	88	-9.6	64.7	14.42	14.39
2011-01-21 17:00:00	13.2	13.7	25.2	29	43												0	0	52.3	87.8	-10.2	69.7	14.22	14.02
2011-01-21 18:00:00	17.6	20.9	28.6	27	30												0	0	52.4	87.8	-10.5	64.9	13.33	13.21
2011-01-21 19:00:00	12.4	12.6	23.8	32	35												0	0	52.3	87.8	-10.6	63.6	12.99	12.95
2011-01-21 20:00:00	16.2	18	24.5	24	36												0	0	52.3	87.8	-10.6	64.8	12.89	12.88
2011-01-21 21:00:00	10.8	9	19.4	42	59												0	0	52	87.7	-10.9	64.8	12.86	12.84
2011-01-21 22:00:00	11	10.1	19.9	74	85												0	0	52.1	87.7	-10.6	59.9	12.84	12.82
2011-01-21 23:00:00	5.3	4.3	17.4	51	112												0	0	52.2	87.8	-10.7	60	12.82	12.79
2011-01-22 00:00:00	2.9	1.8	9.2	19	63												0	0	52.4	88	-10.4	55.6	12.79	12.79
2011-01-22 01:00:00	2.8	2.2	6.3	255	261												0	0	52.3	88	-10.6	56	12.77	12.76
2011-01-22 02:00:00	5.4	2.5	10.3	21	36												0	0	52	87.7	-10.8	59.5	12.75	12.75
2011-01-22 03:00:00	3.4	1.4	9.2	35	108												0	0	52	87.7	-11	59.9	12.73	12.71
2011-01-22 04:00:00	4.3	4.7	12.7	19	68												0	0	52	87.7	-11.1	59	12.7	12.68
2011-01-22 05:00:00	5.7	5.4	18	307	342												0	0	51.8	87.5	-11.2	62.5	12.66	12.65
2011-01-22 06:00:00	7.5	5.4	18.8	318	353												0	0	51.6	87.3	-11.4	65.8	12.62	12.6
2011-01-22 07:00:00	5.5	2.5	11.5	1	351												0	0	51.8	87.4	-11.2	62.7	12.59	12.57
2011-01-22 08:00:00	3.5	6.1	8.6	216	216												0	0	51.8	87.4	-11.3	63	12.59	12.56
2011-01-22 09:00:00	6.2	5	12.2	313	334												0	0	52	87.5	-10.4	59.1	13.68	13.48
2011-01-22 10:00:00	8	5	14.5	13	36												0	0	52	87.6	-9.6	54.5	14.33	14.31
2011-01-22 11:00:00	5.8	7.9	10.8	71	214												0	0	52.2	87.7	-8.5	53.2	14.25	14.23
2011-01-22 12:00:00	7.6	14.8	13.6	192	240												0	0	52.4	87.8	-8.4	54.6	14.24	14.21
2011-01-22 13:00:00	3.2	9.4	7.7	114	184												0	0	52.5	88	-7	49.9	14.18	14.17
2011-01-22 14:00:00	4.9	15.8	8.3	217	220												0	0	52.6	88.1	-7.3	51.6	14.24	14.22
2011-01-22 15:00:00	4.5	13	7.1	225	239												0	0	52.6	88.1	-7.1	50.9	14.28	14.27
2011-01-22 16:00:00	6.4	9.7	8.4	183	212												0	0	52.5	88	-8.1	57	14.36	14.34
2011-01-22 17:00:00	2	2.2	4.9	41	218												0	0	52.4	87.8	-8.9	62.3	14.1	13.93
2011-01-22 18:00:00	1.4	1.8	5.7	26	57												0	0	52.1	87.5	-10.8	74.8	13.21	13.11
2011-01-22 19:00:00	2.5	6.5	5.2	229	264												0	0	52.2	87.5	-10.6	71.8	12.95	12.92
2011-01-22 20:00:00	5	9	8.3	198	344												0	0	52.4	87.8	-9.9	66.2	12.88	12.86
2011-01-22 21:00:00	6.7	13.7	9.4	215	215												0	0	52.5	87.8	-9.6	63.2	12.84	12.83
2011-01-22 22:00:00	3.5	5.8	7.8	183	263												0	0	52.8	88	-9.2	58.9	12.82	12.8
2011-01-22 23:00:00	6	12.6	14.7	162	191												0	0	53	88.2	-8.2	50.8	12.8	12.79
2011-01-23 00:00:00	5	9	11.5	72	145												0	0	53.2	88.3	-7.7	49.1	12.79	12.79
2011-01-23 01:00:00	2.3	4.3	7.2	168	226												0	0	53.5	88.7	-7.2	46	12.79	12.77
2011-01-23 02:00:00	4	5.8	8.7	89	98												0	0	53.5	88.6	-6.8	45	12.77	12.75
2011-01-23 03:00:00	4.2	7.6	8.9	60	124												0	0	53.7	88.8	-6.5	45.6	12.75	12.74
2011-01-23 04:00:00	4.1	3.6	11.8	46	113												0	0	53.6	88.8	-6.7	45.8	12.73	12.71
2011-01-23 05:00:00	3.8	2.2	8.9	57	76												0	0	54	89	-6.2	43.1	12.7	12.68
2011-01-23 06:00:00	2.2	3.2	6.2	76	273												0	0	54.2	89.2	-5.8	40.1	12.67	12.65
2011-01-23 07:00:00	2.5	4	5.3	79	112												0	0	54.2	89.3	-5.6	38.4	12.63	12.61
2011-01-23 08:00:00	4.5	11.5	8.9	135	146												0	0	54.2	89.2	-5.2	36.1	12.63	12.6
2011-01-23 09:00:00	2.5	3.6	5	33	72												0	0	54.1	89.1	-5.2	38.4	13.66	13.43
2011-01-23 10:00:00	2.6	0.7	5.2	30	35												0	0	54.2	89.2	-3.6	34	14.2	14.16
2011-01-23 11:00:00	2.3	3.2	6	137	341												0	0	54.5	89.3	-2.1	28.1	14.08	14.05
2011-01-23 12:00:00	2.7	5.8	5.4	161	255												0	0	54.5	89.4	-1.8	35.1	14.07	14.04
2011-01-23 13:00:00	2.1	7.2	5.9	175	181												0	0	54.5	89.5	-1.7	40.9	14.09	14.04
2011-01-23 14:00:00	2.2	7.6	4.1	207	210												0	0	54.5	89.3	-1.9	41.1	14.15	14.13
2011-01-23 15:00:00	2	5.8	5.3	157	159												0	0	54.4	89.2	-2.2	42	14.18	14.16
2011-01-23 16:00:00	2.9	4.3	7	51	261												0	0	54	88.9	-4	40	14.28	14.25
2011-01-23 17:00:00	5.8	7.2	10.7	233	243												0	0	53.5	88.6	-6.3	47.5	14.2	13.87
2011-01-23 18:00:00	4.2	5	9.6	264	274												0	0	53.4	88.4	-7.6	52.7	13.18	13.08
2011-01-23 19:00:00	3.5	5	5.8	253	261												0	0	53.5	88.5	-7.2	49.6	12.95	12.92
2011-01-23 20:00:00	4	6.8	6.1	208	213												0	0	53.6	88.7	-6.9	47.9	12.88	12.86
2011-01-23 21:00:00	7.6	8.6	12	122	133												0	0	53.5	88.5	-6.7	47.7	12.84	12.83
2011-01-23 22:00:00	9.7	15.1	13.7	127	136												0	0	53.6	88.5	-6.2	44.6	12.82	12.81
2011-01-23 23:00:00	3	4.7	7	140	147												0	0	54	89	-6.1	42.6	12.81	12.79
2011-01-24 00:00:00	5.5	14.8	8.6	132	134												0	0	53.8	88.8	-6	40.7	12.79	12.77
2011-01-24 01:00:00	2	6.5	5.7	43	140												0	0	54	89	-6.4	38.9	12.79	12.77
2011-01-24 02:00:00	2.6	1.4	4.6	59	81												0	0	54	89	-6.5	40.3	12.77	12.75
2011-01-24 03:00:00	3.4	2.2	5.2	84	84												0	0	53.9	89	-6.3	39.2	12.75	12.73
2011-01-24 04:00:00	1.8	2.9	3.8	95	139												0	0	54.1	89.1	-6.2	35.2	12.73	12.72
2011-01-24 05:00:00	2.1	1.4	5.3	83	87												0	0	54.1	89.2	-6.1	33	12.71	12.7
2011-01-24 06:00:00	1.4	1.1	3.6	58	109												0	0	54.2	89.2	-5.8	31.6	12.69	12.68
2011-01-24 07:00:00	2.4	4.3	4	93	147												0	0	54.1	89.2	-5.7	30.2	12.66	12.65
2011-01-24 08:00:00	1.5	3.6	4.5	93	131												0	0	54.2	89.2	-6	30.7	12.64	12.61
2011-01-24 09:00:00	8.1	19.1	12.2	132	137												0	0	54.1	89.1	-4.4	27	13.69	13.45
2011-01-24 10:00:00	3	8.3	7.2	151	315												0	0	54.5	89.5	-2.9	24.4	14.21	14.18
2011-01-24 11:00:00	1.8	2.9	6	211	230												0	0	54.7	89.8	-1.7	23.6	14.09	14.06
2011-01-24 12:00:00	2.3	2.2	5.8	112	355												0	0	54.6	89.8	-1.6	25.6	14.05	14.04
2011-01-24 13:00:00	3.5	9	8.4	12	49												0	0	54.6	89.8	-1.7	27.6	14.12	14.1
2011-01-24 14:00:00	3.6	5.8	8	40	52												0	0	54.8	90	-1.6	29.5	14.19	14.16
2011-01-24 15:00:00	4.1	7.2	9.5	152	171												0	0	54.7	90	-1.7	34	14.25	14.23
2011-01-24 16:00:00	3.1	5	6.5	44	171												0	0	54.8	90.1	-1.6	35.3	14.27	14.25
2011-01-24 17:00:00	8.6	9.4	14.7	21	25												0	0	54.4	89.8	-3.6	43.6	14.22	13.84
2011-01-24 18:00:00	13.2	16.9	18.9	25	52												0	0	53.8	89.5	-5.5	52.9	13.18	13.09
2011-01-24 19:00:00	14.7	18	21.9	25	29												0	0	53.7	89.3	-5.9	55.4	12.96	12.93
2011-01-24 20:00:00	4.8	4	9.3	39	74												0	0	53.9	89.4	-6	55.5	12.89	12.87
2011-01-24 21:00:00	2.8	6.5	6.7	53	179												0	0	53.9	89.3	-6	54.8	12.86	12.84
2011-01-24 22:00:00	5.2	10.4	9.3	173	181												0	0	54	89.3	-5.8	52.5	12.83	12.82
2011-01-24 23:00:00	2.2	5.4	5.3	137	191												0	0	54	89.3	-6.2	53	12.82	12.8
2011-01-25 00:00:00	1.6	2.9	3.5	18	286												0	0	54.1	89.4	-6.2	53	12.79	12.78
2011-01-25 01:00:00	2	0.7	3.3	28	33												0	0	54.2	89.5	-5.5	50.8	12.77	12.77
2011-01-25 02:00:00	1.2	1.4	3.2	14	26												0	0	54.4	89.6	-5.5	50.4	12.77	12.75
2011-01-25 03:00:00	1.4	6.5	3.9	137	213												0	0	54.5	89.8	-4.9	45	12.75	12.73
2011-01-25 04:00:00	2	7.2	5.1	204	224												0	0	54.6	89.8	-4.8	42.6	12.73	12.71
2011-01-25 05:00:00	1.8	5	4.5	206	279												0	0	54.6	89.8	-4.8	41.5	12.71	12.68
2011-01-25 06:00:00	3.5	5	5.4	291	305												0	0	54.4	89.7	-4.8	42	12.68	12.66
2011-01-25 07:00:00	2.7	5	5.7	317	339												0	0	54.2	89.5	-5.2	45	12.65	12.62
2011-01-25 08:00:00	0.7	1.4	3	271	320												0	0	54.4	89.5	-5.8	46.4	12.65	12.62
2011-01-25 09:00:00	2.5	7.2	5.1	177	209												0	0	54.3	89.5	-4.5	42.5	13.73	13.46
2011-01-25 10:00:00	4.5	17.6	6.7	167	170												0	0	54.2	89.4	-4	41.4	14.22	14.2
2011-01-25 11:00:00	0.6	1.4	3.5	91	169												0	0	54.5	89.7	-1.1	33.5	14.1	14.07
2011-01-25 12:00:00	0.2	0.4	1.7	178	207												0	0	54.5	89.7	0.2	33.2	14.02	14
2011-01-25 13:00:00	0.2	0.7	1.8	191	207												0	0	54.4	89.7	-0.7	32.4	14.06	14.04
2011-01-25 14:00:00	2	3.6	4	24	68												0	0	54.2	89.5	-1.7	34	14.17	14.14
2011-01-25 15:00:00	2.8	3.6	4.7	43	49												0	0	54	89.3	-3	40.9	14.23	14.21
2011-01-25 16:00:00	2.3	1.4	5.2	62	65												0	0	54	89.2	-2.7	46.4	14.27	14.25
2011-01-25 17:00:00	1.9	0.7	4.2	69	71												0	0	53.9	89.2	-4.8	53.2	14.29	13.88
2011-01-25 18:00:00	3.4	5	8.3	100	134												0	0	53.8	89	-6.3	60	13.2	13.1
2011-01-25 19:00:00	1.7	1.4	4.7	25	44												0	0	50.6	89.1	-6.3	59	12.96	12.92
2011-01-25 20:00:00	1.8	2.2	6	339	349												0	0	54	89.2	-6.2	54.7	12.88	12.87
2011-01-25 21:00:00	3	5.8	7.2	207	228												0	0	54.1	89.2	-5.8	52.1	12.84	12.84
2011-01-25 22:00:00	5	7.2	8	267	271												0	0	54	89.1	-5.5	51.5	12.82	12.8
2011-01-25 23:00:00	5.5	13	10.5	224	273												0	0	54	89.2	-5.3	50.7	12.81	12.79
2011-01-26 00:00:00	7.8	9	15.2	21	79												0	0	54.1	89.2	-5.3	53.4	12.79	12.78
2011-01-26 01:00:00	20.3	23.4	29	17	22												0	0	54.1	89	-5.2	55	12.79	12.77
2011-01-26 02:00:00	24.6	29.5	35.4	12	25												0	0	54.1	89	-5.3	56.9	12.79	12.77
2011-01-26 03:00:00	13.9	14.8	23.9	34	62												0	0	54	89.1	-5.5	56	12.77	12.75
2011-01-26 04:00:00	11.7	13	24.2	27	28												0	0	54	89	-5.8	58.4	12.75	12.73
2011-01-26 05:00:00	15.1	17.6	22.6	16	17												0	0	54.1	89.2	-5.6	59.6	12.73	12.71
2011-01-26 06:00:00	15.7	18.7	25.6	10	16												0	0	53.9	89	-6.1	65.2	12.7	12.68
2011-01-26 07:00:00	21.2	25.2	30.2	21	23												0	0	53.8	88.8	-6.3	65.5	12.67	12.66
2011-01-26 08:00:00	17.4	19.8	27.1	20	42												0	0	53.7	88.9	-6.5	63.3	12.68	12.63
2011-01-26 09:00:00	9.2	10.1	19.1	23	25												0	0	53.7	88.9	-6.2	60.8	13.76	13.47
2011-01-26 10:00:00	4.4	11.2	10.7	193	204												0	0	54	89	-4.8	57.4	14.22	14.2
2011-01-26 11:00:00	3.8	9.4	8.6	147	159												0	0	54.1	89.2	-4.1	54.8	14.14	14.12
2011-01-26 12:00:00	5.7	12.6	13.3	154	156												0	0	54.4	89.3	-3.8	52.8	14.14	14.11
2011-01-26 13:00:00	4.4	11.2	11.8	167	188												0	0	54.5	89.4	-3	50.9	14.2	14.16
2011-01-26 14:00:00	1.6	1.4	3.8	16	288												0	0	54.4	89.5	-1.9	45.9	14.17	14.14
2011-01-26 15:00:00	0.6	0.7	1.9	355	355												0	0	54.4	89.3	-1.9	46.3	14.21	14.2
2011-01-26 16:00:00	3.3	3.2	8.9	244	295												0	0	54.1	89.2	-3.4	52.4	14.25	14.21
2011-01-26 17:00:00	2	1.4	6.4	227	318												0	0	54.1	89	-4.7	60.8	14.32	13.91
2011-01-26 18:00:00	1.6	1.1	3	91	196												0	0	53.8	88.8	-7	72	13.21	13.11
2011-01-26 19:00:00	2.4	4.3	6	96	160												0	0	53.9	88.8	-6.7	70	12.96	12.93
2011-01-26 20:00:00	7.2	15.5	9.5	170	184												0	0	53.8	88.7	-6.3	69.1	12.88	12.87
2011-01-26 21:00:00	1.5	3.6	4.5	189	341												0	0	53.9	88.8	-6.5	65.8	12.85	12.82
2011-01-26 22:00:00	0.6	0.7	2.6	28	36												0	0	53.9	88.8	-6.9	67.5	12.82	12.8
2011-01-26 23:00:00	0.6	1.4	3.5	89	173												0	0	53.9	88.8	-7	66	12.8	12.79
2011-01-27 00:00:00	0.8	0.7	2.1	4	61												0	0	53.9	88.8	-7	65.5	12.79	12.77
2011-01-27 01:00:00	0.6	0.7	2	10	294												0	0	53.9	88.8	-6.8	64.5	12.77	12.75
2011-01-27 02:00:00	1.6	4.3	4.2	146	153												0	0	53.9	89	-6.5	62.5	12.75	12.73
2011-01-27 03:00:00	1.8	5	3.5	203	228												0	0	53.8	88.9	-6.7	63	12.73	12.72
2011-01-27 04:00:00	1.9	5.4	3.7	223	268												0	0	53.7	88.9	-6.8	63.8	12.72	12.71
2011-01-27 05:00:00	2.4	8.6	4.5	174	182												0	0	53.7	88.9	-6.7	58.9	12.7	12.68
2011-01-27 06:00:00	3.3	9.7	7.2	165	168												0	0	53.7	89	-6.5	55.9	12.66	12.64
2011-01-27 07:00:00	2.5	5	4	234	261												0	0	53.6	88.9	-6.8	59.5	12.64	12.62
2011-01-27 08:00:00	2.5	7.9	4.9	162	180												0	0	53.6	89	-6.7	56.2	12.65	12.61
2011-01-27 09:00:00	2.2	2.9	3.9	72	143												0	0	53.7	89.1	-5.5	51.6	13.91	13.57
2011-01-27 10:00:00	1.1	2.2	3	80	109												0	0	54	89.2	-3	42.4	14.24	14.2
2011-01-27 11:00:00	0.8	2.2	3.3	65	153												0	0	54.2	89.4	-2	40.1	14.17	14.15
2011-01-27 12:00:00	0.6	0.4	3.5	37	360												0	0	54.4	89.6	-1.2	37.6	14.11	14.09
2011-01-27 13:00:00	1.6	2.2	4.7	42	267												0	0	54.4	89.7	-1.4	40.1	14.09	14.07
2011-01-27 14:00:00	2.8	5.8	9	250	265												0	0	54.4	89.8	-3	47	14.21	14.16
2011-01-27 15:00:00	6.5	9	13	154	172												0	0	54.5	89.8	-3.5	52.2	14.3	14.27
2011-01-27 16:00:00	3	2.2	6.2	148	162												0	0	54.5	89.9	-2.9	55	14.29	14.27
2011-01-27 17:00:00	6.1	2.9	8.6	124	147												0	0	54.2	89.5	-4	57.8	14.34	13.98
2011-01-27 18:00:00	5	2.9	6.7	129	132												0	0	54.2	89.5	-4.8	59.6	13.24	13.12
2011-01-27 19:00:00	5	4	7.5	141	154												0	0	54.1	89.5	-5	55.8	12.96	12.94
2011-01-27 20:00:00	5	1.4	8.8	111	156												0	0	54.1	89.5	-5	54.5	12.89	12.88
2011-01-27 21:00:00	2.8	2.9	4.7	163	174												0	0	54.1	89.5	-5.5	58.4	12.86	12.84
2011-01-27 22:00:00	6	8.6	9.2	140	142												0	0	54	89.4	-5.2	54.6	12.83	12.82
2011-01-27 23:00:00	8.2	12.2	11.7	111	139												0	0	54	89.2	-4.9	50.2	12.82	12.79
2011-01-28 00:00:00	4.5	3.6	6.9	76	123												0	0	53.9	89.3	-5.5	49.7	12.8	12.79
2011-01-28 01:00:00	0.9	0.7	2.5	65	359												0	0	54	89.3	-6.2	56.9	12.79	12.77
2011-01-28 02:00:00	1.1	0.7	3.9	61	269												0	0	53.9	89.2	-6.4	60.2	12.77	12.75
2011-01-28 03:00:00	1.4	1.4	4.2	225	318												0	0	53.7	89.1	-6.8	59.5	12.75	12.73
2011-01-28 04:00:00	0.8	0.7	2.8	69	108												0	0	53.6	89	-7.2	62	12.72	12.7
2011-01-28 05:00:00	1.3	1.1	3	1	40												0	0	53.4	88.8	-7.5	64.5	12.69	12.67
2011-01-28 06:00:00	1.8	1.8	5	31	349												0	0	53.3	88.8	-7.5	63	12.65	12.64
2011-01-28 07:00:00	3.8	2.9	7.2	250	267												0	0	53.1	88.6	-7.6	64	12.62	12.61
2011-01-28 08:00:00	2	2.2	4.5	316	341												0	0	53.2	88.7	-7.5	64	12.65	12.59
2011-01-28 09:00:00	1.9	5	7	91	195												0	0	53.4	88.8	-6.8	59	13.81	13.52
2011-01-28 10:00:00	2.6	4.7	6.4	331	344												0	0	53.4	88.9	-6.1	56.9	14.34	14.32
2011-01-28 11:00:00	2.4	3.2	5	310	317												0	0	53.6	89.2	-5.7	55.1	14.32	14.3
2011-01-28 12:00:00	2.1	2.9	4.3	279	296												0	0	53.9	89.4	-4.7	52.5	14.27	14.25
2011-01-28 13:00:00	1.6	4	5.3	299	315												0	0	54	89.5	-3.8	51.2	14.25	14.25
2011-01-28 14:00:00	2.1	4.3	5.5	5	282												0	0	54.2	89.7	-3.5	51.9	14.28	14.25
2011-01-28 15:00:00	2.3	1.4	5	24	88												0	0	54.2	89.8	-3.8	52.1	14.36	14.34
2011-01-28 16:00:00	1.7	2.2	5.2	20	185												0	0	54.3	89.8	-3.9	54.6	14.38	14.36
2011-01-28 17:00:00	3.2	2.5	6.5	246	327												0	0	54.1	89.6	-4.9	59.3	14.29	13.95
2011-01-28 18:00:00	1.6	4	4.2	19	213												0	0	54.1	89.6	-5.5	60.9	13.25	13.12
2011-01-28 19:00:00	2.8	3.6	5.5	41	320												0	0	54	89.5	-5.7	62.3	12.97	12.95
2011-01-28 20:00:00	3	2.9	5	20	353												0	0	53.9	89.3	-6	63.9	12.91	12.89
2011-01-28 21:00:00	3.3	1.4	5.6	47	71												0	0	53.6	89.1	-6.6	66.7	12.86	12.85
2011-01-28 22:00:00	2.3	4	4.7	90	154												0	0	53.6	89.1	-6.7	66.5	12.84	12.83
2011-01-28 23:00:00	1.4	0.4	2.4	47	54												0	0	53.6	89	-7	69.3	12.82	12.8
2011-01-29 00:00:00	0.8	1.1	2.8	78	254												0	0	53.6	89.2	-6.7	67.7	12.8	12.79
2011-01-29 01:00:00	1.6	2.2	3.8	46	197												0	0	53.6	89.2	-6.7	67.2	12.79	12.77
2011-01-29 02:00:00	2.8	4.3	5.7	121	267												0	0	53.5	89	-6.6	65.2	12.77	12.76
2011-01-29 03:00:00	3	4.7	5.5	328	339												0	0	53.5	89	-6.8	65.8	12.75	12.73
2011-01-29 04:00:00	1.6	2.2	5.3	1	135												0	0	53.5	88.9	-7.1	66.8	12.72	12.7
2011-01-29 05:00:00	6.2	8.6	8.2	205	216												0	0	53.4	88.8	-6.5	63.8	12.68	12.66
2011-01-29 06:00:00	5.8	9	8	154	182												0	0	53.4	88.8	-6.5	63.3	12.64	12.63
2011-01-29 07:00:00	2.6	2.9	6.8	5	90												0	0	53.4	88.8	-7	65.1	12.62	12.61
2011-01-29 08:00:00	2.5	1.4	5.2	43	113												0	0	53.4	88.8	-7	65	12.64	12.61
2011-01-29 09:00:00	6	17.3	9.2	145	184												0	0	53.4	88.7	-5.9	60.2	13.86	13.48
2011-01-29 10:00:00	10.9	17.3	17.6	136	148												0	0	53.5	88.7	-5.4	60.5	14.26	14.24
2011-01-29 11:00:00	4.8	6.5	8.2	89	90												0	0	53.6	89	-3.9	51.6	14.18	14.15
2011-01-29 12:00:00	2.9	5.8	5.6	114	121												0	0	54	89.3	-2.5	48.5	14.11	14.09
2011-01-29 13:00:00	7.2	14.4	12.7	136	151												0	0	54.2	89.5	-3.2	57.9	14.17	14.12
2011-01-29 14:00:00	8.1	15.1	13.8	151	159												0	0	54.5	89.7	-2.8	60.4	14.23	14.21
2011-01-29 15:00:00	7.7	10.8	12.1	127	134												0	0	54.5	89.6	-3	61.6	14.29	14.27
2011-01-29 16:00:00	5.7	3.6	9.2	51	118												0	0	54.5	89.7	-3.5	62.1	14.39	14.37
2011-01-29 17:00:00	4.2	4	7.5	30	72												0	0	54.4	89.7	-4	61.4	14.35	13.97
2011-01-29 18:00:00	5.6	6.8	11.7	27	94												0	0	54.3	89.6	-4.2	61.8	13.24	13.12
2011-01-29 19:00:00	6.2	16.2	10.2	147	176												0	0	54.2	89.5	-4.1	62.7	12.97	12.94
2011-01-29 20:00:00	3.7	10.1	6	190	217												0	0	54.4	89.7	-4.2	64.5	12.91	12.88
2011-01-29 21:00:00	2.2	2.9	4.9	5	74												0	0	54.2	89.6	-4.5	66.3	12.88	12.86
2011-01-29 22:00:00	2.7	5.4	6	120	286												0	0	54.2	89.7	-4.5	67.5	12.86	12.85
2011-01-29 23:00:00	3.2	4.7	8	352	357												0	0	54.1	89.5	-4.8	70.7	12.84	12.84
2011-01-30 00:00:00	2.8	4	6.5	50	356												0	0	54.1	89.5	-4.8	75	12.83	12.8
2011-01-30 01:00:00	3	6.1	7.5	62	219												0	0	54	89.5	-5	77.9	12.82	12.79
2011-01-30 02:00:00	3.6	2.2	7.2	36	68												0	0	53.7	89	-5.8	80	12.79	12.78
2011-01-30 03:00:00	3	4.3	7.2	26	159												0	0	53.7	89	-5.7	79.4	12.77	12.75
2011-01-30 04:00:00	4.4	6.5	8.3	209	331												0	0	53.9	88.9	-5	74.1	12.75	12.73
2011-01-30 05:00:00	3.5	7.2	15.6	125	227												0	0	54	88.9	-5.1	71.2	12.72	12.71
2011-01-30 06:00:00	3.8	4	9.5	42	66												0	0	53.9	88.8	-5	70.5	12.69	12.67
2011-01-30 07:00:00	3.1	4	9.2	59	303												0	0	53.9	88.9	-5	70.7	12.66	12.64
2011-01-30 08:00:00	4.1	5.8	8.4	302	348												0	0	53.8	88.8	-5.1	72.4	12.68	12.64
2011-01-30 09:00:00	4.8	5.8	8.8	13	354												0	0	53.9	89	-4.7	71.5	13.19	12.96
2011-01-30 10:00:00	4.9	5	13.1	2	17												0	0	54	89	-4.1	68.7	14.25	14.07
2011-01-30 11:00:00	5	5	9.7	24	27												0	0	54.2	89.2	-3.3	63.6	14.26	14.23
2011-01-30 12:00:00	5	10.1	12.4	35	140												0	0	54.4	89.4	-2.5	61	14.23	14.21
2011-01-30 13:00:00	8.1	13.7	19.9	26	142												0	0	54.5	89.7	-2.5	63.1	14.29	14.25
2011-01-30 14:00:00	4.4	6.5	8.2	21	94												0	0	54.5	89.8	-1.9	60	14.27	14.23
2011-01-30 15:00:00	3	2.2	6.5	20	336												0	0	54.6	89.8	-1.9	62.6	14.25	14.22
2011-01-30 16:00:00	5.7	9	11.3	6	17												0	0	54.4	89.7	-3.2	65.8	14.37	14.32
2011-01-30 17:00:00	5	4	12.3	295	329												0	0	54.3	89.7	-3.4	66.2	14.41	14.24
2011-01-30 18:00:00	7.2	5	11.8	262	287												0	0	54	89.3	-4.2	69.7	13.29	13.16
2011-01-30 19:00:00	4.2	3.6	7.8	254	258												0	0	54	89.2	-4.4	71.4	12.98	12.95
2011-01-30 20:00:00	5.2	2.9	8.3	268	274												0	0	54	89	-4.5	72.8	12.91	12.89
2011-01-30 21:00:00	2.3	2.2	8.1	281	299												0	0	54	89	-4.7	71	12.88	12.86
2011-01-30 22:00:00	3.3	4.7	8	303	317												0	0	54	89	-4.6	69.8	12.86	12.84
2011-01-30 23:00:00	4.5	2.9	8.8	284	303												0	0	54	89.2	-4.5	69.9	12.84	12.82
2011-01-31 00:00:00	3.4	4	8	5	222												0	0	54.1	89.3	-4.6	68.9	12.82	12.8
2011-01-31 01:00:00	4.3	4.3	11.8	297	353												0	0	54.1	89.4	-4.5	67.5	12.8	12.77
2011-01-31 02:00:00	5.6	5.4	11.4	324	357												0	0	54.2	89.5	-4.2	65.5	12.79	12.77
2011-01-31 03:00:00	5.2	5.8	12.9	47	56												0	0	54.2	89.6	-4.2	64	12.77	12.75
2011-01-31 04:00:00	4.2	4.7	10.4	45	55												0	0	54.2	89.7	-4.2	63.6	12.75	12.73
2011-01-31 05:00:00	8.8	9	20.6	16	50												0	0	54.1	89.8	-4	62.8	12.72	12.71
2011-01-31 06:00:00	7.7	6.5	17.9	21	43												0	0	54.3	89.8	-3.9	62.9	12.69	12.68
2011-01-31 07:00:00	7.8	5.8	15.9	34	36												0	0	54.2	89.8	-4.2	67.2	12.66	12.64
2011-01-31 08:00:00	10.7	10.8	17.9	15	22												0	0	54.1	89.8	-4	70.2	12.68	12.64
2011-01-31 09:00:00	6.7	5.4	11.8	19	24												0	0	54.3	89.9	-3.5	70	13.78	13.48
2011-01-31 10:00:00	2.6	1.1	7.5	26	29												0	0	54.6	90.1	-1.9	64.3	14.2	14.14
2011-01-31 11:00:00	2.1	2.2	7.1	88	152												0	0	54.9	90.3	0.2	57.2	14.06	14.02
2011-01-31 12:00:00	4	5.4	8.2	42	48												0	0	55	90.4	-0.2	58.5	14.02	14
2011-01-31 13:00:00	3.8	4	8.6	46	353												0	0	55.2	90.6	-0.2	58.5	14.11	14.07
2011-01-31 14:00:00	1.9	1.1	5.5	32	35												0	0	55.4	90.8	1.3	52.4	14.12	14.09
2011-01-31 15:00:00	3.1	0.7	7.6	36	329												0	0	55.4	90.8	0.4	55.6	14.16	14.12
2011-01-31 16:00:00	3.8	0.7	7.5	21	349												0	0	55.2	90.7	-1.2	61.8	14.29	14.24
2011-01-31 17:00:00	4.2	0.7	8	6	23												0	0	54.9	90.6	-1.8	64.5	14.3	14.26
2011-01-31 18:00:00	8.5	6.5	13.5	17	22												0	0	54.9	90.6	-2.4	67.3	13.32	13.14
2011-01-31 19:00:00	6.7	3.2	12.2	28	84												0	0	54.9	90.5	-2.5	69	12.98	12.96
2011-01-31 20:00:00	1.8	0.7	5.2	40	254												0	0	55	90.7	-2.7	69.2	12.91	12.89
2011-01-31 21:00:00	2	0.4	5.4	51	87												0	0	55	90.5	-3	71	12.88	12.86
2011-01-31 22:00:00	2.6	0.7	5	46	53												0	0	55	90.5	-2.9	69.4	12.86	12.84
2011-01-31 23:00:00	1.4	2.2	4	311	353												0	0	55	90.4	-3.2	70.2	12.83	12.82
2011-02-01 00:00:00	2	1.4	4	14	67												0	0	54.8	90.3	-3.4	71.8	12.81	12.75
2011-02-01 01:00:00	3.5	6.5	8	198	252												0	0	54.7	90.2	-3.2	70.2	12.79	12.78
2011-02-01 02:00:00	7	15.5	10.8	199	207												0	0	54.8	90.3	-2.7	63.8	12.79	12.77
2011-02-01 03:00:00	5.6	12.6	10.8	200	229												0	0	54.8	90.2	-3	63.9	12.77	12.76
2011-02-01 04:00:00	3.3	5.8	8.1	13	219												0	0	54.7	90.2	-3.3	66	12.76	12.75
2011-02-01 05:00:00	5.2	7.2	9.9	215	287												0	0	54.5	90	-3.5	67.3	12.73	12.72
2011-02-01 06:00:00	12	18.7	19.9	151	152												0	0	54.6	89.8	-3	60.6	12.71	12.7
2011-02-01 07:00:00	9.2	18	14.5	153	163												0	0	54.6	89.9	-3	56.1	12.69	12.68
2011-02-01 08:00:00	10.2	18.7	17.9	171	183												0	0	54.5	89.8	-3.5	56.2	12.71	12.66
2011-02-01 09:00:00	8.8	16.9	21.4	141	160												0	0	54.7	90	-2.5	47.7	13.91	13.52
2011-02-01 10:00:00	4	5	12.2	93	330												0	0	54.9	90.1	-1.6	45.8	14.16	14.13
2011-02-01 11:00:00	3.5	6.5	10.7	39	115												0	0	55	90.3	-0.6	42.5	14.07	14.05
2011-02-01 12:00:00	4	5	9.2	37	106												0	0	55.3	90.5	-0.2	40.5	14.08	14.05
2011-02-01 13:00:00	2	0.7	7.3	9	253												0	0	55.6	90.8	1.4	35.4	14.08	14.05
2011-02-01 14:00:00	6	0.7	12.6	191	192												0	0	55.6	90.8	0.4	39.8	14.16	14.13
2011-02-01 15:00:00	2.5	0.7	7.8	113	239												0	0	55.8	91	1.6	35	14.16	14.13
2011-02-01 16:00:00	2	0.7	8	183	307												0	0	55.8	91	1.5	32.8	14.17	14.14
2011-02-01 17:00:00	3.7	1.4	8	219	289												0	0	55.6	90.8	0.2	35.6	14.27	14.22
2011-02-01 18:00:00	6.5	2.2	10.3	179	186												0	0	55.5	90.8	-1.4	42	13.32	13.13
2011-02-01 19:00:00	4.5	1.4	9.5	248	305												0	0	55.5	90.8	-1.6	40.2	12.98	12.95
2011-02-01 20:00:00	3.5	6.5	7.8	181	356												0	0	55.4	90.7	-1.8	38.6	12.91	12.89
2011-02-01 21:00:00	6.2	17.6	10.2	155	166												0	0	55.5	90.8	-1.2	31.9	12.87	12.86
2011-02-01 22:00:00	5	15.1	8.9	149	155												0	0	55.6	90.9	-0.8	27.4	12.84	12.84
2011-02-01 23:00:00	4.2	10.8	8.8	158	159												0	0	55.8	91	-0.8	25.1	12.84	12.82
2011-02-02 00:00:00	3.5	6.5	10.2	77	246												0	0	55.9	91.2	-0.2	18.6	12.82	12.66
2011-02-02 01:00:00	4.3	10.8	12.5	102	356												0	0	55.7	91	-0.6	21	12.8	12.78
2011-02-02 02:00:00	6.2	6.8	15	47	65												0	0	55.5	91	-0.9	20.5	12.79	12.78
2011-02-02 03:00:00	11.4	13.7	20.9	26	77												0	0	55.4	90.8	-1	21.1	12.78	12.77
2011-02-02 04:00:00	9.3	12.2	20.8	6	35												0	0	55.6	91.1	-0.8	20	12.77	12.75
2011-02-02 05:00:00	10.9	12.6	22.9	35	358												0	0	55.3	91	-1.3	24.4	12.75	12.73
2011-02-02 06:00:00	11.5	12.6	22.1	36	59												0	0	55.1	91	-1.5	26.9	12.73	12.71
2011-02-02 07:00:00	17.1	18.7	26.6	6	19												0	0	55.2	90.8	-1.4	29.9	12.7	12.68
2011-02-02 08:00:00	20.1	22.3	28.9	11	19												0	0	55.1	90.8	-1.4	32	12.72	12.68
2011-02-02 09:00:00	18.6	21.2	28.7	14	15												0	0	55.1	90.5	-1.4	32.8	13.96	13.54
2011-02-02 10:00:00	18.1	20.9	25.6	16	23												0	0	54.9	90.3	-1.6	33.8	14.21	14.19
2011-02-02 11:00:00	21.5	25.9	32	14	23												0	0	55.1	90.3	-1	33.4	14.2	14.18
2011-02-02 12:00:00	22.4	27.7	35.4	12	20												0	0	55	90.2	-1.2	34.5	14.24	14.22
2011-02-02 13:00:00	17.3	23.4	28.4	7	17												0	0	55.1	90.4	-0.8	32.2	14.27	14.25
2011-02-02 14:00:00	10.6	17.3	25.6	23	24												0	0	55	90.4	-0.6	33.5	14.27	14.25
2011-02-02 15:00:00	13.8	18.7	24.2	10	15												0	0	55.2	90.6	-0.3	31.6	14.29	14.27
2011-02-02 16:00:00	9.9	14.8	20.8	13	22												0	0	55.1	90.5	-0.3	32.4	14.32	14.3
2011-02-02 17:00:00	10.8	15.1	19.2	17	29												0	0	55.1	90.5	-0.5	32.1	14.34	14.31
2011-02-02 18:00:00	10.8	11.5	20.1	22	24												0	0	55	90.4	-1.4	34.2	13.41	13.18
2011-02-02 19:00:00	4.7	7.2	11.6	31	48												0	0	55.1	90.5	-1.4	32.4	13	12.96
2011-02-02 20:00:00	8.1	7.9	16.4	17	37												0	0	55.1	90.4	-1.4	32	12.91	12.9
2011-02-02 21:00:00	15.7	16.2	24.4	21	26												0	0	55	90.5	-1	31.6	12.89	12.88
2011-02-02 22:00:00	14.4	17.3	24.9	14	16												0	0	55.6	90.9	0.4	23.6	12.86	12.86
2011-02-02 23:00:00	3.4	5	9.1	126	215												0	0	56	91.2	0.8	19.8	12.86	12.84
2011-02-03 00:00:00	3.2	5	11.3	3	320												0	0	55.9	91	0.3	21.1	12.84	12.82
2011-02-03 01:00:00	9.3	12.2	16.9	3	20												0	0	55.9	91.2	1	19.1	12.82	12.82
2011-02-03 02:00:00	5.5	6.8	11	37	44												0	0	56.1	91.2	1.2	16.8	12.82	12.8
2011-02-03 03:00:00	6.8	10.1	15.2	2	5												0	0	56	91.3	1.1	17.5	12.8	12.79
2011-02-03 04:00:00	8.1	11.5	15.8	40	359												0	0	56	91.2	0.8	19.3	12.79	12.77
2011-02-03 05:00:00	3	4.3	8.3	1	116												0	0	56	91.2	0.6	18.9	12.76	12.74
2011-02-03 06:00:00	16.6	18	24.8	1	7												0	0	55.6	91	0.5	20.4	12.73	12.71
2011-02-03 07:00:00	18.1	19.8	29.5	17	38												0	0	55.5	90.8	0.1	22.1	12.71	12.69
2011-02-03 08:00:00	7	9	17.7	27	49												0	0	56	91.1	0.8	20.1	12.73	12.68
2011-02-03 09:00:00	5.7	5	11.4	40	42												0	0	56.2	91.2	2	19.6	13.95	13.5
2011-02-03 10:00:00	14.2	13.7	22.3	22	24												0	0	56.1	91	2	22.3	14.11	14.09
2011-02-03 11:00:00	20.5	22.3	29.8	7	11												0	0	56.2	90.9	1.8	26.1	14.14	14.11
2011-02-03 12:00:00	21.9	26.3	34.3	5	8												0	0	56.3	91.2	1.8	30	14.25	14.21
2011-02-03 13:00:00	16.8	18.7	22.6	16	18												0	0	56.5	91.6	2.1	30.8	14.3	14.28
2011-02-03 14:00:00	19.1	19.8	29.9	7	8												0	0	56.4	91.5	1.6	31.8	14.3	14.28
2011-02-03 15:00:00	10.5	10.8	22.9	28	53												0	0	56.4	91.5	1.6	31.4	14.31	14.29
2011-02-03 16:00:00	19.3	20.2	35	6	18												0	0	56	91.2	0.6	30.8	14.34	14.32
2011-02-03 17:00:00	33.1	34.2	44.8	3	6												0	0	55.5	90.5	-0.2	29.1	14.37	14.07
2011-02-03 18:00:00	30.2	29.9	42.9	2	3												0	0	55.4	90.4	-0.7	32.9	13.37	13.18
2011-02-03 19:00:00	26.1	25.9	36.3	9	11												0	0	55.2	90.3	-0.9	39	13	12.96
2011-02-03 20:00:00	14.2	9.4	25.9	12	73												0	0	55.1	90.2	-1.4	54.5	12.92	12.9
2011-02-03 21:00:00	6	1.4	14.1	21	77												0	0	55.4	90.4	-1.2	58	12.89	12.87
2011-02-03 22:00:00	13.5	10.1	23.4	14	39												0	0	55	90.2	-1.6	63	12.86	12.85
2011-02-03 23:00:00	15.4	14	25.2	39	43												0	0	55.2	90.4	-1.4	67	12.86	12.84
2011-02-04 00:00:00	13.9	11.9	23.2	31	31												0	0	55.1	90.4	-1.4	70.7	12.84	12.82
2011-02-04 01:00:00	13.8	11.9	24.8	34	41												0	0	55.1	90.3	-1.5	69.8	12.82	12.82
2011-02-04 02:00:00	13.2	11.5	19.3	21	48												0	0	55.1	90.3	-1.6	70.3	12.82	12.8
2011-02-04 03:00:00	12.8	12.6	22.4	2	5												0	0	55	90.2	-1.9	72.3	12.79	12.78
2011-02-04 04:00:00	16.4	17.3	24.4	6	16												0	0	54.8	90	-2.7	73.8	12.77	12.76
2011-02-04 05:00:00	15.4	15.1	25.5	22	93												0	0	54.7	89.9	-2.6	71.8	12.75	12.73
2011-02-04 06:00:00	7.3	7.6	12.1	158	187												0	0	55	90.2	-2.1	66.8	12.72	12.7
2011-02-04 07:00:00	4.2	2.9	8.4	60	78												0	0	55.1	90.5	-1.9	56.6	12.68	12.51
2011-02-04 08:00:00	9.1	8.6	13.3	43	56												0	0	55.3	90.6	-0.8	40.7	12.73	12.66
2011-02-04 09:00:00	8.7	13.3	15.7	42	55												0	0	55.5	90.8	-0.2	32.5	13.94	13.62
2011-02-04 10:00:00	9.2	6.5	15.3	16	45												0	0	56.1	91.3	1.8	22.4	14.16	14.13
2011-02-04 11:00:00	12.4	10.1	20.6	17	19												0	0	56.3	91.4	2.1	24.4	14.11	14.1
2011-02-04 12:00:00	9.9	4.7	18.2	22	63												0	0	56.4	91.5	2.6	29	14.14	14.12
2011-02-04 13:00:00	6.7	4	11.8	145	185												0	0	56.6	91.8	3.8	29.9	14.13	14.1
2011-02-04 14:00:00	4	1.4	7.7	11	213												0	0	56.8	91.9	4.6	28.2	14.13	14.1
2011-02-04 15:00:00	5.5	4	11.2	36	39												0	0	56.8	91.8	4.2	30.2	14.16	14.12
2011-02-04 16:00:00	2.2	0.7	7.2	28	81												0	0	57	91.9	5.2	28.4	14.15	14.13
2011-02-04 17:00:00	2.5	0.7	6.8	31	360												0	0	56.9	91.8	3.8	31.2	14.25	14.22
2011-02-04 18:00:00	1.8	0.7	4.3	29	335												0	0	56.8	91.8	2.6	35.2	13.43	13.18
2011-02-04 19:00:00	3.6	3.6	6.7	9	15												0	0	56.5	91.5	2.1	37.5	13	12.96
2011-02-04 20:00:00	4.2	2.9	6.2	41	54												0	0	56.4	91.4	1.6	39.8	12.93	12.91
2011-02-04 21:00:00	4.8	8.6	10.4	28	356												0	0	56.6	91.5	2.2	32.5	12.89	12.88
2011-02-04 22:00:00	2.9	0.7	7.6	71	74												0	0	56.8	91.7	2.3	30.8	12.88	12.86
2011-02-04 23:00:00	4	1.4	7.4	46	83												0	0	56.8	91.7	2.6	35	12.86	12.84
2011-02-05 00:00:00	10.8	10.8	15.1	14	31												0	0	56.9	91.7	3.2	33.6	12.84	12.82
2011-02-05 01:00:00	10.6	8.6	17.7	18	31												0	0	56.9	91.7	3.3	36.6	12.84	12.84
2011-02-05 02:00:00	8.6	5.8	14.9	31	69												0	0	56.7	91.6	3	43.2	12.84	12.82
2011-02-05 03:00:00	5.7	4.3	9.3	152	200												0	0	57.1	92	4	46.2	12.82	12.8
2011-02-05 04:00:00	3.8	2.2	7.3	246	266												0	0	57.1	92	3.7	47.5	12.8	12.79
2011-02-05 05:00:00	1.5	1.1	6.2	311	318												0	0	57.2	92	3.4	49.6	12.79	12.76
2011-02-05 06:00:00	3.5	1.4	8.1	221	293												0	0	57.5	92.2	4.5	47	12.75	12.74
2011-02-05 07:00:00	6.7	5.4	14.8	19	324												0	0	57.5	92.2	4.5	47.6	12.73	12.72
2011-02-05 08:00:00	4.6	2.9	13.4	23	25												0	0	57.5	92.2	4.5	45.4	12.77	12.72
2011-02-05 09:00:00	3	1.8	7.8	284	332												0	0	57.5	92.3	5.7	38.9	13.96	13.48
2011-02-05 10:00:00	4.4	0.7	13.2	1	18												0	0	57.5	92.2	6	32.6	14.01	13.98
2011-02-05 11:00:00	4.8	2.2	14.6	34	44												0	0	57.5	92.2	6.2	27.2	13.96	13.95
2011-02-05 12:00:00	5.3	2.9	15.4	31	53												0	0	57.6	92.2	6.7	21.8	14.01	13.99
2011-02-05 13:00:00	2.7	0.7	6.7	32	81												0	0	57.9	92.4	7.7	19.6	14.04	14.02
2011-02-05 14:00:00	2.2	0.7	5.8	51	314												0	0	58.1	92.6	8.7	15.6	14.02	13.98
2011-02-05 15:00:00	5.3	2.9	12.9	14	39												0	0	58.2	92.7	8.3	14.6	14.04	14.02
2011-02-05 16:00:00	8.7	6.1	18.1	13	342												0	0	58	92.5	7	18.5	14.14	14.12
2011-02-05 17:00:00	13.4	10.1	23.9	6	16												0	0	57.7	92.3	6.2	19.4	14.23	14.21
2011-02-05 18:00:00	5.5	1.4	13.1	45	48												0	0	57.5	92.3	5	19.5	13.42	13.18
2011-02-05 19:00:00	5.8	1.4	13.2	44	52												0	0	57.4	92.2	4.8	17.9	13	12.97
2011-02-05 20:00:00	4.2	0.4	8.1	119	168												0	0	57.5	92.3	5.2	16.9	12.93	12.91
2011-02-05 21:00:00	2.3	0.7	6.2	153	335												0	0	57.6	92.3	5	16.2	12.9	12.88
2011-02-05 22:00:00	3.5	0.7	8.1	38	53												0	0	57.7	92.3	5	14.9	12.88	12.86
2011-02-05 23:00:00	5.5	2.2	9.5	33	51												0	0	57.8	92.3	5.4	12.7	12.86	12.85
2011-02-06 00:00:00	2.1	0.7	6	43	83												0	0	57.8	92.5	5.3	11.9	12.85	12.84
2011-02-06 01:00:00	2.2	1.4	5.8	13	240												0	0	58	92.7	5.8	9.6	12.84	12.8
2011-02-06 02:00:00	3.8	1.4	6.4	50	52												0	0	58.1	92.7	6	9.1	12.82	12.8
2011-02-06 03:00:00	3.5	1.4	5	49	67												0	0	58	92.6	5.8	9.4	12.82	12.8
2011-02-06 04:00:00	5.8	5.4	14.3	35	36												0	0	58.1	92.8	6.4	8.6	12.8	12.79
2011-02-06 05:00:00	6.5	6.5	13.9	22	29												0	0	58.1	92.8	6.8	7.5	12.79	12.77
2011-02-06 06:00:00	3.1	2.2	11.3	2	38												0	0	58.4	93	7.2	5.7	12.77	12.77
2011-02-06 07:00:00	1.3	1.4	3.8	16	74												0	0	58.6	93.2	7.3	4	12.75	12.75
2011-02-06 08:00:00	2.8	1.4	7.3	39	50												0	0	58.6	93.2	8	3.2	12.79	12.75
2011-02-06 09:00:00	2.5	0.7	6.4	296	343												0	0	58.8	93.3	9.7	2.4	13.95	13.46
2011-02-06 10:00:00	5.6	0.4	10.9	347	358												0	0	58.8	93.3	9.6	2.6	13.96	13.95
2011-02-06 11:00:00	6.9	0.7	10.9	23	73												0	0	58.6	93.3	10.2	3.8	13.94	13.93
2011-02-06 12:00:00	4.7	0.7	9.2	116	131												0	0	58.7	93.5	10.8	7.7	13.92	13.91
2011-02-06 13:00:00	6.3	1.4	10.8	151	159												0	0	58.7	93.5	10.8	15	13.98	13.95
2011-02-06 14:00:00	6.2	1.4	10.6	153	156												0	0	58.8	93.7	11.1	17.5	14.01	14
2011-02-06 15:00:00	5.7	1.4	8.7	150	153												0	0	58.9	93.7	10.9	19.6	14.03	14.01
2011-02-06 16:00:00	6.4	0.7	9.2	147	160												0	0	58.9	93.6	10.8	19.2	14.07	14.04
2011-02-06 17:00:00	4.8	0.4	6.8	147	149												0	0	58.9	93.7	10.7	15.5	14.11	14.09
2011-02-06 18:00:00	8.4	0.7	10.3	136	138												0	0	58.6	93.3	9.8	15.1	13.4	13.16
2011-02-06 19:00:00	10.2	1.4	11.9	133	144												0	0	58.5	93.2	9.5	15.2	13.02	12.98
2011-02-06 20:00:00	10.3	2.9	13.6	135	142												0	0	58.4	93	9.2	13.2	12.95	12.93
2011-02-06 21:00:00	11.4	5.8	13.4	142	146												0	0	58.4	93	9.3	10.7	12.91	12.9
2011-02-06 22:00:00	7.8	0.7	10.1	139	143												0	0	58.4	93.1	9.2	9.7	12.9	12.88
2011-02-06 23:00:00	7.8	0.4	9.8	133	144												0	0	58.3	93	8.8	9.9	12.88	12.86
2011-02-07 00:00:00	9.8	2.9	12.1	150	157												0	0	58.4	93.1	8.9	9.2	12.87	12.85
2011-02-07 01:00:00	10.9	3.2	13.9	135	141												0	0	58.2	92.9	8.6	9.9	12.86	12.84
2011-02-07 02:00:00	7.5	0.4	10.7	132	141												0	0	58.2	92.9	8.5	10.2	12.85	12.84
2011-02-07 03:00:00	8.7	1.4	11.8	144	146												0	0	58.2	93	8.5	10.1	12.84	12.82
2011-02-07 04:00:00	11.9	9.4	13.7	153	155												0	0	58	92.8	8.2	10.4	12.82	12.81
2011-02-07 05:00:00	11.8	8.6	13.4	149	153												0	0	57.9	92.5	8	10.7	12.8	12.79
2011-02-07 06:00:00	10.1	2.9	12.8	155	157												0	0	57.8	92.6	7.5	11.2	12.79	12.77
2011-02-07 07:00:00	9.6	2.2	13.1	153	158												0	0	58	92.7	7.5	10.4	12.77	12.75
2011-02-07 08:00:00	9.7	1.4	11.9	161	165												0	0	58	92.8	7.7	9.6	12.81	12.77
2011-02-07 09:00:00	13.8	14.4	17.9	157	164												0	0	57.9	92.5	8.2	9.6	14	13.52
2011-02-07 10:00:00	9.7	5.8	12.9	169	176												0	0	58.2	92.9	8.7	11.2	14.02	14
2011-02-07 11:00:00	8.8	2.5	12.7	178	188												0	0	58.5	93.2	9.5	11.3	13.98	13.96
2011-02-07 12:00:00	9.4	2.2	12.7	177	181												0	0	58.5	93.3	9.7	12.4	14	13.99
2011-02-07 13:00:00	7.9	0.7	12.3	172	187												0	0	58.5	93.3	9.8	16	14.04	14.02
2011-02-07 14:00:00	1.8	0.4	5	76	158												0	0	58.7	93.4	11.4	14.3	13.98	13.95
2011-02-07 15:00:00	1	0.4	3	21	241												0	0	58.8	93.5	11.4	12.3	13.96	13.94
2011-02-07 16:00:00	9.2	2.9	19.2	217	223												0	0	58.2	93	9	16.6	14.05	14.01
2011-02-07 17:00:00	11.1	4.3	18.2	218	219												0	0	58	92.8	8	17.3	14.18	14.14
2011-02-07 18:00:00	8.1	1.4	15.2	203	216												0	0	57.9	92.7	6.9	18.1	13.46	13.2
2011-02-07 19:00:00	3.4	0.7	7.9	55	228												0	0	58	92.6	6	19.1	13	12.96
2011-02-07 20:00:00	2.1	0.7	5.4	36	72												0	0	57.9	92.7	5.6	21	12.93	12.91
2011-02-07 21:00:00	1.4	0.4	3.8	47	88												0	0	57.7	92.5	5	21.9	12.89	12.87
2011-02-07 22:00:00	0.6	0.4	2.5	20	91												0	0	57.6	92.3	4.2	22.9	12.86	12.84
2011-02-07 23:00:00	2.8	0.7	7.2	123	351												0	0	57.4	92.2	4.5	22.9	12.84	12.82
2011-02-08 00:00:00	2.3	2.2	6.6	153	195												0	0	57.5	92.2	4.3	20.4	12.82	12.8
2011-02-08 01:00:00	3.5	3.6	9.8	131	215												0	0	57.4	92.2	4.6	18.1	12.81	12.79
2011-02-08 02:00:00	1.5	0.7	4.1	188	194												0	0	57.4	92.2	4	17.2	12.79	12.79
2011-02-08 03:00:00	1	0.4	2.8	9	19												0	0	57.4	92.1	4	15.7	12.77	12.75
2011-02-08 04:00:00	1.7	0.7	4.4	225	345												0	0	57.2	92	3.8	15.3	12.76	12.75
2011-02-08 05:00:00	2.5	2.2	5.8	127	142												0	0	56.8	91.7	3.1	17.2	12.74	12.72
2011-02-08 06:00:00	1.8	0.7	4	3	99												0	0	56.8	91.7	2.8	19.1	12.71	12.71
2011-02-08 07:00:00	3.1	1.8	5.7	11	349												0	0	56.6	91.5	2.8	16.9	12.7	12.68
2011-02-08 08:00:00	2.5	0.7	5.3	47	356												0	0	56.5	91.5	2.3	18.1	12.79	12.71
2011-02-08 09:00:00	4.1	2.5	7.8	52	131												0	0	56.5	91.4	3.7	15.7	14.14	13.69
2011-02-08 10:00:00	8.2	5	11.2	144	152												0	0	56.5	91.4	4.2	15.6	14.11	14.09
2011-02-08 11:00:00	6.8	0.7	10.1	143	147												0	0	56.9	91.7	5	17.2	14.04	14.03
2011-02-08 12:00:00	6	2.2	10.7	130	149												0	0	57.1	91.8	5.6	18.1	14.03	14.01
2011-02-08 13:00:00	2.7	1.4	7	141	270												0	0	57.4	92.2	6.8	20.2	14	13.97
2011-02-08 14:00:00	2.2	0.7	5	80	102												0	0	57.5	92.2	7.5	17.4	14	13.98
2011-02-08 15:00:00	3.6	0.7	6.8	101	142												0	0	57.5	92.2	6.6	19.5	14.09	14.05
2011-02-08 16:00:00	3.4	0.4	7.3	155	194												0	0	57.6	92.3	6.7	23.9	14.11	14.08
2011-02-08 17:00:00	2.8	0.4	5	188	191												0	0	57.5	92.2	6.3	24.4	14.16	14.13
2011-02-08 18:00:00	1	0.4	3.4	195	237												0	0	57.2	92	3.6	29.4	13.53	13.24
2011-02-08 19:00:00	4.8	1.4	6.5	171	187												0	0	57	91.8	3.6	25.9	13.02	12.98
2011-02-08 20:00:00	5.7	0.7	7	209	216												0	0	56.8	91.7	3.4	27.8	12.93	12.9
2011-02-08 21:00:00	4.4	1.1	7.4	202	205												0	0	56.9	91.7	3.1	27.9	12.88	12.86
2011-02-08 22:00:00	4.8	1.8	7.2	161	168												0	0	56.9	91.7	3.5	26.4	12.86	12.84
2011-02-08 23:00:00	5.1	1.1	8.2	144	156												0	0	56.8	91.6	3.5	25.5	12.84	12.82
2011-02-09 00:00:00	3	2.2	5.8	130	187												0	0	56.9	91.7	3.2	24.9	12.82	12.82
2011-02-09 01:00:00	7.2	8.6	10.1	142	145												0	0	56.9	91.7	4	22.9	12.82	12.8
2011-02-09 02:00:00	6	10.8	7.8	143	167												0	0	57	91.7	4	21.8	12.8	12.78
2011-02-09 03:00:00	2.4	3.6	5	157	206												0	0	57.1	91.8	3.6	20.6	12.79	12.77
2011-02-09 04:00:00	2	1.4	3.5	208	224												0	0	57	91.8	3	21.9	12.77	12.75
2011-02-09 05:00:00	8.8	13.3	13.2	168	174												0	0	56.8	91.5	3.6	20.1	12.74	12.73
2011-02-09 06:00:00	7.5	10.8	11	141	175												0	0	56.8	91.5	3.7	18.3	12.73	12.71
2011-02-09 07:00:00	8	11.2	10.3	131	141												0	0	56.6	91.5	3.8	17.4	12.71	12.69
2011-02-09 08:00:00	9.7	13	11.2	130	155												0	0	56.8	91.5	4	16.2	12.77	12.71
2011-02-09 09:00:00	4.3	3.6	6.3	171	209												0	0	57.2	91.8	5	15.1	14.07	13.66
2011-02-09 10:00:00	1.1	0.4	3.5	1	214												0	0	57.4	92	6.8	12.6	13.99	13.96
2011-02-09 11:00:00	1.4	0.4	3.5	60	302												0	0	57.3	92	7.9	11.6	13.92	13.9
2011-02-09 12:00:00	6.7	2.2	11.6	203	221												0	0	57	91.8	5.5	15.4	13.96	13.92
2011-02-09 13:00:00	9.7	5.8	14.6	222	267												0	0	57.1	91.8	5.3	17.4	14.08	14.04
2011-02-09 14:00:00	4.8	3.6	9.1	233	248												0	0	57.3	92	6.3	17.4	14.07	14.05
2011-02-09 15:00:00	2.8	1.8	5	244	261												0	0	57.5	92.2	7.3	17.7	14.04	14.02
2011-02-09 16:00:00	1.4	0.4	3.1	75	90												0	0	57.5	92.2	8.2	17.4	14.04	14.02
2011-02-09 17:00:00	0.9	0.4	1.9	68	75												0	0	57.5	92.1	8.1	17.7	14.13	14.09
2011-02-09 18:00:00	2.5	0.4	4.2	136	156												0	0	57.2	92	4.6	24.6	13.5	13.22
2011-02-09 19:00:00	2.5	0.4	3.8	155	168												0	0	57.1	91.8	3.6	25.6	13.01	12.96
2011-02-09 20:00:00	1.6	1.4	3	154	154												0	0	57	91.7	2.8	27.2	12.91	12.9
2011-02-09 21:00:00	1.2	0.7	2.9	75	178												0	0	57	91.7	2.8	26.8	12.87	12.86
2011-02-09 22:00:00	0.6	0.7	2.4	154	156												0	0	56.9	91.5	2.1	27	12.84	12.84
2011-02-09 23:00:00	3	4.3	4.8	148	163												0	0	56.8	91.5	2.9	25.5	12.82	12.81
2011-02-10 00:00:00	0.2	0.7	1.6	150	150												0	0	56.8	91.5	1.8	28.1	12.81	12.79
2011-02-10 01:00:00	2.1	0.7	3.8	47	99												0	0	56.5	91.3	2	28.2	12.79	12.79
2011-02-10 02:00:00	2.4	0.7	4.5	9	51												0	0	56.5	91.3	1.8	27.6	12.77	12.76
2011-02-10 03:00:00	2	0.7	3.5	59	81												0	0	56.5	91.2	1.4	27.8	12.75	12.75
2011-02-10 04:00:00	2.4	1.4	5	130	150												0	0	56.4	91.2	1.8	24.4	12.73	12.73
2011-02-10 05:00:00	3.2	2.9	5.8	129	138												0	0	56.4	91.2	2	24.1	12.72	12.71
2011-02-10 06:00:00	0.8	0.4	3.5	5	332												0	0	56.4	91.1	1.1	26.9	12.7	12.68
2011-02-10 07:00:00	4.5	2.5	7.3	16	340												0	0	56	90.8	1	26.9	12.67	12.66
2011-02-10 08:00:00	3.3	0.7	6.7	14	58												0	0	56	90.8	1	25.1	12.8	12.69
2011-02-10 09:00:00	4.9	0.7	9.6	65	101												0	0	55.9	90.8	2.5	20.5	14.18	14.12
2011-02-10 10:00:00	5	0.4	8.2	132	136												0	0	56.4	91.1	3.6	19.2	14.09	14.07
2011-02-10 11:00:00	6.8	3.6	11.2	157	158												0	0	56.5	91.2	3.8	24.8	14.05	14.03
2011-02-10 12:00:00	5	2.5	9.2	29	155												0	0	56.6	91.3	4.5	23.9	14.04	14.02
2011-02-10 13:00:00	2.9	0.7	5.8	20	34												0	0	56.8	91.5	4.8	18.9	14	13.98
2011-02-10 14:00:00	2.8	0.7	6.5	36	44												0	0	57	91.5	6	16.8	14.04	14.02
2011-02-10 15:00:00	3.9	0.4	6.9	24	38												0	0	56.8	91.5	4.8	22.3	14.09	14.07
2011-02-10 16:00:00	4.5	0.7	6.7	16	30												0	0	56.8	91.4	4.2	23.6	14.15	14.12
2011-02-10 17:00:00	1.2	0.4	4.2	10	351												0	0	56.8	91.4	4.3	24.4	14.24	14.21
2011-02-10 18:00:00	1	0.7	2.8	165	357												0	0	56.6	91.3	2.3	29.2	13.66	13.3
2011-02-10 19:00:00	2.8	0.4	5.3	121	148												0	0	56.4	91.2	1.8	33.5	13.03	12.98
2011-02-10 20:00:00	4.4	1.4	7	131	132												0	0	56.1	91	1.8	33.5	12.91	12.89
2011-02-10 21:00:00	1.8	0.4	4.2	123	160												0	0	56.4	91.1	1.3	34.6	12.87	12.86
2011-02-10 22:00:00	3.1	4	5.7	151	178												0	0	56.3	91.1	1.6	32.5	12.84	12.84
2011-02-10 23:00:00	5.5	7.9	7.8	139	154												0	0	56.2	91	2	29.1	12.83	12.81
2011-02-11 00:00:00	6.6	11.2	8.1	147	151												0	0	56.3	91	2.4	25.4	12.82	12.79
2011-02-11 01:00:00	3.5	6.5	6.9	157	158												0	0	56.5	91.3	2.2	22.5	12.82	12.8
2011-02-11 02:00:00	3.4	4.3	7.1	138	161												0	0	56.4	91.2	1.9	24.1	12.79	12.77
2011-02-11 03:00:00	5	4	8.4	122	126												0	0	56.2	91	2.1	22.8	12.77	12.76
2011-02-11 04:00:00	4.2	3.6	6.7	126	132												0	0	56.2	91.1	2	23	12.77	12.74
2011-02-11 05:00:00	7.3	11.2	9	146	152												0	0	56.2	91	2.3	25.6	12.73	12.72
2011-02-11 06:00:00	3	6.5	5	166	167												0	0	56.4	91.2	1.8	27.9	12.71	12.7
2011-02-11 07:00:00	3.1	2.2	6	332	342												0	0	56	90.9	1.2	28.1	12.69	12.68
2011-02-11 08:00:00	3.1	0.7	6	355	356												0	0	56.1	90.8	1.1	29.9	12.87	12.71
2011-02-11 09:00:00	1.6	0.4	3.8	88	330												0	0	56.4	91	3.1	28.6	14.16	14.12
2011-02-11 10:00:00	1.6	0.4	4.8	143	152												0	0	56.6	91.3	5.5	27.6	14.03	14
2011-02-11 11:00:00	7	0.7	11.2	138	149												0	0	56.8	91.3	4.2	33.8	14.02	14
2011-02-11 12:00:00	10.2	6.1	13.8	139	144												0	0	56.9	91.5	4.3	38	14.05	14.03
2011-02-11 13:00:00	8.3	5.8	11.8	147	154												0	0	57.1	91.8	5	39	14.09	14.07
2011-02-11 14:00:00	6	3.6	9.8	181	201												0	0	57.3	91.9	5.8	38.2	14.11	14.1
2011-02-11 15:00:00	2.1	0.7	4.1	235	318												0	0	57.2	91.9	7	33.2	14.07	14.04
2011-02-11 16:00:00	4.8	0.7	8.8	24	30												0	0	56.9	91.5	4.5	33.5	14.12	14.1
2011-02-11 17:00:00	5.8	2.5	11.9	342	350												0	0	56.8	91.5	3.8	34.1	14.23	14.2
2011-02-11 18:00:00	2.4	0.4	4.8	15	342												0	0	56.7	91.3	3	35.8	13.63	13.3
2011-02-11 19:00:00	1.4	0.4	3.1	346	360												0	0	56.5	91.3	1.9	41.5	13.03	12.97
2011-02-11 20:00:00	0.2	0.4	1.2	135	272												0	0	56.6	91.3	1.6	40.5	12.91	12.88
2011-02-11 21:00:00	1.1	0.4	4	132	140												0	0	56.5	91.2	1.5	41.4	12.87	12.85
2011-02-11 22:00:00	1.8	0.4	3	114	147												0	0	56.5	91.2	2	41.9	12.84	12.82
2011-02-11 23:00:00	3	0.4	5.6	6	32												0	0	56.4	91.2	1.8	40.9	12.82	12.82
2011-02-12 00:00:00	5	0.4	7.4	7	19												0	0	56.2	91	1.8	43.1	12.82	12.8
2011-02-12 01:00:00	2.7	0.4	5	34	67												0	0	56.2	91	1.4	45	12.8	12.79
2011-02-12 02:00:00	3.3	0.4	7	22	29												0	0	56.1	90.8	1.1	48.5	12.79	12.77
2011-02-12 03:00:00	6.7	0.7	10.2	25	35												0	0	56	90.8	1.2	47.7	12.77	12.75
2011-02-12 04:00:00	8.2	0.7	12.7	21	28												0	0	56	90.8	1.2	47.2	12.75	12.74
2011-02-12 05:00:00	8.9	1.4	14.8	14	24												0	0	55.9	90.8	0.9	48.3	12.73	12.71
2011-02-12 06:00:00	4.9	0.4	10.6	45	57												0	0	55.9	90.7	0.6	49.3	12.71	12.69
2011-02-12 07:00:00	1.2	0.4	4	137	240												0	0	56	90.8	0.3	51.2	12.69	12.68
2011-02-12 08:00:00	3	0.4	5.2	205	230												0	0	56	90.8	0.8	50.1	12.87	12.69
2011-02-12 09:00:00	2.6	0.7	5.2	166	216												0	0	56.3	90.9	2.6	44.8	14.15	14.11
2011-02-12 10:00:00	1.2	0.4	4	3	33												0	0	56.3	91	4.3	39.5	14.05	14.02
2011-02-12 11:00:00	3.5	0.4	6	212	223												0	0	56.5	91.1	3.8	40.7	14	13.98
2011-02-12 12:00:00	2.5	0.7	6.9	40	356												0	0	56.5	91.1	4.1	38.5	13.99	13.96
2011-02-12 13:00:00	6.9	2.9	10.2	5	13												0	0	56.4	91	2.9	42	14.07	14.04
2011-02-12 14:00:00	6	0.7	9.2	18	18												0	0	56.2	91	2.6	46	14.14	14.11
2011-02-12 15:00:00	7	0.7	12.1	18	34												0	0	56	90.8	1.8	54.9	14.22	14.19
2011-02-12 16:00:00	9.3	3.6	18.2	2	345												0	0	56	90.8	1.4	57.3	14.27	14.25
2011-02-12 17:00:00	8.2	1.8	15.2	329	339												0	0	55.9	90.7	0.6	58.6	14.37	14.34
2011-02-12 18:00:00	8.8	2.9	19.9	328	334												0	0	55.9	90.7	0.6	57.6	13.5	13.28
2011-02-12 19:00:00	9.3	2.9	17.9	336	341												0	0	55.7	90.5	0.2	54.6	13.02	12.96
2011-02-12 20:00:00	12.4	5	21.9	317	334												0	0	55.5	90.3	-0.3	58.5	12.9	12.88
2011-02-12 21:00:00	13.2	7.9	21.9	320	322												0	0	55.2	90.2	-0.8	65.1	12.86	12.85
2011-02-12 22:00:00	9.1	2.2	17.1	321	327												0	0	55.1	90	-1.2	68.1	12.84	12.82
2011-02-12 23:00:00	5.8	0.4	9.7	326	334												0	0	55	89.9	-1.4	70.5	12.82	12.8
2011-02-13 00:00:00	7	0.4	11.4	320	336												0	0	55	89.8	-1.6	74.2	12.8	12.79
2011-02-13 01:00:00	4.2	0.4	6.5	330	343												0	0	55	89.8	-1.9	75.5	12.79	12.77
2011-02-13 02:00:00	4.3	0.4	7.6	102	160												0	0	54.9	89.8	-1.9	73	12.77	12.77
2011-02-13 03:00:00	6.6	0.7	8.5	149	169												0	0	55	89.8	-1.5	70.2	12.75	12.75
2011-02-13 04:00:00	4.2	0.7	6.3	159	180												0	0	55	90	-1.6	68.5	12.73	12.73
2011-02-13 05:00:00	6.2	0.4	8.2	180	186												0	0	55	89.9	-1.6	67.9	12.71	12.69
2011-02-13 06:00:00	7.6	0.4	10.3	180	197												0	0	55	89.8	-1.4	66	12.68	12.67
2011-02-13 07:00:00	9.8	1.4	15.5	189	208												0	0	54.8	89.7	-1.6	66.9	12.66	12.64
2011-02-13 08:00:00	18.6	12.6	24.7	204	208												0	0	54.8	89.7	-1.8	69.5	12.94	12.71
2011-02-13 09:00:00	20.9	14.4	29.4	196	204												0	0	55	89.7	-1.4	69.3	14.23	14.19
2011-02-13 10:00:00	15.9	11.2	27.3	187	191												0	0	55.2	90	-0.4	64.5	14.21	14.19
2011-02-13 11:00:00	15.9	10.8	27.2	186	194												0	0	55.5	90.2	0.1	61.2	14.19	14.17
2011-02-13 12:00:00	10.2	4	19.5	198	220												0	0	55.6	90.4	0.8	58.6	14.18	14.15
2011-02-13 13:00:00	10.3	4.7	21.1	198	213												0	0	55.8	90.5	1.1	58.5	14.18	14.15
2011-02-13 14:00:00	9.2	2.5	17.4	198	225												0	0	55.9	90.6	1.4	59.7	14.21	14.18
2011-02-13 15:00:00	15.8	8.6	23.9	215	218												0	0	55.9	90.6	1.4	63.1	14.25	14.22
2011-02-13 16:00:00	16.4	12.6	24.2	202	216												0	0	55.9	90.5	1.1	65.8	14.3	14.28
2011-02-13 17:00:00	16.4	15.5	25	213	218												0	0	55.6	90.3	0.4	66.5	14.36	14.33
2011-02-13 18:00:00	12.3	6.5	18.9	214	214												0	0	55.4	90.1	-0.5	69.5	13.73	13.38
2011-02-13 19:00:00	5.4	0.4	11.6	77	208												0	0	55.2	90	-1.2	72.6	13.07	13
2011-02-13 20:00:00	2	0.4	5.2	42	69												0	0	55.1	90	-1.8	76.2	12.91	12.88
2011-02-13 21:00:00	4.2	0.7	9.9	49	56												0	0	55	89.8	-2.1	78.1	12.86	12.84
2011-02-13 22:00:00	3.6	0.4	8.8	194	210												0	0	55	89.8	-1.9	76.7	12.84	12.82
2011-02-13 23:00:00	7.7	2.5	11.8	161	205												0	0	54.9	89.8	-1.7	74.6	12.82	12.82
2011-02-14 00:00:00	13.2	12.6	20.6	165	175												0	0	54.9	89.6	-1.8	73.8	12.82	12.79
2011-02-14 01:00:00	11.8	9	18.1	159	160												0	0	54.9	89.5	-1.7	72.6	12.8	12.79
2011-02-14 02:00:00	13.4	14.4	19.4	150	159												0	0	54.9	89.5	-1.7	71.5	12.79	12.77
2011-02-14 03:00:00	13.2	15.5	19.1	156	164												0	0	54.9	89.5	-1.7	71.3	12.77	12.75
2011-02-14 04:00:00	8.8	2.2	12.8	176	183												0	0	55	89.8	-1.6	70.8	12.75	12.73
2011-02-14 05:00:00	12.7	7.2	18.7	181	194												0	0	55	89.8	-1.6	72.8	12.71	12.67
2011-02-14 06:00:00	11.6	7.6	17.1	191	209												0	0	54.9	89.8	-1.7	74.7	12.68	12.67
2011-02-14 07:00:00	19.8	23.8	28.7	183	204												0	0	55	89.8	-1.6	78	12.67	12.66
2011-02-14 08:00:00	14.2	17.3	24.7	190	194												0	0	55	89.8	-1.7	79	12.75	12.67
2011-02-14 09:00:00	6.3	2.9	13.2	200	216												0	0	55.1	90	-1.4	78.6	13.96	13.66
2011-02-14 10:00:00	7.5	5.8	19.8	149	174												0	0	55.4	90.2	-0.6	73.8	14.23	14.21
2011-02-14 11:00:00	7.8	1.8	13.8	181	207												0	0	55.4	90.2	-0.6	73.8	14.25	14.24
2011-02-14 12:00:00	4.2	0.7	11.3	9	218												0	0	55.5	90.3	0	74	14.23	14.21
2011-02-14 13:00:00	6.7	1.4	13.1	216	222												0	0	55.5	90.3	-0.2	74.9	14.29	14.27
2011-02-14 14:00:00	14.8	16.6	23	210	219												0	0	55.5	90.2	-0.6	79	14.36	14.34
2011-02-14 15:00:00	16.2	19.4	26.4	213	221												0	0	55.5	90.2	-0.6	81	14.37	14.35
2011-02-14 16:00:00	19.1	18	32.9	211	213												0	0	55.4	90.2	-0.8	81.3	14.39	14.37
2011-02-14 17:00:00	15.3	13.3	25.6	186	215												0	0	55.2	90	-1.4	85.7	14.26	14.04
2011-02-14 18:00:00	16	15.5	25.5	199	203												0	0	55.1	90	-1.6	87.5	13.39	13.25
2011-02-14 19:00:00	15.2	14.4	21.4	160	165												0	0	55.3	90.1	-1.1	84	13	12.96
2011-02-14 20:00:00	7.8	4	16.4	205	217												0	0	55.1	90	-1.4	87	12.91	12.89
2011-02-14 21:00:00	8.1	2.2	13.9	194	199												0	0	55	89.8	-1.9	91	12.88	12.86
2011-02-14 22:00:00	9.7	4.3	17.1	173	211												0	0	54.8	89.6	-1.9	92.2	12.86	12.84
2011-02-14 23:00:00	13.8	12.2	19.1	183	202												0	0	54.6	89.5	-2	94.3	12.84	12.84
2011-02-15 00:00:00	17.6	16.9	22.6	190	201												0	0	54.5	90	-2	94.5	12.84	12.82
2011-02-15 01:00:00	14.8	14.4	19.6	159	169												0	0	55.6	91	-2	94.7	12.82	12.8
2011-02-15 02:00:00	12.3	9.4	17.1	169	172												0	0	61.5	92.8	-2.1	94.7	12.8	12.79
2011-02-15 03:00:00	16	15.1	21.1	152	172												0	0.2	75.2	93.8	-2	94.8	12.78	12.77
2011-02-15 04:00:00	16.9	16.2	23.4	155	172												0	0	54.7	94	-2.1	94.8	12.75	12.71
2011-02-15 05:00:00	8.8	5	15.8	193	196												0	0	54.5	93.7	-2.3	94.8	12.71	12.7
2011-02-15 06:00:00	14.9	14.8	21.7	174	197												0	0	54.4	93.3	-2.4	94.8	12.68	12.59
2011-02-15 07:00:00	18.4	19.8	29.1	174	182												0	0	58.2	93	-2.4	94.8	12.66	12.54
2011-02-15 08:00:00	18.7	18.7	28.6	179	200												0.1	0	65.3	92.2	-2.3	94.8	12.67	12.65
2011-02-15 09:00:00	22.9	23	33	157	162												0.2	0.2	55.2	92.5	-2.2	94.8	12.75	12.72
2011-02-15 10:00:00	24.6	25.6	37.4	156	161												0.3	0.2	55.2	92.8	-2	94.2	13.13	12.97
2011-02-15 11:00:00	19.9	18.7	38	187	198												0.2	0	55.1	92.5	-2.1	93.8	13.71	13.59
2011-02-15 12:00:00	27.4	26.6	46.5	166	181												0.8	0	56.9	91.9	-2.2	90.8	14.12	14.02
2011-02-15 13:00:00	20.1	19.8	37.6	177	217												0.2	0	55.8	91.2	-2.4	88.9	14.32	14.27
2011-02-15 14:00:00	8.2	7.9	18.9	185	191												0	0	55.4	91.3	-2.7	92.3	14.3	14.29
2011-02-15 15:00:00	8.1	8.3	15.2	177	352												0	0	54.4	91.2	-2.2	87.4	14.31	14.29
2011-02-15 16:00:00	6.4	1.4	12.8	148	165												0	0	54.4	91	-1.8	80.3	14.3	14.27
2011-02-15 17:00:00	12.2	7.2	19.3	193	207												0	0	54	91.5	-2.2	76.3	14.37	14.34
2011-02-15 18:00:00	4	0.7	8.6	202	227												0	0	54	91.7	-3	84.7	13.84	13.59
2011-02-15 19:00:00	6.3	4.7	9.9	182	185												0	0	54.2	91.8	-2.8	87	13.2	13.1
2011-02-15 20:00:00	6.7	3.6	9.7	156	179												0	0	54.4	91.7	-2.6	86.8	12.96	12.93
2011-02-15 21:00:00	10.2	7.2	16.4	178	189												0	0	54	91.3	-3	88.8	12.91	12.89
2011-02-15 22:00:00	3.4	0.7	8.2	189	207												0	0	53.8	91.3	-3.2	91.2	12.88	12.86
2011-02-15 23:00:00	2.1	0.4	5.6	111	117												0	0	53.3	91.3	-3.6	92.7	12.86	12.84
2011-02-16 00:00:00	3.2	0.4	5.3	60	61												0	0	53.1	91.2	-3.6	93	12.84	12.82
2011-02-16 01:00:00	5.1	0.4	8.9	31	59												0	0	53	91.2	-3.6	92	12.82	12.81
2011-02-16 02:00:00	2	0.4	4.9	66	90												0	0	52.9	91.3	-3.6	90.8	12.8	12.79
2011-02-16 03:00:00	1.6	0.4	3.7	129	232												0	0	53	91.2	-3.5	90.2	12.78	12.76
2011-02-16 04:00:00	0.2	0.4	1.7	132	237												0	0	53.1	91.3	-3.7	90.4	12.75	12.68
2011-02-16 05:00:00	3.2	0.4	5.7	268	303												0	0	53.1	91.2	-3.5	86.7	12.71	12.69
2011-02-16 06:00:00	6.2	0.7	8.6	215	215												0	0	53.6	91.1	-3.6	87	12.66	12.64
2011-02-16 07:00:00	5.5	0.7	8.4	185	213												0	0	55	91.2	-3.3	82.8	12.64	12.62
2011-02-16 08:00:00	1.4	0.4	3.9	125	127												0	0	55.1	91.1	-3.5	83.7	12.71	12.65
2011-02-16 09:00:00	3.1	0.4	6.2	15	21												0	0	55.2	91.1	-3.5	85.7	13.62	13.29
2011-02-16 10:00:00	5.6	2.2	11.6	128	172												0	0	55.5	91.2	-2.8	79.7	14.34	14.32
2011-02-16 11:00:00	2.4	0.7	7	214	333												0	0	55.6	91.2	-2.6	81.6	14.3	14.29
2011-02-16 12:00:00	4.7	0.4	7.6	25	117												0	0	55.5	91.2	-2.9	85.7	14.3	14.28
2011-02-16 13:00:00	1.4	0.4	4.3	211	289												0	0	55.5	91.3	-1.4	79.2	14.27	14.25
2011-02-16 14:00:00	2.5	0.4	7.7	158	299												0	0	55.8	91.3	-1.4	79.8	14.29	14.25
2011-02-16 15:00:00	1.2	0.4	5.3	139	200												0	0	55.8	91.3	-0.9	79.2	14.3	14.28
2011-02-16 16:00:00	2.6	0.4	5.9	251	267												0	0	55.8	91.3	-1.7	82.8	14.33	14.31
2011-02-16 17:00:00	1.6	0.4	5.5	176	338												0	0	55.6	91.2	-2.2	80.6	14.38	14.37
2011-02-16 18:00:00	1.1	0.4	3.4	241	286												0	0	55.4	91	-3	83.8	13.91	13.55
2011-02-16 19:00:00	3	0.7	5.9	113	191												0	0	54.9	90.8	-3.6	86.2	13.16	13.06
2011-02-16 20:00:00	6.2	4	11.4	170	194												0	0	54	90.7	-4	91.8	12.94	12.91
2011-02-16 21:00:00	5.7	3.6	9.2	54	139												0	0	53.5	90.5	-4	88.3	12.88	12.7
2011-02-16 22:00:00	12.1	14.4	15.2	134	143												0	0	53.5	90.3	-3.6	84.8	12.86	12.84
2011-02-16 23:00:00	3.8	3.2	7.8	149	179												0	0	53.9	90.5	-3.9	85.8	12.84	12.82
2011-02-17 00:00:00	3	1.4	5.7	96	170												0	0	54	90.4	-4	81.2	12.82	12.8
2011-02-17 01:00:00	3.7	1.4	6.2	135	154												0	0	54	90.3	-3.9	79.1	12.8	12.79
2011-02-17 02:00:00	4.3	0.7	6.8	139	159												0	0	54	90.2	-4	78.7	12.79	12.77
2011-02-17 03:00:00	8	5	13	143	199												0	0	54.1	90.2	-3.9	72.7	12.77	12.75
2011-02-17 04:00:00	4.6	1.8	9.2	155	163												0	0	54.1	90.3	-4	70.4	12.75	12.73
2011-02-17 05:00:00	7	4.7	11.8	169	175												0	0	54.2	90.3	-3.8	66.5	12.71	12.7
2011-02-17 06:00:00	1.6	0.7	4.1	76	210												0	0	54.4	90.5	-4.2	67.8	12.67	12.64
2011-02-17 07:00:00	2.1	0.4	5.8	86	86												0	0	54.3	90.5	-4.2	68.1	12.63	12.61
2011-02-17 08:00:00	1.8	0.4	5.3	55	67												0	0	54.5	90.7	-3.7	64.4	13.01	12.68
2011-02-17 09:00:00	2	0.4	5.2	24	88												0	0	54.6	90.7	-1.9	57.5	14.23	14.21
2011-02-17 10:00:00	4.3	0.4	6.8	42	72												0	0	54.6	90.7	-2	57.2	14.2	14.17
2011-02-17 11:00:00	2.6	0.4	6.9	53	157												0	0	55	90.9	-0.7	52.6	14.12	14.1
2011-02-17 12:00:00	4	1.4	11	198	306												0	0	55.4	91.1	-0.8	54.5	14.09	14.06
2011-02-17 13:00:00	7	1.4	14.1	182	190												0	0	55.2	91.1	-1.4	59.9	14.21	14.18
2011-02-17 14:00:00	5.7	0.7	10.4	136	181												0	0	55.2	91.2	-1.4	58.7	14.32	14.29
2011-02-17 15:00:00	2	0.4	5.8	27	156												0	0	55.3	91.3	-0.6	55.6	14.32	14.3
2011-02-17 16:00:00	2.6	0.4	4.8	105	201												0	0	55.1	91.2	-0.7	56	14.35	14.32
2011-02-17 17:00:00	4.1	0.4	7.7	216	227												0	0	54.7	91	-1.9	60.1	14.41	14.39
2011-02-17 18:00:00	1.3	0.4	3.9	137	142												0	0	54.7	91	-2.5	63.1	13.61	13.34
2011-02-17 19:00:00	2.6	0.4	7.3	17	212												0	0	54.5	90.8	-2.4	64.1	13.04	12.98
2011-02-17 20:00:00	2.5	0.7	7	99	194												0	0	54.4	90.5	-2.6	67.8	12.91	12.89
2011-02-17 21:00:00	3	1.4	6.9	104	135												0	0	54.2	90.2	-2.9	70.3	12.88	12.86
2011-02-17 22:00:00	9.7	9	13.3	158	162												0	0	53.8	89.5	-3.4	78.3	12.86	12.84
2011-02-17 23:00:00	4	1.4	8.3	45	142												0	0	53.6	89.5	-3.7	81.2	12.84	12.82
2011-02-18 00:00:00	3.5	0.4	6	36	57												0	0	53.8	89.7	-3.8	80.4	12.82	12.82
2011-02-18 01:00:00	1.1	0.4	2.5	45	70												0	0	53.9	89.7	-3.9	80.5	12.82	12.79
2011-02-18 02:00:00	1.6	0.4	4	239	247												0	0	53.9	89.7	-3.6	80	12.79	12.78
2011-02-18 03:00:00	1	0.4	3	271	333												0	0	53.8	89.8	-4	81.8	12.77	12.76
2011-02-18 04:00:00	1.6	0.4	4.1	116	223												0	0	54.1	90	-3.9	78.9	12.75	12.73
2011-02-18 05:00:00	4.5	0.4	13	29	39												0	0	54.4	90.2	-3.8	76.1	12.71	12.7
2011-02-18 06:00:00	8.9	1.1	15.6	14	26												0	0	54.6	90.1	-3.7	75.2	12.68	12.66
2011-02-18 07:00:00	10.2	2.2	18.8	24	44												0	0	55	90.2	-4	77.2	12.64	12.64
2011-02-18 08:00:00	16.4	10.1	21.6	15	17												0	0	55.3	90.1	-3.9	77.2	12.8	12.69
2011-02-18 09:00:00	14.3	5.8	19.8	9	10												0	0	55.7	90.3	-3.3	72.9	14.12	13.75
2011-02-18 10:00:00	9.4	0.7	14	20	24												0	0	56	90.7	-2.6	66	14.21	14.18
2011-02-18 11:00:00	17.2	10.1	31	9	10												0	0	55.9	90.3	-2.6	66.2	14.19	14.17
2011-02-18 12:00:00	20.9	19.1	31.5	5	8												0	0	55.7	90.7	-2.5	67.2	14.23	14.21
2011-02-18 13:00:00	22.9	23.4	34.7	1	359												0.2	0	55.4	91	-2.4	66	14.27	14.25
2011-02-18 14:00:00	27.4	29.9	38.4	3	358												0.4	0	56.9	90.2	-2.6	68.7	14.32	14.31
2011-02-18 15:00:00	26.1	29.5	38.2	358	360												0.4	0	56.6	88.8	-2.5	65.1	14.34	14.33
2011-02-18 16:00:00	21.8	22.7	33.8	0	2												0.1	0	56.5	88.9	-2.4	62.9	14.36	14.34
2011-02-18 17:00:00	17.4	18.4	26.9	3	18												0	0	56.5	89	-2.5	62.5	14.38	14.36
2011-02-18 18:00:00	12.2	11.9	19.6	25	32												0	0	56.3	88.8	-3.2	65.8	13.89	13.5
2011-02-18 19:00:00	8.7	7.2	17.2	24	28												0	0	56.4	88.8	-3.4	57.8	13.12	13.04
2011-02-18 20:00:00	9.8	10.1	20.2	1	26												0	0	56.4	88.8	-3.4	55.5	12.92	12.9
2011-02-18 21:00:00	6.2	7.6	21.9	225	298												0	0	56.4	88.8	-3.5	57.2	12.87	12.85
2011-02-18 22:00:00	11.7	14.4	31.9	11	21												0	0	56.5	88.9	-3	55.1	12.86	12.83
2011-02-18 23:00:00	8.2	8.6	16.4	26	34												0	0	56.3	88.8	-3.5	61.5	12.84	12.82
2011-02-19 00:00:00	7	5	15.1	25	62												0	0	56.4	88.8	-3.4	49.9	12.82	12.81
2011-02-19 01:00:00	3.1	2.9	9.9	43	354												0	0	56.4	88.9	-3.5	49.1	12.81	12.79
2011-02-19 02:00:00	7.8	7.6	12.9	16	39												0	0	56.2	88.8	-3.6	50.5	12.79	12.78
2011-02-19 03:00:00	5.8	3.2	9.8	39	70												0	0	56.3	88.8	-3.5	46.2	12.77	12.75
2011-02-19 04:00:00	4.2	4.3	8.1	60	335												0	0	56.6	89	-2.8	39	12.74	12.73
2011-02-19 05:00:00	3.9	6.5	8	10	318												0	0	56.8	89.2	-2.2	35.4	12.71	12.68
2011-02-19 06:00:00	4.8	10.1	12.6	338	359												0	0	57	89.2	-1.9	33.7	12.67	12.66
2011-02-19 07:00:00	4	6.8	6.5	10	29												0	0	56.8	89.2	-2.2	34.9	12.64	12.62
2011-02-19 08:00:00	3.4	5.8	5.8	34	48												0	0	57	89.5	-1.2	30.6	13.09	12.7
2011-02-19 09:00:00	5.3	2.9	11.1	15	359												0	0	57.4	89.7	0.2	24	14.19	14.16
2011-02-19 10:00:00	5.7	4	9	59	67												0	0	57.4	89.8	1.8	17.8	14.12	14.09
2011-02-19 11:00:00	3.3	1.1	7	37	75												0	0	58	90.2	3.4	12.7	14.04	14.02
2011-02-19 12:00:00	4.3	1.1	9.5	146	165												0	0	58.1	90.3	3.5	22.4	14.02	13.99
2011-02-19 13:00:00	1.9	1.1	4.8	182	243												0	0	58.4	90.5	4.3	21.2	14.07	14.04
2011-02-19 14:00:00	1.1	0.7	4.8	179	193												0	0	58.5	90.7	6	16.4	14.04	14
2011-02-19 15:00:00	3	0.4	7	168	187												0	0	58.5	90.7	4	23.6	14.16	14.12
2011-02-19 16:00:00	3.1	1.4	5.9	11	105												0	0	58.4	90.6	2.7	24.5	14.29	14.28
2011-02-19 17:00:00	3.8	2.2	7.9	44	340												0	0	58.1	90.5	1.6	25.9	14.23	13.93
2011-02-19 18:00:00	3	4.7	6.8	5	84												0	0	58	90.4	1.1	23.3	13.28	13.16
2011-02-19 19:00:00	4.3	7.2	8.7	52	327												0	0	58	90.3	0.8	26.7	12.98	12.94
2011-02-19 20:00:00	6	5	16.8	278	327												0	0	57.9	90.2	0.5	36.3	12.91	12.89
2011-02-19 21:00:00	5.6	2.2	10.3	137	171												0	0	57.5	90	-0.2	48	12.88	12.86
2011-02-19 22:00:00	5.8	2.2	10.1	156	178												0	0	57.5	89.9	-0.2	50.5	12.86	12.84
2011-02-19 23:00:00	4.2	2.2	7.2	158	159												0	0	57.5	89.8	-0.6	52.1	12.84	12.82
2011-02-20 00:00:00	3.8	3.6	7	12	51												0	0	57.2	89.7	-1.2	54	12.84	12.82
2011-02-20 01:00:00	6.9	5.8	14.2	343	348												0	0	56.9	89.4	-2.2	59.1	12.82	12.79
2011-02-20 02:00:00	10.9	11.2	20.2	321	328												0	0	56.6	89.1	-3	72.1	12.8	12.77
2011-02-20 03:00:00	3.8	4	11.9	315	345												0	0	56.2	88.8	-4	88.7	12.78	12.77
2011-02-20 04:00:00	7.4	8.6	13.8	22	75												0	0.1	56	88.7	-4.3	92	12.75	12.74
2011-02-20 05:00:00	14.8	16.9	19.6	140	143												0	0.2	58.5	91.8	-4.2	92.9	12.73	12.72
2011-02-20 06:00:00	9.3	9.4	13.2	127	145												0	0	58.5	91.7	-3.9	93.2	12.7	12.68
2011-02-20 07:00:00	1.8	1.4	4.5	162	315												0	0	57.6	91.8	-3.6	93.6	12.68	12.66
2011-02-20 08:00:00	6.7	2.9	11	340	348												0	0	58.8	93.3	-3.1	93.9	12.8	12.7
2011-02-20 09:00:00	6.4	2.2	9	340	347												0	0	61.5	94	-2.9	93.7	13.92	13.7
2011-02-20 10:00:00	8.3	7.9	14.4	333	340												0	0	61.2	97.5	-2.9	93.2	14.27	14.25
2011-02-20 11:00:00	15.4	16.9	27.8	341	342												0.2	0.8	61.8	95.3	-3.2	93	14.29	14.27
2011-02-20 12:00:00	30.4	36.7	42.8	351	353												0.9	1.8	61	95.7	-3.4	93.3	14.34	14.32
2011-02-20 13:00:00	19.1	29.9	31.6	1	356												0.2	0.3	63.3	95.8	-3.4	93.2	14.36	14.35
2011-02-20 14:00:00	21.6	44.6	29.6	351	355												0.1	0	65.2	96.3	-3	93.4	14.36	14.35
2011-02-20 15:00:00	24.8	35.6	38.1	338	350												0.6	0.1	62.8	94.9	-3.2	93.4	14.38	14.36
2011-02-20 16:00:00	19.8	22.7	30.3	349	356												0.2	0.1	66	93.5	-3.5	93.2	14.41	14.39
2011-02-20 17:00:00	11.4	10.1	22	5	350												0	0	65.5	92.9	-3.6	93.4	14.41	14.4
2011-02-20 18:00:00	16.6	20.9	25.1	353	357												0	0	65.2	93.2	-4.9	93.3	14.02	13.66
2011-02-20 19:00:00	18.5	25.9	24.1	3	4												0	0	64.7	92.2	-5.5	93.2	13.21	13.1
2011-02-20 20:00:00	23	29.9	34	1	359												0	0	64.5	91.7	-5.9	93	12.94	12.91
2011-02-20 21:00:00	21.1	27.4	28.7	1	360												0	0	63.8	90.5	-6.2	92.7	12.88	12.86
2011-02-20 22:00:00	18.1	25.6	26.4	2	3												0	0	66	89.8	-6.7	92.5	12.86	12.84
2011-02-20 23:00:00	23.4	34.6	32.4	2	3												0.2	0	64.6	92.5	-7.1	92.2	12.84	12.82
2011-02-21 00:00:00	26.1	31.7	38.9	2	3												0.1	0	62.8	91.7	-7.5	92.1	12.82	12.8
2011-02-21 01:00:00	24.2	27.7	38.3	13	14												0.2	0.4	62.3	88.4	-6.8	92.5	12.8	12.78
2011-02-21 02:00:00	12.3	10.8	24	17	29												0	0	62.2	88.2	-6.5	92.5	12.79	12.77
2011-02-21 03:00:00	11.3	9.7	20.9	16	48												0	0	62.1	88.1	-6.7	92.5	12.77	12.75
2011-02-21 04:00:00	21.1	22.7	30.2	9	11												0	0	62	88.2	-6.3	92.6	12.73	12.72
2011-02-21 05:00:00	16.3	19.8	25.7	6	359												0	0	62.4	88.2	-6.2	92.6	12.7	12.68
2011-02-21 06:00:00	12.1	13.7	22.2	6	36												0	0	62.3	88.2	-6.2	92.8	12.66	12.64
2011-02-21 07:00:00	17.2	21.6	23.8	25	25												0	0	62.2	88.2	-6	92.8	12.62	12.61
2011-02-21 08:00:00	14.8	16.2	24.1	5	12												0	0	62.2	88.3	-5.8	92.7	13.31	12.83
2011-02-21 09:00:00	12.7	11.5	22.9	6	13												0	0	62.2	88.3	-4.5	91.7	14.28	14.25
2011-02-21 10:00:00	15.8	20.2	25.6	4	7												0	0	62.2	88.3	-4.3	91.3	14.24	14.23
2011-02-21 11:00:00	17.4	18.4	27.9	2	357												0	0	62.1	88.3	-3.9	91.3	14.23	14.23
2011-02-21 12:00:00	11.6	10.1	19.8	5	9												0	0	62.2	88.5	-3.2	91.8	14.23	14.21
2011-02-21 13:00:00	5.3	2.9	12	19	23												0	0	62.4	88.5	-1.4	91.5	14.21	14.18
2011-02-21 14:00:00	13.6	11.2	24.9	348	354												0	0	62.3	88.5	-2.2	91.4	14.25	14.21
2011-02-21 15:00:00	21.3	20.9	32.5	352	359												0.1	0	61.9	88.5	-4.6	90.5	14.34	14.32
2011-02-21 16:00:00	9.2	4	17	43	43												0	0	62	88.7	-4.2	89.2	14.34	14.32
2011-02-21 17:00:00	4	0.7	11.8	82	103												0	0	62	88.8	-2.5	88.2	14.32	14.29
2011-02-21 18:00:00	3.2	0.7	11.1	128	134												0	0	62	88.8	-5	92.1	13.88	13.46
2011-02-21 19:00:00	3.7	0.7	9.9	5	316												0	0	62.1	88.8	-5.2	93	13.09	13.01
2011-02-21 20:00:00	10.6	5.8	21.6	38	39												0	0	62.1	88.8	-4.8	89.1	12.91	12.89
2011-02-21 21:00:00	6.6	2.2	13.7	15	102												0	0	61.8	88.7	-4.8	85.7	12.87	12.85
2011-02-21 22:00:00	6	5.4	11.3	121	128												0	0	61.8	88.7	-4.5	82	12.84	12.84
2011-02-21 23:00:00	7.3	5.4	12.3	134	164												0	0	61.8	88.7	-4.5	81.3	12.84	12.82
2011-02-22 00:00:00	7.3	6.8	10.8	134	145												0	0	61.6	88.6	-4.2	76.8	12.82	12.8
2011-02-22 01:00:00	7.2	9	10.2	140	153												0	0	61.6	88.7	-4	74.8	12.81	12.79
2011-02-22 02:00:00	2.5	2.5	6.3	14	138												0	0	61.2	88.5	-4.5	80.8	12.79	12.79
2011-02-22 03:00:00	5.3	2.2	9.8	22	126												0	0	61	88.3	-5	86.2	12.77	12.77
2011-02-22 04:00:00	10.7	7.6	14.1	153	154												0	0	61	88.2	-4.8	80	12.75	12.72
2011-02-22 05:00:00	7.4	3.2	11	127	138												0	0	61.3	88.5	-4.3	77.5	12.72	12.7
2011-02-22 06:00:00	1.4	0.7	4.3	78	83												0	0	61.2	88.5	-4.5	78.9	12.68	12.66
2011-02-22 07:00:00	7	1.4	11.6	7	39												0	0	61.1	88.4	-4.7	81	12.64	12.63
2011-02-22 08:00:00	13.4	7.6	18.7	6	14												0	0	61	88.3	-4.5	80.8	13.06	12.73
2011-02-22 09:00:00	16.6	12.6	23.4	9	10												0	0	61.1	88.3	-4.6	80.5	14.3	14.09
2011-02-22 10:00:00	12.3	8.3	20.4	10	21												0	0	61.5	88.5	-4	77.5	14.25	14.23
2011-02-22 11:00:00	12.6	8.6	17.5	11	12												0	0	61.5	88.7	-3.9	78.8	14.29	14.27
2011-02-22 12:00:00	12.2	8.3	17.8	16	17												0	0	61.5	88.8	-3.6	81.2	14.32	14.3
2011-02-22 13:00:00	17.8	16.2	26.9	3	5												0	0	61	88.6	-4	87.8	14.34	14.32
2011-02-22 14:00:00	20.4	19.4	33	4	358												0.1	0.2	60.9	88.4	-4.5	92.6	14.4	14.38
2011-02-22 15:00:00	24.6	25.9	34.9	5	7												0.1	0.1	60.4	88.3	-4.8	92.8	14.43	14.41
2011-02-22 16:00:00	29.6	33.1	39.5	4	4												0.2	0	60.5	88.3	-5	92.7	14.45	14.43
2011-02-22 17:00:00	31.4	35.3	41.4	4	360												0	0	59.9	88.2	-5.3	92.3	14.45	14.43
2011-02-22 18:00:00	17.6	14.8	29.3	2	10												0	0	59.7	88.3	-5.5	83.5	13.99	13.6
2011-02-22 19:00:00	16.4	13.7	31.1	5	355												0	0	59.4	88.2	-5.4	86.8	13.16	13.07
2011-02-22 20:00:00	18.6	16.9	31.6	3	9												0	0	59.2	88.2	-5.5	87.2	12.93	12.91
2011-02-22 21:00:00	20.6	18.7	32.5	3	12												0	0	59.4	88	-5.8	84	12.88	12.86
2011-02-22 22:00:00	29.4	28.1	40.2	4	6												0	0	59.2	87.8	-6.1	79.7	12.84	12.83
2011-02-22 23:00:00	21.3	19.8	32.1	12	16												0	0	59.1	87.7	-6.6	80	12.84	12.82
2011-02-23 00:00:00	23.4	22	34.2	6	12												0	0	59	87.5	-6.9	83.2	12.82	12.79
2011-02-23 01:00:00	15.2	10.1	21.9	17	25												0	0	59.2	87.5	-7	78.9	12.79	12.78
2011-02-23 02:00:00	10.2	2.2	15.7	25	26												0	0	59.4	87.5	-7	68.7	12.77	12.75
2011-02-23 03:00:00	5.3	0.7	8.8	20	27												0	0	59.6	87.6	-6.8	64.7	12.75	12.74
2011-02-23 04:00:00	6.2	0.7	11.3	6	6												0	0	59.8	87.7	-6.5	56.8	12.72	12.71
2011-02-23 05:00:00	4.6	0.4	11.1	5	335												0	0	59.8	87.5	-6.9	57.4	12.67	12.66
2011-02-23 06:00:00	10	2.2	17.6	357	357												0	0	59.5	87.4	-7	56.5	12.62	12.61
2011-02-23 07:00:00	9.8	2.2	18.7	357	360												0	0	59.7	87.6	-6.6	40.8	12.59	12.57
2011-02-23 08:00:00	10.4	3.6	19.4	329	355												0	0	59.7	87.5	-6.5	40.2	13.29	12.71
2011-02-23 09:00:00	10	7.2	20.8	3	4												0	0	60	87.7	-5.9	35.5	14.3	14.27
2011-02-23 10:00:00	16.9	16.9	33.6	1	17												0	0	60.2	87.8	-5.5	34	14.27	14.25
2011-02-23 11:00:00	25	25.2	42.1	11	17												0	0	60.3	88	-5.2	36.7	14.27	14.27
2011-02-23 12:00:00	20.7	20.5	36.6	8	10												0	0	61	88.2	-4.3	38.4	14.28	14.27
2011-02-23 13:00:00	19.9	19.8	38.8	5	9												0	0	61.4	88.5	-3.8	40.9	14.3	14.29
2011-02-23 14:00:00	11.6	14.4	24.2	10	14												0	0	61.5	88.7	-3.2	42	14.29	14.28
2011-02-23 15:00:00	8.8	10.8	29.9	10	12												0	0	61.6	88.8	-2.5	43	14.29	14.27
2011-02-23 16:00:00	11.3	11.9	25	2	359												0	0	61.6	88.8	-2.6	42.4	14.3	14.29
2011-02-23 17:00:00	15.2	15.5	22.9	4	6												0	0	61.5	88.7	-3.4	49.4	14.39	14.37
2011-02-23 18:00:00	17.9	17.3	25.4	7	17												0	0	61.3	88.6	-3.9	49.8	13.86	13.45
2011-02-23 19:00:00	13.8	10.1	21.1	25	32												0	0	61.2	88.7	-4	46.9	13.09	13.01
2011-02-23 20:00:00	14.6	10.8	23.2	10	33												0	0	61.1	88.6	-4.2	44.8	12.91	12.89
2011-02-23 21:00:00	16.8	13.7	25.6	11	14												0	0	61	88.5	-4	42	12.88	12.86
2011-02-23 22:00:00	18.1	16.2	26.3	10	14												0	0	61.1	88.6	-3.9	38.2	12.86	12.84
2011-02-23 23:00:00	15.9	13.7	25	9	29												0	0	61	88.6	-4.1	36.6	12.84	12.82
2011-02-24 00:00:00	3.5	1.1	7.8	53	353												0	0	61.2	88.7	-4	37.9	12.83	12.82
2011-02-24 01:00:00	2.5	0.7	6.2	48	290												0	0	61.3	88.8	-3.5	42.8	12.82	12.8
2011-02-24 02:00:00	7.5	2.9	13.3	21	34												0	0	61.4	89	-3.1	52.2	12.8	12.79
2011-02-24 03:00:00	15.5	13.7	23.9	10	11												0	0	61.4	89	-3	66.2	12.79	12.77
2011-02-24 04:00:00	15.8	13	24.2	11	12												0	0	61.3	89.2	-2.8	75.9	12.77	12.75
2011-02-24 05:00:00	19.1	16.9	29.6	6	9												0	0	61.1	89.2	-2.5	79.6	12.73	12.71
2011-02-24 06:00:00	22.4	23.4	30.1	4	7												1	3.1	61	89	-3	89.5	12.69	12.66
2011-02-24 07:00:00	30.3	33.8	44	3	357												4.2	11	62.6	90.4	-2	94.2	12.66	12.64
2011-02-24 08:00:00	24.1	27.7	34.5	354	354												2.6	7	69.2	95.3	-1.9	94.5	12.84	12.71
2011-02-24 09:00:00	26.8	29.9	37.5	357	360												2.8	5.4	68.3	92.7	-2	94.6	13.91	13.62
2011-02-24 10:00:00	29.6	28.1	40.7	1	1												0.8	2.1	63.6	95.7	-1.2	95	14.28	14.26
2011-02-24 11:00:00	32	29.5	44.8	5	359												0.8	0.6	70	89.8	-0.6	95.5	14.27	14.27
2011-02-24 12:00:00	29.7	28.8	44	4	7												0.2	1	67.5	89.5	-0.7	95.5	14.27	14.25
2011-02-24 13:00:00	26.9	26.6	38.5	5	9												0.7	0.5	76.7	90.2	-0.8	95.4	14.29	14.27
2011-02-24 14:00:00	30.4	30.2	43.2	2	3												2.6	0.8	75.2	90.1	-1.4	94.4	14.32	14.3
2011-02-24 15:00:00	28.1	36.7	40.2	7	16												1.1	0	74	89.8	-1.4	84	14.34	14.33
2011-02-24 16:00:00	24.9	22.7	36.5	6	9												0.4	0	73.8	90.4	-0.4	71.7	14.38	14.36
2011-02-24 17:00:00	29.4	26.3	39.6	5	7												0.4	0	72.8	100.1	-0.7	83.3	14.41	14.39
2011-02-24 18:00:00	32.8	30.2	48	5	10												0.6	0	71.7	97	-1.1	86.7	14.03	13.88
2011-02-24 19:00:00	20.6	16.2	35	8	31												0	0	71.7	93.4	-1.1	79.7	13.15	13.06
2011-02-24 20:00:00	8.3	3.6	17	10	37												0	0	71.9	93.5	-1.2	71.7	12.94	12.91
2011-02-24 21:00:00	19.1	15.1	27.1	1	1												0	0	71.8	93.3	-1.1	62.6	12.89	12.89
2011-02-24 22:00:00	17.1	14	23	7	10												0	0	71.8	93.4	-0.9	54.9	12.88	12.86
2011-02-24 23:00:00	9.5	5	20.7	40	51												0	0	71.8	93.7	-0.6	61.8	12.86	12.85
2011-02-25 00:00:00	10.7	5.8	22.9	14	349												0	0	72.2	93.8	0	73.1	12.86	12.84
2011-02-25 01:00:00	15.8	10.8	25.9	1	1												0	0	72	93.7	-0.2	78.1	12.84	12.82
2011-02-25 02:00:00	11.2	4.3	19.1	10	15												0	0	72	93.5	-0.6	77.7	12.83	12.81
2011-02-25 03:00:00	9.7	2.9	17.1	6	47												0	0	71.9	93.5	-0.9	75.7	12.81	12.79
2011-02-25 04:00:00	17.7	14	26.1	7	15												0	0	72	93.6	-0.3	70.2	12.79	12.77
2011-02-25 05:00:00	16.1	12.2	26.6	1	9												0	0	72	93.7	0	64	12.75	12.73
2011-02-25 06:00:00	23.4	20.5	35	353	357												0	0	72	93.7	0.1	59.8	12.71	12.7
2011-02-25 07:00:00	25.7	23.8	35.9	3	358												0	0	71.6	93.6	-0.4	65.8	12.68	12.67
2011-02-25 08:00:00	15.6	12.6	28.4	3	7												0	0	71.7	93.7	-0.2	63.3	13.36	12.91
2011-02-25 09:00:00	16.8	18.4	28.1	355	357												0	0	71.8	93.7	0.2	58	14.18	14.17
2011-02-25 10:00:00	15.1	16.9	27.8	4	12												0	0	71.8	93.9	0.8	57.7	14.16	14.14
2011-02-25 11:00:00	9.8	7.2	20.4	19	24												0	0	72	94	1.9	54.9	14.12	14.1
2011-02-25 12:00:00	9.9	7.6	21.3	23	30												0	0	71.8	94.2	2.6	48.8	14.14	14.11
2011-02-25 13:00:00	15.5	13.7	30.3	8	355												0	0	71.4	94.1	1.8	56.2	14.17	14.13
2011-02-25 14:00:00	22.9	23	33.8	11	14												0	0	71.1	94	1.4	58	14.27	14.25
2011-02-25 15:00:00	17	17.3	26.8	8	13												0	0	71.2	94.2	1.8	62.5	14.27	14.25
2011-02-25 16:00:00	15.5	15.8	23.9	1	6												0	0	71.2	94.2	2	64.7	14.27	14.26
2011-02-25 17:00:00	14.1	14	33.8	23	360												0	0	71.4	94.5	2.8	49.8	14.29	14.26
2011-02-25 18:00:00	14.8	13.7	25	349	352												0	0	71	94	1.4	61.7	13.93	13.72
2011-02-25 19:00:00	24.1	24.1	44.1	4	5												0	0	71.2	94.2	1.8	57.7	13.1	13.02
2011-02-25 20:00:00	29.6	29.2	45.6	3	359												0.4	0	71	94.2	2	57.5	12.94	12.92
2011-02-25 21:00:00	24.4	25.2	46.1	354	354												0.4	0	71.2	94.2	1.8	58.4	12.9	12.89
2011-02-25 22:00:00	21.4	22.7	40	1	359												0	0	71.2	94.2	2.1	57.1	12.88	12.86
2011-02-25 23:00:00	23	23.8	36.2	354	355												0	0	71.4	94.3	2.5	52.9	12.86	12.86
2011-02-26 00:00:00	19.6	25.9	29.9	339	350												0	0	71.5	94.5	2.9	53	12.86	12.84
2011-02-26 01:00:00	17.4	22.3	30.7	331	349												0	0	71.6	94.6	3.1	53.9	12.86	12.84
2011-02-26 02:00:00	23.8	28.8	41	345	350												0	0	71.2	94.2	2.4	56.6	12.84	12.82
2011-02-26 03:00:00	30.9	38.2	41.9	355	357												0	0	71.1	94.2	2.4	57	12.82	12.81
2011-02-26 04:00:00	25.4	37.8	38	353	355												0.1	0	71.2	94.3	2.7	56	12.8	12.79
2011-02-26 05:00:00	20.8	27.7	31.1	355	355												0.2	0	71.2	94.5	2.8	56.5	12.79	12.77
2011-02-26 06:00:00	22.6	26.6	32.9	8	8												0	0	71.2	94.4	2.9	56.7	12.76	12.74
2011-02-26 07:00:00	15.1	15.1	27.7	356	356												0	0	71.3	94.5	3	57.9	12.73	12.71
2011-02-26 08:00:00	10.2	7.6	18.8	8	358												0	0	71.2	94.5	3.1	57.6	13.05	12.79
2011-02-26 09:00:00	11.8	12.2	19.3	2	7												0	0	71.2	94.5	3.1	57	14.17	14.04
2011-02-26 10:00:00	15.9	15.5	26	5	9												0	0	71	94.2	2.4	61.5	14.2	14.17
2011-02-26 11:00:00	18.4	15.5	27.1	2	7												0	0	71	94.3	2.9	57.6	14.17	14.15
2011-02-26 12:00:00	14.6	11.2	22.9	7	360												0	0	70.3	93.8	1.2	68.1	14.2	14.16
2011-02-26 13:00:00	15.9	16.2	26.1	2	335												0	0	69.9	93.4	-0.2	76.5	14.27	14.25
2011-02-26 14:00:00	11.6	11.9	18.4	320	344												0	0	69.8	93.4	-0.2	77.3	14.27	14.25
2011-02-26 15:00:00	8.1	6.1	15.9	334	341												0	0	69.8	93.5	0.6	73.8	14.25	14.23
2011-02-26 16:00:00	4.4	2.9	12.5	322	342												0	0	69.8	93.5	1	71.8	14.25	14.23
2011-02-26 17:00:00	5	2.2	12	314	348												0	0	69.8	93.6	0.4	74.5	14.3	14.26
2011-02-26 18:00:00	9.6	6.5	18.9	15	319												0	0	69.3	93	-1.7	91.5	13.63	13.3
2011-02-26 19:00:00	5.2	1.8	10.8	7	278												0	0	69	92.8	-2.1	94.2	13.03	12.97
2011-02-26 20:00:00	7.8	9	16.4	8	273												0	0.3	69	93.4	-1.8	94.6	12.91	12.89
2011-02-26 21:00:00	12.3	11.2	17.1	1	8												0.1	0.4	71.2	95.6	-1.6	95	12.89	12.86
2011-02-26 22:00:00	13.8	12.6	22.2	322	336												0	0.2	71.1	96.8	-1.8	94.9	12.86	12.86
2011-02-26 23:00:00	12.9	13.7	21.4	346	349												1.4	2.6	72.5	99.5	-2.5	94.6	12.84	12.83
2011-02-27 00:00:00	12.3	13	20.6	309	335												0	0.3	73.2	97.5	-2.9	94.4	12.84	12.82
2011-02-27 01:00:00	13.4	16.6	19.9	334	342												0.2	0.3	72.7	97.8	-3.2	94.2	12.82	12.8
2011-02-27 02:00:00	10.3	14.4	15.4	324	335												0.6	1.6	75.4	100.5	-4.2	93.8	12.8	12.79
2011-02-27 03:00:00	8.4	7.9	13.3	330	337												0.6	1.4	78.9	105	-4.6	93.5	12.77	12.75
2011-02-27 04:00:00	12.8	15.1	18.3	336	336												1.1	2.6	79.4	106.5	-5	93.2	12.75	12.72
2011-02-27 05:00:00	9.2	12.2	12.3	348	348												0.6	1.2	78.2	107.2	-5.8	92.8	12.71	12.69
2011-02-27 06:00:00	12.1	20.5	22.5	352	353												0.8	1.8	78.8	108.4	-5.6	93	12.68	12.66
2011-02-27 07:00:00	32.8	94	45.4	356	357												7	7.5	105.5	111.2	-5.3	93.2	12.64	12.63
2011-02-27 08:00:00	31.6	89.3	45.3	355	359												2.5	4.2	161.7	107.8	-5.1	93.3	12.72	12.66
2011-02-27 09:00:00	33.1	103	47.4	356	357												3	1.4	126.2	108.6	-4.8	93.3	13.46	13.14
2011-02-27 10:00:00	30.1	69.8	42.2	1	353												1.9	0.6	110.5	109	-4.8	93.3	14.28	14.2
2011-02-27 11:00:00	32.6	78.8	46.6	358	358												1.6	0.4	89.2	103.3	-4.7	93.3	14.34	14.32
2011-02-27 12:00:00	26.7	72.4	36.2	1	360												1.3	0.4	93.5	107.9	-4.3	93.3	14.34	14.33
2011-02-27 13:00:00	29.4	72.7	45.5	356	357												0.9	1.2	91.4	111.1	-3.8	93.3	14.33	14.32
2011-02-27 14:00:00	27.4	54.7	38.1	2	3												2.8	0.7	92.4	107	-4	93.2	14.35	14.33
2011-02-27 15:00:00	30.1	61.2	44.1	1	2												1.4	1.2	88.8	103.6	-4.3	93	14.39	14.37
2011-02-27 16:00:00	28.9	76.3	39.6	1	4												1.6	1.3	86.5	103.7	-5	93	14.43	14.41
2011-02-27 17:00:00	24.4	61.6	33.5	5	5												0.7	0.4	88.5	107.8	-5.4	93	14.46	14.45
2011-02-27 18:00:00	21	47.5	32.8	3	6												0.1	0.1	87	103.7	-5.8	93	13.87	13.62
2011-02-27 19:00:00	18.4	40.3	25.2	1	2												0	0.1	86.4	102.3	-6	92.9	13.21	13.11
2011-02-27 20:00:00	15.7	29.9	23.1	4	4												0.1	0.3	86.2	102.3	-6	92.9	12.95	12.91
2011-02-27 21:00:00	16.6	31.3	23.4	8	11												0	0.4	86.8	102.7	-6	92.9	12.89	12.88
2011-02-27 22:00:00	16.2	30.6	23.3	7	8												0	0.2	86.8	102.1	-6.2	92.8	12.86	12.84
2011-02-27 23:00:00	16.4	29.5	23.9	7	18												0	0	87.5	102.3	-6.3	92.8	12.84	12.84
2011-02-28 00:00:00	17.7	36.7	23.9	7	7												0	0	85.8	103.2	-6.5	92.7	12.82	12.81
2011-02-28 01:00:00	17.1	34.2	23.4	7	8												0	0	87.8	107	-6.5	92.6	12.82	12.8
2011-02-28 02:00:00	13.7	25.2	18.5	8	14												0	0	87.4	106.2	-6.8	92.5	12.79	12.78
2011-02-28 03:00:00	7.2	9.4	10.4	29	32												0	0	87.2	106	-7	92.4	12.76	12.75
2011-02-28 04:00:00	4	2.2	6.6	43	48												0	0	87.2	106	-7.2	92.4	12.73	12.71
2011-02-28 05:00:00	8.3	10.8	15	20	29												0	0	87	106	-7	92.5	12.68	12.66
2011-02-28 06:00:00	7.2	10.1	12.1	20	34												0	0	87	105.9	-7	92.4	12.63	12.62
2011-02-28 07:00:00	1.4	0.7	3.8	58	58												0	0	86.8	105.8	-7.2	92.5	12.61	12.59
2011-02-28 08:00:00	0	0.4	0														0	0	86.8	105.8	-7	92.5	12.83	12.7
2011-02-28 09:00:00	0	2.9	0														0	0	86.8	105.9	-4.4	92.6	14.16	13.84
2011-02-28 10:00:00	0.5	1.4	5.7	24	24												0	0	86.9	106	-4.9	92.5	14.33	14.31
2011-02-28 11:00:00	6.7	7.6	12.9	34	56												0	0	87	106.2	-3.9	91.8	14.29	14.27
2011-02-28 12:00:00	10.6	7.2	16.3	23	24												0	0	87.2	106.2	-2.8	91.8	14.27	14.25
2011-02-28 13:00:00	12.8	10.8	21.2	14	15												0	0	87.2	106.2	-2.4	91.5	14.27	14.26
2011-02-28 14:00:00	14.4	9	23.3	16	18												0	0	87	106.1	-2.5	91.5	14.31	14.29
2011-02-28 15:00:00	13.6	7.6	20.2	24	28												0	0	87	106	-2.5	91.3	14.34	14.3
2011-02-28 16:00:00	14.7	4	24.4	28	30												0	0.2	86.8	105.9	-4.2	92	14.41	14.38
2011-02-28 17:00:00	10.5	2.9	17.6	37	41												0	0	86.6	105.9	-4.3	92.5	14.43	14.42
2011-02-28 18:00:00	5.8	1.4	13.7	58	63												0	0	86.5	105.8	-5.2	93	14.02	13.71
2011-02-28 19:00:00	10.6	5	19.6	36	73												0	0	86.2	105.7	-5.5	93.2	13.18	13.09
2011-02-28 20:00:00	5.4	0.7	12.8	53	58												0	0	86	105.5	-6.2	93.1	12.94	12.91
2011-02-28 21:00:00	9.3	2.2	22.2	17	56												0	0	86	105.3	-6.2	93	12.88	12.86
2011-02-28 22:00:00	3.1	0.7	11.2	104	162												0	0	86	105.5	-6.2	93	12.85	12.83
2011-02-28 23:00:00	11.3	3.6	20.4	32	37												0	0	85.7	105.2	-6.5	92.7	12.84	12.82
2011-03-01 00:00:00	6.8	0.7	13.5	41	52												0	0	85.5	105.1	-6.7	92.7	12.82	12.8
2011-03-01 01:00:00	9.9	2.2	18.4	22	28												0	0	85.4	105	-6.8	92.5	12.8	12.79
2011-03-01 02:00:00	13.5	5	21.6	29	29												0	0	85.2	104.8	-6.7	92.5	12.79	12.77
2011-03-01 03:00:00	12.4	3.6	19.6	25	27												0	0	85.2	104.8	-6.5	92.8	12.77	12.75
2011-03-01 04:00:00	12.8	5	19	12	25												0	0	85.2	104.9	-6.3	92.7	12.74	12.72
2011-03-01 05:00:00	12.6	5	23.6	18	22												0	0	85.2	104.8	-6.2	92.7	12.7	12.68
2011-03-01 06:00:00	11.3	2.9	20.3	4	13												0	0	85.2	104.9	-6	92.7	12.66	12.64
2011-03-01 07:00:00	12.3	5	21.4	9	16												0	0	85.2	105	-5.8	92.8	12.63	12.61
2011-03-01 08:00:00	12.7	5	23.1	3	14												0	0	85.2	105	-5.1	92.5	13.61	13.16
2011-03-01 09:00:00	6.5	2.2	13.4	8	337												0	0	85.3	105	-2.6	90.8	14.25	14.21
2011-03-01 10:00:00	6.6	2.9	16.2	9	40												0	0	85.6	105.1	-1.3	88.6	14.17	14.14
2011-03-01 11:00:00	8.9	5.8	17.3	18	22												0	0	85.5	105.1	-1.9	88.2	14.2	14.16
2011-03-01 12:00:00	12.4	9.4	21.6	14	19												0	0	85.5	105.2	-1.8	86.2	14.24	14.22
2011-03-01 13:00:00	9.8	5.8	18.2	23	23												0	0	85.7	105.3	0.2	83	14.23	14.2
2011-03-01 14:00:00	13.7	11.2	23.9	12	357												0	0	85.5	105.2	0	81.5	14.26	14.23
2011-03-01 15:00:00	20.4	27.4	34.5	3	6												0.1	0	85.5	105	-2	85.3	14.35	14.32
2011-03-01 16:00:00	9.4	9	20	5	329												0	0	85.6	105	-0.8	83.7	14.36	14.32
2011-03-01 17:00:00	11.1	12.6	25.5	311	353												0	0	85.5	105	-2.2	85.2	14.37	14.34
2011-03-01 18:00:00	8.6	5	17.3	332	334												0	0	85.5	104.9	-3.4	84.7	13.99	13.83
2011-03-01 19:00:00	8.9	9	21.4	2	344												0	0	85.5	104.9	-3.9	83.5	13.12	13.02
2011-03-01 20:00:00	11.9	10.1	25.2	349	360												0	0	85.5	104.8	-3.9	81.7	12.92	12.89
2011-03-01 21:00:00	10.8	5	23.4	6	12												0	0	85.5	104.8	-3.8	78.9	12.88	12.86
2011-03-01 22:00:00	6.5	1.4	15.4	22	345												0	0	85.5	104.8	-4.3	80.7	12.86	12.83
2011-03-01 23:00:00	8	5.8	17.4	346	357												0	0	85.3	104.7	-4.4	79.9	12.84	12.82
2011-03-02 00:00:00	4.1	0.7	9.3	27	348												0	0	85.3	104.7	-4.3	77.2	12.82	12.8
2011-03-02 01:00:00	4.8	0.7	14	103	354												0	0	85.6	104.8	-3.1	66.5	12.81	12.79
2011-03-02 02:00:00	6.5	2.2	17.1	7	17												0	0	85.5	104.8	-3.6	68.8	12.79	12.77
2011-03-02 03:00:00	3.7	0.7	12.8	56	59												0	0	85.7	104.9	-3	60.1	12.78	12.76
2011-03-02 04:00:00	6.5	1.8	18.9	75	316												0	0	85.5	105	-2.5	54.5	12.75	12.75
2011-03-02 05:00:00	15.7	11.5	28.8	98	122												0	0	85.2	104.8	-1.6	42.5	12.73	12.71
2011-03-02 06:00:00	14.2	10.8	31.9	122	128												0	0	84.9	104.7	-1.6	42	12.7	12.68
2011-03-02 07:00:00	6.8	1.1	14.4	96	105												0	0	84.5	104.3	-2.2	45.3	12.67	12.64
2011-03-02 08:00:00	4.5	2.2	12.1	16	157												0	0	84.4	104.4	-2.2	50.6	13.54	13.12
2011-03-02 09:00:00	8.8	10.8	23.6	136	167												0	0	84.4	104.4	-1.3	42.5	14.2	14.17
2011-03-02 10:00:00	9.4	11.9	23.2	114	174												0	0	84.2	104.4	-1.1	41.9	14.16	14.13
2011-03-02 11:00:00	6.7	5	16.2	56	121												0	0	84.3	104.5	0	36.9	14.11	14.09
2011-03-02 12:00:00	4.5	2.9	12.4	61	101												0	0	84.3	104.7	0.4	38	14.11	14.09
2011-03-02 13:00:00	5.5	5.8	12.8	262	321												0	0	84.2	104.7	0.3	41.9	14.12	14.08
2011-03-02 14:00:00	4.6	6.1	10.8	83	228												0	0	84.3	104.7	0.4	45.8	14.18	14.15
2011-03-02 15:00:00	3.8	4.7	7.5	21	345												0	0	84.1	104.5	0.6	53.5	14.13	14.11
2011-03-02 16:00:00	1.8	1.8	5.6	77	300												0	0	84	104.5	1.4	50.2	14.14	14.12
2011-03-02 17:00:00	4.3	8.6	6.7	280	292												0	0	83.8	104.2	-1	65.2	14.21	14.19
2011-03-02 18:00:00	5	5	11.2	243	305												0	0	83.3	103.9	-3	70.8	14.07	13.81
2011-03-02 19:00:00	7	2.9	15.4	29	59												0	0	82.8	103.5	-4.8	70.7	13.12	13.04
2011-03-02 20:00:00	8.2	5	13.1	49	80												0	0	82.5	103.2	-5.5	77.3	12.91	12.89
2011-03-02 21:00:00	8.2	9.7	14.8	24	32												0	0	82.5	103.2	-5.8	71.8	12.86	12.83
2011-03-02 22:00:00	3.5	0.7	7.2	33	39												0	0	82.5	103	-6.2	70.8	12.82	12.81
2011-03-02 23:00:00	4	0.7	7.8	14	359												0	0	82.3	103	-6.3	69.2	12.8	12.78
2011-03-03 00:00:00	3.5	1.1	7	31	48												0	0	82.2	102.9	-6.5	67.3	12.79	12.77
2011-03-03 01:00:00	1.4	0.7	3.4	52	91												0	0	82.4	103	-6.5	67.5	12.77	12.75
2011-03-03 02:00:00	0.9	0.7	3.8	182	300												0	0	82.3	103	-6.5	66.3	12.75	12.73
2011-03-03 03:00:00	1.4	0.7	3.5	65	91												0	0	82.3	102.9	-6.4	66	12.73	12.71
2011-03-03 04:00:00	1.6	0.4	4.6	49	84												0	0	82.3	102.9	-6.5	67.5	12.71	12.7
2011-03-03 05:00:00	2.4	1.4	5.2	38	41												0	0	82.3	102.8	-6.5	66.1	12.7	12.68
2011-03-03 06:00:00	2.5	1.4	5	76	316												0	0	82.2	102.8	-6.5	67	12.67	12.65
2011-03-03 07:00:00	3.2	2.5	9.7	37	355												0	0	82.2	102.7	-6.7	72	12.64	12.62
2011-03-03 08:00:00	2.7	2.9	6.2	95	192												0	0	82.2	102.7	-6	71.8	13.68	13.45
2011-03-03 09:00:00	1.8	2.2	4	163	207												0	0	82.4	102.8	-4	62.4	14.25	14.2
2011-03-03 10:00:00	0.4	0.7	2.5	158	159												0	0	82.7	103	-0.6	49.8	14.1	14.07
2011-03-03 11:00:00	5.7	7.9	10.2	80	87												0	0	82.7	103	-2.9	59.6	14.11	14.07
2011-03-03 12:00:00	6	9	9.3	40	47												0	0	82.8	103.1	-3.2	63.5	14.14	14.12
2011-03-03 13:00:00	7.7	13.3	11.4	6	39												0	0	83	103.3	-3.2	67.8	14.2	14.18
2011-03-03 14:00:00	7.8	5.8	12.7	14	14												0	0	83.2	103.5	-3	69.5	14.25	14.24
2011-03-03 15:00:00	7	2.9	9.6	11	13												0	0	83.2	103.5	-2.5	70.9	14.25	14.23
2011-03-03 16:00:00	3.2	3.2	5.7	25	38												0	0	83.3	103.6	-1.9	68.3	14.27	14.23
2011-03-03 17:00:00	3.7	3.6	7.1	16	19												0	0	83.1	103.5	-2.6	77.9	14.3	14.27
2011-03-03 18:00:00	3.3	2.9	6.8	39	45												0	0	83	103.4	-3.7	82.7	14.04	13.88
2011-03-03 19:00:00	2.8	2.9	6.6	24	171												0	0	82.8	103.2	-4.2	87.2	13.13	13.04
2011-03-03 20:00:00	3.6	1.8	10.8	158	181												0	0	82.8	103.2	-4.3	83.8	12.91	12.88
2011-03-03 21:00:00	2.8	2.2	6	295	351												0	0	82.5	103	-4.8	89.5	12.86	12.84
2011-03-03 22:00:00	1.8	1.4	6.5	67	80												0	0	82.1	102.8	-5.1	89	12.84	12.82
2011-03-03 23:00:00	2.4	0.7	8	67	75												0	0	81.9	102.7	-5.3	89.3	12.82	12.79
2011-03-04 00:00:00	3.1	0.7	7.1	260	281												0	0	81.8	102.5	-5.3	88.6	12.79	12.78
2011-03-04 01:00:00	6.2	2.5	11.1	204	222												0	0	81.8	102.5	-5.1	84	12.79	12.77
2011-03-04 02:00:00	2.9	0.7	6.5	227	285												0	0	81.7	102.6	-5.3	83.1	12.77	12.75
2011-03-04 03:00:00	3	0.4	8.2	349	353												0	0	81.9	102.7	-5	78	12.75	12.73
2011-03-04 04:00:00	2.7	0.7	6.2	278	331												0	0	82	102.7	-5	76.5	12.72	12.71
2011-03-04 05:00:00	3.4	0.7	8.2	263	328												0	0	82.2	102.8	-4.5	70.8	12.69	12.68
2011-03-04 06:00:00	3.7	0.7	7.2	248	329												0	0	82	102.7	-4.7	71.2	12.66	12.65
2011-03-04 07:00:00	5.9	1.4	10.7	294	320												0	0	82	102.8	-4.2	68.3	12.64	12.6
2011-03-04 08:00:00	10.9	10.8	29	21	76												0.3	0	82.2	102.8	-3.9	66.8	13.51	13.09
2011-03-04 09:00:00	28.2	37.4	51	95	109												7.5	0.8	82.6	103.2	-1.9	57.2	14.29	14.26
2011-03-04 10:00:00	50.6	91.1	72.7	95	102												29.4	6.1	86.3	103.5	-1.4	56.2	14.27	14.25
2011-03-04 11:00:00	46.5	79.2	70	92	95												37.8	7.1	89	103.5	-0.9	53.8	14.3	14.29
2011-03-04 12:00:00	39.6	52.6	64.5	88	94												25.1	1.8	94.2	103.8	-0.4	50.9	14.29	14.27
2011-03-04 13:00:00	36.2	46.1	63.4	95	98												11.4	0.8	91.4	103.6	-0.4	53	14.32	14.3
2011-03-04 14:00:00	31.4	38.2	51.6	99	110												6.7	0.2	88.6	103.7	0	52.2	14.32	14.3
2011-03-04 15:00:00	27.2	31.3	45.4	101	112												1.8	0	87.5	103.7	-0.2	52.6	14.35	14.34
2011-03-04 16:00:00	14.5	16.9	32.9	77	95												0.2	0	87.2	103.7	0.4	52.8	14.33	14.3
2011-03-04 17:00:00	3.4	7.9	9.4	33	33												0	0	87.2	103.7	1.1	56.9	14.26	14.24
2011-03-04 18:00:00	5.8	12.2	12	309	329												0	0	86.8	103.3	-0.8	64	14.09	13.86
2011-03-04 19:00:00	3.8	5	9.6	26	63												0	0	86.5	103.2	-2.2	66.7	13.19	13.09
2011-03-04 20:00:00	3.8	4	7.2	58	105												0	0	86.3	103	-2.6	67.5	12.94	12.91
2011-03-04 21:00:00	3.8	2.2	7.3	79	277												0	0	86.2	102.8	-3	69.1	12.88	12.86
2011-03-04 22:00:00	2	0.7	3.8	79	352												0	0	86.2	102.9	-3.2	69.5	12.84	12.82
2011-03-04 23:00:00	1.4	1.4	3.5	135	211												0	0	86.2	102.9	-3.3	68.3	12.82	12.8
2011-03-05 00:00:00	2.3	0.7	5.1	27	50												0	0	86	102.8	-3.5	71	12.8	12.79
2011-03-05 01:00:00	3.4	5.8	7.5	131	204												0	0	86	102.8	-3.3	65.9	12.79	12.78
2011-03-05 02:00:00	3.8	4	6.3	206	216												0	0	86	102.8	-3.2	61.7	12.77	12.76
2011-03-05 03:00:00	1.8	1.4	6.3	196	291												0	0	86	102.8	-3.5	56.1	12.75	12.73
2011-03-05 04:00:00	2	2.2	6.3	132	166												0	0	85.9	102.8	-3.4	55.7	12.72	12.71
2011-03-05 05:00:00	2.1	2.2	4.8	144	212												0	0	85.8	102.7	-3.5	55.8	12.69	12.67
2011-03-05 06:00:00	4.4	5.8	7	175	234												0	0	85.8	102.7	-3.2	47.4	12.65	12.64
2011-03-05 07:00:00	3.9	0.7	9.8	17	274												0	0	85.8	102.7	-3.4	47.3	12.64	12.61
2011-03-05 08:00:00	6	1.4	13.6	38	60												0	0	85.9	102.8	-2.4	39.1	13.49	13.05
2011-03-05 09:00:00	9.6	12.6	16.9	40	70												0	0	85.8	102.8	-2	45	14.25	14.23
2011-03-05 10:00:00	17.4	20.9	26.1	28	32												0	0	86	102.9	-2.1	51.7	14.23	14.22
2011-03-05 11:00:00	10.2	13	21.8	20	36												0	0	86.2	103.1	-1	44.3	14.18	14.16
2011-03-05 12:00:00	5.8	9.7	15.2	32	43												0	0	86.5	103.3	0.6	37.9	14.12	14.09
2011-03-05 13:00:00	4.2	10.1	9.2	2	24												0	0	86.5	103.4	1	40.2	14.12	14.09
2011-03-05 14:00:00	8.4	10.8	17.2	13	21												0	0	86.4	103.4	0.5	45.4	14.16	14.13
2011-03-05 15:00:00	5.7	2.2	10.1	10	10												0	0	86.3	103.3	0	55.9	14.2	14.18
2011-03-05 16:00:00	6.4	4.7	9.6	22	27												0	0	86.3	103.3	0.2	61.6	14.21	14.2
2011-03-05 17:00:00	9.7	6.5	18.5	9	10												0	0	86.2	103.2	-0.8	68.5	14.29	14.25
2011-03-05 18:00:00	10.1	8.6	19.1	10	16												0	0	86	103.2	-1.3	65.7	14.09	13.88
2011-03-05 19:00:00	5.8	2.5	10.8	24	42												0	0	85.9	103	-2.1	66.9	13.16	13.07
2011-03-05 20:00:00	3.5	7.2	10.1	6	331												0	0	85.8	102.9	-2.2	66.5	12.93	12.9
2011-03-05 21:00:00	3	1.1	7.5	4	206												0	0	85.7	102.8	-2.5	69.1	12.86	12.84
2011-03-05 22:00:00	1.1	0.7	3.8	95	295												0	0	85.7	102.8	-2.8	68.8	12.84	12.82
2011-03-05 23:00:00	5.6	1.4	11.7	41	48												0	0	85.7	102.8	-2.2	62.8	12.82	12.8
2011-03-06 00:00:00	3.5	2.2	9.2	119	204												0	0	85.7	103	-1.9	59.1	12.82	12.78
2011-03-06 01:00:00	4.9	5.4	10.8	202	215												0	0	85.9	103.1	-1.2	52.7	12.8	12.79
2011-03-06 02:00:00	5.2	5.8	13.4	192	249												0	0	85.9	103.1	-1.2	52.5	12.79	12.77
2011-03-06 03:00:00	8.9	12.2	16.9	146	164												0	0	85.9	103	-0.8	53	12.77	12.77
2011-03-06 04:00:00	7.5	7.6	14.1	60	105												0	0	86	103.2	-0.8	52.4	12.76	12.75
2011-03-06 05:00:00	6.8	7.2	17.2	121	152												0	0	86.1	103.2	-0.4	51.4	12.73	12.71
2011-03-06 06:00:00	1.8	1.4	6.5	219	238												0	0	86.1	103.2	-0.6	51.5	12.71	12.68
2011-03-06 07:00:00	3	3.6	8.8	117	130												0	0	85.9	103.1	-0.9	51.8	12.7	12.66
2011-03-06 08:00:00	2.8	1.8	6	67	69												0	0	85.8	103	0	49.1	13.59	13.21
2011-03-06 09:00:00	4	3.6	5.7	71	90												0	0	85.9	103	1.6	43	14.13	14.1
2011-03-06 10:00:00	1.6	0.7	4.5	50	76												0	0	86.2	103.3	3.7	36.1	14.02	14
2011-03-06 11:00:00	4.5	4.3	6.5	6	19												0	0	86.2	103.3	1.4	46.8	14.02	13.99
2011-03-06 12:00:00	9.5	12.6	14.2	1	354												0	0	86.2	103.4	1.3	48.1	14.1	14.07
2011-03-06 13:00:00	13.2	17.3	16.6	14	15												0	0	86.2	103.5	1.6	47.2	14.21	14.18
2011-03-06 14:00:00	8.3	12.6	14.5	28	33												0	0	86.4	103.6	2.4	47	14.19	14.16
2011-03-06 15:00:00	10.5	12.6	16.1	22	23												0	0	86.3	103.5	2.1	50.4	14.21	14.18
2011-03-06 16:00:00	11.9	13.7	16.1	20	20												0	0	86.2	103.5	2	57.2	14.24	14.22
2011-03-06 17:00:00	10.3	13	16.9	19	21												0	0	86.2	103.5	1.8	60	14.28	14.26
2011-03-06 18:00:00	5.8	9.4	9.4	11	38												0	0	86	103.2	1.1	62.1	14.09	13.84
2011-03-06 19:00:00	3.8	5	6	53	53												0	0	85.9	103.2	0	64.8	13.16	13.07
2011-03-06 20:00:00	1.4	0.4	4.3	110	132												0	0	85.8	103.2	-0.1	64.8	12.94	12.91
2011-03-06 21:00:00	5.5	7.9	8.6	139	171												0	0	85.7	103	0.2	60.9	12.88	12.86
2011-03-06 22:00:00	2.6	5	4.5	145	147												0	0	85.8	103.1	0.2	59.8	12.84	12.82
2011-03-06 23:00:00	1.5	0.7	3.8	54	83												0	0	85.7	103	-0.4	62	12.82	12.8
2011-03-07 00:00:00	5.8	5.8	9.9	115	142												0	0	85.4	102.8	-0.1	58	12.82	12.8
2011-03-07 01:00:00	7.8	10.1	9.9	139	149												0	0	85.5	102.8	0.3	53.6	12.8	12.79
2011-03-07 02:00:00	4.8	4	8	122	129												0	0	85.5	103	0.3	51.9	12.79	12.79
2011-03-07 03:00:00	1.5	0.4	5.2	72	94												0	0	85.5	103	-0.4	53.3	12.77	12.76
2011-03-07 04:00:00	2.9	1.4	6	81	117												0	0	85.6	103.1	0.3	43.2	12.75	12.75
2011-03-07 05:00:00	8.7	10.1	11.6	139	141												0	0	85.6	103	1.5	31.9	12.73	12.71
2011-03-07 06:00:00	9.5	14.4	11.9	141	151												0	0	85.8	103.2	2	28.3	12.71	12.68
2011-03-07 07:00:00	5	10.1	8.3	185	197												0	0	85.9	103.5	1.8	28.4	12.71	12.68
2011-03-07 08:00:00	6.5	6.8	13.2	192	229												0	0	85.8	103.2	2	27.9	13.6	13.23
2011-03-07 09:00:00	12.3	14.4	19.2	193	201												0	0	85.8	103	2.1	30.2	14.16	14.14
2011-03-07 10:00:00	9.3	9.4	21.4	197	208												0	0	85.9	103.3	2.8	31.3	14.09	14.07
2011-03-07 11:00:00	18.3	22.3	30.4	200	204												0	0	85.8	103.2	2.2	36	14.14	14.12
2011-03-07 12:00:00	11.2	12.6	22	193	216												0	0	86	103.5	3.2	38.1	14.14	14.11
2011-03-07 13:00:00	13	15.1	22.1	222	223												0	0	86.1	103.5	3.3	40.9	14.18	14.16
2011-03-07 14:00:00	6	5.8	14.8	265	313												0	0	86.2	103.7	4.2	41	14.14	14.12
2011-03-07 15:00:00	8.6	8.3	18.4	7	311												0	0	86	103.5	3.4	51.9	14.13	14.11
2011-03-07 16:00:00	13.7	15.8	26	306	312												0	0	85.9	103.5	2.8	59.1	14.22	14.2
2011-03-07 17:00:00	13.7	15.5	25.8	314	319												0	0	85.7	103.3	2.1	63	14.27	14.25
2011-03-07 18:00:00	9.1	5.8	20.7	325	328												0	0	85.5	103.2	1.3	69.8	14.16	13.88
2011-03-07 19:00:00	10.8	6.1	21	319	322												0	0	85.2	103	0.4	76.9	13.19	13.09
2011-03-07 20:00:00	6.4	1.4	12.2	332	355												0	0	85	102.8	-0.2	84	12.94	12.91
2011-03-07 21:00:00	5.4	0.7	10.8	228	344												0	0	84.9	102.7	-0.6	86.7	12.88	12.86
2011-03-07 22:00:00	4.2	0.7	7.7	203	208												0	0	84.5	102.5	-1.2	91.2	12.84	12.84
2011-03-07 23:00:00	5.3	0.7	11.5	204	210												0	0	83.3	102.5	-1.4	94.2	12.84	12.82
2011-03-08 00:00:00	2.7	0.7	5.2	339	353												0	0	81.9	102.5	-1.4	93.2	12.82	12.8
2011-03-08 01:00:00	4.5	0.7	7.4	243	313												0	0	81	102.5	-1.5	94.8	12.8	12.79
2011-03-08 02:00:00	3.8	0.4	6	199	214												0	0	80.7	102.5	-1.7	95.6	12.79	12.79
2011-03-08 03:00:00	2.5	0.4	5.9	98	102												0	0	80.8	102.3	-1.8	95.8	12.79	12.77
2011-03-08 04:00:00	3	0.4	6.7	128	145												0	0	80.7	102.2	-2.2	96	12.77	12.75
2011-03-08 05:00:00	1.4	0.7	6.1	133	154												0	0	80.8	102.3	-2.5	96	12.73	12.73
2011-03-08 06:00:00	3.4	0.4	6.4	154	215												0	0	80.5	102.2	-2.6	95.5	12.71	12.69
2011-03-08 07:00:00	2.8	0.4	5	115	133												0	0	97	102	-2.8	93.8	12.71	12.67
2011-03-08 08:00:00	4.8	1.1	8.5	129	147												0	0	221.6	101.8	-2.5	90.7	13.73	13.38
2011-03-08 09:00:00	4.1	2.5	7	140	162												0	0	110.9	101.8	-1.6	87	14.21	14.17
2011-03-08 10:00:00	0.8	2.2	2.8	178	333												0	0	82.9	102	-0.6	82.8	14.16	14.11
2011-03-08 11:00:00	3.4	2.9	7.5	63	68												0	0	83.8	102	0.2	75.6	14.14	14.12
2011-03-08 12:00:00	4.2	2.5	8.5	65	66												0	0	84.1	102.2	1.4	62.6	14.08	14.06
2011-03-08 13:00:00	3.9	4	9.2	91	274												0	0	84.5	102.5	2	64.8	14.09	14.08
2011-03-08 14:00:00	2.9	4	7.5	3	258												0	0	84.7	102.8	2.5	58.5	14.09	14.05
2011-03-08 15:00:00	6.2	10.4	14.7	255	266												0	0	84.7	102.8	1.6	49.3	14.13	14.11
2011-03-08 16:00:00	7.5	12.6	13.3	283	286												0	0	84.6	102.6	1	54.4	14.21	14.18
2011-03-08 17:00:00	9.2	9	17.4	224	240												0	0	84.7	102.7	1.2	46.3	14.25	14.22
2011-03-08 18:00:00	11.2	10.1	18.9	242	247												0	0	84.5	102.5	0.2	47.8	14.16	13.88
2011-03-08 19:00:00	4.9	2.2	9.2	273	334												0	0	84.1	102.2	-1.4	64.2	13.21	13.1
2011-03-08 20:00:00	3.1	1.4	6	24	340												0	0	84	102	-1.8	65	12.93	12.91
2011-03-08 21:00:00	3.7	0.4	6.3	58	99												0	0	83.9	102	-1.9	59.8	12.86	12.84
2011-03-08 22:00:00	4	0.7	6.7	156	170												0	0	83.9	102	-1.6	60.6	12.84	12.82
2011-03-08 23:00:00	3.5	0.7	6.9	136	166												0	0	83.8	101.9	-2	62.1	12.82	12.8
2011-03-09 00:00:00	2.8	0.4	6.6	113	138												0	0	83.8	101.8	-2	62.5	12.8	12.79
2011-03-09 01:00:00	2.8	0.4	7.6	123	161												0	0	83.7	101.8	-2.2	62.6	12.79	12.77
2011-03-09 02:00:00	1.6	0.7	3.2	165	182												0	0	83.8	101.8	-2.1	61.2	12.77	12.75
2011-03-09 03:00:00	2	0.4	4.8	3	29												0	0	83.7	101.8	-2.5	62	12.75	12.73
2011-03-09 04:00:00	3.4	0.4	5.8	26	30												0	0	83.5	101.8	-2.5	64.8	12.72	12.7
2011-03-09 05:00:00	4.9	0.4	8.4	24	32												0	0	83.2	101.7	-2.5	65.3	12.7	12.68
2011-03-09 06:00:00	3.6	0.4	7.2	46	56												0	0	83.2	101.5	-3	64.8	12.67	12.66
2011-03-09 07:00:00	3.2	0.7	6.2	41	125												0	0	83.2	101.5	-2.6	58.9	12.68	12.64
2011-03-09 08:00:00	3.8	2.9	6.7	156	230												0	0	83.3	101.7	-0.9	54.5	13.68	13.34
2011-03-09 09:00:00	3	1.4	6.8	219	229												0	0	83.3	101.8	0.3	48.2	14.14	14.11
2011-03-09 10:00:00	1.2	0.7	5	10	169												0	0	83.8	102.1	2.8	41.4	14.02	13.98
2011-03-09 11:00:00	7.8	10.1	12.8	31	56												0	0	84	102	0.6	46	14.04	14.01
2011-03-09 12:00:00	6.5	5.4	11.9	53	64												0	0	84.2	102.2	1.5	45.9	14.1	14.09
2011-03-09 13:00:00	5.2	6.8	13.7	32	343												0	0	84.5	102.5	1.7	48.4	14.13	14.09
2011-03-09 14:00:00	2.2	4	6.7	257	272												0	0	84.8	102.8	4.8	42.6	14.06	14.02
2011-03-09 15:00:00	2.2	2.2	4.7	8	317												0	0	84.8	102.8	3.7	46.5	14.07	14.04
2011-03-09 16:00:00	6.2	7.2	12.8	8	315												0	0	84.4	102.5	1.9	56.9	14.12	14.09
2011-03-09 17:00:00	11.6	13.7	15.6	0	337												0	0	84.2	102.4	0.8	63.8	14.26	14.23
2011-03-09 18:00:00	14.2	15.1	19.5	1	6												0	0	84	102.2	0.2	67.6	14.22	13.89
2011-03-09 19:00:00	18.1	17.6	27.9	4	10												0	0	84	102.2	-0.2	57.8	13.23	13.12
2011-03-09 20:00:00	14.4	11.5	21.4	7	17												0	0	83.9	102.2	-0.4	51.6	12.94	12.91
2011-03-09 21:00:00	6.4	2.2	11.4	31	78												0	0	83.8	102.1	-0.8	48.9	12.87	12.86
2011-03-09 22:00:00	2.8	0.7	10.5	74	114												0	0	84	102.2	-0.4	47.2	12.84	12.82
2011-03-09 23:00:00	3	0.4	8.2	115	124												0	0	84	102.2	-0.6	46.9	12.82	12.8
2011-03-10 00:00:00	2.4	0.4	5.3	141	306												0	0	84	102.2	-0.4	48.8	12.8	12.79
2011-03-10 01:00:00	3.7	0.4	7	22	345												0	0	84	102.2	-0.2	50.1	12.79	12.77
2011-03-10 02:00:00	5	0.7	10.8	11	36												0	0	84	102.2	-0.4	52.2	12.78	12.77
2011-03-10 03:00:00	8.6	1.8	13.8	15	20												0	0	83.8	102.1	-0.5	55.6	12.77	12.74
2011-03-10 04:00:00	4.7	0.4	7.2	36	66												0	0	83.7	102	-1.1	59.2	12.75	12.73
2011-03-10 05:00:00	2.4	0.4	4.9	65	66												0	0	83.7	101.9	-1.5	61.4	12.72	12.68
2011-03-10 06:00:00	5.2	0.4	8	123	143												0	0	83.5	101.8	-1	56.8	12.68	12.67
2011-03-10 07:00:00	0.4	0.7	3.2	208	263												0	0	83.8	102	-1.6	58.9	12.7	12.66
2011-03-10 08:00:00	4.5	0.7	8.2	5	308												0	0	83.8	102	-0.2	55.8	13.65	13.3
2011-03-10 09:00:00	4.1	0.7	9	40	74												0	0	83.8	101.8	1.1	51	14.16	14.12
2011-03-10 10:00:00	2.5	2.9	5	33	69												0	0	84	102.2	3	43.7	14.06	14.04
2011-03-10 11:00:00	3.8	3.2	6.5	24	37												0	0	84.2	102.3	2.4	44.1	14.03	14
2011-03-10 12:00:00	2	1.4	5.6	25	357												0	0	84.5	102.6	4.4	41.1	13.98	13.96
2011-03-10 13:00:00	3.6	5.4	7.9	31	40												0	0	84.6	102.8	3.8	43.8	14.02	14
2011-03-10 14:00:00	2.6	4	6.2	13	32												0	0	84.7	103	4.3	45.6	14.04	14.02
2011-03-10 15:00:00	4.8	6.1	9.5	12	348												0	0	84.5	102.9	3.2	53.3	14.09	14.04
2011-03-10 16:00:00	12	17.3	22.9	299	312												0	0	84.5	102.8	2.5	53.5	14.19	14.16
2011-03-10 17:00:00	8.8	13.7	14.7	300	306												0	0	84.4	102.8	2.5	52.9	14.23	14.21
2011-03-10 18:00:00	3.8	4.7	7.2	325	332												0	0	84.4	102.8	2.5	48.2	14.18	13.89
2011-03-10 19:00:00	4.3	4	8.4	7	13												0	0	84.2	102.7	1.4	53.1	13.26	13.14
2011-03-10 20:00:00	4.4	2.9	8.8	8	320												0	0	84.1	102.5	0.8	55.9	12.95	12.91
2011-03-10 21:00:00	5.8	4	11.2	316	323												0	0	83.9	102.3	0.4	59.5	12.87	12.86
2011-03-10 22:00:00	5.5	3.6	10.6	327	348												0	0	83.8	102.3	0.4	58	12.84	12.83
2011-03-10 23:00:00	4.3	1.4	6.8	1	18												0	0	83.8	102.2	0.2	61.8	12.82	12.81
2011-03-11 00:00:00	7.5	4	10.9	0	8												0	0	83.5	102	-0.2	67	12.81	12.79
2011-03-11 01:00:00	4.8	2.2	8.9	3	23												0	0	83.5	101.9	-0.6	70.8	12.79	12.79
2011-03-11 02:00:00	4.8	3.6	8.6	38	145												0	0	83.5	101.7	-0.6	67	12.77	12.76
2011-03-11 03:00:00	9.1	6.8	12.4	131	139												0	0	83.4	101.5	-0.2	60.5	12.76	12.75
2011-03-11 04:00:00	7.2	4	10.4	130	134												0	0	83.5	101.7	-0.1	56.6	12.74	12.73
2011-03-11 05:00:00	2.6	0.4	6.6	114	114												0	0	83.6	101.8	-0.1	50.7	12.72	12.71
2011-03-11 06:00:00	0.2	0.4	2.7	329	329												0	0	84	102.2	0.2	30.6	12.69	12.67
2011-03-11 07:00:00	1.4	0.7	4	81	344												0	0	84	102.3	0.8	25.9	12.71	12.66
2011-03-11 08:00:00	2.2	0.7	4.5	51	63												0	0	84.3	102.5	3.4	15.2	13.72	13.42
2011-03-11 09:00:00	1.5	0.7	3.4	51	113												0	0	84.5	102.5	5.3	11.5	14.06	14.03
2011-03-11 10:00:00	3.8	2.2	7.3	146	167												0	0	84.5	102.7	5.5	23.3	13.98	13.96
2011-03-11 11:00:00	2.1	1.4	5.1	111	151												0	0	84.8	103	5.9	26.6	13.96	13.93
2011-03-11 12:00:00	0.5	0.7	2.2	132	146												0	0	85	103.3	8.3	19.4	13.88	13.86
2011-03-11 13:00:00	2.1	1.4	4.5	96	349												0	0	85	103.4	7	22.7	13.92	13.89
2011-03-11 14:00:00	2.5	0.7	4.5	10	18												0	0	85	103.5	5.9	27.6	14	13.98
2011-03-11 15:00:00	2.3	0.7	6.5	76	256												0	0	84.8	103.7	7	31.3	14	13.98
2011-03-11 16:00:00	4.8	1.4	10.6	255	276												0	0	84.5	103.5	5.5	44	14.06	14.03
2011-03-11 17:00:00	1.8	0.7	5.5	24	269												0	0	84.5	103.5	6.5	37.5	14.09	14.07
2011-03-11 18:00:00	9.3	3.2	20.4	229	233												0	0	84.3	103.3	4.3	42.4	14.12	13.82
2011-03-11 19:00:00	4.1	0.7	8.4	279	325												0	0	84	103	2.5	55.5	13.22	13.12
2011-03-11 20:00:00	4.8	0.7	7.7	40	47												0	0	83.6	102.7	1.3	70.1	12.94	12.91
2011-03-11 21:00:00	4	0.4	7.5	52	82												0	0	83.3	102.3	0.7	79.5	12.88	12.85
2011-03-11 22:00:00	6.7	0.7	10.6	117	170												0	0	83.3	102.2	1.1	66.4	12.84	12.82
2011-03-11 23:00:00	8	2.2	14.2	137	167												0	0	83.3	102.1	0.6	64	12.82	12.8
2011-03-12 00:00:00	10.4	6.5	16.1	143	151												0	0	83.2	102	0.8	59	12.8	12.79
2011-03-12 01:00:00	13.8	13.7	19.9	135	147												0	0	83.2	101.9	1	57.5	12.79	12.78
2011-03-12 02:00:00	7.6	4	12.6	111	141												0	0	83	102	0.4	59.8	12.78	12.77
2011-03-12 03:00:00	11.7	8.6	18	177	183												0	0	83.2	102.2	1.2	52.6	12.77	12.75
2011-03-12 04:00:00	10.9	9	15.4	152	179												0	0	83.5	102.3	1.8	45.4	12.75	12.73
2011-03-12 05:00:00	7	3.2	14.3	162	181												0	0	83.1	102	0.8	51.2	12.73	12.71
2011-03-12 06:00:00	7.9	3.2	14.5	168	180												0	0	82.8	101.9	0	54.1	12.71	12.69
2011-03-12 07:00:00	14.8	13	26.1	121	152												0	0	82.8	101.8	0.2	52.9	12.72	12.68
2011-03-12 08:00:00	20.3	22.3	33.8	158	161												0	0	83	102	0.6	47.5	13.53	13.16
2011-03-12 09:00:00	21.6	23.4	32.1	163	167												0	0	83	102.2	0.7	52.6	14.27	14.25
2011-03-12 10:00:00	17.9	19.8	30.6	161	188												0	0	83.3	102.5	1.3	55.5	14.27	14.25
2011-03-12 11:00:00	22.1	25.2	37	160	176												0	0	83.5	102.8	1.8	58	14.28	14.27
2011-03-12 12:00:00	19.8	21.6	31.4	166	169												0	0	83.7	103.4	2.5	59.9	14.28	14.27
2011-03-12 13:00:00	26.6	31.7	41.2	144	159												0	0	83.8	103	2.8	63.3	14.3	14.28
2011-03-12 14:00:00	30.6	42.8	47.2	147	149												0	0	83.4	102.5	2.4	67.4	14.32	14.31
2011-03-12 15:00:00	13.7	14.4	28.8	117	148												0	0	83.5	102.8	2.6	67	14.34	14.32
2011-03-12 16:00:00	6	4	14.2	58	78												0	0	83.2	102.5	1.5	72.6	14.38	14.35
2011-03-12 17:00:00	4.8	2.9	13.5	38	289												0	0	82.8	102.2	0.3	81.8	14.39	14.39
2011-03-12 18:00:00	5	1.4	16.1	93	219												0	0	82.6	102	-0.2	84.2	13.79	13.54
2011-03-12 19:00:00	5.2	1.8	14.9	48	347												0	0	82.3	101.7	-0.8	85.6	13.16	13.06
2011-03-12 20:00:00	5.5	2.2	17.9	50	110												0	0	82.2	101.5	-0.9	85.7	12.92	12.89
2011-03-12 21:00:00	10.1	6.5	27.9	132	161												0	0	82.1	101.5	-0.8	84.2	12.87	12.85
2011-03-12 22:00:00	8.6	5	26.8	102	109												0	0	82.2	101.4	-1.4	88.7	12.86	12.84
2011-03-12 23:00:00	7.6	5	27.8	105	186												0	0	82.3	101.8	-1.4	87.8	12.84	12.82
2011-03-13 00:00:00	5.5	2.5	21.6	19	154												0	0	80.4	101.7	-1.8	92.2	12.82	12.81
2011-03-13 01:00:00	8.5	4.7	21.4	98	114												0	0	82.2	102.5	-1.6	92	12.8	12.79
2011-03-13 02:00:00	10.2	6.8	23.3	145	157												0	0	82.5	103.2	-1.5	90.8	12.79	12.77
2011-03-13 03:00:00	7.7	4.3	19.1	112	164												0	0	82.1	103	-1.9	92.6	12.76	12.74
2011-03-13 04:00:00	3.5	0.7	9.8	102	122												0	0	81.4	103.2	-2.2	94.6	12.72	12.7
2011-03-13 05:00:00	6.8	1.4	15.4	4	286												0	0	79.8	104	-2.2	94.7	12.69	12.67
2011-03-13 06:00:00	7	2.9	27.1	48	208												0	0	81.3	104.5	-2	93.1	12.67	12.66
2011-03-13 07:00:00	5.7	1.4	22.1	50	79												0	0	82.5	104.8	-1.6	89	12.68	12.65
2011-03-13 08:00:00	7.7	3.6	22.6	30	63												0	0	82.2	104.9	-1	81.1	13.5	13.09
2011-03-13 09:00:00	10.1	7.2	27	36	55												0	0	82.3	105	0	71.4	14.21	14.2
2011-03-13 10:00:00	8.7	7.6	25.9	66	215												0	0	82.8	105.2	1	65.2	14.18	14.16
2011-03-13 11:00:00	13.6	15.1	34.9	118	125												0	0	82.8	105.3	1.6	62.4	14.21	14.19
2011-03-13 12:00:00	20.8	23.4	40.2	108	122												0.2	0	83.3	105.2	1.8	62.2	14.25	14.24
2011-03-13 13:00:00	10.9	10.8	30.8	74	340												0	0	83.3	105	1.9	63.1	14.27	14.25
2011-03-13 14:00:00	5	4.3	12.1	295	313												0	0	83.1	104.8	1.8	63.4	14.27	14.25
2011-03-13 15:00:00	6.2	7.9	11.9	327	338												0	0	83	104.5	1.4	66.6	14.32	14.3
2011-03-13 16:00:00	3	2.2	7	10	358												0	0	82.8	104.2	0.8	72.3	14.36	14.35
2011-03-13 17:00:00	3.5	0.7	9.2	68	130												0	0	82.2	103.7	-0.4	83	14.4	14.39
2011-03-13 18:00:00	3.1	0.7	8.2	81	163												0	0	81.3	103.6	-1.4	90.7	13.87	13.58
2011-03-13 19:00:00	2.3	1.4	6.6	63	217												0	0	81.2	103.7	-2	93.7	13.2	13.09
2011-03-13 20:00:00	5.5	1.4	9.8	116	172												0	0	81.2	104.7	-1.9	94.3	12.93	12.89
2011-03-13 21:00:00	7.2	1.4	10.9	112	119												0	0	79	104.2	-1.8	93.5	12.88	12.86
2011-03-13 22:00:00	6.2	0.7	11.7	111	129												0	0	81.8	104.5	-1.8	93.8	12.86	12.84
2011-03-13 23:00:00	9.6	3.6	15.2	89	126												0	0	83.3	105.2	-1.8	93	12.84	12.82
2011-03-14 00:00:00	1.8	0.4	4.7	34	36												0	0	83.3	105.3	-1.4	94.6	12.83	12.81
2011-03-14 01:00:00	5	0.4	9.3	112	148												0	0	83.2	105.2	-1.4	94.4	12.82	12.79
2011-03-14 02:00:00	8.5	0.7	12.6	125	139												0	0	83.2	105.2	-1	87.3	12.79	12.79
2011-03-14 03:00:00	2.9	0.4	5.7	64	71												0	0	83	105.2	-1.6	92.4	12.77	12.75
2011-03-14 04:00:00	3.1	0.4	4.5	81	88												0	0	82.5	105.2	-1.4	93.5	12.74	12.72
2011-03-14 05:00:00	3.4	0.4	5.7	62	77												0	0	81.3	105.2	-1.4	91.1	12.7	12.68
2011-03-14 06:00:00	5	0.4	7.5	85	128												0	0	80.7	105	-0.9	87.7	12.67	12.64
2011-03-14 07:00:00	3	0.4	7.2	155	189												0	0	82.3	105	-0.8	80.9	12.73	12.65
2011-03-14 08:00:00	6.9	2.2	12.8	145	165												0	0	82.5	105	-0.2	78.2	13.97	13.67
2011-03-14 09:00:00	11.2	12.2	18.2	157	158												0	0	83.2	105.2	0.9	71.7	14.25	14.23
2011-03-14 10:00:00	6	7.2	10.8	174	196												0	0	83.5	105.4	1.8	72.2	14.21	14.16
2011-03-14 11:00:00	6.3	4.7	13.2	166	200												0	0	83.7	105.4	1.8	73.3	14.16	14.14
2011-03-14 12:00:00	9.2	7.9	17.2	167	210												0	0	83.4	105.5	2.8	69.8	14.16	14.14
2011-03-14 13:00:00	8.2	4.3	14.5	235	240												0	0	83.2	105.4	3.5	68.5	14.11	14.09
2011-03-14 14:00:00	13.3	14	29.4	209	214												0	0	82.5	105.5	3.9	65.2	14.16	14.13
2011-03-14 15:00:00	12.9	13.7	22.4	215	216												0	0	82.5	105.6	4.2	61.2	14.21	14.18
2011-03-14 16:00:00	9.5	6.5	19.2	218	242												0	0	82	105.5	4.9	58.4	14.2	14.17
2011-03-14 17:00:00	4	0.7	13.7	67	181												0	0	82.2	105.1	4.3	60.6	14.26	14.21
2011-03-14 18:00:00	3.2	0.4	6.5	214	280												0	0	82	104.8	3.6	69.2	14.2	13.93
2011-03-14 19:00:00	4.4	0.7	9.5	254	297												0	0	81.8	104.5	2.1	78.5	13.28	13.15
2011-03-14 20:00:00	3.2	1.4	5.8	277	308												0	0	81.7	104.5	1.8	77.1	12.96	12.93
2011-03-14 21:00:00	2.8	0.7	5.9	1	302												0	0	81.6	104.2	1.2	76	12.89	12.87
2011-03-14 22:00:00	4.8	0.7	9.9	39	78												0	0	81.5	104.2	0.9	76.3	12.86	12.84
2011-03-14 23:00:00	3.6	0.4	7.5	10	42												0	0	81.5	104.2	1	74.1	12.84	12.84
2011-03-15 00:00:00	2.3	0.7	6.8	210	356												0	0	81.6	104.2	1	71.8	12.84	12.82
2011-03-15 01:00:00	2.6	0.7	7.4	257	321												0	0	81.6	104.1	0.6	72.6	12.82	12.81
2011-03-15 02:00:00	3.1	0.7	6.7	297	323												0	0	81.6	104.1	0.8	70.7	12.8	12.79
2011-03-15 03:00:00	2.9	1.1	8.7	210	339												0	0	81.8	104.2	0.9	67.2	12.79	12.77
2011-03-15 04:00:00	4.1	1.4	11.2	48	270												0	0	81.9	104.3	1.6	60.8	12.77	12.75
2011-03-15 05:00:00	6	2.9	15.8	32	260												0	0	81.9	104.3	1.6	61.6	12.74	12.72
2011-03-15 06:00:00	3.6	1.4	11.5	19	48												0	0	82	104.4	1.6	62.4	12.71	12.69
2011-03-15 07:00:00	2.9	1.1	9.2	315	325												0	0	82	104.5	1.8	63	12.72	12.68
2011-03-15 08:00:00	4.7	1.1	11.3	18	37												0	0	82	104.5	2.1	63.1	13.74	13.41
2011-03-15 09:00:00	4.8	2.9	15.7	62	99												0	0	82.1	104.8	3.7	58	14.15	14.12
2011-03-15 10:00:00	3.8	0.7	12.9	83	354												0	0	82	104.8	4.2	56.3	14.1	14.08
2011-03-15 11:00:00	12.1	7.6	26.3	105	113												0	0	82.3	105	4.2	59.1	14.12	14.09
2011-03-15 12:00:00	28.6	33.1	51.2	115	140												2	0	81.5	104.7	3.7	62.9	14.23	14.21
2011-03-15 13:00:00	32.4	44.6	50.2	131	145												0.2	0	80.4	104	3.4	66.2	14.31	14.29
2011-03-15 14:00:00	22.6	24.1	40.1	115	125												0	0	80.8	103.9	4.3	60.7	14.29	14.27
2011-03-15 15:00:00	8.2	1.1	16.1	42	68												0	0	81.1	103.1	3.8	67.8	14.3	14.29
2011-03-15 16:00:00	5.7	1.4	16.4	79	110												0	0	81	103	3.8	66.7	14.32	14.3
2011-03-15 17:00:00	7.8	0.7	16.6	15	30												0	0	80.8	102.8	3.2	69	14.35	14.34
2011-03-15 18:00:00	6.5	2.9	23.7	89	325												0	0	80.7	102.8	3.3	66.8	13.91	13.52
2011-03-15 19:00:00	29.6	38.9	61.5	80	98												8.1	1	80.3	102.6	3.2	68.5	13.14	13.04
2011-03-15 20:00:00	53.5	85	86.6	100	106												14.4	8.8	78.8	102.5	3.4	67.8	12.93	12.91
2011-03-15 21:00:00	52.2	85	85.2	109	120												8	2.6	101.5	102	2.6	71.1	12.89	12.88
2011-03-15 22:00:00	37.3	48.6	76.8	113	119												2.7	1.8	181.2	102.2	3.1	66.8	12.88	12.86
2011-03-15 23:00:00	36.9	46.1	76.2	101	116												3.1	2.8	79.2	102.2	3.3	64.3	12.86	12.85
2011-03-16 00:00:00	42.9	60.5	77.6	107	117												4.8	2.5	78.2	102	3	66.4	12.86	12.84
2011-03-16 01:00:00	28.1	27.7	71	73	118												0.8	0.8	78.8	101.8	3.1	64.8	12.84	12.83
2011-03-16 02:00:00	24.4	24.5	51.5	69	109												0	0	78.9	101.8	3	64.6	12.82	12.8
2011-03-16 03:00:00	58.3	85.7	91.6	109	118												9.9	5	77.8	101	3.3	60	12.8	12.79
2011-03-16 04:00:00	60.5	100.1	89.8	101	109												7.5	2.5	77.5	100.8	2.5	64.8	12.78	12.76
2011-03-16 05:00:00	33.3	47.5	63.9	69	96												0.4	0.2	77.8	101.3	2.6	64.7	12.75	12.73
2011-03-16 06:00:00	11.1	6.1	29.8	49	51												0	0	77.3	98.5	1.7	71.3	12.72	12.7
2011-03-16 07:00:00	11.2	7.9	30.3	133	188												0	0	77.4	101.5	2.1	67.5	12.82	12.71
2011-03-16 08:00:00	5.9	1.4	11.6	186	187												0	0	77.2	101.5	1.7	71.8	14.01	13.74
2011-03-16 09:00:00	4.2	0.4	8.1	245	274												0	0	77.2	101.7	1.9	75.2	14.18	14.16
2011-03-16 10:00:00	3.6	0.4	6.3	197	329												0	0	77.7	101.2	2.8	72	14.12	14.07
2011-03-16 11:00:00	4	0.4	6.9	35	47												0	0	78.8	100.8	2.8	70.7	14.16	14.12
2011-03-16 12:00:00	5.2	0.4	8.7	44	51												0	0	79.3	101	3.5	72.5	14.14	14.11
2011-03-16 13:00:00	2.4	0.4	7	136	233												0	0	79.3	100.5	3.8	74.6	14.19	14.15
2011-03-16 14:00:00	3.4	0.4	6.8	16	301												0	0	78.8	100.2	2.2	87	14.29	14.28
2011-03-16 15:00:00	3.2	0.7	5.6	23	24												0	0	77.8	99.3	1.8	92.1	14.32	14.3
2011-03-16 16:00:00	3.5	0.7	7	5	348												0	0	77.5	98.4	1.1	93.5	14.34	14.32
2011-03-16 17:00:00	3	0.4	6.4	19	40												0	0	76	99.9	0.7	94.9	14.38	14.36
2011-03-16 18:00:00	4.5	0.4	8.2	24	359												0	0	84.2	100.4	0.3	95.7	13.76	13.49
2011-03-16 19:00:00	3.4	0.4	7.5	324	344												0	0	238.6	101.7	0	96	13.13	13.04
2011-03-16 20:00:00	8.2	0.4	14.4	208	222												0	0	250	104	-0.2	96.1	12.92	12.89
2011-03-16 21:00:00	4	0.7	11.4	203	276												0	0	250	104.5	-0.4	96.2	12.88	12.86
2011-03-16 22:00:00	4.8	0.7	9.1	212	251												0	0	238.8	107.2	-0.4	96.2	12.86	12.85
2011-03-16 23:00:00	3.9	0.7	10.1	11	338												0	0	202.8	107.5	-0.9	96.1	12.84	12.83
2011-03-17 00:00:00	7	1.4	14.2	323	324												0	0.2	116	110.3	-0.8	96	12.84	12.82
2011-03-17 01:00:00	4.3	0.7	8	16	355												0	0	87	113.5	-1	96	12.82	12.8
2011-03-17 02:00:00	10.4	3.6	18.9	328	340												0	0.2	98.5	111.2	-1.2	95.8	12.8	12.79
2011-03-17 03:00:00	6.2	2.9	10.6	339	339												0	0	94.8	112.7	-1.2	95.8	12.78	12.77
2011-03-17 04:00:00	4.2	3.6	7.8	321	340												0	0	92	115.5	-1.1	95.9	12.75	12.74
2011-03-17 05:00:00	8.5	5.8	12.1	320	329												0	0.1	104.4	117.1	-0.9	96	12.72	12.71
2011-03-17 06:00:00	6.5	5	12.2	328	330												0	0.2	97.3	120.9	-0.8	96	12.69	12.68
2011-03-17 07:00:00	7.6	4.3	13.9	328	333												0.1	0.2	96.5	122.5	-0.6	96.2	12.69	12.67
2011-03-17 08:00:00	15.4	18.7	23.6	343	349												0.3	1.1	98.2	122.4	-0.8	96.1	12.87	12.79
2011-03-17 09:00:00	24.9	48.2	36.4	351	358												0.2	1.1	95	122	-0.8	95.8	13.62	13.38
2011-03-17 10:00:00	26.2	46.4	36	0	358												0.2	0.4	91.5	121.3	-0.4	95.8	14.19	14.14
2011-03-17 11:00:00	23.5	53.3	34.1	355	356												0.2	0.2	95.5	121	-0.6	95.8	14.27	14.25
2011-03-17 12:00:00	30.9	67	47	352	352												0.4	1.1	96.5	118.5	-0.4	95.9	14.3	14.28
2011-03-17 13:00:00	25.9	61.6	36	344	358												0.8	1.3	101.7	112.6	-0.4	96	14.32	14.3
2011-03-17 14:00:00	24.3	34.9	34.5	348	349												0.4	2.2	101.4	113.2	-0.4	95.7	14.33	14.32
2011-03-17 15:00:00	22.9	52.2	35.6	337	346												0.8	3.7	101	116.2	-0.4	95.9	14.37	14.35
2011-03-17 16:00:00	16	21.6	27.1	338	341												0.2	1.2	100.8	117	-0.6	96	14.39	14.38
2011-03-17 17:00:00	23.8	40	37.7	349	354												4	2	100.5	117.5	-0.8	96.2	14.41	14.39
2011-03-17 18:00:00	31.1	80.6	39.9	1	359												26.9	4.2	99.8	116.3	-1	96.2	14.4	14.14
2011-03-17 19:00:00	29.6	73.8	40.1	1	4												61	1.6	99.5	115.5	-1.4	96	13.51	13.36
2011-03-17 20:00:00	28	59	36.6	6	7												0.5	0	99.2	116	-1.6	96	13.05	12.98
2011-03-17 21:00:00	31.1	51.8	41.2	4	5												1.8	0.1	99	111.8	-1.9	95.8	12.9	12.88
2011-03-17 22:00:00	24.5	43.6	32	6	9												0.2	0	98.8	110.2	-2	95.7	12.86	12.85
2011-03-17 23:00:00	15.1	19.8	27.6	4	16												0	0	98.6	110.4	-2.2	95.6	12.86	12.84
2011-03-18 00:00:00	18.2	25.9	27.7	9	27												0	0	98.4	110.5	-2.6	95.4	12.84	12.82
2011-03-18 01:00:00	12.7	10.1	21.6	33	47												0	0	98.3	110.5	-2.9	95.3	12.82	12.82
2011-03-18 02:00:00	14.5	15.5	22.2	31	65												0	0	98.2	110.3	-2.9	95.3	12.8	12.79
2011-03-18 03:00:00	18.2	23.4	26.6	16	19												0	0	98	110.2	-3.1	95.2	12.79	12.77
2011-03-18 04:00:00	6.2	2.5	15.5	56	341												0	0	97.8	110.2	-3.5	95	12.75	12.73
2011-03-18 05:00:00	18.9	24.1	27.2	10	13												0	0	97.7	110.2	-3.4	95	12.71	12.68
2011-03-18 06:00:00	14.9	14.4	21.6	5	25												0	0	97.5	110	-3.6	94.8	12.66	12.65
2011-03-18 07:00:00	17.4	19.1	24.2	13	15												0	0	97.5	110.1	-3.6	94.8	12.73	12.66
2011-03-18 08:00:00	16.4	18	21.7	18	19												0	0	97.5	110.2	-2.6	94.3	13.98	13.66
2011-03-18 09:00:00	20.1	24.8	30.6	15	15												0	0	97.8	110.5	-2	92.7	14.25	14.23
2011-03-18 10:00:00	14.5	13.7	26.8	14	23												0	0	98.2	111	-0.8	90.5	14.21	14.18
2011-03-18 11:00:00	21.6	25.2	37.2	15	19												0	0	98.4	111.2	-0.9	85.2	14.2	14.18
2011-03-18 12:00:00	26.1	24.5	36.5	10	18												0	0	98.2	111.1	-0.4	76.5	14.23	14.21
2011-03-18 13:00:00	19.6	13	33.5	26	38												0	0	96.7	111.1	1	69	14.27	14.23
2011-03-18 14:00:00	10.4	2.5	23.3	24	32												0	0	96.6	111.4	2.1	66.8	14.23	14.21
2011-03-18 15:00:00	9	0.7	20.1	28	32												0	0	95.8	111.4	2.6	65.2	14.21	14.2
2011-03-18 16:00:00	9.9	5	24.1	4	16												0	0	96.1	111.3	3.4	62.6	14.19	14.16
2011-03-18 17:00:00	25.1	18.7	40.5	1	355												0	0	95.8	110.8	1.6	66.2	14.3	14.28
2011-03-18 18:00:00	21.9	15.1	32.3	2	2												0	0	95.5	110.7	1.2	53.5	14.36	14.22
2011-03-18 19:00:00	22.9	16.9	36.2	0	3												0	0	95.3	110.5	0.8	52.8	13.38	13.22
2011-03-18 20:00:00	25.9	24.1	37.6	2	11												0	0	95.2	110.2	0.2	60.8	12.98	12.94
2011-03-18 21:00:00	13.1	10.1	25.2	13	29												0	0	95.1	110.2	-0.2	71.6	12.89	12.88
2011-03-18 22:00:00	11.9	7.2	20.1	24	33												0	0	94.9	110.1	-0.9	82.8	12.86	12.84
2011-03-18 23:00:00	12.8	7.2	20.9	33	84												0	0	94.8	110	-0.7	80.2	12.84	12.82
2011-03-19 00:00:00	8.1	5	18.4	7	99												0	0	95	110.2	-0.1	76.7	12.84	12.8
2011-03-19 01:00:00	17.2	17.3	27.1	6	9												0	0	95	110.3	0.4	74	12.82	12.81
2011-03-19 02:00:00	20.1	22.7	31.4	4	5												0	0	94.8	110.5	0.2	77.2	12.82	12.8
2011-03-19 03:00:00	19.8	22.3	27.2	8	8												0	0	94.5	110.1	-0.4	84.8	12.79	12.79
2011-03-19 04:00:00	17.5	18	27.2	7	12												0	0	94.4	110	-1	90.5	12.77	12.76
2011-03-19 05:00:00	17.1	16.6	24.2	9	9												0.1	0.3	93.9	109.3	-1.3	94.8	12.74	12.72
2011-03-19 06:00:00	27.1	33.5	39.9	2	358												0.4	1.2	94.2	109.8	-1	95.3	12.7	12.68
2011-03-19 07:00:00	26.1	40.7	34.4	5	357												0.4	0.9	95	109.5	-1	95.5	12.72	12.68
2011-03-19 08:00:00	27.1	42.5	36.6	0	355												1.4	3.4	95.2	109.5	-0.9	95.6	13.84	13.5
2011-03-19 09:00:00	34	48.6	49	1	359												2.9	1.1	94.7	109.3	-0.9	95.5	14.27	14.25
2011-03-19 10:00:00	31.4	30.2	41.8	357	357												0.6	0.1	94.1	109	-0.8	95.2	14.25	14.23
2011-03-19 11:00:00	20.3	18	34	351	354												0.2	1.1	93.8	109	-0.1	95.2	14.25	14.23
2011-03-19 12:00:00	30.2	27	39.8	355	356												0.5	1.2	93.2	108.8	-0.2	95.4	14.3	14.29
2011-03-19 13:00:00	25.6	18.7	37.5	357	358												0	0.4	93.3	108.5	0.1	95.3	14.3	14.29
2011-03-19 14:00:00	21.3	13	33.1	0	0												0.6	2.4	92.9	108.2	0.4	95.3	14.29	14.27
2011-03-19 15:00:00	23.6	17.3	38.5	356	359												0.4	0.7	91.7	107.6	0.2	95.5	14.34	14.32
2011-03-19 16:00:00	28.2	26.3	40.6	360	360												0.8	3.8	92.2	107.9	-1	95.6	14.39	14.38
2011-03-19 17:00:00	25.2	33.5	39.5	1	4												0.5	0.6	91.8	107.8	-1.2	95.6	14.4	14.38
2011-03-19 18:00:00	31.4	37.8	43.6	2	359												2.7	0	91.4	107.1	-1.8	95.6	14.3	14.02
2011-03-19 19:00:00	30.8	33.8	43.9	5	5												1.1	0	90.8	106.2	-2.5	95.2	13.36	13.22
2011-03-19 20:00:00	21.3	9.4	35.2	2	5												0.1	0	91.2	106.2	-3	94.7	12.97	12.93
2011-03-19 21:00:00	25.2	18	40.1	357	359												1.4	0	90.9	106	-3.4	94.3	12.87	12.86
2011-03-19 22:00:00	19.1	6.5	29.9	3	7												0	0	90.8	105.8	-3.5	94.7	12.84	12.83
2011-03-19 23:00:00	18.8	5.8	26.2	9	22												0	0	90.8	105.8	-3.8	94.2	12.84	12.82
2011-03-20 00:00:00	16.9	3.2	25.2	19	29												0	0	90.8	105.8	-3.9	94	12.82	12.82
2011-03-20 01:00:00	13.2	2.5	22.8	42	49												0	0	90.7	105.8	-4.2	93.7	12.8	12.79
2011-03-20 02:00:00	9.2	0.4	18.1	13	46												0	0	90.7	105.7	-4.4	93.4	12.79	12.77
2011-03-20 03:00:00	5.5	0.4	14.2	38	153												0	0	90.6	105.7	-4.4	93.3	12.76	12.73
2011-03-20 04:00:00	6.7	0.4	15.7	187	209												0	0	90.7	105.7	-3.9	91.5	12.72	12.71
2011-03-20 05:00:00	6.7	0.7	12.2	71	349												0	0	90.7	105.8	-4.2	90.3	12.68	12.66
2011-03-20 06:00:00	5.8	0.4	10.5	151	190												0	0	90.8	105.9	-3.2	79.2	12.64	12.62
2011-03-20 07:00:00	7.8	0.4	12.9	141	177												0	0	90.8	105.8	-2.5	71.2	12.78	12.66
2011-03-20 08:00:00	5.5	1.1	10.2	79	97												0	0	90.8	105.8	-0.9	67.9	14.1	13.74
2011-03-20 09:00:00	1.8	0.7	4.5	88	89												0	0	90.8	106.1	2	57.5	14.11	14.09
2011-03-20 10:00:00	2.1	0.7	4.5	49	81												0	0	91	106.2	3.8	57.9	14.03	14
2011-03-20 11:00:00	2.1	0.4	4.2	41	58												0	0	91	106.3	5.2	52.6	13.99	13.96
2011-03-20 12:00:00	4	0.4	8	184	191												0	0	91.2	106.7	2.5	63.4	14	13.97
2011-03-20 13:00:00	1.8	0.4	4.7	224	336												0	0	91.5	106.8	4	62.7	14	13.98
2011-03-20 14:00:00	3.5	0.7	8.2	208	338												0	0	91.5	106.8	2.5	63.1	14.02	13.99
2011-03-20 15:00:00	3.7	0.4	8.4	1	302												0	0	91.1	106.8	1.8	68.9	14.07	14.04
2011-03-20 16:00:00	6	0.4	9.2	6	30												0	0	90.8	106.5	0.6	67	14.13	14.1
2011-03-20 17:00:00	5.2	0.4	8.3	4	10												0	0	90.8	106.5	0.7	72	14.21	14.2
2011-03-20 18:00:00	1.6	0.4	4.2	21	62												0	0	90.8	106.7	1.1	74.2	14.27	14.05
2011-03-20 19:00:00	5.4	0.7	9	164	173												0	0	90.3	106.5	-0.4	80.2	13.32	13.18
2011-03-20 20:00:00	8.3	3.6	13.4	145	180												0	0	90	106.2	-0.8	82.3	12.96	12.91
2011-03-20 21:00:00	7.8	1.8	11.8	137	149												0	0	89.8	106.1	-0.8	74.6	12.87	12.85
2011-03-20 22:00:00	4.2	0.4	9.7	125	142												0	0	89.8	106.2	-1	78.3	12.84	12.82
2011-03-20 23:00:00	5.5	0.4	8.7	164	178												0	0	89.7	106.1	-1.4	77.8	12.82	12.79
2011-03-21 00:00:00	3.5	0.4	6.1	105	137												0	0	89.8	106.2	-1	63	12.8	12.79
2011-03-21 01:00:00	8.9	1.4	11.3	132	138												0	0	89.6	106	-1.1	64.5	12.79	12.77
2011-03-21 02:00:00	6.3	1.4	10.6	158	218												0	0	89.7	106.2	-0.8	62.4	12.77	12.75
2011-03-21 03:00:00	6.5	0.4	9.4	188	195												0	0	89.6	106.2	-0.9	67	12.75	12.74
2011-03-21 04:00:00	4.2	0.4	7.2	195	201												0	0	89.6	106.2	-1.4	70.2	12.74	12.73
2011-03-21 05:00:00	4.3	0.4	9.8	217	232												0	0	89.5	106	-1.8	70.2	12.71	12.69
2011-03-21 06:00:00	8.3	0.7	12.5	227	233												0	0	89.2	105.7	-2.5	73.8	12.68	12.66
2011-03-21 07:00:00	5.3	0.7	9.3	234	273												0	0	89	105.6	-3	84.5	12.81	12.71
2011-03-21 08:00:00	5.3	0.4	9.2	270	335												0	0	89.2	105.7	-2	88.3	14.12	13.77
2011-03-21 09:00:00	1.4	0.4	5.5	221	322												0	0	89.5	105.8	0.8	74	14.11	14.07
2011-03-21 10:00:00	4	0.7	8.7	242	266												0	0	89.5	105.8	-0.8	78.3	14.13	14.06
2011-03-21 11:00:00	1.4	0.4	3.8	90	301												0	0	89.9	106.2	2.5	64	14.01	13.97
2011-03-21 12:00:00	3	0.4	7.3	1	13												0	0	90	106.2	1.6	66.7	14	13.96
2011-03-21 13:00:00	3.8	0.4	6.9	15	45												0	0	90.2	106.3	1	72.8	14.06	14.04
2011-03-21 14:00:00	6.2	1.4	14.2	1	296												0	0	90	106.1	-0.6	76.2	14.23	14.18
2011-03-21 15:00:00	9.1	3.6	17.2	297	303												0	0	90	106.2	-0.4	79.5	14.29	14.25
2011-03-21 16:00:00	7	1.8	16.1	300	304												0	0	90.2	106.5	0.6	80.2	14.2	14.18
2011-03-21 17:00:00	4.4	0.4	11.2	13	348												0	0	90.2	106.3	0.8	79.8	14.21	14.19
2011-03-21 18:00:00	5.4	0.7	11.2	338	353												0	0	90	106	-0.8	87.8	14.31	14.16
2011-03-21 19:00:00	3.8	0.7	13.2	94	336												0	0	90	106.1	-1.4	75	13.41	13.23
2011-03-21 20:00:00	8.1	2.9	21.2	167	181												0	0	89.8	106	-1.2	62.7	12.97	12.92
2011-03-21 21:00:00	7.2	3.6	19.2	51	328												0	0	89.8	105.9	-1.7	67.2	12.87	12.85
2011-03-21 22:00:00	4.5	0.7	14.9	20	319												0	0	89.7	105.8	-1.9	64.5	12.84	12.82
2011-03-21 23:00:00	3.1	0.4	6.9	26	49												0	0	89.5	105.7	-2.4	81.7	12.82	12.79
2011-03-22 00:00:00	5.1	0.4	10.3	30	65												0	0	89.3	105.5	-2.6	80.2	12.79	12.78
2011-03-22 01:00:00	8.4	2.2	21.1	50	58												0	0	89.4	105.6	-2.2	63	12.78	12.77
2011-03-22 02:00:00	12.4	8.6	30.7	98	98												0	0	89.6	105.8	-1.7	47.9	12.77	12.75
2011-03-22 03:00:00	16.2	12.6	30.5	83	111												0	0	89.5	105.6	-1.8	48	12.75	12.73
2011-03-22 04:00:00	8.5	2.2	17.1	75	103												0	0	89.2	105.4	-2.5	53.6	12.73	12.71
2011-03-22 05:00:00	6.9	0.4	13.1	32	64												0	0	89	105.2	-3.2	62	12.7	12.68
2011-03-22 06:00:00	7.5	1.1	17.4	28	33												0	0	89.1	105.3	-2.9	60.8	12.66	12.65
2011-03-22 07:00:00	6.7	1.1	16	5	41												0	0	89.2	105.5	-2.5	58.2	12.81	12.7
2011-03-22 08:00:00	3.1	0.4	9.8	32	315												0	0	89.5	105.7	-1	52.5	14.09	13.75
2011-03-22 09:00:00	2.9	0.4	6.2	4	20												0	0	89.8	105.8	0.5	48	14.11	14.09
2011-03-22 10:00:00	4.2	0.7	10.3	0	326												0	0	90.1	106	0.6	49.1	14.05	14.02
2011-03-22 11:00:00	6.5	0.7	12.8	22	30												0	0	90.2	106.2	1	52.1	14.09	14.06
2011-03-22 12:00:00	5.4	0.7	15	40	75												0	0	90.3	106.5	1.9	54.1	14.09	14.07
2011-03-22 13:00:00	4.5	0.7	13.4	30	54												0	0	90.5	106.7	2.8	52.2	14.11	14.09
2011-03-22 14:00:00	9.9	5.4	25.2	69	72												0	0	90.5	107	3.3	51.3	14.13	14.11
2011-03-22 15:00:00	15.2	11.2	31.6	89	99												0	0	90.5	107.1	3.3	50.4	14.22	14.2
2011-03-22 16:00:00	4.7	0.4	12.8	0	66												0	0	90.3	107.2	4	52	14.16	14.14
2011-03-22 17:00:00	5.2	0.7	13	2	17												0	0	90.1	107.2	3.7	52.1	14.18	14.16
2011-03-22 18:00:00	4.5	0.7	9.9	8	37												0	0	90	107.2	3	56.2	14.27	14.24
2011-03-22 19:00:00	4.2	0.4	9.3	351	351												0	0	89.8	107	2	56.2	13.43	13.24
2011-03-22 20:00:00	3.7	0.4	8.2	26	173												0	0	89.6	106.8	1.4	57.2	12.98	12.94
2011-03-22 21:00:00	3.9	0.4	6.8	281	313												0	0	89.5	106.7	1	58.6	12.88	12.86
2011-03-22 22:00:00	5.3	0.4	10.3	6	22												0	0	89.2	106.7	0.8	58.7	12.84	12.83
2011-03-22 23:00:00	5.8	0.4	9.8	16	30												0	0	89.2	106.5	0.6	55.7	12.82	12.82
2011-03-23 00:00:00	7.5	0.4	13.3	9	22												0	0	89.3	106.6	0.8	51	12.81	12.79
2011-03-23 01:00:00	5.5	0.4	9.6	34	48												0	0	89.2	106.5	0.4	49.9	12.8	12.79
2011-03-23 02:00:00	4	0.4	8.2	47	75												0	0	89.2	106.5	0.4	46.1	12.79	12.77
2011-03-23 03:00:00	4.5	0.4	8.5	49	58												0	0	89.2	106.7	0.8	41.4	12.77	12.75
2011-03-23 04:00:00	3.1	0.4	6.7	51	60												0	0	89.2	106.7	0.7	38.7	12.74	12.73
2011-03-23 05:00:00	2.8	0.4	7	21	39												0	0	89.3	106.8	1	36	12.71	12.7
2011-03-23 06:00:00	3.1	0.4	7.8	3	14												0	0	89.3	106.8	1.2	34	12.68	12.68
2011-03-23 07:00:00	2.3	0.4	5.8	28	64												0	0	89.3	106.9	1.4	33	12.84	12.73
2011-03-23 08:00:00	3.4	0.4	8.6	83	109												0	0	89.5	107	3.5	28.9	14.05	13.74
2011-03-23 09:00:00	3.8	0.4	7.5	35	87												0	0	89.8	107.2	4.8	28.4	14.05	14.03
2011-03-23 10:00:00	3.2	0.4	8.3	48	89												0	0	90.1	107.5	5.8	29.6	13.99	13.96
2011-03-23 11:00:00	4.8	0.7	12.9	64	123												0	0	90.5	107.7	6.7	32.6	13.98	13.95
2011-03-23 12:00:00	2.5	0.4	6.2	31	54												0	0	90.7	108	7.5	32.2	13.96	13.93
2011-03-23 13:00:00	2.6	0.4	6.3	33	346												0	0	90.5	108	8.8	31.1	13.93	13.89
2011-03-23 14:00:00	5	0.4	10.2	13	26												0	0	90.1	108	6.8	40	14.02	14
2011-03-23 15:00:00	4.6	0.4	11.3	21	357												0	0	89.6	107.5	6.2	41.8	14.1	14.07
2011-03-23 16:00:00	7.5	1.4	15.1	317	346												0	0	89.3	107.5	5.4	44.7	14.16	14.14
2011-03-23 17:00:00	5.7	0.7	14.5	25	324												0	0	89.3	107.5	5.8	44.5	14.16	14.15
2011-03-23 18:00:00	2	0.4	7.6	4	9												0	0	89.5	107.6	6.8	42.4	14.21	14.19
2011-03-23 19:00:00	3	0.4	6.9	183	226												0	0	89.2	107.5	5.1	47.5	13.41	13.23
2011-03-23 20:00:00	3.3	0.4	7.8	199	301												0	0	88.9	107.3	4.2	51.8	12.98	12.94
2011-03-23 21:00:00	3.7	0.4	8.1	205	233												0	0	88.8	107.3	4.2	50.4	12.89	12.87
2011-03-23 22:00:00	3	0.4	10.3	71	105												0	0	88.7	107.2	4	49.2	12.86	12.84
2011-03-23 23:00:00	3.1	0.4	7.8	25	48												0	0	88.5	107.1	3.4	53.5	12.84	12.82
2011-03-24 00:00:00	3	0.4	7.4	22	46												0	0	88.4	107	3.2	55.4	12.82	12.8
2011-03-24 01:00:00	2.8	0.4	8.2	15	238												0	0	88.4	107	3.3	52.6	12.8	12.78
2011-03-24 02:00:00	4.6	0.4	6.7	126	177												0	0	88.5	107	3.8	47	12.79	12.77
2011-03-24 03:00:00	3.5	0.4	7.3	26	209												0	0	88.5	107.1	3.6	44.5	12.77	12.77
2011-03-24 04:00:00	4.5	0.4	7.3	130	143												0	0	88.4	107	3.8	42.8	12.75	12.75
2011-03-24 05:00:00	4.4	0.4	6	76	110												0	0	88.3	106.9	3.5	41.8	12.73	12.71
2011-03-24 06:00:00	2.2	0.4	6	114	150												0	0	88.6	107	3.5	39.7	12.71	12.69
2011-03-24 07:00:00	8.6	0.7	11.6	134	136												0	0	88.2	106.7	4	38.4	12.86	12.75
2011-03-24 08:00:00	7.6	0.4	9.8	140	142												0	0	88.5	106.8	5	35.5	14.03	13.73
2011-03-24 09:00:00	4.8	0.7	8.4	132	135												0	0	88.8	107	6.4	32.1	14.05	14.01
2011-03-24 10:00:00	1.8	0.4	4.1	132	143												0	0	89	107.3	8.7	28.1	13.93	13.91
2011-03-24 11:00:00	4	0.4	6.8	58	88												0	0	88.8	107.2	8.4	30.6	13.93	13.92
2011-03-24 12:00:00	1.4	0.7	4	55	62												0	0	88.5	107.5	9.7	28.5	13.91	13.88
2011-03-24 13:00:00	1.8	0.4	5.6	313	322												0	0	88.8	107.8	9.7	30.2	13.9	13.88
2011-03-24 14:00:00	1.4	0.4	5	321	335												0	0	88.7	108	9.8	31.2	13.91	13.9
2011-03-24 15:00:00	5.1	0.7	11.9	305	311												0	0	88	108	8.1	43.9	13.96	13.93
2011-03-24 16:00:00	8.2	2.9	18.6	304	307												0	0	87.5	108	7.7	49.7	14.06	14.03
2011-03-24 17:00:00	12	10.4	23.2	311	315												0	0	87.2	108.4	7.1	51.2	14.15	14.12
2011-03-24 18:00:00	9.5	7.9	18.4	316	324												0	0	86.8	108.2	6.3	55.2	14.23	14.2
2011-03-24 19:00:00	3.8	1.8	7.8	317	329												0	0	86.6	108.2	5.5	57.4	13.55	13.28
2011-03-24 20:00:00	3.3	0.7	7.8	248	278												0	0	86.5	108.1	5.4	54.8	13.01	12.95
2011-03-24 21:00:00	5.2	1.4	8.9	240	275												0	0	86.2	107.8	4.7	60.5	12.89	12.87
2011-03-24 22:00:00	2.1	0.4	4.5	58	60												0	0	85.8	107.5	3.8	68.9	12.86	12.84
2011-03-24 23:00:00	5.3	0.4	7.2	74	80												0	0	85.5	107.3	3.4	70.2	12.84	12.82
2011-03-25 00:00:00	3.8	0.4	6	78	83												0	0	85.4	107.2	3	69.5	12.82	12.8
2011-03-25 01:00:00	1.6	0.4	3.4	100	212												0	0	85.5	107.3	2.7	70	12.8	12.79
2011-03-25 02:00:00	6.8	0.7	10.3	95	96												0	0	85.1	106.8	3	69.2	12.79	12.77
2011-03-25 03:00:00	5.5	0.4	7	92	116												0	0	85.1	106.8	2.8	67.2	12.77	12.75
2011-03-25 04:00:00	3.3	0.4	5.8	175	196												0	0	85.2	107	2.5	65	12.75	12.73
2011-03-25 05:00:00	5.6	0.4	8.9	191	204												0	0	85.2	106.8	2.4	65.7	12.73	12.71
2011-03-25 06:00:00	1.8	0.4	3.5	201	231												0	0	85	106.8	1.6	70.8	12.71	12.68
[truncated: 6,760 more rows]

## Sheet: 2012
date	wind_speed_mean_young	wind_speed_mean_flowcapt	wind_speed_maxi_young	wind_direction_mini_young	wind_direction_maxi_young	rain_year_sum_arg100	rain_year_sum_rainflow	rain_actual_sum_arg100	rain_actual_intensity_arg100_6h	rain_actual_intensity_arg100_24h	rain_intensity_mini_arg100	rain_intensity_maxi_arg100	rain_actual_intensity_rainflow_6h	rain_actual_intensity_rainflow_24h	rain_intensity_mini_rainflow	rain_intensity_maxi_rainflow	snow_drift_seg1_flowcapt	snow_drift_seg2_flowcapt	snow_height_seg1_nc	snow_height_seg2_nc	air_temperature_mean_nc	air_humidity_mean_nc	battery_voltage_mean_logger	battery_voltage_mini_logger
2012-01-01 00:00:00	30.4	22.2	42.1	351	358				0	0			0	0			0	0	250	130.3	1.6	97.5	12.87	12.86
2012-01-01 01:00:00	25.2	16.1	35.2	346	353				0	0			0	0			0	0	250	129	1.6	97.6	12.86	12.84
2012-01-01 02:00:00	21.9	11.8	29.8	343	350				0	0			0	0			0	0	250	128.2	1.6	97.6	12.84	12.82
2012-01-01 03:00:00	30.6	22.2	40.4	5	359				0	0			0	0			0.5	0.1	168.8	127.5	1.5	97.7	12.83	12.82
2012-01-01 04:00:00	22.4	11.7	29.2	2	4				0	0			0	0			0	0	112.9	128	1.4	97.7	12.81	12.79
2012-01-01 05:00:00	18.8	7	27.4	5	13				0	0			0	0			0	0	98.4	128	1.4	97.7	12.79	12.78
2012-01-01 06:00:00	14.9	2.2	23.4	6	13				0	0			0	0			0	0	98.5	127.2	1.4	97.7	12.77	12.77
2012-01-01 07:00:00	15.6	3	23.9	5	13				0	0			0	0			0	0	98.7	127.1	1.4	97.7	12.76	12.75
2012-01-01 08:00:00	7.2	0.4	14.2	14	48				0	0			0	0			0	0	99	127.2	1.6	97.8	12.76	12.73
2012-01-01 09:00:00	12.1	2.5	20.2	11	11				0	0			0	0			0	0	99	127.2	2	94.5	13.36	13.14
2012-01-01 10:00:00	12.7	2.3	17.7	7	21				0	0			0	0			0	0	99.3	127	2.2	90.7	14.09	14.07
2012-01-01 11:00:00	18.9	12.2	27.9	8	16				0	0			0	0			0	0	100.6	127.1	2.5	88.7	14.14	14.1
2012-01-01 12:00:00	8.8	3.5	18.6	57	123				0	0			0	0			0	0	100.9	127.2	3.4	80.2	14.18	14.16
2012-01-01 13:00:00	3	1.6	7.2	346	354				0	0			0	0			0	0	100.9	127.1	3.8	78.2	14.16	14.14
2012-01-01 14:00:00	5.1	2.8	10.3	5	111				0	0			0	0			0	0	100.7	126.8	3.5	79.1	14.16	14.14
2012-01-01 15:00:00	4.8	2.3	9.8	145	175				0	0			0	0			0	0	100.8	126.7	4.1	76	14.16	14.12
2012-01-01 16:00:00	3.6	5.3	6.7	308	343				0	0			0	0			0	0	100.6	126.5	3.6	78.4	14.18	14.14
2012-01-01 17:00:00	2.8	1.1	6.7	125	345				0	0			0	0			0	0	100.5	126.3	2.5	84.4	13.71	13.39
2012-01-01 18:00:00	4	0.6	8	153	177				0	0			0	0			0	0	100.5	126.2	2.6	80.8	13.07	13.03
2012-01-01 19:00:00	5.6	1.6	8.9	176	191				0	0			0	0			0	0	100.7	126.4	3.5	70.5	12.96	12.94
2012-01-01 20:00:00	21.4	17.1	33.5	182	203				0	0			0	0			0	0	100.5	126.2	3.5	68	12.91	12.89
2012-01-01 21:00:00	28.4	22.2	35.9	206	210				0	0			0	0			0	0	100.4	126.2	3.1	70.7	12.89	12.88
2012-01-01 22:00:00	30	23.6	43.5	202	203				0	0			0	0			0	0	100.3	126.2	3	70.2	12.88	12.86
2012-01-01 23:00:00	21.2	17.1	28.8	195	196				0	0			0	0			0	0	100.2	126.1	2.8	71.1	12.87	12.86
2012-01-02 00:00:00	20.9	15.7	29.8	190	193				0	0			0	0			0	0	100.2	126.1	2.7	71.8	12.86	12.84
2012-01-02 01:00:00	17.8	12.9	28.7	201	207				0	0			0	0			0	0	100.2	126.2	2.8	71.4	12.86	12.84
2012-01-02 02:00:00	13.1	7	23.1	158	202				0	0			0	0			0	0	100	126.1	2.4	72	12.84	12.82
2012-01-02 03:00:00	6.1	1	18	148	176				0	0			0	0			0	0	100.1	126.2	2.6	70.5	12.84	12.82
2012-01-02 04:00:00	11.6	3.5	17.2	210	215				0	0			0	0			0	0	100	126	2.5	71.5	12.82	12.8
2012-01-02 05:00:00	20.7	13.1	29.6	203	204				0	0			0	0			0.1	0	100	126	2.5	74.1	12.8	12.79
2012-01-02 06:00:00	25.7	19	32.9	174	198				0	0			0	0			0.2	0	99.8	126.1	2.2	77.1	12.79	12.77
2012-01-02 07:00:00	21.9	17.1	30.6	161	177				0	0			0	0			0	0	100	126.4	2.6	74.3	12.78	12.76
2012-01-02 08:00:00	20.1	13.6	30.9	178	188				0	0			0	0			0	0	100	126.2	2.4	78.8	12.77	12.75
2012-01-02 09:00:00	23.6	17.8	31	169	198				0	0			0	0			0.2	0	99.8	125.9	2.4	79.2	13	12.91
2012-01-02 10:00:00	20.6	15.3	31.6	212	222				0	0			0	0			0.1	0	99.5	125.6	1.1	90.4	13.39	13.29
2012-01-02 11:00:00	17.9	11.7	30.6	166	214				0	0			0	0			0.5	0	99.1	125.1	0.4	95.5	13.43	13.37
2012-01-02 12:00:00	7.9	1.8	12.8	134	207				0	0			0	0			0	0	99	125.8	0.6	95.5	13.37	13.33
2012-01-02 13:00:00	15.8	10.4	28.6	257	326				0	0			0	0			1.4	4.6	100.5	126.9	-0.3	95.8	13.5	13.48
2012-01-02 14:00:00	18.8	13.8	27.4	339	358				0	0			0	0			2	6.5	104.7	132.1	-1.9	95.4	13.51	13.47
2012-01-02 15:00:00	24.9	20.9	35.8	344	352				0	0			0	0			2.5	6.2	107.2	138	-2.6	94.8	13.49	13.46
2012-01-02 16:00:00	27.9	24.2	41.5	1	358				0	0			0	0			3.6	1.4	104	140.2	-2.6	95	13.32	13.23
2012-01-02 17:00:00	10.6	13.2	16.2	1	2				0	0			0	0			0	0	103	143.4	-2.9	95	13.03	12.97
2012-01-02 18:00:00	16.4	14	22.2	349	350				0	0			0	0			0.2	1.1	109.2	144.8	-3	94.8	12.91	12.88
2012-01-02 19:00:00	24.8	25.1	39.5	340	347				0	0			0	0			1.8	0.2	110	142.4	-3.5	94.5	12.84	12.82
2012-01-02 20:00:00	34.1	22.6	45.7	350	354				0	0			0	0			7.3	0.6	98.7	140.3	-4.8	94	12.79	12.77
2012-01-02 21:00:00	29.1	30.1	41.5	358	358				0	0			0	0			4.2	0.4	97.3	137.6	-5.1	93.8	12.73	12.72
2012-01-02 22:00:00	28.4	22.9	38.8	356	359				0	0			0	0			2	1.2	97.1	140.1	-5.2	93.8	12.71	12.7
2012-01-02 23:00:00	22.4	14.8	35.6	342	356				0	0			0	0			2.7	2.2	120.3	135.3	-5	93.8	12.69	12.68
2012-01-03 00:00:00	28.4	23.9	40.5	342	350				0	0			0	0			4.9	1.2	114	140.4	-5	93.8	12.68	12.67
2012-01-03 01:00:00	30.1	29.4	41	4	359				0	0			0	0			5.7	0.2	108.2	132	-5.6	93.5	12.68	12.66
2012-01-03 02:00:00	25.1	21.4	33.2	3	4				0	0			0	0			4.5	0.3	107.5	132.2	-5.9	93.3	12.67	12.65
2012-01-03 03:00:00	19.1	11.7	27.2	2	5				0	0			0	0			1.5	0	104.5	130.2	-6.3	93.1	12.66	12.65
2012-01-03 04:00:00	12.1	4	21.8	4	20				0	0			0	0			0.7	0	103.5	136	-7.2	92.7	12.66	12.65
2012-01-03 05:00:00	0	0.7	0						0	0			0	0			0	0	103.6	136.1	-7.9	92.3	12.64	12.62
2012-01-03 06:00:00	0	0.4	0						0	0			0	0			0	0	103.8	136.2	-8.2	92.3	12.64	12.62
2012-01-03 07:00:00	0	0.6	0						0	0			0	0			0	0	104	136.2	-8.1	92.3	12.63	12.61
2012-01-03 08:00:00	0	0.5	0						0	0			0	0			0	0	104.3	136.3	-7.7	92.2	12.63	12.61
2012-01-03 09:00:00	0	0.4	0						0	0			0	0			0	0	104.3	136.4	-7.2	91.7	13	12.7
2012-01-03 10:00:00	0	0.4	0						0	0			0	0			0	0	104.9	136.7	-4.3	90.1	14.21	14.18
2012-01-03 11:00:00	8	1.6	19.2	20	69				0	0			0	0			0	0	105	136.8	-4.4	88.8	14.18	14.16
2012-01-03 12:00:00	7.8	1.4	15.8	173	178				0	0			0	0			0	0	106	137.1	-3	86	14.14	14.12
2012-01-03 13:00:00	6	2.9	9.9	200	227				0	0			0	0			0	0	108.2	137.2	-1.5	68.4	14.13	14.11
2012-01-03 14:00:00	3	1.4	10.6	67	86				0	0			0	0			0	0	107.5	137.2	0.2	67.8	14.12	14.11
2012-01-03 15:00:00	3.8	1.1	7.3	74	138				0	0			0	0			0	0	107.1	137.2	0.8	65	14.19	14.16
2012-01-03 16:00:00	2.5	0.6	7.2	4	92				0	0			0	0			0	0	107.1	137.2	1.7	70.2	14.25	14.23
2012-01-03 17:00:00	8.8	2.4	15.4	13	40				0	0			0	0			0	0	106.8	137.2	1.3	71	13.96	13.68
2012-01-03 18:00:00	4.5	0.4	10.7	56	96				0	0			0	0			0	0	106.8	137.2	1.4	68.9	13.2	13.11
2012-01-03 19:00:00	4.9	2.2	11.2	312	360				0	0			0	0			0	0	106.8	137.2	1.7	71.9	12.99	12.96
2012-01-03 20:00:00	6.3	1.4	11.6	285	310				0	0			0	0			0	0	106.7	137.2	2.5	67.1	12.94	12.92
2012-01-03 21:00:00	7.8	2.5	15.2	229	267				0	0			0	0			0	0	106.5	137.1	2.5	61.7	12.91	12.89
2012-01-03 22:00:00	5.5	0.4	9.8	196	245				0	0			0	0			0	0	106.3	136.9	2.2	61.8	12.89	12.87
2012-01-03 23:00:00	4	0.4	7.6	189	230				0	0			0	0			0	0	106.3	136.8	2.1	61.8	12.88	12.86
2012-01-04 00:00:00	10.9	5.2	24.2	308	315				0	0			0	0			0	0	105.8	136.4	0.5	74.2	12.86	12.86
2012-01-04 01:00:00	10.8	4.2	18.4	301	312				0	0			0	0			0	0	105.8	136.3	0.4	83.7	12.86	12.84
2012-01-04 02:00:00	14.8	7.9	26.5	312	329				0	0			0	0			0	0	105.5	136.3	0	90.4	12.86	12.84
2012-01-04 03:00:00	23.8	17.6	38.3	289	294				0	0			0	0			0.2	0.4	105.2	136.4	0.4	95.9	12.85	12.83
2012-01-04 04:00:00	18.8	10.7	36.4	296	302				0	0			0	0			0.4	0.4	105.2	136.4	0.4	95.1	12.84	12.82
2012-01-04 05:00:00	9.4	2.4	22.6	189	206				0	0			0	0			0.8	2.8	105	136.3	0.2	94	12.84	12.82
2012-01-04 06:00:00	19.6	14.4	35.7	243	248				0	0			0	0			2.6	13.3	106.3	136.2	0	95.7	12.82	12.81
2012-01-04 07:00:00	18.9	15.8	34.9	270	291				0	0			0	0			3.7	16.4	110.2	137.9	-0.1	96.3	12.82	12.79
2012-01-04 08:00:00	35.1	35.1	52.5	300	346				0	0			0	0			17.4	34.1	111.9	139.4	-1.4	96	12.79	12.77
2012-01-04 09:00:00	37.6	40.5	51.9	1	358				0	0			0	0			18.6	5.6	110.8	137.4	-3.4	94.8	12.9	12.82
2012-01-04 10:00:00	30.1	47.7	44.5	9	356				0	0			0	0			4.8	0.2	112.1	134.7	-4	94.3	13.74	13.38
2012-01-04 11:00:00	23.4	34	34.9	2	358				0	0			0	0			3	0	107.3	134.8	-4.1	94	14.25	14.21
2012-01-04 12:00:00	28.5	50.3	43.9	2	349				0	0			0	0			16.9	1.9	108.3	134.7	-3.9	94.1	14.32	14.3
2012-01-04 13:00:00	47.8	94	62	347	354				0	0			0	0			50.9	10.1	112.5	134.3	-4.8	93.5	14.37	14.35
2012-01-04 14:00:00	42.4	34.1	64.2	1	354				0	0			0	0			17.9	2.4	107.2	134	-6	92.7	14.4	14.39
2012-01-04 15:00:00	27.1	25.9	41.5	357	359				0	0			0	0			1.3	0.2	103.6	133.9	-6.2	92.5	14.43	14.4
2012-01-04 16:00:00	22.4	21.8	34.5	3	353				0	0			0	0			0	0	103.7	133.9	-6	93.1	14.46	14.43
2012-01-04 17:00:00	17.9	11.8	28.2	10	13				0	0			0	0			0	0	103.5	133.8	-6	93.2	13.85	13.6
2012-01-04 18:00:00	8.2	1.1	17.6	37	50				0	0			0	0			0	0	103.5	133.7	-6.8	93.1	13.18	13.08
2012-01-04 19:00:00	3.1	0.7	12.7	41	52				0	0			0	0			0	0	103.4	133.6	-7.2	93	12.95	12.92
2012-01-04 20:00:00	7.9	2	19.6	47	48				0	0			0	0			0	0	103.3	133.6	-7.9	92.2	12.88	12.87
2012-01-04 21:00:00	12	5.5	25.1	27	51				0	0			0	0			0	0	103.4	133.7	-7.9	91.3	12.86	12.84
2012-01-04 22:00:00	25.6	23.4	44.3	4	6				0	0			0	0			0.2	0	103.3	133.8	-7.2	89.2	12.84	12.83
2012-01-04 23:00:00	11.4	3.2	24.4	55	55				0	0			0	0			0	0	103.5	133.8	-6.9	86	12.84	12.82
2012-01-05 00:00:00	19.3	10.9	29.4	9	19				0	0			0	0			0	0	103.8	134.2	-5.1	78.2	12.84	12.82
2012-01-05 01:00:00	26.7	16.5	43.6	356	357				0	0			0	0			2.1	0	103.9	134.2	-3.4	61	12.83	12.82
2012-01-05 02:00:00	30	19.1	41.2	1	360				0	0			0	0			1.1	0	104	134.2	-2.2	46.5	12.82	12.8
2012-01-05 03:00:00	24.2	14.6	36.2	354	357				0	0			0	0			0.2	0	104	134.2	-1.6	42.6	12.8	12.79
2012-01-05 04:00:00	29.9	19.9	44.5	346	353				0	0			0	0			2.1	0	104.2	134.3	-1.2	43.1	12.79	12.77
2012-01-05 05:00:00	23.4	13	40	352	355				0	0			0	0			0.6	0	104.7	134.3	-0.4	38.9	12.77	12.75
2012-01-05 06:00:00	7.9	1.1	16.6	245	303				0	0			0	0			0	0	104.7	134.2	-0.6	39.6	12.75	12.73
2012-01-05 07:00:00	9.2	3.9	27.6	69	320				0	0			0	0			0	0	104.7	134.2	-0.9	41.5	12.74	12.72
2012-01-05 08:00:00	15.8	8.3	41.1	320	325				0	0			0	0			1.6	1.6	103.5	133.5	-3.3	78.3	12.73	12.71
2012-01-05 09:00:00	11.8	4.2	19.2	287	292				0	0			0	0			0.2	1.9	104.2	134.2	-3.2	93.6	12.89	12.79
2012-01-05 10:00:00	14.9	5.8	21.8	298	301				0	0			0	0			0.6	2	105.1	136	-3	94.2	13.62	13.41
2012-01-05 11:00:00	10.8	3.3	28.4	254	329				0	0			0	0			0.2	1.6	106.5	137.8	-2.5	94.4	14.18	14.09
2012-01-05 12:00:00	21.6	16.2	29.4	291	298				0	0			0	0			1.2	4.6	109.1	139.7	-2	94.9	14.33	14.3
2012-01-05 13:00:00	20.9	14.2	29.9	300	311				0	0			0	0			1.1	4.3	115.6	142.3	-1.6	95.2	14.36	14.34
2012-01-05 14:00:00	26.7	20	42	317	324				0	0			0	0			2.5	4	117.5	143.6	-1.3	95.6	14.39	14.37
2012-01-05 15:00:00	25.5	19.2	40.8	303	314				0	0			0	0			1.4	6.2	115.2	146.8	-1.6	95.7	14.41	14.34
2012-01-05 16:00:00	13.1	7.6	29.3	317	341				0	0			0	0			0.4	2.5	119.2	150.2	-1.6	95.7	13.8	13.6
2012-01-05 17:00:00	23.1	15.8	52.3	327	328				0	0			0	0			1.2	12.9	122.8	153.6	-1.5	95.8	13.2	13.1
2012-01-05 18:00:00	30.6	34.2	64.9	330	332				0	0			0	0			0.4	35	128.8	154.2	-1.2	96	12.98	12.95
2012-01-05 19:00:00	53.3	52.7	113.2	330	334				0	0			0	0			32.5	97.1	181.1	153.7	-1.3	95.9	12.93	12.9
2012-01-05 20:00:00	43.3	38.4	85.4	329	338				0	0			0	0			33.9	71.6	232.3	155.4	-1.8	95.6	12.89	12.88
2012-01-05 21:00:00	76.8	54.7	120.5	354	356				0	0			0	0			139.7	120.2	238.4	147.2	-4.2	91.5	12.88	12.86
2012-01-05 22:00:00	67.2	54.8	109.9	347	353				0	0			0	0			144.3	116.3	250	135	-5.1	93.3	12.86	12.84
2012-01-05 23:00:00	81.2	64.4	124.9	354	355				0	0			0	0			167.4	144.2	250	128.1	-5.9	93.2	12.84	12.79
2012-01-06 00:00:00	76.5	58.9	124.8	348	352				0	0			0	0			164	141.9	243.2	131.1	-6.3	92.3	12.83	12.81
2012-01-06 01:00:00	75.2	41.9	130.3	353	356				0	0			0	0			132.6	133.8	250	122.5	-6.2	93.2	12.81	12.77
2012-01-06 02:00:00	84.8	34.5	134.4	348	353				0	0			0	0			111	131.2	236.7	130.6	-6.5	91.4	12.79	12.77
2012-01-06 03:00:00	66	35.5	123.8	337	347				0	0			0	0			60.5	59.2	241.8	118.2	-6.8	91.3	12.76	12.74
2012-01-06 04:00:00	70.2	48	124	341	344				0	0			0	0			87.5	79.4	240.4	116.1	-7	92.7	12.71	12.59
2012-01-06 05:00:00	73.5	15.4	115.8	345	345				0	0			0	0			0	0	240.2	116.7	-8.7	91.8	12.43	12.39
2012-01-06 06:00:00	66.3	15.4	106.3	347	353				0	0			0	0			0	0	239.8	116.3	-8.8	91.8	12.39	12.37
2012-01-06 07:00:00	59.6	15.4	93.3	345	351				0	0			0	0			0	0	250	115.8	-8.9	91.6	12.38	12.36
2012-01-06 08:00:00	60	15.4	103.7	344	348				0	0			0	0			0	0	250	116.2	-9.2	91.5	12.36	12.35
2012-01-06 09:00:00	48.5	15.4	77.6	345	346				0	0			0	0			0	0	244.3	116.9	-9.2	91.5	12.41	12.38
2012-01-06 10:00:00	45.8	15.4	70	346	348				0	0			0	0			0	0	235.7	117.3	-8.9	91.5	12.58	12.48
2012-01-06 11:00:00	46.3	15.4	67.9	348	350				0	0			0	0			0	0	247.4	117.3	-8.8	91.6	12.82	12.73
2012-01-06 12:00:00	40.5	17.1	57.1	349	350				0	0			0	0			0	0	238.8	117.4	-8.4	91.8	13.38	13.25
2012-01-06 13:00:00	30.9	16.1	50.8	350	353				0	0			0	0			0	0	205	117.5	-8.1	91.9	13.43	13.39
2012-01-06 14:00:00	37.8	17.9	58.9	348	352				0	0			0	0			0	0	174.2	117.5	-8.1	91.9	13.43	13.38
2012-01-06 15:00:00	15.9	16.1	30.2	12	344				0	0			0	0			0	0	103	117.7	-7.8	91.5	13.37	13.31
2012-01-06 16:00:00	2.4	16.6	10.1	301	330				0	0			0	0			0	0	79.9	117.8	-6.8	90.9	13.27	13.23
2012-01-06 17:00:00	17.9	19.9	47.4	293	355				0	0			0	0			0.8	0.4	82.3	117.6	-8.8	91.5	12.78	12.59
2012-01-06 18:00:00	44.5	16.1	70.8	356	359				0	0			0	0			0.6	0	83.1	117.8	-8.7	91.5	12.4	12.37
2012-01-06 19:00:00	33.9	15.4	54.5	359	359				0	0			0	0			0	0	83.3	118	-8.2	90.5	12.38	12.36
2012-01-06 20:00:00	21.9	15.4	42.7	355	359				0	0			0	0			0	0	83.9	118.2	-7.8	86.9	12.37	12.35
2012-01-06 21:00:00	29	15.8	49.1	4	357				0	0			0	0			0	0	84.5	118.3	-7	78	12.37	12.36
2012-01-06 22:00:00	21.2	15.4	31.9	1	353				0	0			0	0			0	0	85.1	118.5	-6.5	68.6	12.37	12.36
2012-01-06 23:00:00	19.3	15.4	26.6	355	358				0	0			0	0			0	0	85.3	118.6	-6	57.5	12.37	12.36
2012-01-07 00:00:00	14.3	15.3	21.2	5	353				0	0			0	0			0	0	86	118.8	-5.4	46.8	12.37	12.36
2012-01-07 01:00:00	19.4	15.4	29.4	4	359				0	0			0	0			0	0	86.3	118.7	-5.2	39.2	12.37	12.36
2012-01-07 02:00:00	34.7	16.2	49.9	2	3				0	0			0	0			0	0	86.5	118.3	-5.5	37.8	12.37	12.35
2012-01-07 03:00:00	17.8	15.4	31.6	14	60				0	0			0	0			0	0	87	118.7	-5.1	32	12.37	12.36
2012-01-07 04:00:00	6.1	15.4	15.3	61	81				0	0			0	0			0	0	87.2	118.8	-5.2	27	12.36	12.34
2012-01-07 05:00:00	4.8	15.4	14	52	355				0	0			0	0			0	0	87.5	118.9	-4.7	21.7	12.36	12.34
2012-01-07 06:00:00	6.3	15.3	18.1	46	65				0	0			0	0			0	0	87.2	118.8	-4.8	20.9	12.35	12.32
2012-01-07 07:00:00	16.1	15.4	28.4	11	25				0	0			0	0			0	0	87.5	118.9	-4	17	12.35	12.34
2012-01-07 08:00:00	15.6	15.8	34	13	360				0	0			0	0			0	0	87.5	118.8	-4.2	17.2	12.35	12.34
2012-01-07 09:00:00	11.9	15.3	25.7	15	39				0	0			0	0			0	0	87.5	118.8	-4	19.9	12.4	12.37
2012-01-07 10:00:00	21.4	15.6	36.8	15	46				0	0			0	0			0	0	84.5	118.7	-3.9	40.6	12.79	12.54
2012-01-07 11:00:00	11.3	19.4	22.9	26	58				0	0			0	0			0	0	84.9	119	-2.9	57.2	13.12	13.11
2012-01-07 12:00:00	9.8	20.1	19.2	6	24				0	0			0	0			0	0	88	119.2	-2.5	71.9	13.15	13.13
2012-01-07 13:00:00	17.6	19.8	25.3	2	8				0	0			0	0			0	0	88	119	-2.8	83.8	13.21	13.18
2012-01-07 14:00:00	27.8	19	42	3	357				0	0			0	0			0	0	87.8	118.7	-3.2	92.6	13.28	13.21
2012-01-07 15:00:00	32.7	16.4	44.7	1	354				0	0			0	0			0	0	87.7	118.8	-3	94.2	13.14	13.1
2012-01-07 16:00:00	28.1	15.6	40.1	2	3				0	0			0	0			0	0	87.7	118.9	-3	94.3	12.92	12.84
2012-01-07 17:00:00	31.1	15.7	47.8	2	2				0	0			0	0			0	0	87.5	118.9	-3.1	94.5	12.61	12.54
2012-01-07 18:00:00	32	15.4	42.9	2	2				0	0			0	0			0	0	87.3	118.9	-2.9	94.8	12.46	12.43
2012-01-07 19:00:00	28.9	15.6	39.2	351	360				0	0			0	0			0	0	87.1	118.8	-2.7	95	12.41	12.39
2012-01-07 20:00:00	31.2	15.9	44.8	354	360				0	0			0	0			0	0	86.7	118.8	-2.6	95	12.39	12.38
2012-01-07 21:00:00	25.1	15.8	36.4	351	359				0	0			0	0			0	0	86.5	118.8	-2.9	95	12.39	12.37
2012-01-07 22:00:00	22	15.5	33.9	3	359				0	0			0	0			0	0	86.7	118.9	-3.4	94.8	12.38	12.37
2012-01-07 23:00:00	19.3	15.3	28.6	0	359				0	0			0	0			0	0	86.8	118.8	-3.5	94.8	12.36	12.36
2012-01-08 00:00:00	16.8	15.4	23.2	357	358				0	0			0	0			0	0	86.8	118.9	-3.3	94.8	12.36	12.34
2012-01-08 01:00:00	24.3	15.4	32.8	352	353				0	0			0	0			0	0	86.5	118.8	-3.2	95	12.35	12.34
2012-01-08 02:00:00	14.4	15.3	21.7	359	359				0	0			0	0			0	0	86.7	119	-3.2	95	12.34	12.32
2012-01-08 03:00:00	10.2	15.3	16.8	7	13				0	0			0	0			0	0	86.5	118.8	-3.2	95	12.34	12.32
2012-01-08 04:00:00	13.8	15.4	20.2	1	359				0	0			0	0			0	0	86.2	118.8	-3.2	95	12.33	12.32
2012-01-08 05:00:00	14.9	15.3	22.3	7	11				0	0			0	0			0	0	86	118.7	-3.6	94.8	12.32	12.3
2012-01-08 06:00:00	14	15.3	23.4	15	17				0	0			0	0			0	0	86.1	118.7	-3.8	94.8	12.31	12.3
2012-01-08 07:00:00	16.7	15.4	23	10	12				0	0			0	0			0	0	86.1	118.7	-3.5	94.9	12.31	12.29
2012-01-08 08:00:00	9.6	15.3	19.1	19	48				0	0			0	0			0	0	86.1	118.7	-3.5	94.9	12.3	12.29
2012-01-08 09:00:00	5.8	15.3	10.8	34	74				0	0			0	0			0	0	86.2	118.7	-3.5	94.8	12.4	12.34
2012-01-08 10:00:00	12.9	15.6	19.9	23	39				0	0			0	0			0	0	86.9	119	-3.2	94.1	12.97	12.82
2012-01-08 11:00:00	11.4	19.4	18.9	12	31				0	0			0	0			0	0	87	118.8	-3.4	93.2	13.08	13.05
2012-01-08 12:00:00	19.5	21.8	28.6	2	3				0	0			0	0			0	0	86.5	118.3	-3.7	93.4	13.07	13.06
2012-01-08 13:00:00	19.7	22.2	28.4	1	3				0	0			0	0			0	0	86.5	118.4	-3.6	93.3	13.09	13.08
2012-01-08 14:00:00	17.4	18.8	26.4	1	14				0	0			0	0			0	0	86.5	118.5	-3.5	93	13.09	13.08
2012-01-08 15:00:00	17.6	17.6	23.9	19	19				0	0			0	0			0	0	86.6	118.5	-3.5	91.2	13.1	13.08
2012-01-08 16:00:00	14.1	17.3	21.6	17	21				0	0			0	0			0	0	86.7	118.8	-2.9	82.9	13.11	13.09
2012-01-08 17:00:00	15.9	27.4	25.6	10	14				0	0			0	0			0	0	86.7	118.7	-2.8	81	12.85	12.71
2012-01-08 18:00:00	18.1	17.1	27.6	9	17				0	0			0	0			0	0	86	118.2	-4.2	91.8	12.55	12.52
2012-01-08 19:00:00	20.7	15.3	29.4	11	13				0	0			0	0			0	0	85.5	118	-4.8	95	12.44	12.41
2012-01-08 20:00:00	17.9	15.3	24.8	18	25				0	0			0	0			0	0	85.7	118.1	-4.5	90.5	12.36	12.33
2012-01-08 21:00:00	16.4	15.4	24.6	14	20				0	0			0	0			0	0	86.2	118.3	-3.2	77.2	12.32	12.29
2012-01-08 22:00:00	14.1	15.3	23.1	23	24				0	0			0	0			0	0	86.3	118.3	-3.2	58	12.29	12.28
2012-01-08 23:00:00	9.4	15.4	18	25	27				0	0			0	0			0	0	86.3	118.5	-3.1	48.6	12.29	12.27
2012-01-09 00:00:00	8.9	15.4	17.1	8	21				0	0			0	0			0	0	86.4	118.5	-2.8	42.3	12.27	12.25
2012-01-09 01:00:00	10.4	15.4	18.9	14	17				0	0			0	0			0	0	86.4	118.4	-2.9	41.9	12.27	12.24
2012-01-09 02:00:00	9.4	15.4	15.9	9	25				0	0			0	0			0	0	86.8	118.4	-2.8	36.5	12.25	12.23
2012-01-09 03:00:00	11.2	15.4	19.9	341	350				0	0			0	0			0	0	86.9	118.5	-2.2	27.4	12.25	12.23
2012-01-09 04:00:00	17.4	15.4	25.8	338	339				0	0			0	0			0	0	87	118.5	-1.5	23.4	12.24	12.23
2012-01-09 05:00:00	15.6	15.4	24.6	340	344				0	0			0	0			0	0	87.3	118.5	-1.5	23.4	12.24	12.22
2012-01-09 06:00:00	10.8	15.4	20.8	331	344				0	0			0	0			0	0	87.5	118.5	-1.2	22.1	12.23	12.21
2012-01-09 07:00:00	13.4	15.5	21.9	343	351				0	0			0	0			0	0	87.3	118.2	-1.9	26.8	12.23	12.2
2012-01-09 08:00:00	19.1	15.4	27.2	354	355				0	0			0	0			0	0	87.3	118	-1.8	26.1	12.22	12.21
2012-01-09 09:00:00	20.4	15.5	32.5	357	359				0	0			0	0			0	0	87.3	117.8	-1.6	26.1	12.4	12.27
2012-01-09 10:00:00	17.9	18.4	25.6	1	359				0	0			0	0			0	0	87.5	117.7	-1.6	27.9	12.99	12.97
2012-01-09 11:00:00	14.2	20.6	22	8	20				0	0			0	0			0	0	87.5	117.8	-1.1	27.1	13	12.98
2012-01-09 12:00:00	12.6	22.3	19.5	21	23				0	0			0	0			0	0	87.5	117.7	-1.1	29.2	12.98	12.96
2012-01-09 13:00:00	15.8	23.3	22.9	19	34				0	0			0	0			0	0	87.3	117.5	-1.6	33.5	13	12.98
2012-01-09 14:00:00	17.1	18.6	25.1	30	34				0	0			0	0			0	0	87.2	117.2	-1.9	38.6	13	12.98
2012-01-09 15:00:00	24	18.7	32.9	26	28				0	0			0	0			0	0	86.9	117	-2.6	47.5	13.02	13.01
2012-01-09 16:00:00	31.9	16.8	39.1	15	26				0	0			0	0			0	0	86.8	117	-2.5	48	13.05	13.03
2012-01-09 17:00:00	22.9	17.1	31.4	23	29				0	0			0	0			0	0	86.9	117.1	-2.5	52.4	12.79	12.64
2012-01-09 18:00:00	12.8	15.4	21.4	33	44				0	0			0	0			0	0	87	117.2	-2.5	55.7	12.52	12.48
2012-01-09 19:00:00	19.2	15.3	26.7	19	30				0	0			0	0			0	0	86.9	117.1	-2.5	59	12.42	12.39
2012-01-09 20:00:00	19.4	15.4	28.1	34	44				0	0			0	0			0	0	87	117.2	-2	61.9	12.34	12.32
2012-01-09 21:00:00	15.5	15.4	24	55	63				0	0			0	0			0	0	87	117.2	-1.9	62	12.29	12.27
2012-01-09 22:00:00	11.7	15.4	18.4	62	62				0	0			0	0			0	0	87.1	117.2	-1.4	60.6	12.25	12.24
2012-01-09 23:00:00	11.3	15.4	17.4	47	51				0	0			0	0			0	0	87.3	117.3	-1.1	58.2	12.23	12.22
2012-01-10 00:00:00	6.6	15.4	11.3	61	68				0	0			0	0			0	0	87.5	117.4	-0.7	53	12.22	12.21
2012-01-10 01:00:00	5.7	15.4	11.4	25	49				0	0			0	0			0	0	87.5	117.5	-0.6	51.5	12.21	12.19
2012-01-10 02:00:00	2.6	15.4	5.9	72	105				0	0			0	0			0	0	87.7	117.5	-0.2	45.5	12.2	12.18
2012-01-10 03:00:00	3.6	15.5	8.7	149	172				0	0			0	0			0	0	87.7	117.6	0	43.3	12.19	12.18
2012-01-10 04:00:00	4.7	15.4	9.7	202	353				0	0			0	0			0	0	87.7	117.5	0.2	40	12.18	12.16
2012-01-10 05:00:00	4.1	15.7	10.6	192	317				0	0			0	0			0	0	87.9	117.6	0.3	35.6	12.17	12.16
2012-01-10 06:00:00	4.7	15.4	12.9	79	179				0	0			0	0			0	0	88	117.8	1.2	29.5	12.16	12.14
2012-01-10 07:00:00	4.1	15.6	12.2	20	355				0	0			0	0			0	0	88	117.8	1	29.8	12.16	12.15
2012-01-10 08:00:00	3.9	15.4	10	25	50				0	0			0	0			0	0	88	117.8	1.1	29.3	12.16	12.14
2012-01-10 09:00:00	7	15.6	15.6	42	74				0	0			0	0			0	0	88	117.9	1.9	25.7	12.32	12.2
2012-01-10 10:00:00	5.1	19.9	11.7	12	185				0	0			0	0			0	0	88.3	118.1	3.1	25.4	12.89	12.87
2012-01-10 11:00:00	8.4	23.5	15.5	44	53				0	0			0	0			0	0	88	117.9	3	28.3	12.89	12.87
2012-01-10 12:00:00	9.7	23.1	15.2	32	42				0	0			0	0			0	0	88.2	118.2	3.5	27.9	12.88	12.87
2012-01-10 13:00:00	11.3	24.1	18.3	29	41				0	0			0	0			0	0	88.3	118.2	3.5	27.9	12.89	12.87
2012-01-10 14:00:00	10.5	18.8	19.4	27	35				0	0			0	0			0	0	88.7	118.5	4.8	21	12.89	12.88
2012-01-10 15:00:00	13.2	20.8	18.3	27	31				0	0			0	0			0	0	88.3	118.5	4	23.8	12.91	12.89
2012-01-10 16:00:00	6.5	19.4	12.8	43	53				0	0			0	0			0	0	88.5	118.5	4.5	21.4	12.91	12.9
2012-01-10 17:00:00	10.1	19.9	18.1	29	38				0	0			0	0			0	0	88.5	118.5	4.1	22.4	12.71	12.59
2012-01-10 18:00:00	15.2	15.7	23.4	17	28				0	0			0	0			0	0	88.3	118.5	3.9	25.2	12.48	12.46
2012-01-10 19:00:00	4.6	15.4	11.3	42	122				0	0			0	0			0	0	88.7	118.5	4.2	26.1	12.41	12.38
2012-01-10 20:00:00	5	15.4	11.2	223	301				0	0			0	0			0	0	88.6	118.4	4.1	25.9	12.34	12.32
2012-01-10 21:00:00	6.2	15.6	10.8	24	167				0	0			0	0			0	0	88.4	118.2	3.8	27.2	12.29	12.27
2012-01-10 22:00:00	5.7	15.4	9.2	165	169				0	0			0	0			0	0	88.5	118.3	4.2	25.9	12.25	12.23
2012-01-10 23:00:00	6.5	15.5	10.6	136	174				0	0			0	0			0	0	88.5	118.3	4.7	24.1	12.23	12.2
2012-01-11 00:00:00	5.7	15.6	10.4	138	145				0	0			0	0			0	0	88.5	118.2	4.6	26.4	12.21	12.18
2012-01-11 01:00:00	4.4	15.4	9.3	195	216				0	0			0	0			0	0	88.8	118.4	4.8	25.5	12.2	12.18
2012-01-11 02:00:00	4.2	15.4	6	212	214				0	0			0	0			0	0	88.7	118.3	4.5	26.1	12.18	12.16
2012-01-11 03:00:00	11.9	15.4	17.2	196	201				0	0			0	0			0	0	88.3	117.8	4.2	26.9	12.17	12.16
2012-01-11 04:00:00	7	15.5	12.1	215	218				0	0			0	0			0	0	88.4	118.1	4.2	26.1	12.16	12.14
2012-01-11 05:00:00	7.1	15.4	11.3	275	294				0	0			0	0			0	0	88.3	118	4	25.9	12.15	12.13
2012-01-11 06:00:00	4.5	15.6	7.6	274	285				0	0			0	0			0	0	88.2	118	3.3	27.5	12.14	12.12
2012-01-11 07:00:00	5.3	15.4	8.8	274	286				0	0			0	0			0	0	88.1	117.8	3.2	25.6	12.12	12.11
2012-01-11 08:00:00	4.2	15.4	6.4	253	269				0	0			0	0			0	0	88.2	117.8	3.1	25.8	12.12	12.1
2012-01-11 09:00:00	2.8	15.6	6	24	33				0	0			0	0			0	0	88	117.8	3.1	25.9	12.28	12.15
2012-01-11 10:00:00	4.8	20.7	7.5	327	348				0	0			0	0			0	0	88.2	117.8	4.2	23.6	12.82	12.8
2012-01-11 11:00:00	3.1	23.7	4.9	19	37				0	0			0	0			0	0	88.2	117.8	4.9	22.4	12.82	12.81
2012-01-11 12:00:00	3.7	26.6	6.2	46	50				0	0			0	0			0	0	88.1	117.8	5.8	21.2	12.81	12.79
2012-01-11 13:00:00	3.6	25.1	6.1	29	41				0	0			0	0			0	0	88.2	117.9	5.1	23.3	12.82	12.8
2012-01-11 14:00:00	5	21.9	9.8	28	96				0	0			0	0			0	0	88	117.8	4.5	26.5	12.82	12.82
2012-01-11 15:00:00	8.5	20.3	12.5	1	37				0	0			0	0			0	0	87.8	117.8	3.8	30.4	12.84	12.83
2012-01-11 16:00:00	7.6	19.6	13.8	28	48				0	0			0	0			0	0	87.6	117.7	3.3	30.9	12.87	12.85
2012-01-11 17:00:00	4.2	18.4	6.7	91	113				0	0			0	0			0	0	87.5	117.7	3	31.9	12.65	12.54
2012-01-11 18:00:00	3	16.1	6	58	178				0	0			0	0			0	0	87.6	117.8	2.6	33.3	12.43	12.39
2012-01-11 19:00:00	9.2	15.3	11.4	149	159				0	0			0	0			0	0	87.7	117.7	3.6	26.8	12.36	12.34
2012-01-11 20:00:00	7	15.3	10.3	152	158				0	0			0	0			0	0	87.8	118	4.3	28.1	12.3	12.28
2012-01-11 21:00:00	6.8	15.4	9.2	152	158				0	0			0	0			0	0	87.8	118	4.5	31.2	12.26	12.24
2012-01-11 22:00:00	8.1	15.4	10.2	138	150				0	0			0	0			0	0	87.8	118	4.8	31.4	12.21	12.2
2012-01-11 23:00:00	3.6	15.6	6.6	43	140				0	0			0	0			0	0	87.8	118	4.2	30.4	12.18	12.16
2012-01-12 00:00:00	2.6	15.4	4.2	44	55				0	0			0	0			0	0	87.8	118	3.8	33.4	12.16	12.14
2012-01-12 01:00:00	0.6	15.4	2	18	37				0	0			0	0			0	0	88	118	3.5	34.5	12.14	12.12
2012-01-12 02:00:00	0.6	15.4	1.8	38	339				0	0			0	0			0	0	87.8	117.9	3.3	34.5	12.11	12.1
2012-01-12 03:00:00	2.5	15.4	6.1	96	129				0	0			0	0			0	0	87.8	118	3.8	34	12.1	12.07
2012-01-12 04:00:00	9.2	15.4	10.9	137	155				0	0			0	0			0	0	87.7	117.8	4.6	33	12.09	12.08
2012-01-12 05:00:00	10.2	15.4	11.9	157	161				0	0			0	0			0	0	87.8	118	5	31.6	12.09	12.07
2012-01-12 06:00:00	8.7	15.5	10.8	132	139				0	0			0	0			0	0	87.8	117.9	5	31.5	12.08	12.07
2012-01-12 07:00:00	9.9	15.4	11.2	145	146				0	0			0	0			0	0	87.8	117.8	5	30.9	12.07	12.06
2012-01-12 08:00:00	9.8	15.5	11.4	143	144				0	0			0	0			0	0	87.8	117.9	5.2	29.4	12.07	12.06
2012-01-12 09:00:00	8.5	15.8	10.4	149	160				0	0			0	0			0	0	87.7	118	5.2	29.9	12.25	12.11
2012-01-12 10:00:00	6.2	20.4	8.8	164	167				0	0			0	0			0	0	87.9	118	5.8	29.1	12.77	12.73
2012-01-12 11:00:00	2	23.9	4.6	175	247				0	0			0	0			0	0	87.9	118	6.3	28.9	12.77	12.76
2012-01-12 12:00:00	0.6	5.1	2.8	46	154				0	0			0	0			0	0	87.8	118	8.1	26.6	12.98	12.88
2012-01-12 13:00:00	3.2	6.7	6.4	278	311				0	0			0	0			0	0	87.9	118	6	31.1	13.04	12.97
2012-01-12 14:00:00	2.4	3.8	4.2	3	6				0	0			0	0			0	0	87.8	117.8	5.2	34	13.1	13.08
2012-01-12 15:00:00	2	3.2	4.5	331	345				0	0			0	0			0	0	87.8	117.7	5.1	34.3	13.12	13.09
2012-01-12 16:00:00	4	8.1	8.1	315	335				0	0			0	0			0	0	87.5	117.4	3.6	37.9	13.15	13.11
2012-01-12 17:00:00	5.1	7.3	8.8	279	308				0	0			0	0			0	0	87.2	117.2	2.5	40.9	12.9	12.75
2012-01-12 18:00:00	3.2	4.1	5	286	315				0	0			0	0			0	0	87.2	117.2	1.9	40	12.68	12.66
2012-01-12 19:00:00	1.9	1.6	4.2	36	301				0	0			0	0			0	0	87	117.2	1.4	47.4	12.64	12.62
2012-01-12 20:00:00	2.6	1.8	6.2	58	108				0	0			0	0			0	0	87	117	1.1	43.1	12.62	12.61
2012-01-12 21:00:00	2.8	2.3	8.9	4	101				0	0			0	0			0	0	81.5	117	1.6	39.2	12.61	12.59
2012-01-12 22:00:00	8.9	9.6	14.7	11	360				0	0			0	0			0	0	87.2	117.2	2.5	28.6	12.59	12.57
2012-01-12 23:00:00	11.2	10.8	16.8	1	5				0	0			0	0			0	0	87.1	117.1	2.5	26.2	12.58	12.57
2012-01-13 00:00:00	13.2	11.9	19.4	3	4				0	0			0	0			0	0	87.2	117.1	2.2	30.1	12.57	12.54
2012-01-13 01:00:00	13	13	21	10	12				0	0			0	0			0	0	87.2	117	2.2	39.1	12.56	12.55
2012-01-13 02:00:00	9.2	7.9	16.9	19	30				0	0			0	0			0	0	87.2	116.8	2	35.5	12.55	12.53
2012-01-13 03:00:00	13.1	11.7	21.2	9	11				0	0			0	0			0	0	87.3	117	2.5	25.2	12.55	12.53
2012-01-13 04:00:00	14.7	11.9	22.1	13	20				0	0			0	0			0	0	87	116.8	2	23.8	12.54	12.52
2012-01-13 05:00:00	13.3	10.7	20.8	25	35				0	0			0	0			0	0	87	116.7	1.5	21.3	12.54	12.52
2012-01-13 06:00:00	16.9	14.6	24.5	14	17				0	0			0	0			0	0	87	116.5	1.8	20.8	12.52	12.5
2012-01-13 07:00:00	18.9	15.6	27.3	19	22				0	0			0	0			0	0	86.8	116.4	1.3	30.6	12.52	12.5
2012-01-13 08:00:00	20	16.1	28.2	14	18				0	0			0	0			0	0	86.7	116.3	1.1	41.4	12.52	12.5
2012-01-13 09:00:00	23.1	19.1	34.1	13	14				0	0			0	0			0	0	86.3	116.3	1	44	12.79	12.6
2012-01-13 10:00:00	16.4	13.7	25.3	13	60				0	0			0	0			0	0	86.3	116.2	1.2	41.8	13.41	13.27
2012-01-13 11:00:00	7.6	7.4	15.5	29	84				0	0			0	0			0	0	86.8	116.5	2.8	30.5	13.36	13.34
2012-01-13 12:00:00	7.5	10.7	15.2	16	63				0	0			0	0			0	0	86.7	116.5	2.8	30.8	13.34	13.32
2012-01-13 13:00:00	3.1	3.2	8.2	56	111				0	0			0	0			0	0	87.1	116.8	4.2	26.9	13.33	13.31
2012-01-13 14:00:00	8.4	9.4	17.2	18	24				0	0			0	0			0	0	86.8	116.5	3.1	27.8	13.34	13.32
2012-01-13 15:00:00	6.3	6.5	13.7	5	25				0	0			0	0			0	0	86.7	116.4	2.5	28.6	13.36	13.35
2012-01-13 16:00:00	7	7	14.2	20	28				0	0			0	0			0	0	86.3	116.3	1.8	25.8	13.41	13.39
2012-01-13 17:00:00	5.5	4.7	14.4	72	73				0	0			0	0			0	0	86.3	116.2	1.4	22	13.16	12.98
2012-01-13 18:00:00	4.2	3.1	12.3	211	228				0	0			0	0			0	0	86.3	116.2	1.1	19.9	12.88	12.78
2012-01-13 19:00:00	11.9	10.8	20.9	35	354				0	0			0	0			0	0	85.6	116	0.2	20.6	12.86	12.84
2012-01-13 20:00:00	17.1	13.2	27.4	30	39				0	0			0	0			0	0	84.9	115.7	-0.7	22.3	12.82	12.81
2012-01-13 21:00:00	21.1	17.1	27.6	25	30				0	0			0	0			0	0	84.5	115.5	-0.9	21.9	12.8	12.78
2012-01-13 22:00:00	23	20.2	33.4	28	29				0	0			0	0			0	0	84	115.2	-1.3	23.4	12.79	12.77
2012-01-13 23:00:00	14	11.6	23.1	28	41				0	0			0	0			0	0	84.1	115.3	-1.4	20.2	12.77	12.77
2012-01-14 00:00:00	3.2	1.7	7.5	19	43				0	0			0	0			0	0	84.5	115.3	-1	16.2	12.77	12.75
2012-01-14 01:00:00	6.2	4	13.9	51	51				0	0			0	0			0	0	84.7	115.5	-0.4	12.6	12.75	12.75
2012-01-14 02:00:00	13.2	9.9	20.2	16	33				0	0			0	0			0	0	84.5	115.5	0.2	10.8	12.75	12.73
2012-01-14 03:00:00	10.2	7.8	13.6	20	34				0	0			0	0			0	0	84.5	115.5	0	11.2	12.74	12.73
2012-01-14 04:00:00	12.3	9.4	20.7	37	39				0	0			0	0			0	0	84.5	115.5	0.1	10.4	12.73	12.71
2012-01-14 05:00:00	15.8	13.2	23.6	19	25				0	0			0	0			0	0	84.7	115.6	0.6	8.7	12.73	12.72
2012-01-14 06:00:00	16.9	14.1	23.6	27	29				0	0			0	0			0	0	84.7	115.5	0	10.3	12.73	12.71
2012-01-14 07:00:00	14.2	10.8	23.6	37	39				0	0			0	0			0	0	85	115.4	-0.4	10.7	12.72	12.7
2012-01-14 08:00:00	3.2	2.3	9.6	80	164				0	0			0	0			0	0	85.3	115.5	0	8.4	12.72	12.7
2012-01-14 09:00:00	3.1	1.6	8.8	70	260				0	0			0	0			0	0	85.3	115.4	0.4	7.8	13.04	12.81
2012-01-14 10:00:00	4.8	6.8	9	196	228				0	0			0	0			0	0	85.7	115.4	1.8	6.8	13.64	13.61
2012-01-14 11:00:00	3.2	5.8	6.7	253	274				0	0			0	0			0	0	85.8	115.6	2.5	5.8	13.54	13.52
2012-01-14 12:00:00	3	5.8	6.3	21	74				0	0			0	0			0	0	85.6	115.6	3	6	13.49	13.47
2012-01-14 13:00:00	1.6	2.5	4.2	98	100				0	0			0	0			0	0	85.5	115.6	3.7	7.4	13.47	13.46
2012-01-14 14:00:00	1.4	1.5	3.6	132	244				0	0			0	0			0	0	85.8	115.5	4.1	10.8	13.46	13.45
2012-01-14 15:00:00	2.2	3.5	5.9	44	340				0	0			0	0			0	0	84.8	114.9	1.1	18.8	13.48	13.46
2012-01-14 16:00:00	2.8	4.3	7.2	309	357				0	0			0	0			0	0	84.6	114.8	-0.6	27.3	13.54	13.51
2012-01-14 17:00:00	5.1	6.3	8.6	27	33				0	0			0	0			0	0	84.2	114.5	-1.9	28.4	13.31	13.12
2012-01-14 18:00:00	3	2.1	7.4	65	68				0	0			0	0			0	0	84	114.5	-2.6	31.1	13.02	12.99
2012-01-14 19:00:00	2.8	2.2	7	184	237				0	0			0	0			0	0	84.5	114.7	-1.9	24.2	12.97	12.96
2012-01-14 20:00:00	3.6	2.5	6.7	40	60				0	0			0	0			0	0	84	114.4	-2.8	26.8	12.95	12.93
2012-01-14 21:00:00	4.7	5.4	7.7	163	169				0	0			0	0			0	0	84.2	114.5	-2	22.4	12.91	12.9
2012-01-14 22:00:00	7.6	7.3	10.3	158	162				0	0			0	0			0	0	84	114.5	-1.5	21.6	12.9	12.89
2012-01-14 23:00:00	7.8	6.9	11.7	128	154				0	0			0	0			0	0	83.8	114.5	-1.8	25.9	12.89	12.88
2012-01-15 00:00:00	3.2	1.2	4.9	78	102				0	0			0	0			0	0	84	114.5	-2.4	24.9	12.87	12.73
2012-01-15 01:00:00	2.6	1.3	4.1	73	77				0	0			0	0			0	0	84	114.5	-2.5	23.8	12.86	12.84
2012-01-15 02:00:00	2.3	1	3.8	44	55				0	0			0	0			0	0	83.7	114.3	-3.2	28.4	12.86	12.84
2012-01-15 03:00:00	2.7	2.5	5.2	290	352				0	0			0	0			0	0	83.6	114.2	-3.8	41.5	12.84	12.82
2012-01-15 04:00:00	3.6	2.4	6.5	275	281				0	0			0	0			0	0	83.5	114.1	-3.6	46.4	12.83	12.82
2012-01-15 05:00:00	2.7	1.8	6.5	277	325				0	0			0	0			0	0	83.5	114	-4	50	12.82	12.81
2012-01-15 06:00:00	4.2	4	10.8	233	316				0	0			0	0			0	0	83.1	113.8	-4.3	53	12.81	12.8
2012-01-15 07:00:00	1.9	0.9	4.5	181	247				0	0			0	0			0	0	83.7	114.1	-4	43.8	12.8	12.79
2012-01-15 08:00:00	5.1	5.5	6.2	187	202				0	0			0	0			0	0	83.8	114.2	-3	35.5	12.81	12.79
2012-01-15 09:00:00	1.8	1.8	4.1	91	177				0	0			0	0			0	0	84	114.5	-1.9	27.1	13.34	13.02
2012-01-15 10:00:00	2.4	1.9	7.2	105	119				0	0			0	0			0	0	83.8	114.3	0.2	22.6	13.93	13.89
2012-01-15 11:00:00	6.8	6.5	11.2	144	165				0	0			0	0			0	0	83.8	114.3	-0.6	27.6	13.83	13.8
2012-01-15 12:00:00	2.4	3	6.5	43	130				0	0			0	0			0	0	83.7	114.3	-0.3	27.8	13.75	13.72
2012-01-15 13:00:00	4.6	5.8	9.8	125	206				0	0			0	0			0	0	83.3	114	-1.6	39.5	13.71	13.68
2012-01-15 14:00:00	11.1	12.1	18.4	214	219				0	0			0	0			0	0	83.2	113.9	-3	48.9	13.76	13.73
2012-01-15 15:00:00	3.8	5.8	5.5	203	327				0	0			0	0			0	0	83.3	114	-2	41.5	13.77	13.75
2012-01-15 16:00:00	4	4.5	5.6	328	358				0	0			0	0			0	0	83.2	114	-3	48.1	13.79	13.77
2012-01-15 17:00:00	2.4	2.5	5.6	0	350				0	0			0	0			0	0	83	113.8	-4	56.8	13.52	13.3
2012-01-15 18:00:00	2	0.6	3.6	74	86				0	0			0	0			0	0	82.8	113.7	-5.1	65.3	13.12	13.09
2012-01-15 19:00:00	2	0.6	3.6	80	81				0	0			0	0			0	0	82.8	113.7	-5	65.1	13.07	13.05
2012-01-15 20:00:00	2.2	1.6	3.9	140	180				0	0			0	0			0	0	83	113.7	-4.8	61	13.03	13.01
2012-01-15 21:00:00	2.6	2	5.5	202	207				0	0			0	0			0	0	82.8	113.7	-4.8	61	13	12.99
2012-01-15 22:00:00	2.2	1	5	66	95				0	0			0	0			0	0	82.7	113.6	-5.2	64.1	12.98	12.96
2012-01-15 23:00:00	2.8	1.8	4.8	100	185				0	0			0	0			0	0	82.8	113.7	-4.8	60	12.96	12.94
2012-01-16 00:00:00	0.6	0.4	2.5	22	224				0	0			0	0			0	0	82.8	113.5	-5.5	64.5	12.95	12.93
2012-01-16 01:00:00	2.8	1.1	4.3	34	50				0	0			0	0			0	0	82.5	113.5	-5.3	66.5	12.93	12.91
2012-01-16 02:00:00	2.4	0.8	3.8	75	92				0	0			0	0			0	0	82.8	113.5	-5	59.9	12.92	12.91
2012-01-16 03:00:00	2.5	0.7	5	64	66				0	0			0	0			0	0	82.5	113.4	-5.5	66.8	12.91	12.89
2012-01-16 04:00:00	3.8	2.5	5.8	38	45				0	0			0	0			0	0	82.4	113.2	-5.8	71.5	12.91	12.89
2012-01-16 05:00:00	4.3	2.6	6.7	44	49				0	0			0	0			0	0	82.1	113.1	-6.2	77	12.89	12.88
2012-01-16 06:00:00	3.4	1.5	5.5	49	81				0	0			0	0			0	0	82	113.1	-6.1	79.2	12.89	12.88
2012-01-16 07:00:00	0.8	0.5	2.9	49	138				0	0			0	0			0	0	82.3	113.2	-6.1	71.3	12.88	12.87
2012-01-16 08:00:00	2.1	0.6	4.5	58	61				0	0			0	0			0	0	82.5	113.2	-5.5	60.5	12.89	12.86
2012-01-16 09:00:00	3	2	6.1	111	138				0	0			0	0			0	0	82.8	113.3	-4.2	44.5	13.48	13.06
2012-01-16 10:00:00	3.4	2.3	5.6	131	145				0	0			0	0			0	0	83	113.5	-1.7	34.2	14.12	14.09
2012-01-16 11:00:00	0.6	0.6	3.4	4	16				0	0			0	0			0	0	83.3	113.7	-0.6	32.5	13.97	13.93
2012-01-16 12:00:00	1.2	2	4	293	358				0	0			0	0			0	0	83.5	113.9	-0.3	31.5	13.87	13.84
2012-01-16 13:00:00	1.5	2.9	4.7	25	349				0	0			0	0			0	0	83.3	113.8	-0.2	31.4	13.82	13.8
2012-01-16 14:00:00	3.2	4	6.8	304	340				0	0			0	0			0	0	83.5	113.8	-1.4	36.7	13.82	13.8
2012-01-16 15:00:00	7.5	10.4	13.4	286	288				0	0			0	0			0	0	83.2	113.5	-2.9	51.6	13.86	13.84
2012-01-16 16:00:00	7.6	9.7	13.3	275	294				0	0			0	0			0	0	82.9	113.5	-3.2	60.2	13.95	13.91
2012-01-16 17:00:00	3.8	3.2	5.8	284	286				0	0			0	0			0	0	82.8	113.5	-3.5	62.5	13.69	13.45
2012-01-16 18:00:00	2.1	1.6	5.2	298	335				0	0			0	0			0	0	82.7	113.3	-4.3	69	13.16	13.12
2012-01-16 19:00:00	1.1	0.7	2.8	207	251				0	0			0	0			0	0	82.7	113.2	-4.6	65.2	13.09	13.06
2012-01-16 20:00:00	3.1	3	4.8	181	192				0	0			0	0			0	0	82.7	113.2	-4.2	60.4	13.04	13.02
2012-01-16 21:00:00	1.8	1.8	3.8	203	211				0	0			0	0			0	0	82.7	113.3	-4.2	58	13.01	13
2012-01-16 22:00:00	2.4	1.4	5.3	8	354				0	0			0	0			0	0	82.8	113.3	-4	50.5	12.98	12.97
2012-01-16 23:00:00	5	5.6	8.8	332	337				0	0			0	0			0	0	82.8	113.2	-3.6	47.6	12.96	12.95
2012-01-17 00:00:00	9.2	10.3	14.2	335	336				0	0			0	0			0	0	82.8	113.2	-3.5	48	12.96	12.94
2012-01-17 01:00:00	5.7	6.6	10.2	346	346				0	0			0	0			0	0	82.8	113.2	-3.6	53.5	12.95	12.93
2012-01-17 02:00:00	6	7.5	10.1	2	348				0	0			0	0			0	0	82.7	113.2	-3.8	58	12.93	12.91
2012-01-17 03:00:00	4.4	2.9	8.4	131	140				0	0			0	0			0	0	82.5	113	-4.1	52.4	12.93	12.91
2012-01-17 04:00:00	3.9	2.8	6.3	141	153				0	0			0	0			0	0	82.7	113.2	-3.7	47.6	12.92	12.91
2012-01-17 05:00:00	2.9	1.2	4.9	137	140				0	0			0	0			0	0	82.7	113.2	-3.7	53.5	12.91	12.77
2012-01-17 06:00:00	1.8	0.6	3.8	61	79				0	0			0	0			0	0	82.5	113.1	-4.2	53.5	12.9	12.89
2012-01-17 07:00:00	1.4	0.4	3	30	61				0	0			0	0			0	0	82.4	113	-4.7	55.7	12.89	12.88
2012-01-17 08:00:00	4.5	2.9	7.3	120	134				0	0			0	0			0	0	82.5	112.9	-3.8	43.5	12.9	12.87
2012-01-17 09:00:00	1	0.4	3.1	142	165				0	0			0	0			0	0	82.8	113.2	-3.2	40.7	13.58	13.09
2012-01-17 10:00:00	0.7	0.9	2.4	185	189				0	0			0	0			0	0	83	113.2	-0.6	31.9	14.14	14.11
2012-01-17 11:00:00	2.3	2	5.8	154	190				0	0			0	0			0	0	83.2	113.5	-0.7	29.1	14.04	14.01
2012-01-17 12:00:00	2.3	2.1	4.5	104	168				0	0			0	0			0	0	83.4	113.5	0.2	27.3	13.97	13.95
2012-01-17 13:00:00	1.1	1.5	4.4	7	38				0	0			0	0			0	0	83.6	113.7	0.8	25.6	13.91	13.89
2012-01-17 14:00:00	2.3	2.7	5.8	26	33				0	0			0	0			0	0	83.7	113.7	0.2	25.9	13.91	13.9
2012-01-17 15:00:00	3.1	4.9	7.2	37	67				0	0			0	0			0	0	83.7	113.7	0.4	25.1	13.93	13.91
2012-01-17 16:00:00	4	3.5	6.8	48	62				0	0			0	0			0	0	83.4	113.5	-0.7	35.5	14.02	13.98
2012-01-17 17:00:00	5.5	5.9	8.4	37	47				0	0			0	0			0	0	83.5	113.5	-1.9	36.7	13.93	13.75
2012-01-17 18:00:00	6.1	4.8	12.9	47	117				0	0			0	0			0	0	83.2	113.3	-2.3	37	13.23	13.17
2012-01-17 19:00:00	9.7	8.2	12.4	147	160				0	0			0	0			0	0	83.8	113.6	-0.9	28.6	13.09	13.07
2012-01-17 20:00:00	9.6	6.8	12.6	127	147				0	0			0	0			0	0	83.8	113.7	-0.3	28.4	13.05	13.03
2012-01-17 21:00:00	10.8	8.2	14.2	132	134				0	0			0	0			0	0	83.9	113.7	0.3	24.1	13.02	13
2012-01-17 22:00:00	9	7.3	10.8	134	141				0	0			0	0			0	0	84	114	0.8	22.9	13	12.98
2012-01-17 23:00:00	4.5	2.4	8.9	89	118				0	0			0	0			0	0	84.1	114	0.4	24.2	12.98	12.96
2012-01-18 00:00:00	2.6	0.8	4.6	38	77				0	0			0	0			0	0	84.1	114	-0.2	25.8	12.96	12.95
2012-01-18 01:00:00	1.2	0.6	2.6	117	117				0	0			0	0			0	0	84.3	114.2	0	24.5	12.95	12.93
2012-01-18 02:00:00	5.6	2.7	8.7	100	116				0	0			0	0			0	0	84	113.9	0.2	24.4	12.93	12.92
2012-01-18 03:00:00	6.2	4.3	8.2	136	155				0	0			0	0			0	0	84.3	114.1	0.8	23.6	12.93	12.91
2012-01-18 04:00:00	6.6	4.9	8.2	130	144				0	0			0	0			0	0	84.4	114.1	1	23.1	12.93	12.91
2012-01-18 05:00:00	6.5	4	8.2	132	133				0	0			0	0			0	0	84.5	114	1	22.6	12.92	12.9
2012-01-18 06:00:00	7.5	4.2	9.7	135	145				0	0			0	0			0	0	84.5	114	0.9	22.4	12.91	12.89
2012-01-18 07:00:00	5.5	2.9	8	137	141				0	0			0	0			0	0	84.5	114.2	0.8	22.2	12.91	12.9
2012-01-18 08:00:00	8.2	6.2	10.8	135	138				0	0			0	0			0	0	84.5	114	0.6	22.4	12.92	12.89
2012-01-18 09:00:00	8.7	5	10.8	126	142				0	0			0	0			0	0	84.5	114	1	21.8	13.59	13.16
2012-01-18 10:00:00	9	6.3	11.2	129	134				0	0			0	0			0	0	84.5	114.2	1.6	20.9	14.15	14.12
2012-01-18 11:00:00	5.5	4.7	8.7	129	129				0	0			0	0			0	0	84.8	114.3	2.4	19.4	14.08	14.05
2012-01-18 12:00:00	5	4.9	7.6	134	143				0	0			0	0			0	0	84.9	114.5	2.5	21.8	14.03	14
2012-01-18 13:00:00	1.1	1.4	3.8	179	328				0	0			0	0			0	0	85.5	114.7	4.9	17.6	13.95	13.92
2012-01-18 14:00:00	2.5	3.1	5.5	321	326				0	0			0	0			0	0	85.5	114.7	3.2	18.6	13.94	13.91
2012-01-18 15:00:00	3.6	4.8	8.1	318	331				0	0			0	0			0	0	82.5	114.5	2.6	22.2	13.98	13.96
2012-01-18 16:00:00	3.6	5.5	7.1	305	328				0	0			0	0			0	0	85.4	114.5	2.5	23.2	14.03	14
2012-01-18 17:00:00	3.4	3.5	6.5	351	357				0	0			0	0			0	0	85.1	114.4	1.5	25.6	13.92	13.75
2012-01-18 18:00:00	1.9	2.5	5.5	314	328				0	0			0	0			0	0	85	114.3	0.8	26.6	13.23	13.15
2012-01-18 19:00:00	4.8	3.8	8.1	267	275				0	0			0	0			0	0	85	114.3	1	24.9	13.07	13.04
2012-01-18 20:00:00	4.3	4.2	7.3	172	272				0	0			0	0			0	0	85	114.2	0.7	25.9	13.02	13
2012-01-18 21:00:00	7.3	7.8	10.2	156	156				0	0			0	0			0	0	84.8	114.2	0.6	26.1	12.98	12.96
2012-01-18 22:00:00	4.9	5.4	6.7	156	164				0	0			0	0			0	0	85	114.2	0.7	25.1	12.96	12.94
2012-01-18 23:00:00	2	1.6	4.8	172	181				0	0			0	0			0	0	85	114.3	0.6	24.5	12.95	12.93
2012-01-19 00:00:00	2.1	1.6	4.8	315	348				0	0			0	0			0	0	85	114.3	0.6	23.9	12.93	12.91
2012-01-19 01:00:00	2.5	1.9	7	171	325				0	0			0	0			0	0	84.8	114.2	0.2	24.9	12.91	12.89
2012-01-19 02:00:00	3.5	3	7.8	166	257				0	0			0	0			0	0	84.9	114.2	0.6	23.4	12.9	12.88
2012-01-19 03:00:00	4	3.1	7.9	289	292				0	0			0	0			0	0	85	114.2	0.8	23.4	12.9	12.89
2012-01-19 04:00:00	5.7	7.8	9.9	338	343				0	0			0	0			0	0	84.8	114.2	0.4	25.6	12.89	12.89
2012-01-19 05:00:00	8.3	10.8	15.4	337	351				0	0			0	0			0	0	84.8	114.2	0.5	27.1	12.9	12.89
2012-01-19 06:00:00	8.4	11.9	13.2	12	14				0	0			0	0			0	0	84.8	114.3	0.7	29.5	12.9	12.89
2012-01-19 07:00:00	14.2	15.6	24.1	8	13				0	0			0	0			0	0	84.8	114.1	0.4	38.9	12.9	12.89
2012-01-19 08:00:00	12.1	15.3	18	8	12				0	0			0	0			0	0	84.8	114.1	0.4	48.5	12.9	12.88
2012-01-19 09:00:00	17.9	17.1	23.2	352	357				0	0			0	0			0	0	84.5	114	0	58.9	13.28	13.07
2012-01-19 10:00:00	19.1	18.4	28.6	359	359				0	0			0	0			0	0	84.5	114	0.1	78.3	14.27	14.2
2012-01-19 11:00:00	13.4	14	19.4	1	360				0	0			0	0			0	0	84.5	114.1	0.2	80.4	14.25	14.23
2012-01-19 12:00:00	16.4	16.2	20.8	358	358				0	0			0	0			0	0	84.4	114	0.1	88.7	14.24	14.23
2012-01-19 13:00:00	16.7	16.1	23.5	352	353				0	0			0	0			0	0	84.5	114	0.1	89.1	14.25	14.23
2012-01-19 14:00:00	10.1	11.7	14.8	352	360				0	0			0	0			0	0	84.5	114	0.4	86.4	14.23	14.21
2012-01-19 15:00:00	18.6	17.6	29.9	358	358				0	0			0	0			0	0	84.7	114.2	0.8	83.2	14.26	14.24
2012-01-19 16:00:00	15.3	14.8	23.5	4	358				0	0			0	0			0	0	84.6	114.2	0.8	82.8	14.3	14.29
2012-01-19 17:00:00	17.8	18.1	27.4	3	7				0	0			0	0			0	0	84.3	114	0.2	85.5	14.09	13.96
2012-01-19 18:00:00	8.5	10.8	16	7	25				0	0			0	0			0	0	84.3	113.9	-0.2	89.8	13.33	13.21
2012-01-19 19:00:00	5	5.8	10.4	23	50				0	0			0	0			0	0	84.4	114	0	88.5	13.07	13.04
2012-01-19 20:00:00	9	9.7	16.7	9	17				0	0			0	0			0	0	84.3	114	0.4	86.2	13	12.98
2012-01-19 21:00:00	21.4	19.6	39.5	6	360				0	0			0	0			0	0	83.7	113.5	-1	92.4	12.96	12.95
2012-01-19 22:00:00	17.5	16.9	28.5	7	358				0	0			0	0			0	0	88	113.5	-1.2	95	12.94	12.93
2012-01-19 23:00:00	23.9	21.1	40.5	8	356				0	0			0	0			0	0	83.3	113.4	-1.2	94.7	12.93	12.91
2012-01-20 00:00:00	18.1	16.1	30.7	333	350				0	0			0	0			0	0	83.3	113.5	-1.3	95.1	12.91	12.89
2012-01-20 01:00:00	10.9	10.3	17.1	325	334				0	0			0	0			0	0	82.7	113.5	-1.4	95.8	12.89	12.88
2012-01-20 02:00:00	9.5	9.3	20.9	323	337				0	0			0	0			0	0	82.5	113.5	-1.5	95.7	12.89	12.88
2012-01-20 03:00:00	16.4	13.2	24.6	322	331				0	0			0	0			0.3	1.1	82.7	113	-1.6	95.6	12.88	12.86
2012-01-20 04:00:00	16.6	16.3	28	327	327				0	0			0	0			1.2	3.7	83.2	113.4	-1.9	95.5	12.88	12.86
2012-01-20 05:00:00	23.6	40.5	34.8	329	329				0	0			0	0			0.8	2.4	83.6	116.8	-1.9	95.4	12.88	12.86
2012-01-20 06:00:00	24.7	54	33.4	330	335				0	0			0	0			0.4	0.5	83.2	115	-1.6	95.5	12.87	12.85
2012-01-20 07:00:00	18.2	39.6	27.6	329	340				0	0			0	0			0.2	0.4	83.2	114	-1.8	95.6	12.87	12.86
2012-01-20 08:00:00	16.4	31.4	27.6	324	343				0	0			0	0			0.4	0.9	83	115.2	-1.8	95.6	12.87	12.86
2012-01-20 09:00:00	22.3	46.5	34	326	328				0	0			0	0			0.8	2	82.8	115.6	-2.2	95.4	13.16	12.96
2012-01-20 10:00:00	9.6	11.7	15.2	323	336				0	0			0	0			0.2	0.6	82.9	115.2	-2.4	95.2	14.21	14.03
2012-01-20 11:00:00	18.4	35.6	39.7	323	325				0	0			0	0			1.8	1.9	83.7	116.8	-2.2	95.3	14.35	14.34
2012-01-20 12:00:00	30.1	32.1	54	311	316				0	0			0	0			8	7.6	83.3	118	-2.9	95	14.38	14.36
2012-01-20 13:00:00	15.2	16.7	23.8	318	324				0	0			0	0			0.9	2	83	118.8	-3.6	94.5	14.39	14.38
2012-01-20 14:00:00	12.5	10.8	23.1	320	328				0	0			0	0			0.5	0.7	82.8	121	-4.1	94.2	14.42	14.36
2012-01-20 15:00:00	9.2	6.1	15.2	325	332				0	0			0	0			0.2	0.6	86.3	122	-4.3	94.2	14.43	14.42
2012-01-20 16:00:00	7.5	3.2	15.3	327	328				0	0			0	0			0	0.4	92.5	124.8	-4.5	94	14.14	13.95
2012-01-20 17:00:00	10.8	10.3	16.5	317	318				0	0			0	0			0.7	1.1	93.5	130.6	-5.1	93.8	13.52	13.38
2012-01-20 18:00:00	4.6	2.8	8.8	286	298				0	0			0	0			0	0.2	102.8	137.8	-5.3	93.8	13.12	13.06
2012-01-20 19:00:00	4	1.4	6.5	313	328				0	0			0	0			0	0	109.3	147.7	-5.3	93.7	12.98	12.96
2012-01-20 20:00:00	9.1	7.4	14	4	349				0	0			0	0			0.1	0.8	116	155.4	-5	93.9	12.93	12.91
2012-01-20 21:00:00	13.4	16.5	18.9	347	357				0	0			0	0			0.3	2.1	119.9	159.5	-4.4	94.2	12.9	12.89
2012-01-20 22:00:00	13.8	14.6	18.4	328	332				0	0			0	0			0.2	2	126	164.6	-4.2	94.4	12.88	12.86
2012-01-20 23:00:00	12.6	13.8	23.1	334	337				0	0			0	0			0	0.9	139.2	168.4	-4	94.5	12.86	12.84
2012-01-21 00:00:00	15.1	18.9	22.6	333	336				0	0			0	0			0	0.8	136.8	168.8	-3.9	94.6	12.85	12.83
2012-01-21 01:00:00	5.3	5	13.1	328	334				0	0			0	0			0	0.3	142.6	171.3	-4.1	94.5	12.84	12.83
2012-01-21 02:00:00	0	4.1	0						0	0			0	0			0	0.4	150.8	175.1	-4.3	94.4	12.84	12.82
2012-01-21 03:00:00	0	1	0						0	0			0	0			0	0.1	150.8	179.3	-4.3	94.4	12.84	12.82
2012-01-21 04:00:00	0	0.6	0						0	0			0	0			0	0	155.3	180.4	-4.2	94.5	12.84	12.82
2012-01-21 05:00:00	0	9.7	0						0	0			0	0			0	0.5	145.3	183.2	-3.8	94.7	12.84	12.82
2012-01-21 06:00:00	0	6.5	0						0	0			0	0			0	0	138.6	182.9	-4	94.5	12.84	12.82
2012-01-21 07:00:00	0	16.6	0						0	0			0	0			0	0.2	132.7	177.8	-4.8	94.2	12.83	12.82
2012-01-21 08:00:00	33.7	27.6	62	346	351				0	0			0	0			1	4.4	133.1	177.5	-5	93.9	12.84	12.82
2012-01-21 09:00:00	46.9	28.2	63.2	351	353				0	0			0	0			2.9	3.5	123.6	169.9	-5	92.8	13.21	12.98
2012-01-21 10:00:00	18.4	11.5	40	7	25				0	0			0	0			0.2	0	125.5	166.2	-3.9	91.3	14.24	14.07
2012-01-21 11:00:00	17.1	10.4	33	4	348				0	0			0	0			0	0.1	125.8	165.3	-1.9	91.6	14.33	14.31
2012-01-21 12:00:00	18.3	11.2	31.9	7	7				0	0			0	0			0	0	124.8	164.2	-1.1	91.3	14.31	14.29
2012-01-21 13:00:00	19.4	12.5	37.2	7	7				0	0			0	0			0	0	125.1	163.5	0	93.2	14.3	14.28
2012-01-21 14:00:00	32.4	21.8	49.2	2	355				0	0			0	0			0	4	125.8	162	-0.2	95.2	14.33	14.3
2012-01-21 15:00:00	35.8	22.3	56.7	355	356				0	0			0	0			0	2	132.2	160.4	-0.2	96.5	14.34	14.32
2012-01-21 16:00:00	29.1	18.2	50.2	2	354				0	0			0	0			0	0.8	133.2	160.1	0	96.7	14.36	14.35
2012-01-21 17:00:00	19.4	9.2	30.9	340	359				0	0			0	0			0	0	131.1	159.9	0	96.3	13.8	13.53
2012-01-21 18:00:00	28.9	34.8	45.7	342	354				0	0			0	0			0	1.8	129.1	159.6	-0.1	96.8	13.19	13.12
2012-01-21 19:00:00	33.4	33.2	53.8	348	359				0	0			0	0			0	1	130.2	159.5	0.2	97	13.03	13
2012-01-21 20:00:00	23.5	26.7	34.8	332	335				0	0			0	0			0	0.3	130.1	158.9	0.2	97	12.98	12.96
2012-01-21 21:00:00	11.3	11.2	20.1	323	327				0	0			0	0			0	1.5	129.4	159.1	0	97.1	12.95	12.93
2012-01-21 22:00:00	14.4	18.9	28.9	333	348				0	0			0	0			0	0.6	129.5	158.7	-0.4	97.2	12.93	12.91
2012-01-21 23:00:00	19.8	11.3	28.2	339	347				0	0			0	0			0	0	128.5	158.4	-0.3	97.1	12.91	12.89
2012-01-22 00:00:00	17.2	11.6	28.6	343	348				0	0			0	0			0	0	128.1	158.2	-0.3	97.1	12.89	12.88
2012-01-22 01:00:00	18.4	27.1	35	346	353				0	0			0	0			0	0	127.6	157.7	-0.5	97.1	12.88	12.87
2012-01-22 02:00:00	23.6	40.6	33.5	350	354				0	0			0	0			0	0.1	127.2	157.2	-0.7	97	12.87	12.86
2012-01-22 03:00:00	24.8	42.8	37.4	352	353				0	0			0	0			0	0.1	126.8	156.4	-0.7	97	12.86	12.85
2012-01-22 04:00:00	29.8	51.2	42.5	350	352				0	0			0	0			0	0.4	126.3	155.8	-1	96.8	12.86	12.84
2012-01-22 05:00:00	24.9	44.6	37.4	353	357				0	0			0	0			0	0	126	155.8	-1.4	96.7	12.86	12.84
2012-01-22 06:00:00	23.3	41	32.4	353	359				0	0			0	0			0	0	125.7	156.1	-1.4	96.5	12.85	12.84
2012-01-22 07:00:00	15.6	20.6	25.2	1	4				0	0			0	0			0	0	125.3	156.2	-1.6	96.5	12.85	12.84
2012-01-22 08:00:00	17.9	25.9	30.6	2	6				0	0			0	0			0	0	125	155.9	-1.7	96.4	12.86	12.84
2012-01-22 09:00:00	16.1	20.9	24.8	3	16				0	0			0	0			0	0	124.7	155.6	-1.5	96.3	13.25	13.02
2012-01-22 10:00:00	16.6	20.8	24.4	8	15				0	0			0	0			0	0	124.3	155.3	-1.5	95.8	14.25	14.14
2012-01-22 11:00:00	14.9	15.8	21.9	6	15				0	0			0	0			0	0	124.2	155.2	-1.2	94.1	14.25	14.23
2012-01-22 12:00:00	18.7	36.3	28.7	1	6				0	0			0	0			0	0	124.2	155.3	-0.8	92.9	14.23	14.22
2012-01-22 13:00:00	19.1	36.4	28.6	8	9				0	0			0	0			0	0	124	155.3	-0.6	91.5	14.23	14.21
2012-01-22 14:00:00	18.2	26.8	27.1	6	6				0	0			0	0			0	0	124	155.2	-0.2	89.8	14.23	14.22
2012-01-22 15:00:00	20.9	32.2	28.1	3	5				0	0			0	0			0	0	123.8	155.1	0	88.7	14.23	14.23
2012-01-22 16:00:00	20.4	25.8	30.3	3	4				0	0			0	0			0	0	123.7	154.9	0.2	86.5	14.25	14.23
2012-01-22 17:00:00	10.7	7	21.9	7	21				0	0			0	0			0	0	123.5	154.7	-0.3	84.8	14.07	13.93
2012-01-22 18:00:00	6.7	1.1	18.3	24	62				0	0			0	0			0	0	123.3	154.4	-0.9	79.8	13.3	13.21
2012-01-22 19:00:00	5.5	1.2	15.8	14	71				0	0			0	0			0	0	123.3	154.4	-0.5	66.4	13.05	13.02
2012-01-22 20:00:00	17	7.7	26.4	14	15				0	0			0	0			0	0	122.8	154.2	-0.2	54.7	12.98	12.96
2012-01-22 21:00:00	14.8	6.8	26.3	14	17				0	0			0	0			0	0	122.8	154.1	0.2	45.3	12.95	12.93
2012-01-22 22:00:00	7.3	2.3	18	19	22				0	0			0	0			0	0	122.7	154	0.4	36.7	12.91	12.91
2012-01-22 23:00:00	2.8	1	8.2	31	360				0	0			0	0			0	0	122.5	153.8	0.2	35.6	12.89	12.89
2012-01-23 00:00:00	4.9	0.9	12	28	52				0	0			0	0			0	0	122.2	153.7	0.4	26.9	12.88	12.86
2012-01-23 01:00:00	10.2	4	20.4	7	18				0	0			0	0			0	0	122.1	153.5	1.3	21.2	12.86	12.84
2012-01-23 02:00:00	11.5	6.7	17.8	14	19				0	0			0	0			0	0	121.8	153.2	1.5	18.4	12.85	12.84
2012-01-23 03:00:00	10.5	5.2	16.4	14	20				0	0			0	0			0	0	121.7	153.2	1.6	15	12.84	12.83
2012-01-23 04:00:00	12.3	8.2	19.9	8	11				0	0			0	0			0	0	121.7	153	2	12.5	12.84	12.82
2012-01-23 05:00:00	13.6	9.2	20.9	13	16				0	0			0	0			0	0	121.8	152.9	2.2	11.9	12.84	12.82
2012-01-23 06:00:00	16.1	11.2	24.3	7	13				0	0			0	0			0	0	121.5	152.7	1.7	13.6	12.84	12.83
2012-01-23 07:00:00	17.3	14.8	29.1	7	12				0	0			0	0			0	0	121.3	152.2	1.2	16.1	12.84	12.82
2012-01-23 08:00:00	18.4	14.5	26.1	5	9				0	0			0	0			0	0	121.1	151.9	0.9	19.7	12.85	12.82
2012-01-23 09:00:00	11.4	9.9	21.9	18	35				0	0			0	0			0	0	121	151.4	1.2	21.9	13.63	13.46
2012-01-23 10:00:00	2.9	1.4	9.9	78	129				0	0			0	0			0	0	121	151.1	2.4	25.1	14.16	14.14
2012-01-23 11:00:00	6	5.5	14	22	76				0	0			0	0			0	0	120.8	151.1	2.4	30.8	14.11	14.09
2012-01-23 12:00:00	5.7	5.1	10.4	26	70				0	0			0	0			0	0	120.8	150.8	2.4	33.8	14.09	14.07
2012-01-23 13:00:00	7.2	8.5	12.4	28	74				0	0			0	0			0	0	120.6	150.6	2.1	34.9	14.09	14.07
2012-01-23 14:00:00	8.8	8.8	16.6	29	53				0	0			0	0			0	0	120.5	150.4	1.4	42.4	14.14	14.11
2012-01-23 15:00:00	13.8	12.8	25.2	7	359				0	0			0	0			0	0	120.5	150.7	1.4	45	14.17	14.14
2012-01-23 16:00:00	17.8	14.9	28.9	1	5				0	0			0	0			0	0	120.2	150.4	0.8	40.7	14.24	14.22
2012-01-23 17:00:00	17.1	14.2	25.2	357	358				0	0			0	0			0	0	119.9	148.3	0.2	38.8	14.12	13.96
2012-01-23 18:00:00	17.6	15.7	26.3	2	8				0	0			0	0			0	0	119.6	147.6	-0.3	39.9	13.35	13.23
2012-01-23 19:00:00	14.8	13.7	23.6	7	9				0	0			0	0			0	0	119.5	146.9	-0.6	43.1	13.05	13.03
2012-01-23 20:00:00	12	12.3	18.4	12	14				0	0			0	0			0	0	119.3	146.2	-1	45.5	12.98	12.96
2012-01-23 21:00:00	11.8	10.4	18.2	17	21				0	0			0	0			0	0	119.2	146.3	-1.4	47.9	12.93	12.93
2012-01-23 22:00:00	9.3	10.4	19	5	9				0	0			0	0			0	0	118.8	146.2	-2.6	62.1	12.91	12.89
2012-01-23 23:00:00	6.2	6.8	16.8	339	350				0	0			0	0			0	0	118.2	145.9	-5	89.1	12.89	12.87
2012-01-24 00:00:00	13.9	12.2	21.7	5	358				0	0			0	0			0	0	118.2	146.1	-4.2	83.2	12.86	12.85
2012-01-24 01:00:00	12.2	12.2	19.3	1	355				0	0			0	0			0	0	118	146	-4.8	90.7	12.84	12.84
2012-01-24 02:00:00	10.1	11.3	17.4	348	358				0	0			0	0			0	0	117.8	146.2	-5.4	93.5	12.84	12.82
2012-01-24 03:00:00	20.8	21.2	32.1	2	352				0	0			0	0			0	0.1	117.5	145.6	-5.6	93.2	12.82	12.81
2012-01-24 04:00:00	24.9	31.1	37	359	359				0	0			0	0			0	0	117.2	144.2	-5.8	92.8	12.82	12.8
2012-01-24 05:00:00	20.4	29.5	32.5	16	359				0	0			0	0			0	0	117.2	142.2	-5.8	92.8	12.8	12.79
2012-01-24 06:00:00	14.6	17.2	28.1	20	22				0	0			0	0			0	0	117.1	142.2	-6.2	92.5	12.8	12.77
2012-01-24 07:00:00	20.3	23	34.9	5	13				0	0			0	0			0	0	117	142	-6.5	91.5	12.79	12.78
2012-01-24 08:00:00	22.9	20.3	38.3	3	8				0	0			0	0			0	0.2	116.8	142.1	-6.2	90.8	12.81	12.78
2012-01-24 09:00:00	29.8	24.5	50.6	5	14				0	0			0	0			0.5	2.5	116.8	140.7	-5.2	74.5	13.78	13.55
2012-01-24 10:00:00	36.1	28.9	48	13	359				0	0			0	0			1.6	1.4	116.8	140.2	-4.4	65.5	14.34	14.32
2012-01-24 11:00:00	28.2	22.6	44.9	2	8				0	0			0	0			0.3	0.2	117	140.2	-3.7	60.6	14.32	14.3
2012-01-24 12:00:00	21.6	17.3	43.7	350	360				0	0			0	0			0.3	0	116.9	140.3	-3.5	65.5	14.29	14.28
2012-01-24 13:00:00	13.8	12.8	25.9	348	353				0	0			0	0			0	0	116.7	140.2	-3.3	69.6	14.27	14.27
2012-01-24 14:00:00	9.6	10	22.9	347	350				0	0			0	0			0	0	116.7	140	-2.8	67.3	14.27	14.23
2012-01-24 15:00:00	16.6	14.2	25.2	4	358				0	0			0	0			0	0	116.5	139.9	-3.2	74.9	14.35	14.34
2012-01-24 16:00:00	16.3	14	23.1	8	10				0	0			0	0			0	0	116.2	139.9	-3.4	79.5	14.41	14.39
2012-01-24 17:00:00	18.4	15.2	25.5	8	10				0	0			0	0			0	0	115.9	139.8	-3.8	84.9	14.3	14.11
2012-01-24 18:00:00	14.5	12.3	22.3	17	29				0	0			0	0			0	0	115.7	139.6	-4.7	91	13.49	13.36
2012-01-24 19:00:00	15.4	12.1	22.8	12	27				0	0			0	0			0	0	115.6	139.6	-4.5	88.9	13.09	13.04
2012-01-24 20:00:00	19	15.3	28.7	2	10				0	0			0	0			0	0	115.5	139.6	-4.2	86.6	12.96	12.93
2012-01-24 21:00:00	21.4	16.4	33.5	6	13				0	0			0	0			0.1	0	115.3	139.6	-4.5	89	12.91	12.89
2012-01-24 22:00:00	20.8	15.8	30.9	9	19				0	0			0	0			0	0	115.3	139.4	-4.3	88.1	12.88	12.86
2012-01-24 23:00:00	19.2	15.4	27.9	14	16				0	0			0	0			0	0	115.4	139.6	-3.8	86	12.86	12.84
2012-01-25 00:00:00	24.2	19.2	34.5	9	9				0	0			0	0			0.2	0	115.4	139.6	-3.5	86.6	12.84	12.82
2012-01-25 01:00:00	25	19.3	38.4	3	359				0	0			0	0			0	0.1	115.5	139.6	-2.8	86	12.83	12.81
2012-01-25 02:00:00	27.2	21.8	41.5	2	2				0	0			0	0			0.1	0	115.4	139.2	-2.6	88	12.82	12.8
2012-01-25 03:00:00	29.4	23.6	40.6	1	357				0	0			0	0			0.4	0.2	115.3	138.2	-2.2	87	12.82	12.8
2012-01-25 04:00:00	24.4	18.7	37.1	5	7				0	0			0	0			0	0	115.3	138.4	-2.2	88.7	12.82	12.8
2012-01-25 05:00:00	26.2	20.6	39	5	6				0	0			0	0			0.1	0	115.1	137.4	-2.5	91.9	12.82	12.8
2012-01-25 06:00:00	21.4	17.1	35.6	1	8				0	0			0	0			0	0	115.2	137.7	-2.1	89.6	12.82	12.8
2012-01-25 07:00:00	23.1	17.9	35.1	2	8				0	0			0	0			0	0	115.2	137.8	-1.5	86	12.82	12.8
2012-01-25 08:00:00	26	19.9	39.5	2	357				0	0			0	0			0.2	0.1	115.2	137.6	-1.2	82.5	12.84	12.8
2012-01-25 09:00:00	22.6	17.8	34.1	356	356				0	0			0	0			0	0	115.2	137.2	-0.8	80.2	13.51	13.17
2012-01-25 10:00:00	15.8	13.6	30.6	1	358				0	0			0	0			0	0	115.3	137.2	-0.1	80.1	14.23	14.21
2012-01-25 11:00:00	16.7	14.6	27.5	351	357				0	0			0	0			0	0.1	115.3	137.3	0.2	81.8	14.18	14.16
2012-01-25 12:00:00	19.7	16.3	29.4	1	358				0	0			0	0			0	0	115	137.3	-0.1	84.8	14.18	14.14
2012-01-25 13:00:00	18.7	15.9	29	11	12				0	0			0	0			0	0	114.8	137.4	-0.8	90.8	14.27	14.25
2012-01-25 14:00:00	22.6	18.9	30.8	4	4				0	0			0	0			0	0	114.8	137.6	-0.8	92.7	14.3	14.28
2012-01-25 15:00:00	16.9	14.3	28.9	14	16				0	0			0	0			0	0.2	114.7	137.8	-1	95	14.34	14.33
2012-01-25 16:00:00	22.4	17.6	31.2	9	20				0	0			0	0			0	1.3	114.5	137.6	-0.9	95.5	14.38	14.36
2012-01-25 17:00:00	9.6	8.4	18.8	43	49				0	0			0	0			0	0	114.7	137.8	-0.6	94.5	13.95	13.67
2012-01-25 18:00:00	5.4	3.6	14.1	63	67				0	0			0	0			0	0	114.5	137.7	-0.4	88.3	13.29	13.18
2012-01-25 19:00:00	7.2	5.9	18.3	51	54				0	0			0	0			0	0	114.4	137.6	-0.4	84.8	13.03	13
2012-01-25 20:00:00	5	4.9	11.5	21	23				0	0			0	0			0	0	114.2	137.5	-0.7	85.2	12.95	12.93
2012-01-25 21:00:00	3.5	1.7	6	73	123				0	0			0	0			0	0	114.1	137.4	-0.6	83	12.91	12.89
2012-01-25 22:00:00	5.2	4.8	8.3	187	191				0	0			0	0			0	0	114.2	137.4	0.2	78.2	12.89	12.87
2012-01-25 23:00:00	4	3.8	6	183	203				0	0			0	0			0	0	114.3	137.6	0.4	74.8	12.86	12.86
2012-01-26 00:00:00	3.2	1.5	6.3	116	133				0	0			0	0			0	0	114.2	137.5	0.6	71.8	12.86	12.83
2012-01-26 01:00:00	0.8	0.4	2.8	20	319				0	0			0	0			0	0	114.3	137.6	0.6	71	12.84	12.82
2012-01-26 02:00:00	0.5	0.4	2.7	11	21				0	0			0	0			0	0	114.2	137.5	0	72.9	12.82	12.81
2012-01-26 03:00:00	1.2	0.8	4.8	214	256				0	0			0	0			0	0	114.1	137.4	0.2	72	12.82	12.79
2012-01-26 04:00:00	0.6	0.4	2.2	164	293				0	0			0	0			0	0	113.9	137.2	-0.3	73.6	12.81	12.79
2012-01-26 05:00:00	1.4	1.1	4.2	200	264				0	0			0	0			0	0	113.7	137.1	-0.8	76.2	12.8	12.79
2012-01-26 06:00:00	3.8	2.8	7.5	154	187				0	0			0	0			0	0	113.6	137	-0.2	73.1	12.8	12.79
2012-01-26 07:00:00	1.4	0.6	4	33	351				0	0			0	0			0	0	113.5	136.9	-0.9	77.5	12.8	12.78
2012-01-26 08:00:00	3.3	1.2	6.5	4	57				0	0			0	0			0	0	113	136.6	-1.8	84	12.82	12.79
2012-01-26 09:00:00	4	2.1	9.2	341	359				0	0			0	0			0	0	113	136.5	-1.1	85.5	13.74	13.5
2012-01-26 10:00:00	1.9	1	4	23	350				0	0			0	0			0	0	113.4	136.7	1.4	71	14.17	14.14
2012-01-26 11:00:00	2	2.4	4.2	42	350				0	0			0	0			0	0	113.5	136.8	2.8	65.3	14.07	14.04
2012-01-26 12:00:00	1.4	2.5	4	36	312				0	0			0	0			0	0	113.7	136.9	3.5	61.4	14	13.98
2012-01-26 13:00:00	1.9	3.1	5.1	199	216				0	0			0	0			0	0	113.5	136.9	3.4	61.6	13.98	13.96
2012-01-26 14:00:00	2.8	3.3	6.5	172	215				0	0			0	0			0	0	113.5	136.8	3.8	61.5	13.98	13.96
2012-01-26 15:00:00	2.6	2	5.8	144	163				0	0			0	0			0	0	113.5	136.8	2.8	65.8	14.05	14.02
2012-01-26 16:00:00	3.5	2.9	6.8	151	208				0	0			0	0			0	0	113.2	136.6	3	66.2	14.04	14
2012-01-26 17:00:00	1.1	0.8	3.4	161	263				0	0			0	0			0	0	112.8	136.6	1.2	75.7	14.15	13.89
2012-01-26 18:00:00	2.2	2	7.1	33	354				0	0			0	0			0	0	112.2	136.2	-1.8	88.5	13.32	13.21
2012-01-26 19:00:00	5.1	4.8	9.2	16	36				0	0			0	0			0	0	111.8	136.1	-2.4	95.2	13.04	13
2012-01-26 20:00:00	2	1.6	8.6	44	71				0	0			0	0			0	0	111.5	135.8	-2.9	95.8	12.96	12.93
2012-01-26 21:00:00	10.4	7.8	13.6	138	157				0	0			0	0			0	0	111	135.6	-2.4	95	12.91	12.89
2012-01-26 22:00:00	5.8	4.5	9.6	152	243				0	0			0	0			0	0	111	135.3	-3	92.4	12.89	12.86
2012-01-26 23:00:00	2	1.8	6.2	210	320				0	0			0	0			0	0	110.8	135.2	-3.6	95.6	12.86	12.84
2012-01-27 00:00:00	5.3	4.7	11.4	318	334				0	0			0	0			0	0	110.7	135.3	-3.3	95.9	12.84	12.83
2012-01-27 01:00:00	5.3	5.5	9.1	296	311				0	0			0	0			0	0	110.5	135.2	-3.1	96.2	12.84	12.82
2012-01-27 02:00:00	2.5	1.4	6.7	298	357				0	0			0	0			0	0	109.8	135	-3.2	95.3	12.83	12.82
2012-01-27 03:00:00	4.8	3.1	12.1	344	350				0	0			0	0			0	0	108.6	135	-3.3	95.1	12.82	12.8
2012-01-27 04:00:00	3	1.6	7.6	24	359				0	0			0	0			0	0	107.5	134.9	-3.3	95	12.82	12.79
2012-01-27 05:00:00	4.2	2.2	6.8	52	125				0	0			0	0			0	0	107.2	134.8	-3.5	94.9	12.81	12.79
2012-01-27 06:00:00	5.8	3.1	8.3	128	131				0	0			0	0			0	0	107.2	134.8	-3.6	94.9	12.8	12.79
2012-01-27 07:00:00	3	1	7	60	70				0	0			0	0			0	0	108.6	134.8	-3.5	94.8	12.8	12.79
2012-01-27 08:00:00	4.7	1.6	8.4	45	84				0	0			0	0			0	0	109.2	134.9	-3.5	94.8	12.82	12.79
2012-01-27 09:00:00	2.2	0.7	4.5	41	75				0	0			0	0			0	0	109.5	134.8	-3.2	94.6	13.62	13.24
2012-01-27 10:00:00	3.4	1.1	6	22	38				0	0			0	0			0	0	110	134.9	-2.7	94.2	14.32	14.27
2012-01-27 11:00:00	1.9	1.6	3.7	60	87				0	0			0	0			0	0	110.9	135.1	-0.9	91.7	14.2	14.16
2012-01-27 12:00:00	1.8	2.2	5	2	41				0	0			0	0			0	0	111.3	134.4	-1.4	91.2	14.17	14.15
2012-01-27 13:00:00	1.1	0.6	3	34	40				0	0			0	0			0	0	111.2	135.1	-1.1	90.8	14.18	14.15
2012-01-27 14:00:00	0.8	0.9	2.8	34	51				0	0			0	0			0	0	111.2	135.8	-1	90.3	14.21	14.19
2012-01-27 15:00:00	2.1	1.6	4.8	59	127				0	0			0	0			0	0	111	136.3	-1.6	91.5	14.27	14.24
2012-01-27 16:00:00	2	0.8	3.9	68	95				0	0			0	0			0	0	110.8	136.1	-2	93.5	14.35	14.33
2012-01-27 17:00:00	2.7	0.6	6.4	89	116				0	0			0	0			0	0	110.7	135.9	-2.6	94.5	14.12	13.96
2012-01-27 18:00:00	1.3	0.4	4.1	98	103				0	0			0	0			0	0	110.4	135.8	-3	95	13.31	13.21
2012-01-27 19:00:00	1.4	0.8	4	115	117				0	0			0	0			0	0	110	135.6	-3.4	95.2	13.02	12.97
2012-01-27 20:00:00	1.8	0.5	3.5	83	128				0	0			0	0			0	0	109.8	135.5	-3.3	95.3	12.93	12.91
2012-01-27 21:00:00	2.4	0.8	4.1	189	212				0	0			0	0			0	0	109.8	135.4	-3.2	95.3	12.89	12.87
2012-01-27 22:00:00	4.5	2.6	7.3	210	226				0	0			0	0			0	0	109.5	135.4	-3.4	95.2	12.86	12.86
2012-01-27 23:00:00	4.8	2.5	8.2	192	193				0	0			0	0			0	0	109.4	135.3	-3.6	94.9	12.84	12.83
2012-01-28 00:00:00	1.8	0.6	4.3	61	357				0	0			0	0			0	0	108.9	134.7	-4.2	94.5	12.82	12.8
2012-01-28 01:00:00	2.8	0.9	5.3	156	157				0	0			0	0			0	0	109	134.7	-4.2	94.5	12.82	12.79
2012-01-28 02:00:00	3.1	1.5	9.1	12	350				0	0			0	0			0	0	108.2	134.5	-5.5	93.8	12.8	12.79
2012-01-28 03:00:00	3.2	1.6	6.3	340	342				0	0			0	0			0	0	108	134.8	-5.8	93.5	12.79	12.77
2012-01-28 04:00:00	6.3	4.1	9.8	2	340				0	0			0	0			0	0.1	116.6	134.8	-5.8	93.6	12.79	12.77
2012-01-28 05:00:00	4.8	2.2	7.5	6	355				0	0			0	0			0	0	138.9	133.8	-5.8	93.5	12.78	12.75
2012-01-28 06:00:00	5.3	2	7.8	1	4				0	0			0	0			0	0	129	135.8	-6	93.5	12.77	12.75
2012-01-28 07:00:00	3.7	1.1	6.3	7	19				0	0			0	0			0	0	123.2	136.4	-6	93.4	12.77	12.75
2012-01-28 08:00:00	1.1	0.4	3.8	5	198				0	0			0	0			0	0	113	137.8	-5.9	93.5	12.77	12.76
2012-01-28 09:00:00	1.4	0.6	3	148	308				0	0			0	0			0	0	112.2	137.5	-5.6	93.4	13.26	13.02
2012-01-28 10:00:00	0.9	0.4	2.5	60	194				0	0			0	0			0	0	111.6	137.4	-5.2	93.2	14.32	14.16
2012-01-28 11:00:00	1.8	0.4	3.8	126	182				0	0			0	0			0	0	111	137.2	-5.4	92.5	14.34	14.33
2012-01-28 12:00:00	2.4	1.4	5	167	220				0	0			0	0			0	0	111	137.1	-4	92.2	14.29	14.26
2012-01-28 13:00:00	3.2	1.9	6.5	139	175				0	0			0	0			0	0	111	137.1	-4.6	91.5	14.27	14.25
2012-01-28 14:00:00	2	1.2	5.8	18	250				0	0			0	0			0	0	111.2	137.2	-3.4	90.8	14.22	14.2
2012-01-28 15:00:00	1.2	0.7	4.6	2	136				0	0			0	0			0	0	111	137.1	-3.4	90.5	14.21	14.18
2012-01-28 16:00:00	4.2	1.5	7.5	11	14				0	0			0	0			0	0	111.9	137.1	-5.3	92.2	14.35	14.31
2012-01-28 17:00:00	5	2.1	10.8	18	20				0	0			0	0			0	0	110.8	136.9	-6.3	92.8	14.14	14.02
2012-01-28 18:00:00	3.8	1.3	8	3	10				0	0			0	0			0	0	112.8	136.8	-6.8	93	13.37	13.25
2012-01-28 19:00:00	8.1	2.8	12.9	1	8				0	0			0	0			0	0	112.7	136.7	-7	92.8	13.03	12.98
2012-01-28 20:00:00	8.9	3.4	12.8	3	18				0	0			0	0			0	0	112.9	136.6	-7.3	92.7	12.91	12.89
2012-01-28 21:00:00	8	2	11.2	18	20				0	0			0	0			0	0	112.7	136.6	-7.2	92.8	12.86	12.86
2012-01-28 22:00:00	6.8	1.4	11	31	43				0	0			0	0			0	0	112.2	136.6	-7	92.9	12.84	12.81
2012-01-28 23:00:00	3.7	1.4	9.4	56	154				0	0			0	0			0	0	111.8	136.6	-7.2	92.8	12.81	12.79
2012-01-29 00:00:00	4.5	1.8	7.6	182	199				0	0			0	0			0	0	111.6	136.5	-7.2	92.8	12.79	12.77
2012-01-29 01:00:00	4.3	1.6	7.2	178	237				0	0			0	0			0	0	111.2	136.6	-7.2	92.8	12.77	12.77
2012-01-29 02:00:00	3.6	1.1	5.5	216	224				0	0			0	0			0	0	113.8	136.8	-7	92.9	12.77	12.75
2012-01-29 03:00:00	3.4	2	5.7	181	213				0	0			0	0			0	0	118.8	136.8	-7	92.9	12.76	12.74
2012-01-29 04:00:00	5.9	3	8.9	204	214				0	0			0	0			0	0	119.5	136.6	-7.2	92.8	12.75	12.74
2012-01-29 05:00:00	4.5	1.8	9.2	234	275				0	0			0	0			0	0	110.4	136.4	-7.3	92.8	12.75	12.73
2012-01-29 06:00:00	3.8	1.3	8.8	244	247				0	0			0	0			0	0	110.5	136.4	-7.4	92.7	12.75	12.73
2012-01-29 07:00:00	3.6	1.2	8.3	266	289				0	0			0	0			0	0	110.8	139.6	-7.5	92.7	12.75	12.74
2012-01-29 08:00:00	4.4	1.1	9.4	17	41				0	0			0	0			0	0	110.7	141.6	-7.7	92.5	12.76	12.73
2012-01-29 09:00:00	4.5	1.3	10.4	291	305				0	0			0	0			0	0	110.7	142.7	-7.4	92.2	13.37	13.06
2012-01-29 10:00:00	4.6	1.7	11.3	245	344				0	0			0	0			0	0	110.8	130.9	-7.1	91.7	14.39	14.34
2012-01-29 11:00:00	5	2	20.4	355	356				0	0			0	0			0	0	110.8	135	-6.8	90.5	14.38	14.35
2012-01-29 12:00:00	6.9	2.3	22.1	319	347				0	0			0	0			0	0	109	137.2	-6.7	88.9	14.35	14.34
2012-01-29 13:00:00	8.3	3.6	17.8	344	350				0	0			0	0			0	0	109.1	136.8	-6.7	88	14.34	14.32
2012-01-29 14:00:00	7	2.5	13.1	355	360				0	0			0	0			0	0	109.2	136.7	-6.5	86.9	14.34	14.32
2012-01-29 15:00:00	8.8	3.5	15.9	6	337				0	0			0	0			0	0	109.2	136.7	-6.3	83.9	14.36	14.34
2012-01-29 16:00:00	8.2	3.8	14.2	5	343				0	0			0	0			0	0	109.3	136.5	-6.3	83	14.38	14.36
2012-01-29 17:00:00	6.4	2.7	13.4	6	11				0	0			0	0			0	0	109.1	136.3	-6.8	82.8	14.37	14.21
2012-01-29 18:00:00	6.8	3	16.8	7	340				0	0			0	0			0	0	113.5	136.4	-6.8	81.7	13.67	13.52
2012-01-29 19:00:00	5.4	2	13.8	260	301				0	0			0	0			0	0	109	136.4	-6.9	83	13.18	13.09
2012-01-29 20:00:00	4	1.1	9.8	1	244				0	0			0	0			0	0	113	136.2	-7.2	83.7	12.95	12.92
2012-01-29 21:00:00	5.5	2	10.4	261	326				0	0			0	0			0	0	111.4	136.1	-7	81.6	12.88	12.86
2012-01-29 22:00:00	4.5	1.8	13.2	51	332				0	0			0	0			0	0	111.5	136.1	-7	81	12.84	12.82
2012-01-29 23:00:00	5.8	1.6	11.6	4	360				0	0			0	0			0	0	112	136.1	-6.8	80.1	12.81	12.79
2012-01-30 00:00:00	4	1.1	9.2	323	352				0	0			0	0			0	0	111.6	136	-6.8	79	12.79	12.77
2012-01-30 01:00:00	3.6	0.8	6.7	335	340				0	0			0	0			0	0	111.8	136	-6.9	80.2	12.77	12.77
2012-01-30 02:00:00	2.1	0.4	4.2	21	350				0	0			0	0			0	0	111.5	135.8	-7.2	83.9	12.77	12.75
2012-01-30 03:00:00	2.1	0.4	4.7	15	33				0	0			0	0			0	0	111.5	135.8	-7.3	85.2	12.75	12.74
2012-01-30 04:00:00	1.8	0.4	3.2	39	48				0	0			0	0			0	0	111.5	135.6	-7.7	86.5	12.75	12.73
2012-01-30 05:00:00	1.1	0.4	2.8	26	47				0	0			0	0			0	0	111.3	135.6	-7.8	87.5	12.73	12.71
2012-01-30 06:00:00	1.1	0.4	3	260	335				0	0			0	0			0	0	111.2	135.4	-8.1	89.3	12.73	12.71
2012-01-30 07:00:00	2.2	0.5	3.8	210	214				0	0			0	0			0	0	111.2	135.3	-7.9	87.8	12.73	12.71
2012-01-30 08:00:00	0.6	0.4	3.4	225	338				0	0			0	0			0	0	111.1	135.3	-8	88.2	12.75	12.71
2012-01-30 09:00:00	0.8	0.4	2.5	105	164				0	0			0	0			0	0	111.3	135.4	-7.1	83.7	13.5	13.14
2012-01-30 10:00:00	2.8	1.9	6.2	145	317				0	0			0	0			0	0	111.7	135.4	-5.9	78.6	14.35	14.33
2012-01-30 11:00:00	4.8	2	9.8	147	183				0	0			0	0			0	0	112	135.4	-6	77.2	14.34	14.32
2012-01-30 12:00:00	6.9	3.6	9.7	147	151				0	0			0	0			0	0	112.5	135.5	-5.5	75	14.34	14.32
2012-01-30 13:00:00	2.5	1.2	5.7	27	100				0	0			0	0			0	0	112.6	135.4	-5.2	76.8	14.3	14.28
2012-01-30 14:00:00	2	1	4.8	58	90				0	0			0	0			0	0	112.6	135.4	-4.8	78.2	14.29	14.27
2012-01-30 15:00:00	1.2	0.7	5.2	10	60				0	0			0	0			0	0	112	135.3	-5.1	80	14.33	14.3
2012-01-30 16:00:00	2.4	0.8	5.8	26	324				0	0			0	0			0	0	111.5	135.3	-6	86	14.39	14.38
2012-01-30 17:00:00	2.8	0.6	6	55	96				0	0			0	0			0	0	111.1	134.8	-6	87.5	14.41	14.39
2012-01-30 18:00:00	6	3	12.1	139	142				0	0			0	0			0	0	110.6	134.6	-7.2	91.7	13.65	13.47
2012-01-30 19:00:00	2.7	1.4	6.3	165	193				0	0			0	0			0	0	110.7	134.6	-7.2	92.6	13.15	13.07
2012-01-30 20:00:00	3.1	2.1	6	161	180				0	0			0	0			0	0	110.7	134.2	-6.7	89.6	12.95	12.91
2012-01-30 21:00:00	7.5	4	10	148	165				0	0			0	0			0	0	110.3	133.3	-6.8	89.9	12.88	12.86
2012-01-30 22:00:00	8.9	5.1	11.4	142	144				0	0			0	0			0	0	110.5	133.1	-6.9	88.2	12.84	12.82
2012-01-30 23:00:00	6.5	3.2	10.2	166	210				0	0			0	0			0	0	110.7	132.9	-6.2	80.1	12.81	12.79
2012-01-31 00:00:00	5.4	2	12	249	260				0	0			0	0			0	0	110.8	132.6	-6.3	61	12.79	12.77
2012-01-31 01:00:00	13	7.5	22.1	191	192				0	0			0	0			0	0	109.9	134.8	-7.6	87.2	12.77	12.77
2012-01-31 02:00:00	15	9.1	20.1	144	144				0	0			0	0			0	0.8	110.6	134.7	-7.3	91.8	12.77	12.75
2012-01-31 03:00:00	13	9.1	17.8	144	150				0	0			0	0			0	0.4	110.8	134.2	-7	92.2	12.76	12.74
2012-01-31 04:00:00	12.8	7.7	20.1	181	202				0	0			0	0			0	0	110.3	135.5	-7.2	92.2	12.75	12.75
2012-01-31 05:00:00	26.3	18.9	37.2	204	204				0	0			0	0			0	0	110.5	135.4	-7.3	92.2	12.75	12.74
2012-01-31 06:00:00	21.3	17.8	31.6	202	203				0	0			0	0			0	0	121.7	135.6	-7.3	92.2	12.75	12.73
2012-01-31 07:00:00	26.9	20.6	34.3	204	210				0	0			0	0			0.2	0.2	122.8	140.2	-7.5	92.1	12.75	12.73
2012-01-31 08:00:00	21.4	16.4	28.9	204	207				0	0			0	0			0	0.1	152.1	152.2	-7.5	92.1	12.75	12.73
2012-01-31 09:00:00	17.1	10.9	25.3	216	231				0	0			0	0			0	0.2	118	148.7	-7.6	92	13.04	12.93
2012-01-31 10:00:00	16.8	8.9	26.6	219	232				0	0			0	0			0	0.4	121.4	148.9	-7.5	91.8	14.02	13.76
2012-01-31 11:00:00	11	4	17.9	226	256				0	0			0	0			0	0.2	127.8	149.2	-7.2	91.7	14.39	14.39
2012-01-31 12:00:00	11.3	3.7	19.1	224	237				0	0			0	0			0	0.1	124	150.6	-7	91.8	14.39	14.37
2012-01-31 13:00:00	10.8	6	19.1	315	327				0	0			0	0			0	0.2	134.7	151.2	-7.8	90.7	14.36	14.33
2012-01-31 14:00:00	16.1	12.3	24.6	331	338				0	0			0	0			0	0.2	121.7	153.7	-9.6	90.5	14.41	14.39
2012-01-31 15:00:00	13	9.5	21.5	331	334				0	0			0	0			0	0.1	122.5	156.3	-10	90.3	14.43	14.41
2012-01-31 16:00:00	12.3	5.5	20.6	323	336				0	0			0	0			0	0	128.1	156.8	-10.1	90.5	14.46	14.44
2012-01-31 17:00:00	15.4	6.5	23.6	347	358				0	0			0	0			0	0	122.8	157.3	-10.5	90.3	14.32	14.19
2012-01-31 18:00:00	20.1	20.4	26.6	2	358				0	0			0	0			0.1	0	122	154.8	-10.9	90.2	13.66	13.52
2012-01-31 19:00:00	17.8	14.8	24.1	4	7				0	0			0	0			0	0	121.5	150.8	-11.2	90	13.2	13.11
2012-01-31 20:00:00	18.2	15.4	27	3	3				0	0			0	0			0	0	118.5	151.2	-11.3	90	12.95	12.91
2012-01-31 21:00:00	13.9	6	21.1	9	12				0	0			0	0			0	0	122.2	151.7	-11.7	89.8	12.86	12.84
2012-01-31 22:00:00	5.6	0.6	14.4	47	60				0	0			0	0			0	0	115.6	151.1	-12.2	89.6	12.8	12.79
2012-01-31 23:00:00	11.4	2.2	18.4	11	36				0	0			0	0			0	0	115.6	150.9	-12.2	89.4	12.76	12.75
2012-02-01 00:00:00	9.1	2.4	16.3	13	67				0	0			0	0			0	0	115.4	150.8	-12.2	89.7	12.73	12.73
2012-02-01 01:00:00	12.6	3.4	23.9	14	16				0	0			0	0			0	0	115	150.3	-12.1	89.6	12.71	12.71
2012-02-01 02:00:00	8.3	3.1	18.4	53	76				0	0			0	0			0	0	114.8	150.2	-12.6	89.5	12.71	12.69
2012-02-01 03:00:00	4.8	0.9	11.5	49	73				0	0			0	0			0	0	114.7	150.1	-13.2	89.2	12.68	12.67
2012-02-01 04:00:00	3.3	0.6	10.8	75	96				0	0			0	0			0	0	114.5	149.9	-13.3	89.1	12.68	12.66
2012-02-01 05:00:00	2.8	0.4	7.8	145	233				0	0			0	0			0	0	114.3	149.7	-13.4	88.9	12.67	12.66
2012-02-01 06:00:00	4.3	0.5	11.8	170	172				0	0			0	0			0	0	114	149.5	-13.4	89	12.66	12.65
2012-02-01 07:00:00	6.8	0.4	10.2	153	165				0	0			0	0			0	0	114	149.5	-12.9	89.3	12.66	12.64
2012-02-01 08:00:00	7.1	0.6	10.2	150	152				0	0			0	0			0	0	114	149.3	-12.7	89.5	12.7	12.64
2012-02-01 09:00:00	5.7	0.7	8.8	156	179				0	0			0	0			0	0	114	149.4	-10.5	89.7	13.98	13.55
2012-02-01 10:00:00	3	0.8	6.7	224	241				0	0			0	0			0	0	114	149.4	-6.7	91.1	14.37	14.34
2012-02-01 11:00:00	2.7	1.1	5.3	250	257				0	0			0	0			0	0	116.2	149.4	-5	92.2	14.3	14.27
2012-02-01 12:00:00	2.4	1	5	259	262				0	0			0	0			0	0	114	149.6	-3.6	93.9	14.23	14.21
2012-02-01 13:00:00	3.2	1.7	8.1	173	200				0	0			0	0			0	0	114	149.8	-4	93.5	14.2	14.18
2012-02-01 14:00:00	2.5	0.7	5.4	156	217				0	0			0	0			0	0	114.3	149.7	-2.7	95.5	14.16	14.15
2012-02-01 15:00:00	1.5	1.1	3.7	89	198				0	0			0	0			0	0	114.8	149.7	-3.2	93.5	14.15	14.13
2012-02-01 16:00:00	1.5	0.8	4.1	60	202				0	0			0	0			0	0	114.7	149.6	-2.6	94.9	14.19	14.16
2012-02-01 17:00:00	1.1	0.9	3.7	49	231				0	0			0	0			0	0	114.5	149.4	-3.9	94.9	14.3	14.26
2012-02-01 18:00:00	1.3	0.8	6.4	153	239				0	0			0	0			0	0	114.1	148.9	-9.3	93.1	13.57	13.37
2012-02-01 19:00:00	4.7	1.8	12	147	151				0	0			0	0			0	0	113.5	148.2	-12.2	90.2	13.08	13.02
2012-02-01 20:00:00	10.4	6.8	14.4	141	155				0	0			0	0			0	0	113	147.7	-12.9	89.5	12.92	12.89
2012-02-01 21:00:00	7.9	6.7	11.8	150	157				0	0			0	0			0	0	113	147.7	-13	89.3	12.86	12.84
2012-02-01 22:00:00	5.5	4.3	10.2	135	147				0	0			0	0			0	0	112.8	147.5	-12.9	89.5	12.82	12.8
2012-02-01 23:00:00	5.4	2.8	11.3	111	129				0	0			0	0			0	0	112.9	147.5	-12.4	89.8	12.78	12.77
2012-02-02 00:00:00	3.7	0.8	9	87	115				0	0			0	0			0	0	113.2	147.7	-11.9	90.1	12.75	12.75
2012-02-02 01:00:00	5.8	0.8	10.3	74	93				0	0			0	0			0	0	113.2	147.5	-11.7	90.3	12.73	12.71
2012-02-02 02:00:00	5.1	0.8	8.9	65	71				0	0			0	0			0	0	113.2	147.4	-12	90.3	12.73	12.7
2012-02-02 03:00:00	4.1	0.6	7.1	63	73				0	0			0	0			0	0	112.8	147.2	-12.3	90.2	12.71	12.7
2012-02-02 04:00:00	2.5	0.4	4.3	78	108				0	0			0	0			0	0	112.5	147.2	-12.3	90.3	12.7	12.68
2012-02-02 05:00:00	1.6	0.6	3.1	96	98				0	0			0	0			0	0	112.5	147.2	-12.6	90.2	12.68	12.67
2012-02-02 06:00:00	0.8	0.4	2.4	101	108				0	0			0	0			0	0	112.5	147.2	-12.6	90	12.68	12.66
2012-02-02 07:00:00	2.8	0.4	4.7	79	87				0	0			0	0			0	0	112.4	147.2	-12.7	90	12.67	12.66
2012-02-02 08:00:00	2.3	0.8	4.5	87	140				0	0			0	0			0	0	112.5	147.1	-12.5	90.1	12.73	12.66
2012-02-02 09:00:00	1.2	0.6	3.1	106	130				0	0			0	0			0	0	112.7	147.2	-10.2	90.6	14.09	13.63
2012-02-02 10:00:00	0.4	0.4	1.6	136	136				0	0			0	0			0	0	112.8	147.3	-4.5	94	14.34	14.31
2012-02-02 11:00:00	1.7	0.4	4.2	82	104				0	0			0	0			0	0	112.8	147.4	-3.9	92.3	14.27	14.25
2012-02-02 12:00:00	1.8	1	4.9	78	142				0	0			0	0			0	0	113.2	147.6	-4.5	91	14.23	14.21
2012-02-02 13:00:00	1.2	0.9	4.5	88	155				0	0			0	0			0	0	113.2	147.6	-4.5	92.5	14.23	14.21
2012-02-02 14:00:00	2.5	0.5	3.6	87	91				0	0			0	0			0	0	113.1	147.3	-5.7	90.7	14.25	14.22
2012-02-02 15:00:00	1.7	0.4	3.5	39	57				0	0			0	0			0	0	113	147.2	-5.2	92.5	14.29	14.27
2012-02-02 16:00:00	1	0.5	3.8	82	105				0	0			0	0			0	0	112.8	147	-7.8	91.3	14.38	14.36
2012-02-02 17:00:00	1	0.4	2.8	253	256				0	0			0	0			0	0	112.5	146.8	-8.8	91.7	14.45	14.27
2012-02-02 18:00:00	3	0.4	4.3	193	220				0	0			0	0			0	0	112	146.5	-10.8	90.8	13.57	13.41
2012-02-02 19:00:00	2.4	0.7	4.5	149	196				0	0			0	0			0	0	111.8	146.3	-11.6	90.3	13.11	13.04
2012-02-02 20:00:00	3.2	0.5	6.4	83	209				0	0			0	0			0	0	111.5	146.2	-12.2	89.7	12.92	12.89
2012-02-02 21:00:00	3	0.7	4.8	183	238				0	0			0	0			0	0	111.6	145.9	-12.5	89.7	12.84	12.83
2012-02-02 22:00:00	1.2	0.4	3.8	108	201				0	0			0	0			0	0	111.6	146	-12.9	89.5	12.8	12.78
2012-02-02 23:00:00	3.6	0.8	5.4	161	179				0	0			0	0			0	0	111.7	145.9	-12.4	89.7	12.77	12.75
2012-02-03 00:00:00	0.9	0.4	3.7	234	240				0	0			0	0			0	0	111.8	145.8	-13.1	89.3	12.74	12.73
2012-02-03 01:00:00	3.5	0.6	5.8	178	184				0	0			0	0			0	0	111.7	145.6	-12.8	89.5	12.71	12.7
2012-02-03 02:00:00	2.5	0.6	5.2	188	235				0	0			0	0			0	0	111.5	145.4	-13.2	89.3	12.7	12.68
2012-02-03 03:00:00	3.8	0.5	4.8	169	189				0	0			0	0			0	0	111.3	145.2	-13.1	89.2	12.68	12.68
2012-02-03 04:00:00	1.6	0.4	4.2	123	190				0	0			0	0			0	0	111.1	145.1	-13.7	89.2	12.67	12.65
2012-02-03 05:00:00	2.7	0.6	6.8	51	51				0	0			0	0			0	0	110.8	144.9	-13.8	88.8	12.66	12.65
2012-02-03 06:00:00	4.4	0.8	9.6	151	169				0	0			0	0			0	0	110.8	144.9	-13.9	88.9	12.65	12.64
2012-02-03 07:00:00	9	2.3	13.6	162	174				0	0			0	0			0	0	110.5	145	-13.5	88.9	12.65	12.64
2012-02-03 08:00:00	7.5	0.8	13.9	35	332				0	0			0	0			0	0	110.5	145.1	-13.9	88.5	12.71	12.66
2012-02-03 09:00:00	8.5	1.2	15.3	41	41				0	0			0	0			0	0	110.8	144.9	-12.2	89.2	14.14	13.62
2012-02-03 10:00:00	9.2	1.6	16.4	39	61				0	0			0	0			0	0	111.2	144.8	-11.6	88.5	14.41	14.39
2012-02-03 11:00:00	9.4	2.4	18.6	36	43				0	0			0	0			0	0	111.7	145.2	-11	88.5	14.38	14.37
2012-02-03 12:00:00	7.1	2.9	15.3	22	29				0	0			0	0			0	0	111.8	144.9	-11.2	89	14.34	14.33
2012-02-03 13:00:00	4.8	1.4	14.1	19	87				0	0			0	0			0	0	111.5	144.8	-10.1	88.5	14.31	14.29
2012-02-03 14:00:00	10.4	3	18.9	30	43				0	0			0	0			0	0	109.3	144	-12.6	87	14.34	14.32
2012-02-03 15:00:00	14.9	5.2	19.6	33	35				0	0			0	0			0	0	109.6	143.7	-14.8	86.2	14.41	14.39
2012-02-03 16:00:00	15.8	6.4	24	22	27				0	0			0	0			0	0	109.7	143.5	-15.9	86	14.46	14.43
2012-02-03 17:00:00	14.7	4.7	20.8	28	39				0	0			0	0			0	0	109.8	143.2	-16.7	86.3	14.5	14.49
2012-02-03 18:00:00	6.7	1.2	14.7	38	75				0	0			0	0			0	0	109.6	142.9	-17.4	86.8	13.94	13.74
2012-02-03 19:00:00	3.2	0.6	7.5	106	284				0	0			0	0			0	0	109.7	142.8	-17.5	87	13.39	13.27
2012-02-03 20:00:00	5	0.8	10.9	11	335				0	0			0	0			0	0	109.5	142.6	-17.9	86.5	13.02	12.95
2012-02-03 21:00:00	4.5	1.4	9.2	146	174				0	0			0	0			0	0	109.5	142.5	-17.8	86.5	12.84	12.8
2012-02-03 22:00:00	5.7	2.1	10.6	154	162				0	0			0	0			0	0	109.2	142.3	-17.9	86.5	12.77	12.75
2012-02-03 23:00:00	6.6	2.1	8.7	161	164				0	0			0	0			0	0	109.3	142.2	-17.7	86.5	12.73	12.71
2012-02-04 00:00:00	3.1	0.8	7.1	157	201				0	0			0	0			0	0	109.3	142.2	-17.9	86.8	12.69	12.67
2012-02-04 01:00:00	4.8	1.1	8.3	164	187				0	0			0	0			0	0	109.1	142	-18	86.5	12.66	12.64
2012-02-04 02:00:00	5.8	1	8	169	179				0	0			0	0			0	0	108.9	141.8	-18.2	86.3	12.64	12.62
2012-02-04 03:00:00	4.3	1	6	186	204				0	0			0	0			0	0	108.8	141.8	-18.2	86.3	12.62	12.61
2012-02-04 04:00:00	5	1.6	7	169	179				0	0			0	0			0	0	108.7	141.8	-18.1	86.3	12.61	12.59
2012-02-04 05:00:00	2.8	0.8	6	208	211				0	0			0	0			0	0	108.5	141.7	-18.4	86.4	12.6	12.58
2012-02-04 06:00:00	1.8	0.4	3.8	41	191				0	0			0	0			0	0	108.5	141.4	-18.8	86.4	12.59	12.57
2012-02-04 07:00:00	2.1	0.6	5.5	21	140				0	0			0	0			0	0	108	141.1	-19.8	85.8	12.57	12.57
2012-02-04 08:00:00	1.5	0.4	5.5	17	28				0	0			0	0			0	0	108.1	140.8	-20.1	85.3	12.64	12.57
2012-02-04 09:00:00	1.6	0.5	4.4	29	68				0	0			0	0			0	0	108.1	140.8	-18	86.3	14.25	13.66
2012-02-04 10:00:00	1.1	0.4	3.6	23	26				0	0			0	0			0	0	108.5	141.5	-14.2	89.2	14.41	14.39
2012-02-04 11:00:00	4.8	0.5	9.6	32	59				0	0			0	0			0	0	109.3	141.9	-14.6	87.8	14.43	14.41
2012-02-04 12:00:00	8.3	2.5	15.1	14	26				0	0			0	0			0	0	109.3	142.1	-16.6	86.5	14.42	14.4
2012-02-04 13:00:00	10.3	2.1	15.3	21	26				0	0			0	0			0	0	109.5	142.2	-17.4	85.5	14.43	14.42
2012-02-04 14:00:00	11.9	2	15.5	26	28				0	0			0	0			0	0	109.5	142.1	-17.9	84.8	14.44	14.42
2012-02-04 15:00:00	8.6	1.2	12.1	42	45				0	0			0	0			0	0	109.5	142	-16.2	84.7	14.44	14.43
2012-02-04 16:00:00	4.5	0.6	8.4	24	54				0	0			0	0			0	0	109.5	142	-14.8	85.1	14.43	14.41
2012-02-04 17:00:00	4.8	0.5	8.6	43	51				0	0			0	0			0	0	109.3	141.8	-15.2	87.3	14.45	14.42
2012-02-04 18:00:00	2	0.4	5.2	47	52				0	0			0	0			0	0	109.2	141.4	-19.8	85.5	14.09	13.9
2012-02-04 19:00:00	3.4	0.6	7.7	320	343				0	0			0	0			0	0	109	141.3	-20.8	84.7	13.51	13.39
2012-02-04 20:00:00	4.5	1	8.6	158	161				0	0			0	0			0	0	108.8	140.8	-20.5	85	13.09	13.01
2012-02-04 21:00:00	3.6	0.6	7.1	178	179				0	0			0	0			0	0	108.8	140.9	-20.3	85.2	12.85	12.81
2012-02-04 22:00:00	4.5	1.6	8.7	155	198				0	0			0	0			0	0	108.7	140.9	-19.9	85.5	12.75	12.72
2012-02-04 23:00:00	2.5	0.6	7.5	159	197				0	0			0	0			0	0	108.7	141	-20.1	85.2	12.68	12.66
2012-02-05 00:00:00	4.9	2	14.5	141	156				0	0			0	0			0	0	108.8	141.3	-18.8	86.3	12.64	12.63
2012-02-05 01:00:00	11.5	6.2	17.9	136	147				0	0			0	0			0	0	109.2	141.7	-17.2	87	12.62	12.6
2012-02-05 02:00:00	4.6	1.1	9.8	52	166				0	0			0	0			0	0	109.5	141.9	-17.2	86.8	12.61	12.59
2012-02-05 03:00:00	2.8	0.4	5.8	87	170				0	0			0	0			0	0	109.7	142.1	-17.2	87.1	12.59	12.57
2012-02-05 04:00:00	1.4	0.4	5	5	331				0	0			0	0			0	0	109.8	142	-17.6	86.7	12.59	12.57
2012-02-05 05:00:00	3.9	0.6	8.7	138	260				0	0			0	0			0	0	109.8	142.1	-17.1	86.5	12.57	12.55
2012-02-05 06:00:00	12	5.3	14.8	142	150				0	0			0	0			0	0	109.9	142.1	-15.1	85.6	12.57	12.56
2012-02-05 07:00:00	4.2	1.7	7.8	139	140				0	0			0	0			0	0	110.3	142.4	-14.6	82.2	12.58	12.57
2012-02-05 08:00:00	5.8	1.1	9.1	160	180				0	0			0	0			0	0	110.5	142.7	-13.9	78.2	12.68	12.6
2012-02-05 09:00:00	4	1.1	8.3	188	256				0	0			0	0			0	0	110.4	142.4	-13.1	77.5	14.21	13.61
2012-02-05 10:00:00	2.1	0.6	6.2	177	262				0	0			0	0			0	0	110.8	142.6	-11.3	77.8	14.34	14.33
2012-02-05 11:00:00	2.6	1.2	7.5	130	190				0	0			0	0			0	0	110.9	142.9	-10.6	72.2	14.29	14.27
2012-02-05 12:00:00	1.5	1.1	5.4	230	350				0	0			0	0			0	0	110.5	142.9	-9.1	72.2	14.21	14.19
2012-02-05 13:00:00	1.8	1.2	4.2	274	338				0	0			0	0			0	0	110.2	142.8	-9.2	74.5	14.18	14.17
2012-02-05 14:00:00	2.9	1.4	7.8	80	87				0	0			0	0			0	0	109.9	143	-9.4	68	14.21	14.18
2012-02-05 15:00:00	2.8	2.5	7.7	164	175				0	0			0	0			0	0	109.7	143.3	-8.7	66	14.19	14.18
2012-02-05 16:00:00	2.8	1.1	8.3	41	72				0	0			0	0			0	0	109.4	143.5	-8.8	61.2	14.23	14.22
2012-02-05 17:00:00	10.1	5.5	19.4	33	51				0	0			0	0			0	0	109.6	143.6	-10.6	64.7	14.36	14.31
2012-02-05 18:00:00	9.2	4.3	14.8	40	46				0	0			0	0			0	0	109.3	143.6	-11.4	53.2	13.72	13.48
2012-02-05 19:00:00	9.8	4.9	13.8	30	44				0	0			0	0			0	0	110.1	143.6	-11.2	40.1	13.14	13.06
2012-02-05 20:00:00	9.1	4.3	14.8	21	45				0	0			0	0			0	0	110.2	143.7	-11.1	36.6	12.94	12.91
2012-02-05 21:00:00	11.9	7.3	21.1	27	33				0	0			0	0			0	0	110.7	143.3	-10.6	31.1	12.87	12.84
2012-02-05 22:00:00	14.4	9.2	20.9	14	19				0	0			0	0			0	0	110.4	143.2	-10.3	28.8	12.83	12.8
2012-02-05 23:00:00	15.4	9.6	27.2	7	15				0	0			0	0			0	0	111.2	142.9	-10.1	25.8	12.79	12.79
2012-02-06 00:00:00	14.7	9.8	25.8	1	4				0	0			0	0			0	0	111.2	141.9	-9.8	22.9	12.77	12.75
2012-02-06 01:00:00	19.2	12.8	33	8	9				0	0			0	0			0	0	111.2	141.5	-9.7	21.8	12.75	12.74
2012-02-06 02:00:00	18.5	12.2	34	8	15				0	0			0	0			0	0	111.2	142.1	-9.9	22.9	12.75	12.72
2012-02-06 03:00:00	23.4	16.3	35.4	7	8				0	0			0	0			0.2	0	110.3	142	-10.4	25.4	12.73	12.71
2012-02-06 04:00:00	20.6	12.6	37.1	9	9				0	0			0	0			0.2	0	109.8	141.9	-10.6	25.1	12.72	12.71
2012-02-06 05:00:00	29.4	21.8	42	5	6				0	0			0	0			1.8	0	109	141.2	-11.3	28.1	12.71	12.7
2012-02-06 06:00:00	28.2	20.6	42.8	8	16				0	0			0	0			2.5	0	108.9	138.9	-11.4	27.6	12.7	12.68
2012-02-06 07:00:00	25.1	17.4	39.8	10	18				0	0			0	0			0.4	0	109	137.9	-11.7	27.2	12.7	12.67
2012-02-06 08:00:00	27.6	20.1	42.5	1	9				0	0			0	0			1	0	108.7	137.1	-11.9	27.8	12.77	12.71
2012-02-06 09:00:00	30.4	22.9	41.2	358	358				0	0			0	0			2.1	0	108	136.2	-12.3	29.7	14.08	13.66
2012-02-06 10:00:00	36.8	29.6	46.4	1	358				0	0			0	0			3.7	0	107.7	135.3	-12.8	33	14.45	14.43
2012-02-06 11:00:00	32.8	25.1	41.2	357	357				0	0			0	0			3.5	0	108	131.3	-11.9	29.9	14.43	14.42
2012-02-06 12:00:00	31.1	24.3	42.9	2	354				0	0			0	0			6.1	0	108.1	135.3	-11.8	31	14.42	14.41
2012-02-06 13:00:00	34	27.2	45.6	5	9				0	0			0	0			7.7	0	108.3	130.1	-11.7	33.8	14.42	14.41
2012-02-06 14:00:00	36	30.2	47.1	6	7				0	0			0	0			5.5	0	107.8	130.3	-11.5	35.1	14.42	14.41
2012-02-06 15:00:00	29.9	22.1	38.1	5	7				0	0			0	0			1.6	0	106.8	127.6	-11.8	37	14.42	14.41
2012-02-06 16:00:00	30.8	24.4	40	1	359				0	0			0	0			2.5	0	106.2	127.2	-11.8	38	14.43	14.43
2012-02-06 17:00:00	35.8	29.9	45.4	2	4				0	0			0	0			4	0	106	128.1	-12.3	40.9	14.47	14.46
2012-02-06 18:00:00	25.6	18	35	3	5				0	0			0	0			0.6	0	106.2	139.1	-12.6	36.6	14.01	13.8
2012-02-06 19:00:00	27.1	18.6	35.8	1	6				0	0			0	0			0.5	0	105.8	138.2	-13.3	40.2	13.41	13.29
2012-02-06 20:00:00	28.1	19.9	37.9	5	360				0	0			0	0			0.7	0	105.5	134.9	-13.8	42.8	13.04	12.97
2012-02-06 21:00:00	25.9	17.9	34.9	4	7				0	0			0	0			1.6	0	105.3	131.8	-13.9	41	12.87	12.84
2012-02-06 22:00:00	24.1	16.2	31.8	2	5				0	0			0	0			0.8	0	105	130.2	-14.1	40	12.8	12.78
2012-02-06 23:00:00	20.7	13	36.7	5	10				0	0			0	0			0.3	0	103.7	129.4	-13.8	37.3	12.76	12.75
2012-02-07 00:00:00	19.4	12.2	29.6	14	15				0	0			0	0			0.4	0	102.9	128.9	-13.6	34.6	12.73	12.71
2012-02-07 01:00:00	20.4	12.8	33	1	10				0	0			0	0			0.1	0	102.6	129.1	-13.3	32.5	12.71	12.7
2012-02-07 02:00:00	9.4	3.3	18.4	2	24				0	0			0	0			0	0	102.8	129.1	-13.5	31.6	12.7	12.67
2012-02-07 03:00:00	10.2	4	24.2	6	351				0	0			0	0			0	0	102.7	129.1	-13.3	28.3	12.68	12.66
2012-02-07 04:00:00	24.6	16.8	34.8	2	4				0	0			0	0			0.6	0	101.9	128.8	-13.6	26.9	12.66	12.65
2012-02-07 05:00:00	34.6	26.5	44	1	4				0	0			0	0			2.6	0	101.5	126.8	-14.4	29.6	12.66	12.64
2012-02-07 06:00:00	27.9	19.9	42.2	17	27				0	0			0	0			1.6	0	101.5	125.5	-15.1	36.8	12.66	12.64
2012-02-07 07:00:00	7.4	2.1	21.1	9	61				0	0			0	0			0	0	101.8	125.8	-14.8	35.5	12.64	12.64
2012-02-07 08:00:00	8.8	2	18.7	43	55				0	0			0	0			0	0	101.5	126	-14.7	37.2	12.73	12.66
2012-02-07 09:00:00	3.9	2.1	9.6	250	323				0	0			0	0			0	0	101.8	126	-13.4	34.2	14.29	13.64
2012-02-07 10:00:00	4.1	1.4	9.4	87	118				0	0			0	0			0	0	102.3	126.2	-11.9	32.6	14.38	14.36
2012-02-07 11:00:00	4.2	4.2	11.3	13	202				0	0			0	0			0	0	103.1	126.7	-11.1	29.7	14.32	14.3
2012-02-07 12:00:00	5	4.8	13.7	50	184				0	0			0	0			0	0	103.6	126.9	-10.2	30.7	14.28	14.25
2012-02-07 13:00:00	8	6.8	15.8	142	158				0	0			0	0			0	0	103.7	126.9	-10.4	33.3	14.28	14.25
2012-02-07 14:00:00	4	3.6	16.8	256	329				0	0			0	0			0	0	103.8	127.2	-9.3	29	14.25	14.23
2012-02-07 15:00:00	4.3	3.5	12.1	16	30				0	0			0	0			0	0	103.8	127.2	-9.2	36.2	14.28	14.26
2012-02-07 16:00:00	12.3	8.2	22.6	45	50				0	0			0	0			0	0	103.2	127.2	-10.1	47.4	14.36	14.31
2012-02-07 17:00:00	14.8	10.4	25.5	46	47				0	0			0	0			0	0	103.1	127.2	-10.7	59	14.43	14.42
2012-02-07 18:00:00	16.1	10.3	30.1	36	48				0	0			0	0			0.2	0	103.3	127	-11.6	69.3	13.84	13.56
2012-02-07 19:00:00	12.2	6.4	24.4	39	50				0	0			0	0			0	0	103.5	127.2	-11.2	75.5	13.21	13.11
2012-02-07 20:00:00	12.1	7.3	24.1	21	29				0	0			0	0			0	0	103.5	127.5	-10.2	75.5	12.96	12.92
2012-02-07 21:00:00	7	2.8	16.4	59	61				0	0			0	0			0	0	103.7	127.8	-9.1	74	12.88	12.86
2012-02-07 22:00:00	7.8	4.7	18.4	40	250				0	0			0	0			0	0	103.5	128	-8.3	74.1	12.84	12.82
2012-02-07 23:00:00	18.1	14.7	51.7	45	74				0	0			0	0			3.8	1.1	103.8	128.2	-6.2	64	12.82	12.79
2012-02-08 00:00:00	17.1	12.2	40.7	75	154				0	0			0	0			1.1	0.6	103.5	128.1	-6.8	66.3	12.8	12.79
2012-02-08 01:00:00	19.6	14.4	51.5	55	69				0	0			0	0			1.2	0.1	103.8	127.7	-5.7	64.2	12.79	12.77
2012-02-08 02:00:00	39.2	39.5	75.2	71	76				0	0			0	0			11.9	12.6	103.7	128	-4.5	62.8	12.78	12.76
2012-02-08 03:00:00	39.3	39.7	74.8	67	87				0	0			0	0			16.4	15.9	104.8	128.7	-4	59.7	12.77	12.76
2012-02-08 04:00:00	32.3	28.8	76.5	70	70				0	0			0	0			15.9	6.1	105.7	128.8	-4.3	60.5	12.77	12.75
2012-02-08 05:00:00	19	13.9	52.9	39	59				0	0			0	0			3.5	0.2	103.9	129.1	-5	62.5	12.77	12.76
2012-02-08 06:00:00	7.6	4.8	19.2	16	214				0	0			0	0			0	0	103.5	128.6	-5.4	63.7	12.77	12.75
2012-02-08 07:00:00	33.1	27.6	56.5	76	102				0	0			0	0			16.6	1.1	103.7	128.8	-4.4	62.6	12.76	12.75
2012-02-08 08:00:00	43.4	45.2	65.4	108	110				0	0			0	0			57.1	7.4	102.8	128.2	-4.2	63.1	12.84	12.78
2012-02-08 09:00:00	52.6	67.2	71.2	101	110				0	0			0	0			117.8	49.2	102.7	128.1	-4.2	64	14.11	13.69
2012-02-08 10:00:00	55.6	74	81.2	86	87				0	0			0	0			114.3	29.5	102.3	128.1	-3.9	63.7	14.34	14.32
2012-02-08 11:00:00	29.6	31.8	61.1	30	67				0	0			0	0			20.2	4.3	102.8	129.3	-3.8	61.5	14.3	14.28
2012-02-08 12:00:00	12.9	12.2	24.5	9	352				0	0			0	0			0	0	102.9	128.9	-4.1	60.7	14.25	14.23
2012-02-08 13:00:00	6.6	7.2	15.9	307	309				0	0			0	0			0	0	103.2	129.1	-2.8	57.3	14.18	14.15
2012-02-08 14:00:00	10.8	10.7	36.3	3	347				0	0			0	0			0	0	102.8	129.1	-3.6	57.9	14.25	14.21
2012-02-08 15:00:00	14.7	12.5	23.1	8	359				0	0			0	0			0	0	102.6	128.9	-4	58.5	14.31	14.29
2012-02-08 16:00:00	4.7	4.3	13.7	60	352				0	0			0	0			0	0	102.5	129	-3	52	14.3	14.27
2012-02-08 17:00:00	5.2	6.2	10.5	2	2				0	0			0	0			0	0	102.3	128.8	-4	53.1	14.39	14.36
2012-02-08 18:00:00	3.4	2.8	10.4	63	328				0	0			0	0			0	0	102.5	128.9	-3.8	44.9	13.66	13.38
2012-02-08 19:00:00	3.7	3.4	8.9	266	344				0	0			0	0			0	0	102.5	128.8	-4	39.6	13.09	13.04
2012-02-08 20:00:00	4.6	4.5	11.6	225	262				0	0			0	0			0	0	102.4	128.7	-4	36	12.95	12.93
2012-02-08 21:00:00	7.3	7.3	14.5	48	354				0	0			0	0			0	0	102.4	128.8	-3.9	34.1	12.9	12.88
2012-02-08 22:00:00	14.2	11.8	24.6	47	55				0	0			0	0			0	0	102.2	128.8	-3.7	31.7	12.86	12.86
2012-02-08 23:00:00	3.5	3	8.7	105	172				0	0			0	0			0	0	102.5	128.8	-3.5	29	12.84	12.84
2012-02-09 00:00:00	3.6	2.6	9.2	182	272				0	0			0	0			0	0	102.5	128.9	-3.2	27.6	12.82	12.82
2012-02-09 01:00:00	4.6	5.2	9.7	230	305				0	0			0	0			0	0	102.5	128.8	-3	25.6	12.8	12.78
2012-02-09 02:00:00	3.5	3	7.8	48	344				0	0			0	0			0	0	102.3	128.8	-3.6	26.9	12.79	12.77
2012-02-09 03:00:00	4	2.7	8.1	17	354				0	0			0	0			0	0	102.2	128.7	-3.8	26.6	12.77	12.77
2012-02-09 04:00:00	2.8	2.4	6.7	11	352				0	0			0	0			0	0	102.5	128.8	-3.5	23.9	12.77	12.75
2012-02-09 05:00:00	1.9	0.6	4	55	355				0	0			0	0			0	0	102.5	128.8	-3.8	23.4	12.75	12.75
2012-02-09 06:00:00	5	2.6	8.9	88	132				0	0			0	0			0	0	102.3	128.6	-3.2	21.4	12.75	12.73
2012-02-09 07:00:00	7.3	4	13.3	115	133				0	0			0	0			0	0	102.4	128.5	-3.2	19.9	12.75	12.73
2012-02-09 08:00:00	5.5	2.8	14.2	87	104				0	0			0	0			0	0	102.4	128.7	-3.2	20.3	12.83	12.77
2012-02-09 09:00:00	7.9	6.2	15.3	53	92				0	0			0	0			0	0	102.5	128.7	-2	20.9	14.21	13.78
2012-02-09 10:00:00	14.4	13.2	23.1	34	44				0	0			0	0			0	0	102.2	128.7	-2.8	26.9	14.28	14.27
2012-02-09 11:00:00	19.1	16.9	27.1	25	26				0	0			0	0			0	0	102.2	128.7	-3	29.7	14.25	14.24
2012-02-09 12:00:00	21	18.7	33.1	16	23				0	0			0	0			0	0	102	128.7	-3	29.2	14.26	14.25
2012-02-09 13:00:00	24.4	20.4	34.9	8	13				0	0			0	0			0	0	102.7	128.8	-2.6	26.6	14.28	14.25
2012-02-09 14:00:00	25.4	22	37.4	2	2				0	0			0	0			0.1	0	102.8	128.7	-2.8	27.5	14.32	14.3
2012-02-09 15:00:00	34.6	31	48.9	7	8				0	0			0	0			0.5	0	101.7	128.2	-3.5	28.4	14.35	14.34
2012-02-09 16:00:00	34.3	30.6	45.3	6	11				0	0			0	0			0.3	0	101.8	128	-4.2	30.7	14.37	14.35
2012-02-09 17:00:00	34.9	31.3	48.2	8	12				0	0			0	0			1.1	0	101.2	127.8	-5.2	36.6	14.41	14.38
2012-02-09 18:00:00	28.1	24.2	38.4	3	6				0	0			0	0			0	0	100.9	127.7	-6.1	35.7	13.66	13.41
2012-02-09 19:00:00	26.9	23	39.5	353	356				0	0			0	0			0.2	0	100.5	127.7	-6.6	27.9	13.11	13.04
2012-02-09 20:00:00	29.6	25.3	39.9	1	353				0	0			0	0			0	0	99.9	127.3	-7.7	31.2	12.94	12.92
2012-02-09 21:00:00	29.4	25.1	42	1	1				0	0			0	0			0	0	99	127	-8.6	34.3	12.88	12.87
2012-02-09 22:00:00	25.3	22.4	40.5	352	356				0	0			0	0			0.2	0	98	127.1	-8.7	33.2	12.84	12.82
2012-02-09 23:00:00	28.1	24.1	42.5	350	352				0	0			0	0			0.3	0	98	127	-8.8	36.5	12.81	12.79
2012-02-10 00:00:00	23.8	19.8	36.1	353	354				0	0			0	0			0	0	98.3	127	-9.2	35.9	12.79	12.77
2012-02-10 01:00:00	16	13.6	30.6	336	356				0	0			0	0			0	0	98.7	127	-9.6	30.9	12.77	12.74
2012-02-10 02:00:00	11.3	7.8	22.6	18	357				0	0			0	0			0	0	98.5	126.7	-10.4	32.6	12.75	12.73
2012-02-10 03:00:00	28.9	24.2	37.5	13	17				0	0			0	0			0	0	97.8	126	-11.8	41.5	12.73	12.71
2012-02-10 04:00:00	26.6	21.5	37	11	14				0	0			0	0			0	0	97.2	125.6	-13.8	63.9	12.71	12.69
2012-02-10 05:00:00	28.1	23.1	37.2	20	21				0	0			0	0			0	0	97	125.3	-14.8	73.4	12.7	12.68
2012-02-10 06:00:00	20.8	14.2	29.4	19	22				0	0			0	0			0	0	96.8	125.2	-15.5	80.6	12.68	12.66
2012-02-10 07:00:00	11.3	4.4	21.2	32	34				0	0			0	0			0	0	96.8	125.3	-15.8	83.2	12.66	12.64
2012-02-10 08:00:00	18.6	12.2	28.8	23	26				0	0			0	0			0	0	96.7	125.2	-15.5	81.7	12.87	12.68
2012-02-10 09:00:00	10.6	6	18.4	43	89				0	0			0	0			0	0	96.9	125.3	-14.4	73.8	14.39	14.37
2012-02-10 10:00:00	4.2	4.5	13.2	340	348				0	0			0	0			0	0	97.2	125.5	-13.6	69.2	14.41	14.39
2012-02-10 11:00:00	7.2	7.6	14.2	12	23				0	0			0	0			0	0	97.3	125.7	-13.2	65.2	14.39	14.37
2012-02-10 12:00:00	12.7	13.7	22.4	19	21				0	0			0	0			0	0	97.4	125.7	-13.3	63.4	14.36	14.34
2012-02-10 13:00:00	21.4	17.9	28.4	7	8				0	0			0	0			0	0	97.2	125.3	-14.3	76.7	14.41	14.39
2012-02-10 14:00:00	24	19.8	33.2	4	4				0	0			0	0			0	0	96.8	125.2	-15.2	81.2	14.44	14.43
2012-02-10 15:00:00	29.6	25.9	40.3	2	3				0	0			0	0			0	0	96.3	125	-15.8	85	14.47	14.46
2012-02-10 16:00:00	19.4	16.8	31.8	6	354				0	0			0	0			0	0	96.2	125	-16	84.3	14.49	14.48
2012-02-10 17:00:00	13.1	9.8	21.3	2	12				0	0			0	0			0	0	96.2	125	-16	84.4	14.52	14.5
2012-02-10 18:00:00	7.4	4	15	13	20				0	0			0	0			0	0	95.6	124.9	-16.7	84.8	14.12	13.88
2012-02-10 19:00:00	9.8	6	16.1	14	19				0	0			0	0			0	0	95.7	124.8	-16.9	85	13.51	13.39
2012-02-10 20:00:00	9.4	6	16.9	20	22				0	0			0	0			0	0	95.7	124.8	-17.1	84.8	13.1	13.01
2012-02-10 21:00:00	17.8	13.8	28.1	12	26				0	0			0	0			0	0	95.3	124.7	-17	85	12.87	12.84
2012-02-10 22:00:00	20.4	15.1	30.8	9	16				0	0			0	0			0	0	95.3	124.8	-16.4	85.3	12.77	12.75
2012-02-10 23:00:00	18.5	13.3	30.9	14	23				0	0			0	0			0	0	95.4	125.2	-15.8	85.5	12.73	12.71
2012-02-11 00:00:00	10.8	4.8	23.1	31	32				0	0			0	0			0	0	95.7	125.4	-15.1	79.7	12.7	12.68
2012-02-11 01:00:00	14.9	8.7	23.4	17	33				0	0			0	0			0	0	95.2	125.2	-14.9	73.2	12.68	12.66
2012-02-11 02:00:00	11.1	5.5	21.9	27	30				0	0			0	0			0	0	95.3	125.4	-14.7	71.5	12.66	12.65
2012-02-11 03:00:00	12	5	21.6	22	33				0	0			0	0			0	0	95	125.2	-15.1	73.8	12.66	12.64
2012-02-11 04:00:00	4.8	1.5	10.7	25	265				0	0			0	0			0	0	95.3	125.5	-14.5	71.5	12.64	12.63
2012-02-11 05:00:00	5.6	4	15.4	192	203				0	0			0	0			0	0	95.6	125.5	-13.8	66.2	12.64	12.63
2012-02-11 06:00:00	8.7	6.3	14.3	176	198				0	0			0	0			0	0	95.5	125.3	-14.2	67	12.63	12.62
2012-02-11 07:00:00	5	2.5	12.3	263	318				0	0			0	0			0	0	95.7	125.5	-13.9	67.5	12.63	12.62
2012-02-11 08:00:00	5	2.6	10.9	243	307				0	0			0	0			0	0	95.8	125.5	-13.7	66.2	12.91	12.69
2012-02-11 09:00:00	5.8	5.8	11.8	237	326				0	0			0	0			0	0	96.3	125.8	-11.9	57.9	14.37	14.08
2012-02-11 10:00:00	8.8	9.9	12.6	178	180				0	0			0	0			0	0	96.1	125.8	-11.5	56.9	14.41	14.39
2012-02-11 11:00:00	7	6.2	13.7	187	187				0	0			0	0			0	0	96.4	126	-10.3	53.5	14.36	14.33
2012-02-11 12:00:00	6.5	7.8	11	182	188				0	0			0	0			0	0	96.8	126.1	-10	54.9	14.29	14.28
2012-02-11 13:00:00	3	2.5	6.2	205	211				0	0			0	0			0	0	96.6	126	-9.8	54.1	14.25	14.22
2012-02-11 14:00:00	2.2	2.3	7	228	247				0	0			0	0			0	0	97.3	125.8	-9.3	52.9	14.21	14.19
2012-02-11 15:00:00	2	1.6	8.2	50	63				0	0			0	0			0	0	97.3	125.5	-9.6	57.6	14.21	14.2
2012-02-11 16:00:00	3.5	1.7	7	63	349				0	0			0	0			0	0	97.2	125.3	-12.2	72.9	14.3	14.28
2012-02-11 17:00:00	4.8	3.2	11.7	121	132				0	0			0	0			0	0	96.5	124.8	-15.4	84	14.43	14.38
2012-02-11 18:00:00	4.8	3.7	11.3	134	168				0	0			0	0			0	0	96.3	124.5	-16.6	85.6	13.7	13.47
2012-02-11 19:00:00	4.5	4.5	8.6	144	156				0	0			0	0			0	0	96.2	124.4	-16.9	85	13.14	13.05
2012-02-11 20:00:00	2.9	2.5	7	107	115				0	0			0	0			0	0	96.2	124.2	-17.2	85	12.91	12.88
2012-02-11 21:00:00	1.4	1.1	3.1	146	161				0	0			0	0			0	0	96.2	124.2	-17.5	85	12.82	12.79
2012-02-11 22:00:00	1	0.6	3.1	75	131				0	0			0	0			0	0	96.5	124.3	-17.1	85.5	12.77	12.75
2012-02-11 23:00:00	0.6	0.4	2	55	87				0	0			0	0			0	0	96.5	124.2	-17.4	85.6	12.73	12.72
2012-02-12 00:00:00	0.6	0.4	1.5	59	85				0	0			0	0			0	0	97	124.7	-16.1	86.7	12.7	12.69
2012-02-12 01:00:00	3.1	2.5	7.7	126	187				0	0			0	0			0	0	97.3	125	-14.9	87	12.68	12.66
2012-02-12 02:00:00	3	2.1	8.7	144	156				0	0			0	0			0	0	97.6	125.2	-14.4	87.2	12.66	12.64
2012-02-12 03:00:00	3.5	1.6	8.7	59	113				0	0			0	0			0	0	97.5	125.1	-14.7	86.8	12.66	12.64
2012-02-12 04:00:00	2.2	0.8	4.4	36	40				0	0			0	0			0	0	97.5	125.2	-14.2	85.5	12.64	12.62
2012-02-12 05:00:00	2.8	1.6	6.2	27	117				0	0			0	0			0	0	97.3	125.1	-14.3	82.5	12.64	12.62
2012-02-12 06:00:00	2	1.2	5.7	56	125				0	0			0	0			0	0	97.5	125.1	-14.3	79.3	12.62	12.61
2012-02-12 07:00:00	2.2	1.1	6.2	114	153				0	0			0	0			0	0	97.5	124.9	-14.7	78	12.62	12.61
2012-02-12 08:00:00	4	2.5	10	134	160				0	0			0	0			0	0	97	124.5	-15.5	78.8	12.94	12.66
2012-02-12 09:00:00	5.7	3.5	14.4	200	242				0	0			0	0			0	0	97.2	124.7	-14.7	75	14.31	13.95
2012-02-12 10:00:00	4.5	3	11.7	155	236				0	0			0	0			0	0	97.2	124.9	-13.4	69	14.45	14.43
2012-02-12 11:00:00	5.9	5.1	12.8	153	233				0	0			0	0			0	0	97.7	125.4	-11.4	57.5	14.37	14.35
2012-02-12 12:00:00	7.6	7.4	15.9	6	289				0	0			0	0			0	0	98	125.7	-10.8	50.5	14.32	14.31
2012-02-12 13:00:00	5.3	5.3	10.6	61	92				0	0			0	0			0	0	98	125.8	-9.8	45.9	14.32	14.29
2012-02-12 14:00:00	3.5	3.1	11.1	41	353				0	0			0	0			0	0	98	125.9	-8.8	42.5	14.25	14.23
2012-02-12 15:00:00	8.2	6.5	13.7	26	65				0	0			0	0			0	0	97.8	125.8	-10.1	47.3	14.29	14.26
2012-02-12 16:00:00	5.7	4.1	11.1	32	39				0	0			0	0			0	0	97.6	125.7	-10.3	54	14.32	14.29
2012-02-12 17:00:00	14.1	10.6	21.7	21	25				0	0			0	0			0	0	96.8	125.2	-13.1	72	14.44	14.41
2012-02-12 18:00:00	12.3	7.4	21.6	20	36				0	0			0	0			0	0	96.5	125	-14.8	80.5	13.95	13.64
2012-02-12 19:00:00	10.9	5.4	19.7	16	52				0	0			0	0			0	0	96.4	124.8	-15	79.7	13.25	13.14
2012-02-12 20:00:00	9.8	4.5	15.1	37	69				0	0			0	0			0	0	96.3	124.8	-15.2	80.2	12.96	12.91
2012-02-12 21:00:00	12.6	9.9	17.4	162	171				0	0			0	0			0	0	96.3	124.6	-14.7	77.7	12.84	12.82
2012-02-12 22:00:00	5.5	4.3	12.6	154	253				0	0			0	0			0	0	97	125.2	-13.6	67.4	12.79	12.77
2012-02-12 23:00:00	3.2	1.5	9.4	23	46				0	0			0	0			0	0	97.3	125.5	-12.4	57.3	12.75	12.73
2012-02-13 00:00:00	4.8	2	9.8	37	61				0	0			0	0			0	0	97.5	125.7	-11.7	54.5	12.73	12.71
2012-02-13 01:00:00	5	2.9	10.4	38	58				0	0			0	0			0	0	97.6	125.8	-10.9	50.9	12.71	12.7
2012-02-13 02:00:00	4.5	3.1	7.2	219	229				0	0			0	0			0	0	97.5	125.8	-10.6	50	12.7	12.68
2012-02-13 03:00:00	7	5.6	16.4	208	346				0	0			0	0			0	0	97.6	125.9	-10	44.8	12.69	12.68
2012-02-13 04:00:00	2.1	1.1	5.4	50	329				0	0			0	0			0	0	97.5	125.9	-10.7	49.5	12.68	12.66
2012-02-13 05:00:00	2.4	1.2	6.7	40	89				0	0			0	0			0	0	97.3	125.8	-10.8	49.6	12.68	12.66
2012-02-13 06:00:00	3.8	2.4	8.1	143	144				0	0			0	0			0	0	97.2	125.8	-10.7	47.5	12.66	12.65
2012-02-13 07:00:00	3.5	1.8	6	10	40				0	0			0	0			0	0	97.3	125.8	-10.8	46.7	12.66	12.65
2012-02-13 08:00:00	6.2	2.8	10.9	68	70				0	0			0	0			0	0	97.2	125.8	-10.1	41.7	13	12.71
2012-02-13 09:00:00	6.5	3.6	11.8	70	97				0	0			0	0			0	0	97.3	126	-8.6	37	14.32	14.29
2012-02-13 10:00:00	6.8	6.5	14.6	22	59				0	0			0	0			0	0	97.2	126.1	-8.6	38.5	14.34	14.32
2012-02-13 11:00:00	18.1	15.1	28	10	17				0	0			0	0			0	0	97.3	126.2	-9.4	44.6	14.39	14.37
2012-02-13 12:00:00	15.3	13	21.8	22	23				0	0			0	0			0	0	97.7	126.3	-9.1	44.4	14.38	14.36
2012-02-13 13:00:00	24.6	20.4	36.2	11	17				0	0			0	0			0.2	0	97.7	126.1	-9.8	50.6	14.36	14.35
2012-02-13 14:00:00	29.4	24.5	38.6	18	23				0	0			0	0			0.4	0	97.6	126	-10.4	56.5	14.39	14.36
2012-02-13 15:00:00	25.2	21	34.5	22	30				0	0			0	0			0	0	97.5	126	-10.3	58.5	14.41	14.39
2012-02-13 16:00:00	26	21.7	36.6	28	33				0	0			0	0			0	0	97.3	126	-10.2	60.1	14.43	14.41
2012-02-13 17:00:00	28.4	23.9	38.5	11	20				0	0			0	0			0.4	0	96.9	125.6	-11.3	65.9	14.46	14.43
2012-02-13 18:00:00	28.7	23.8	36.9	12	15				0	0			0	0			0	0	96.8	125.3	-12.2	68	13.93	13.65
2012-02-13 19:00:00	29.9	24.9	39.2	16	24				0	0			0	0			0	0	96.8	125.4	-11.9	64.4	13.28	13.17
2012-02-13 20:00:00	20	14.7	28.9	23	37				0	0			0	0			0	0	96.8	125.5	-12.3	66.2	12.97	12.85
2012-02-13 21:00:00	13.7	8.2	19.8	69	86				0	0			0	0			0	0	97	125.7	-11.9	62.1	12.86	12.82
2012-02-13 22:00:00	9.8	5.5	18.4	34	64				0	0			0	0			0	0	97	125.6	-12.1	65.2	12.81	12.79
2012-02-13 23:00:00	16.1	10	25.1	27	36				0	0			0	0			0	0	96.9	125.6	-12.2	68.9	12.77	12.72
2012-02-14 00:00:00	20.2	14.3	29.6	16	18				0	0			0	0			0	0	96.8	125.5	-12.1	68.2	12.75	12.73
2012-02-14 01:00:00	16.4	11.8	26.4	35	43				0	0			0	0			0	0	97.1	125.8	-11.2	65.3	12.73	12.71
2012-02-14 02:00:00	18.7	13.4	28.7	16	30				0	0			0	0			0	0	97	125.8	-11.2	68.9	12.71	12.68
2012-02-14 03:00:00	22.8	17.8	30.1	5	15				0	0			0	0			0	0	97.2	125.8	-10.9	71.9	12.71	12.7
2012-02-14 04:00:00	13.7	9.7	22.9	2	4				0	0			0	0			0	0	97.2	125.8	-10.9	73.3	12.71	12.69
2012-02-14 05:00:00	13	8.9	21.1	9	16				0	0			0	0			0	0	97.3	126	-10.7	73.3	12.7	12.68
2012-02-14 06:00:00	7.7	4.2	15.1	23	44				0	0			0	0			0	0	97.3	126	-10.6	72.6	12.69	12.68
2012-02-14 07:00:00	7	3.8	15.9	57	92				0	0			0	0			0	0	97.3	126	-10.5	70.1	12.68	12.67
2012-02-14 08:00:00	4	2.8	10.4	139	360				0	0			0	0			0	0	97.5	126	-10.3	68.7	13.05	12.73
2012-02-14 09:00:00	4.6	3.6	11.9	187	348				0	0			0	0			0	0	97.7	126	-9.1	62.3	14.32	14.29
2012-02-14 10:00:00	11.2	11.2	17.6	17	356				0	0			0	0			0	0	97.7	126.1	-9.2	62.6	14.34	14.34
2012-02-14 11:00:00	6	6	13.7	38	71				0	0			0	0			0	0	98.1	126.5	-7.5	56.2	14.3	14.28
2012-02-14 12:00:00	4	4.5	10.7	26	358				0	0			0	0			0	0	98.2	126.6	-7	53.8	14.23	14.21
2012-02-14 13:00:00	18.1	17	29	2	5				0	0			0	0			0	0	97.7	126.2	-8.8	65.2	14.27	14.22
2012-02-14 14:00:00	20	17.6	29.3	4	8				0	0			0	0			0	0	97.4	126.2	-9.3	73.7	14.34	14.33
2012-02-14 15:00:00	12.9	12.3	22.1	17	359				0	0			0	0			0	0	97.4	126.3	-8.8	73	14.37	14.36
2012-02-14 16:00:00	15.8	13.8	23.5	6	10				0	0			0	0			0	0	97	126.2	-8.8	72.8	14.39	14.38
2012-02-14 17:00:00	7.8	8	16.9	36	284				0	0			0	0			0	0	97.3	126.3	-8.4	73.8	14.41	14.4
2012-02-14 18:00:00	13.5	12.2	20.6	35	41				0	0			0	0			0	0	96.8	126.1	-9.7	76.3	13.88	13.55
2012-02-14 19:00:00	11.7	9.6	20.6	42	46				0	0			0	0			0	0	96.6	126	-10.1	77	13.18	13.09
2012-02-14 20:00:00	14.9	11.8	24.6	32	42				0	0			0	0			0	0	96.2	125.8	-10.6	82.4	12.95	12.91
2012-02-14 21:00:00	17.8	13.8	28.9	19	30				0	0			0	0			0	0	95.8	125.7	-10.6	85.3	12.87	12.85
2012-02-14 22:00:00	13.6	10.6	24.8	28	43				0	0			0	0			0	0	96	125.8	-10.2	82.8	12.83	12.8
2012-02-14 23:00:00	18.2	14.8	30.1	10	12				0	0			0	0			0	0	96	125.9	-9.5	79	12.79	12.77
2012-02-15 00:00:00	18.3	14.6	27.7	8	14				0	0			0	0			0	0	96.1	126	-9.1	76.5	12.77	12.76
2012-02-15 01:00:00	16.2	13.6	25	1	1				0	0			0	0			0	0	96.3	126	-9	76.8	12.76	12.75
2012-02-15 02:00:00	17	13.2	25.9	1	3				0	0			0	0			0	0	96.2	126	-9.1	77.4	12.75	12.73
2012-02-15 03:00:00	12.2	11.4	22.6	5	358				0	0			0	0			0	0	96.5	126.1	-8.9	80	12.73	12.71
2012-02-15 04:00:00	15.3	12.8	26.5	6	22				0	0			0	0			0	0	96.3	126.1	-8.9	82	12.73	12.71
2012-02-15 05:00:00	21.7	18.1	37	9	17				0	0			0	0			0	0	96	125.8	-9.2	84.4	12.73	12.71
2012-02-15 06:00:00	22.4	17.6	30.5	3	11				0	0			0	0			0	0	96	125.8	-9.2	85	12.72	12.7
2012-02-15 07:00:00	12.6	11.2	22.1	2	8				0	0			0	0			0	0	96.5	126.2	-8.7	82.8	12.71	12.7
2012-02-15 08:00:00	24	19.7	39.2	359	359				0	0			0	0			0.1	0	96.5	125.9	-8.3	85.5	12.83	12.74
2012-02-15 09:00:00	26.8	22.4	40.2	1	358				0	0			0	0			0.5	0	96.8	126.1	-7.8	84.6	14.06	13.7
2012-02-15 10:00:00	23.9	19.9	33.9	2	4				0	0			0	0			0	0	97.3	126.7	-7.7	89.5	14.4	14.39
2012-02-15 11:00:00	31.1	26.4	43.8	3	3				0	0			0	0			2.5	0.2	97.5	126.7	-7.4	90.4	14.39	14.38
2012-02-15 12:00:00	35	30.9	46	359	360				0	0			0	0			2.5	0.6	97.3	126.8	-6.9	90.8	14.39	14.38
2012-02-15 13:00:00	33.6	32.4	46.8	1	1				0	0			0	0			1.3	0.3	97.5	126.8	-6.8	91	14.38	14.37
2012-02-15 14:00:00	32.5	29.4	44.8	357	359				0	0			0	0			0.9	0.6	97.5	126.8	-6.6	91.2	14.39	14.38
2012-02-15 15:00:00	23.8	21.9	39.4	1	5				0	0			0	0			0.1	0.1	97.2	127	-6.5	91.5	14.41	14.39
2012-02-15 16:00:00	29.8	27.6	54.5	1	1				0	0			0	0			0.7	0.5	97.2	127	-6.6	91.7	14.44	14.42
2012-02-15 17:00:00	29.9	46.5	44.9	358	359				0	0			0	0			0.4	0.8	97	126.9	-6.7	91.8	14.46	14.45
2012-02-15 18:00:00	41.5	55.7	60	349	359				0	0			0	0			15.8	2.5	97	126.8	-7	91.8	13.71	13.52
2012-02-15 19:00:00	47.3	43.6	66	350	350				0	0			0	0			74.3	9.2	159.6	126.7	-6.9	91.9	13.16	13.07
2012-02-15 20:00:00	40.4	31.6	66.9	352	353				0	0			0	0			20.8	2.5	114.1	126.7	-6.8	92	12.95	12.91
2012-02-15 21:00:00	34.4	28.9	52.8	351	352				0	0			0	0			16.3	2.6	114.9	126.7	-6.8	92	12.88	12.86
2012-02-15 22:00:00	27.6	30.3	41	5	355				0	0			0	0			1.2	0.8	104.3	126.7	-7	92	12.84	12.83
2012-02-15 23:00:00	23.2	31	36.2	1	358				0	0			0	0			0.6	0.1	95.4	126.7	-7	92	12.82	12.8
2012-02-16 00:00:00	15.3	14.1	26.6	1	2				0	0			0	0			0	0	84	126.8	-6.9	92.1	12.79	12.77
2012-02-16 01:00:00	10.6	4.5	18.9	8	25				0	0			0	0			0	0	92.6	126.8	-6.8	92.2	12.77	12.75
2012-02-16 02:00:00	16.1	14.9	24.5	5	16				0	0			0	0			0	0	86.7	126.8	-6.8	92.2	12.77	12.75
2012-02-16 03:00:00	33.6	28.8	50.5	1	359				0	0			0	0			3.4	0.2	100.6	126.7	-7	92.1	12.75	12.73
2012-02-16 04:00:00	38.8	28.1	50.7	3	4				0	0			0	0			2.5	0	114.5	126.7	-7	92.2	12.75	12.71
2012-02-16 05:00:00	39	28.5	59.5	3	3				0	0			0	0			13.6	0.7	87.1	126.7	-7	92.2	12.75	12.72
2012-02-16 06:00:00	58	47.6	80	4	6				0	0			0	0			120.8	29.4	83.2	126.8	-7	92	12.74	12.71
2012-02-16 07:00:00	48.6	40.7	63.4	2	10				0	0			0	0			39.9	3.9	81.7	126.7	-7	91.9	12.74	12.72
2012-02-16 08:00:00	34.3	28.8	49.9	352	360				0	0			0	0			0	0	82.3	126.7	-7	91.7	12.91	12.77
2012-02-16 09:00:00	29.1	24.4	47	1	7				0	0			0	0			0.2	0	82.3	126.7	-6.9	90.5	14.27	14.01
2012-02-16 10:00:00	25.4	19.5	39.1	5	6				0	0			0	0			0	0	82.3	126.7	-6.8	89.3	14.34	14.34
2012-02-16 11:00:00	27.8	22.9	43.8	7	10				0	0			0	0			0	0	82.3	126.8	-6.2	86.3	14.32	14.31
2012-02-16 12:00:00	26.1	21.9	41	13	18				0	0			0	0			0	0	82.5	126.9	-5.7	83.3	14.3	14.29
2012-02-16 13:00:00	21.4	18.9	41.9	17	20				0	0			0	0			0	0	82.4	127.1	-5.3	83	14.31	14.29
2012-02-16 14:00:00	6	6.5	11.8	39	42				0	0			0	0			0	0	82.5	127.7	-3.5	77.5	14.24	14.2
2012-02-16 15:00:00	5.1	5.1	12.1	143	146				0	0			0	0			0	0	82.7	127.5	-2.4	73	14.18	14.15
2012-02-16 16:00:00	9.1	5.7	15.5	116	149				0	0			0	0			0	0	82.8	127.5	-3.5	76.8	14.25	14.23
2012-02-16 17:00:00	2.8	2.5	10.2	46	310				0	0			0	0			0	0	82.6	127.4	-3.2	78.8	14.26	14.23
2012-02-16 18:00:00	5.2	6	15	26	307				0	0			0	0			0	0	82.4	127.2	-5.7	92.2	13.7	13.37
2012-02-16 19:00:00	8.8	7.7	12.9	152	154												0	0	82.2	127.2	-4.9	87.5	13.07	13.02
2012-02-16 20:00:00	5.6	5	9.6	138	150												0	0	82.2	127.2	-4.5	81.5	12.95	12.93
2012-02-16 21:00:00	2.5	1.6	5.2	261	271												0	0	82.5	127.3	-4.7	80.7	12.89	12.87
2012-02-16 22:00:00	2.9	2.6	6.5	80	192												0	0	82.8	127.5	-3.8	73.5	12.86	12.84
2012-02-16 23:00:00	3.6	2.6	7.7	162	184												0	0	82.7	127.5	-3.6	71.9	12.84	12.8
2012-02-17 00:00:00	6.2	5.5	10	122	162												0	0	82.8	127.5	-2.8	66.2	12.81	12.79
2012-02-17 01:00:00	6.6	6.7	11.2	156	187												0	0	82.8	127.5	-2.5	62.1	12.79	12.78
2012-02-17 02:00:00	3.8	2.8	7.5	64	163												0	0	83.1	127.6	-2.9	63.5	12.79	12.77
2012-02-17 03:00:00	4.4	3	10.1	137	175												0	0	83.3	127.7	-2.1	58.5	12.78	12.77
2012-02-17 04:00:00	10	9.8	13.1	199	214												0	0	83.2	127.5	-1.8	57	12.77	12.75
2012-02-17 05:00:00	7.3	7.8	11.7	231	254												0	0	83.4	127.7	-1.8	57.1	12.77	12.75
2012-02-17 06:00:00	2	1	4.7	5	7												0	0	83.5	127.8	-2	58.9	12.77	12.75
2012-02-17 07:00:00	2.5	0.6	4.2	57	87												0	0	83.4	127.7	-2.4	58.4	12.76	12.75
2012-02-17 08:00:00	7.2	4.9	10.8	141	144												0	0	83	127.5	-1.5	54.3	13.12	12.81
2012-02-17 09:00:00	2.6	1.4	6	161	178												0	0	83.5	127.7	0.1	48.8	14.21	14.15
2012-02-17 10:00:00	0.6	1.1	2.7	5	346												0	0	84	128	1.9	41	14.11	14.07
2012-02-17 11:00:00	1.2	2.1	4	146	324												0	0	83.8	128	2.5	39.8	14	13.98
2012-02-17 12:00:00	6.1	9.2	10.3	155	160												0	0	84	128.1	1.4	45.5	14.02	13.99
2012-02-17 13:00:00	3	6.3	7.2	168	174												0	0	84.2	128.2	2.5	42.3	14.03	14
2012-02-17 14:00:00	1.6	3.6	4.5	251	277												0	0	84.5	128.3	4.1	35.5	13.98	13.96
2012-02-17 15:00:00	2.2	4	4.8	337	345												0	0	84.2	128.2	2.1	40.5	14	13.98
2012-02-17 16:00:00	2.5	3.2	5.8	81	81												0	0	84	128	2.6	42.1	14.03	14.01
2012-02-17 17:00:00	4	4.3	8.7	53	66												0	0	84.2	128	2	44.9	14.14	14.12
2012-02-17 18:00:00	3.9	3.4	11.2	60	69												0	0	84.2	128	0.4	51.2	13.72	13.37
2012-02-17 19:00:00	5.2	7.2	9.9	6	350												0	0	84.2	128	0	53.3	13.09	13.04
2012-02-17 20:00:00	8.1	9.2	15.4	20	39												0	0	84.1	127.9	-0.1	55.8	12.96	12.95
2012-02-17 21:00:00	6.4	7	11.7	46	146												0	0	84	127.8	-0.1	53.4	12.91	12.89
2012-02-17 22:00:00	5.6	6.5	9.1	192	196												0	0	84.2	127.8	0.4	51.5	12.89	12.86
2012-02-17 23:00:00	6.3	7.2	9.8	190	237												0	0	84.2	127.7	0.3	52.1	12.86	12.84
2012-02-18 00:00:00	5.6	7.8	9.2	162	213												0	0	84.2	127.6	0.4	51.5	12.84	12.83
2012-02-18 01:00:00	1.1	1.1	3.4	99	207												0	0	84.5	127.8	0.1	50.8	12.82	12.82
2012-02-18 02:00:00	4.4	4.7	7	169	206												0	0	84.3	127.5	0.3	49.4	12.82	12.8
2012-02-18 03:00:00	1.2	1.3	6	246	261												0	0	84.3	127.5	-0.2	49.5	12.8	12.77
2012-02-18 04:00:00	4.5	3.8	8.2	123	148												0	0	83.9	127.2	-0.1	48.8	12.79	12.77
2012-02-18 05:00:00	1.9	1.2	4	52	169												0	0	84.4	127.2	-0.4	48.6	12.78	12.77
2012-02-18 06:00:00	2.5	2	5.8	163	188												0	0	84.3	127.3	-0.3	45.8	12.77	12.76
2012-02-18 07:00:00	2	1.1	4.7	140	157												0	0	84.3	127.3	-0.2	43.8	12.77	12.75
2012-02-18 08:00:00	4.5	4.4	6	166	178												0	0	84.2	127.3	0.2	43.9	13.16	12.82
2012-02-18 09:00:00	0.9	0.8	3.8	187	220												0	0	84.7	127.2	2.3	36.8	14.19	14.14
2012-02-18 10:00:00	2.1	4.2	4.3	238	298												0	0	84.8	127.2	2.4	36.1	14.1	14.07
2012-02-18 11:00:00	2.1	5.3	4.1	309	328												0	0	84.7	127.1	1.8	38	14.04	14.02
2012-02-18 12:00:00	1.1	2.1	4.5	174	305												0	0	84.9	127	3.5	35.5	13.98	13.95
2012-02-18 13:00:00	0.6	1.2	3.1	178	248												0	0	85	127.2	4.7	32.4	13.94	13.92
2012-02-18 14:00:00	0.2	0.4	1.5	104	340												0	0	84.9	127.2	5.9	30.4	13.94	13.93
2012-02-18 15:00:00	1.6	5	5.4	223	237												0	0	84.9	127.2	4.3	38.5	13.97	13.95
2012-02-18 16:00:00	2.2	5	4.3	184	213												0	0	84.8	127	2	46.9	14.07	14.04
2012-02-18 17:00:00	2.8	4	4.8	178	183												0	0	84.6	127	1.6	48.5	14.13	14.1
2012-02-18 18:00:00	4.3	6	6.7	215	231												0	0	84.4	127.1	-0.6	60.1	13.79	13.45
2012-02-18 19:00:00	2.3	1.6	3.6	217	262												0	0	84.4	127.3	-1.2	62.9	13.12	13.04
2012-02-18 20:00:00	4.3	5.5	7.8	293	293												0	0	84.4	127.2	-1.1	61.6	12.96	12.93
2012-02-18 21:00:00	1.3	0.7	3	5	290												0	0	84.3	127.4	-1.5	62.8	12.89	12.88
2012-02-18 22:00:00	2.1	2	5	263	340												0	0	84.5	127.5	-1.3	61.3	12.86	12.84
2012-02-18 23:00:00	1.6	1.6	4.6	252	293												0	0	84.4	127.7	-1.4	62.7	12.83	12.8
2012-02-19 00:00:00	2.8	3.1	5.7	304	304												0	0	84.2	127.5	-1.6	66.7	12.81	12.79
2012-02-19 01:00:00	1.8	1.8	5.1	253	284												0	0	84.3	127.8	-1.5	72.5	12.79	12.77
2012-02-19 02:00:00	3.5	4.2	5.3	212	224												0	0	84.1	127.6	-1.7	69.6	12.79	12.77
2012-02-19 03:00:00	6.7	7.7	13	282	285												0	0	84.1	127.5	-1.8	74.8	12.77	12.77
2012-02-19 04:00:00	5.8	6.2	10.1	282	297												0	0	84.2	127.5	-1.9	85.3	12.77	12.75
2012-02-19 05:00:00	6.5	6.6	12.9	263	299												0	0	84.1	127.6	-2	92.2	12.77	12.75
2012-02-19 06:00:00	2.5	2.2	7.2	64	294												0	0	83.6	127.5	-2.2	93	12.77	12.75
2012-02-19 07:00:00	2.4	1.8	6	12	350												0	0	82.3	127.3	-2.8	91.4	12.76	12.75
2012-02-19 08:00:00	2	1.8	7.3	319	333												0	0	83.5	127.3	-2.9	85	13.08	12.86
2012-02-19 09:00:00	5.1	6.2	10.7	214	318												0	0	83	126.9	-3.5	88.8	14.31	14.21
2012-02-19 10:00:00	9.2	12.8	16.8	324	337												0	0	82.8	127.2	-4.2	93.2	14.34	14.32
2012-02-19 11:00:00	6.7	8.8	13.7	348	359												0	0	82.8	127.2	-3.9	92.1	14.29	14.27
2012-02-19 12:00:00	11.8	13.1	17.1	1	354												0	0	82.8	127.2	-4	92.9	14.29	14.28
2012-02-19 13:00:00	13.7	13.6	17.4	344	350												0	0	83	127.3	-4	92.5	14.29	14.27
2012-02-19 14:00:00	13.9	13.9	18.9	357	359												0	0	82.9	127.1	-4	92.8	14.3	14.28
2012-02-19 15:00:00	14.5	16.2	20.9	1	4												0	0	82.8	127	-4.2	92.9	14.36	14.32
2012-02-19 16:00:00	16.4	18.4	25.2	2	353												0	0	82.6	126.8	-4.3	93.5	14.41	14.39
2012-02-19 17:00:00	14.3	14.2	20.7	353	360												0	0	82.1	126.9	-4.6	93.4	14.44	14.43
2012-02-19 18:00:00	18.9	22.4	29.8	1	355												0	0	81.5	126.4	-5.2	93.2	13.85	13.62
2012-02-19 19:00:00	28.1	50.9	38.9	2	357												0.3	0	82.2	126.3	-5.7	93	13.27	13.16
2012-02-19 20:00:00	29.7	47.5	43.4	357	357												2.1	0	82.2	126.2	-6.2	92.8	12.97	12.93
2012-02-19 21:00:00	29.1	59.8	41.4	357	360												1.1	0	82.2	126	-7.2	92.2	12.87	12.84
2012-02-19 22:00:00	21.8	43	30.9	7	359												0	0	82	125.8	-8.2	91.5	12.82	12.8
2012-02-19 23:00:00	17.4	36	23.4	9	26												0	0	81.8	125.6	-8.9	91.2	12.78	12.76
2012-02-20 00:00:00	15.2	25	21.4	39	44												0	0	81.8	125.5	-9.1	91	12.75	12.73
2012-02-20 01:00:00	13.2	19.5	19.4	33	34												0	0	81.6	125.3	-9.7	90.7	12.73	12.71
2012-02-20 02:00:00	8.8	8.6	13.1	27	57												0	0	81.5	125.2	-10.2	90.5	12.71	12.69
2012-02-20 03:00:00	3	2	7.7	51	228												0	0	81.2	125.2	-10.6	90.4	12.7	12.68
2012-02-20 04:00:00	7.2	6.3	14.2	39	83												0	0	80.8	125	-10.9	90	12.68	12.66
2012-02-20 05:00:00	7	5	13.1	20	39												0	0	80.7	125	-11.2	89.8	12.66	12.65
2012-02-20 06:00:00	4.5	3.8	15.9	9	175												0	0	80.8	125.2	-10.9	87.8	12.66	12.64
2012-02-20 07:00:00	3.5	1.4	8.4	46	59												0	0	80.8	125.2	-11.3	87.5	12.66	12.64
2012-02-20 08:00:00	4.9	2.4	11.4	61	65												0	0	80.8	125.2	-10.9	84.9	13.25	12.75
2012-02-20 09:00:00	5	3.1	14	45	57												0	0	80.8	125.3	-8.3	79.7	14.37	14.33
2012-02-20 10:00:00	8.6	8.2	17.2	27	30												0	0	81.2	125.3	-8.7	80.8	14.38	14.35
2012-02-20 11:00:00	4.3	4	9.9	18	52												0	0	81.7	125.5	-7	76.8	14.31	14.28
2012-02-20 12:00:00	5	8.2	11.1	214	342				0	0			0	0			0	0	82	125.7	-6.8	71.2	14.24	14.22
2012-02-20 13:00:00	4.5	5.5	10.3	55	61				0	0			0	0			0	0	82.2	125.8	-6.2	67.2	14.23	14.21
2012-02-20 14:00:00	3.2	3	9.4	61	212				0	0			0	0			0	0	81.7	125.9	-5.2	63.4	14.2	14.17
2012-02-20 15:00:00	5.5	5.4	15.9	40	64				0	0			0	0			0	0	82.3	125.8	-5.1	64.7	14.18	14.16
2012-02-20 16:00:00	5.4	4.5	12.9	42	70				0	0			0	0			0	0	82.6	125.8	-6	73.1	14.25	14.23
2012-02-20 17:00:00	3.6	3.5	9.4	32	33				0	0			0	0			0	0	82.2	125.7	-6.1	75.8	14.3	14.27
2012-02-20 18:00:00	7.3	6.1	14.9	26	27				0	0			0	0			0	0	82.2	125.7	-7.9	85	14.07	13.8
2012-02-20 19:00:00	6.2	5.5	17.4	202	260				0	0			0	0			0	0	82.7	126	-7.3	77.9	13.35	13.23
2012-02-20 20:00:00	5.8	5	12.3	235	240				0	0			0	0			0	0	82.5	126	-7	74.2	13	12.95
2012-02-20 21:00:00	5.3	4.8	13.6	273	302				0	0			0	0			0	0	82.7	126.1	-6.8	73.4	12.88	12.86
2012-02-20 22:00:00	5.8	5.4	14.1	274	359				0	0			0	0			0	0	82.6	126	-6.7	71.8	12.82	12.8
2012-02-20 23:00:00	5.5	5	11.1	223	292				0	0			0	0			0	0	82.5	125.9	-6.5	68	12.79	12.77
2012-02-21 00:00:00	4	3	13.4	269	329				0	0			0	0			0	0	82.3	126	-6.6	69.2	12.76	12.75
2012-02-21 01:00:00	2.8	1.9	7.2	156	320				0	0			0	0			0	0	82.5	126	-6.5	67.3	12.73	12.73
2012-02-21 02:00:00	1.8	1.4	5.8	161	324				0	0			0	0			0	0	82.6	126	-6.5	67.8	12.71	12.7
2012-02-21 03:00:00	1.8	0.8	5.2	24	66				0	0			0	0			0	0	82.5	126	-6.5	67.1	12.71	12.69
2012-02-21 04:00:00	2.1	0.5	4	14	18				0	0			0	0			0	0	82.3	126	-6.4	67.5	12.7	12.68
2012-02-21 05:00:00	1.7	0.6	4.1	15	187				0	0			0	0			0	0	82.2	126	-6.4	67.7	12.69	12.68
2012-02-21 06:00:00	2.6	1.8	5	197	218				0	0			0	0			0	0	82.2	126	-6	64.7	12.68	12.68
2012-02-21 07:00:00	3.8	2.7	6.8	121	141				0	0			0	0			0	0	82.2	126	-5.8	63.1	12.68	12.67
2012-02-21 08:00:00	3	1.3	6	87	105				0	0			0	0			0	0	82	126	-5.5	61.4	13.23	12.78
2012-02-21 09:00:00	0.4	0.4	2.1	30	177				0	0			0	0			0	0	82.4	126.2	-2.5	50.8	14.27	14.23
2012-02-21 10:00:00	1.6	2	3.7	115	330				0	0			0	0			0	0	82.5	126.5	-2.4	50.6	14.2	14.16
2012-02-21 11:00:00	1.1	2	3.8	182	199				0	0			0	0			0	0	82.8	126.7	0	43.1	14.09	14.07
2012-02-21 12:00:00	2.1	6.2	5.3	58	80				0	0			0	0			0	0	83	126.7	-0.2	45	14.05	14.03
2012-02-21 13:00:00	2.4	4.1	10	96	140				0	0			0	0			0	0	83	126.8	0.2	47.4	14.04	14.02
2012-02-21 14:00:00	1.1	1.2	3.2	72	352				0	0			0	0			0	0	83.2	127	0.8	45.3	14.03	14.02
2012-02-21 15:00:00	4	7.3	8.9	21	26				0	0			0	0			0	0	83.3	126.9	-0.5	50.9	14.07	14.05
2012-02-21 16:00:00	2.9	4.5	5.8	11	20				0	0			0	0			0	0	83.3	127	-0.8	54.5	14.16	14.14
2012-02-21 17:00:00	2.8	2.4	5.2	33	99				0	0			0	0			0	0	83.2	126.9	-0.8	56	14.21	14.17
2012-02-21 18:00:00	1.4	1.4	3.5	109	127				0	0			0	0			0	0	83.3	126.9	-2.5	61.9	13.88	13.52
2012-02-21 19:00:00	2	2.6	5.3	19	137				0	0			0	0			0	0	83.2	126.8	-3.7	68.2	13.14	13.07
2012-02-21 20:00:00	6.1	7.2	9.1	151	160				0	0			0	0			0	0	83.2	126.8	-3	63.8	12.95	12.91
2012-02-21 21:00:00	3.3	3	6.3	155	189				0	0			0	0			0	0	83.3	127	-2.7	57.7	12.88	12.86
2012-02-21 22:00:00	1.8	2.1	5.3	71	322				0	0			0	0			0	0	83.5	127.2	-2.5	53.5	12.84	12.83
2012-02-21 23:00:00	3	3.6	7.1	130	135				0	0			0	0			0	0	83.7	127.2	-1.9	48	12.82	12.8
2012-02-22 00:00:00	2.3	1.4	5.1	12	94				0	0			0	0			0	0	83.8	127.4	-1.6	42.2	12.79	12.78
2012-02-22 01:00:00	2.4	2	5.7	295	296				0	0			0	0			0	0	83.8	127.3	-1.5	40.6	12.77	12.76
2012-02-22 02:00:00	2	1.6	6.1	115	260				0	0			0	0			0	0	84	127.3	-1.6	37.9	12.77	12.74
2012-02-22 03:00:00	7.2	5	12.8	121	148				0	0			0	0			0	0	83.8	127.2	-1	31.9	12.75	12.73
2012-02-22 04:00:00	4.3	3.3	7.8	140	153				0	0			0	0			0	0	84.2	127.4	-1	29.4	12.75	12.73
2012-02-22 05:00:00	2.4	0.7	5.5	58	92				0	0			0	0			0	0	84.2	127.5	-1	28	12.74	12.73
2012-02-22 06:00:00	3	2.3	6.9	71	127				0	0			0	0			0	0	84.2	127.5	-1.2	28.9	12.73	12.72
2012-02-22 07:00:00	6.9	6.6	13.2	137	147				0	0			0	0			0	0	84.2	127.3	-0.8	25.3	12.73	12.72
2012-02-22 08:00:00	2.2	1.7	5.8	43	71				0	0			0	0			0	0	84.2	127.5	-1.2	29.6	13.26	12.84
2012-02-22 09:00:00	3.2	2.5	8.4	129	149				0	0			0	0			0	0	84.5	127.7	1.2	20.5	14.23	14.2
2012-02-22 10:00:00	3.4	5.7	8	221	255				0	0			0	0			0	0	84.6	127.8	1.6	19.1	14.15	14.12
2012-02-22 11:00:00	4.2	6.7	9.6	163	197				0	0			0	0			0	0	84.6	127.8	2	22.1	14.09	14.07
2012-02-22 12:00:00	5.5	7.8	9.7	116	161				0	0			0	0			0	0	84.7	127.9	2.4	22.1	14.07	14.04
2012-02-22 13:00:00	4.1	4.9	8.8	115	142				0	0			0	0			0	0	84.4	128	3.4	21.1	14.02	14
2012-02-22 14:00:00	4	5.8	7.3	78	142				0	0			0	0			0	0	84.3	127.8	3.7	18.3	14.05	14.03
2012-02-22 15:00:00	1.6	1.8	5.5	157	235				0	0			0	0			0	0	84.7	128	5.5	18.3	14.03	13.98
2012-02-22 16:00:00	2.1	4.9	5.7	147	316				0	0			0	0			0	0	84.8	128.1	5.4	19.4	14.02	13.98
2012-02-22 17:00:00	2.7	4.8	6.6	5	97				0	0			0	0			0	0	84.8	128	3.8	19.4	14.12	14.09
2012-02-22 18:00:00	3.2	6.4	7.2	4	26				0	0			0	0			0	0	84.7	127.8	2	21	13.83	13.48
2012-02-22 19:00:00	2	2	4.7	20	30				0	0			0	0			0	0	84.7	127.8	1.1	22.4	13.11	13.04
2012-02-22 20:00:00	2.4	3.2	4.7	293	356				0	0			0	0			0	0	84.7	127.8	1	22.6	12.95	12.93
2012-02-22 21:00:00	2	2.8	6.5	32	340				0	0			0	0			0	0	84.7	127.9	1.1	20.8	12.89	12.87
2012-02-22 22:00:00	7	12.1	16.9	21	327				0	0			0	0			0	0	84.5	127.8	1.4	20.1	12.86	12.84
2012-02-22 23:00:00	5.4	6	18.4	49	106				0	0			0	0			0	0	84.5	127.9	1.2	19.6	12.84	12.82
2012-02-23 00:00:00	5.7	8.8	14.9	3	7				0	0			0	0			0	0	84.5	128	1.5	19.9	12.82	12.79
2012-02-23 01:00:00	15.2	15.1	23.6	27	43				0	0			0	0			0	0	84.2	127.9	1.3	21.2	12.8	12.79
2012-02-23 02:00:00	14.8	15.7	21.9	24	28				0	0			0	0			0	0	84.4	127.9	1.2	22.6	12.79	12.77
2012-02-23 03:00:00	18.8	17.2	27.2	26	45				0	0			0	0			0	0	84.4	127.8	1.2	23.9	12.79	12.77
2012-02-23 04:00:00	12.4	10.7	26.9	72	75				0	0			0	0			0	0	84.2	127.7	0.7	23.6	12.78	12.77
2012-02-23 05:00:00	5.9	7	11.3	32	62				0	0			0	0			0	0	84.7	127.8	1	24	12.77	12.75
2012-02-23 06:00:00	4	5.2	10.3	23	49				0	0			0	0			0	0	84.7	127.9	0.8	25.9	12.77	12.75
2012-02-23 07:00:00	10.1	11.2	20.1	51	59				0	0			0	0			0	0	84.6	128	1.6	23.9	12.77	12.75
2012-02-23 08:00:00	9.1	11.3	16.9	26	63				0	0			0	0			0	0	84.7	128	1.7	25.9	13.27	12.93
2012-02-23 09:00:00	9	10.7	18.4	37	54				0	0			0	0			0	0	85	128.2	2.7	24.8	14.27	14.24
2012-02-23 10:00:00	13.4	14.8	23.2	17	76				0	0			0	0			0	0	85.2	128.1	3.5	25.2	14.22	14.2
2012-02-23 11:00:00	9.3	13.3	18.6	57	67				0	0			0	0			0	0	85.4	128.3	4.9	24.8	14.13	14.11
2012-02-23 12:00:00	14.2	19.1	23.6	18	20				0	0			0	0			0.2	0	85.3	128.4	4.3	28.6	14.11	14.09
2012-02-23 13:00:00	9.7	15.7	18.1	32	41				0	0			0	0			0	0	85.5	128.8	5	29.8	14.09	14.07
2012-02-23 14:00:00	11.9	16.2	20.8	13	35				0	0			0	0			0	0	85.5	128.9	5.4	34.8	14.09	14.06
2012-02-23 15:00:00	17.8	21	28.6	8	9				0	0			0	0			0	0	85.2	128.8	4.8	46.1	14.15	14.12
2012-02-23 16:00:00	22.4	23	31.9	10	12				0	0			0	0			1	0	85	128.7	4	56	14.25	14.23
2012-02-23 17:00:00	17.7	19.4	28.9	30	31				0	0			0	0			0	0	84.8	128.7	3.6	66	14.29	14.27
2012-02-23 18:00:00	22.8	23.4	34	19	23				0	0			0	0			1.2	0	84.6	128.6	3.1	73	13.64	13.38
2012-02-23 19:00:00	5.6	8.9	14.7	38	60				0	0			0	0			0	0	84.9	128.6	3	74.3	13.09	13.03
2012-02-23 20:00:00	7.2	13.1	14.4	2	40				0	0			0	0			0	0	84.8	128.5	2.8	75.2	12.94	12.91
2012-02-23 21:00:00	12.6	15.9	25.4	31	68				0	0			0	0			0	0	85	128.7	3.4	71.8	12.89	12.88
2012-02-23 22:00:00	8.8	11.3	18.3	69	75				0	0			0	0			0	0	85.1	128.7	3.7	70	12.86	12.85
2012-02-23 23:00:00	8.6	13.2	15.8	41	67				0	0			0	0			0	0	85.2	128.8	4	68.3	12.84	12.83
2012-02-24 00:00:00	5.2	8.3	11.4	22	103				0	0			0	0			0	0	85.3	128.8	4	69	12.83	12.81
2012-02-24 01:00:00	8.5	15.8	13.6	187	209				0	0			0	0			0	0	85.4	128.7	4.5	64.4	12.82	12.8
2012-02-24 02:00:00	5.8	8.4	11.5	146	194				0	0			0	0			0	0	85.8	129.1	5.7	59.5	12.81	12.79
2012-02-24 03:00:00	8.3	7.6	13.7	141	142				0	0			0	0			0	0	85.8	129	6	55.6	12.81	12.79
2012-02-24 04:00:00	8.5	11.1	11.4	154	165				0	0			0	0			0	0	85.9	129.2	6.8	50.1	12.81	12.78
2012-02-24 05:00:00	9.7	7.8	13.6	139	141				0	0			0	0			0	0	86	129.2	7	47.7	12.81	12.78
2012-02-24 06:00:00	6	7	9.7	142	173				0	0			0	0			0	0	86.4	129.4	7.7	42.9	12.81	12.79
2012-02-24 07:00:00	7.7	9.4	11.8	155	156				0	0			0	0			0	0	86.3	129.4	7.8	40.9	12.81	12.8
2012-02-24 08:00:00	6.2	5.1	11.3	131	148				0	0			0	0			0	0	86.5	129.6	8.3	37.9	13.3	12.94
2012-02-24 09:00:00	10.2	10.8	13.2	118	125				0	0			0	0			0	0	86.3	129.3	8.2	40	14.12	14.09
2012-02-24 10:00:00	3.4	6.2	6	50	93				0	0			0	0			0	0	86.5	129.6	9.4	36.2	14.01	13.98
2012-02-24 11:00:00	5.6	12.8	8.6	156	339				0	0			0	0			0	0	86.7	129.7	9.6	34.1	13.93	13.91
2012-02-24 12:00:00	6.3	15.6	8.4	170	177				0	0			0	0			0	0	86.6	129.6	9.2	36.4	13.95	13.93
2012-02-24 13:00:00	2.5	11.2	4.8	211	278				0	0			0	0			0	0	86.3	129.7	9.9	34.5	13.89	13.87
2012-02-24 14:00:00	5.8	16.6	10.5	241	272				0	0			0	0			0	0	86.2	129.6	9.2	38.5	13.92	13.88
2012-02-24 15:00:00	8.8	23.3	12.1	219	230				0	0			0	0			0	0	85.7	129.3	8.5	41.9	14.01	13.99
2012-02-24 16:00:00	5.8	16.5	9.4	222	225				0	0			0	0			0	0	85.2	129.3	8.6	41.5	14.04	14.01
2012-02-24 17:00:00	2	3.4	3.8	8	273				0	0			0	0			0	0	85.5	129.4	9.1	39.5	14.03	14.01
2012-02-24 18:00:00	1.4	2.8	2.8	20	340				0	0			0	0			0	0	85.5	129.4	7.9	41.5	13.8	13.71
2012-02-24 19:00:00	1.4	4	3	47	82				0	0			0	0			0	0	85.3	129.3	6.5	45.3	13.13	13.05
2012-02-24 20:00:00	2.1	7.4	4.4	81	85				0	0			0	0			0	0	85.3	129.3	6.4	45.6	12.96	12.93
2012-02-24 21:00:00	3.8	8.1	10.5	93	96				0	0			0	0			0	0	85.3	129.3	7	38	12.91	12.88
2012-02-24 22:00:00	7.7	15.3	11.4	145	173				0	0			0	0			0	0	85.5	129.2	7.5	39.8	12.88	12.86
2012-02-24 23:00:00	3.5	11.7	8.5	216	351				0	0			0	0			0	0	85.7	129.4	7.2	35.2	12.86	12.84
2012-02-25 00:00:00	6.6	16.8	13.1	9	27				0	0			0	0			0	0	85.7	129.3	7.4	34	12.84	12.83
2012-02-25 01:00:00	5	14.9	10.2	34	359				0	0			0	0			0	0	85.5	129.2	6.8	40.2	12.84	12.82
2012-02-25 02:00:00	4.2	11.4	10.8	42	75				0	0			0	0			0	0	85.5	129.2	6.5	42.4	12.82	12.8
2012-02-25 03:00:00	5.2	13.3	11.7	71	96				0	0			0	0			0	0	85.5	129.2	6.7	40.1	12.82	12.79
2012-02-25 04:00:00	17.1	23.6	29.9	8	29				0	0			0	0			0	0	85.6	129.2	6.8	45.8	12.81	12.79
2012-02-25 05:00:00	18.8	23.9	29.4	17	32				0	0			0	0			0	0	85.8	129.2	6.9	48.3	12.81	12.8
2012-02-25 06:00:00	13.2	20.3	20.3	22	34				0	0			0	0			0	0	86	129.3	7.3	46.1	12.81	12.8
2012-02-25 07:00:00	12.4	20.6	19.4	12	14				0	0			0	0			0	0	86	129.3	7.8	44.4	12.81	12.8
2012-02-25 08:00:00	19.1	24.1	25.6	12	15				0	0			0	0			0	0	85.6	129.2	7.2	47.1	13.23	12.97
2012-02-25 09:00:00	9.5	17.1	18.3	41	63				0	0			0	0			0	0	85.5	129.2	7.8	45.8	14.12	13.96
2012-02-25 10:00:00	13.2	18.4	19.9	8	15				0	0			0	0			0	0	85.5	129.3	8	45.3	14.09	14.07
2012-02-25 11:00:00	11.7	18.1	19.1	8	12				0	0			0	0			0	0	85.3	129.3	8	47.9	14.06	14.04
2012-02-25 12:00:00	19.8	23.9	31.4	2	6				0	0			0	0			0	0	84.6	129.2	7.3	52.4	14.07	14.06
2012-02-25 13:00:00	20.2	22.6	26.3	6	7				0	0			0	0			0	0	83.8	129.4	7.2	54.8	14.1	14.09
2012-02-25 14:00:00	12.2	16.7	19	3	14				0	0			0	0			0	0	83.6	129.6	7.6	54.7	14.11	14.08
2012-02-25 15:00:00	13.3	15.3	24.7	24	359				0	0			0	0			0	0	83.5	129.3	7.2	56.1	14.11	14.08
2012-02-25 16:00:00	15.5	18.2	25.4	3	8				0	0			0	0			0	0	83.1	129.2	6.5	59.1	14.16	14.14
2012-02-25 17:00:00	13.6	15.9	22.1	5	357				0	0			0	0			0	0	83.3	129.2	6.2	61.5	14.21	14.2
2012-02-25 18:00:00	14.2	16.6	23.7	17	355				0	0			0	0			0	0	83	129	5.5	65.4	13.95	13.83
2012-02-25 19:00:00	11.4	13.9	18	28	36				0	0			0	0			0	0	83	128.9	4.9	68.3	13.22	13.12
2012-02-25 20:00:00	12.4	15.1	22.6	14	22				0	0			0	0			0	0	82.9	128.9	4.8	69.3	12.97	12.94
2012-02-25 21:00:00	14.2	15.8	25.5	10	31				0	0			0	0			0	0	82.8	128.8	4.3	71.2	12.9	12.88
2012-02-25 22:00:00	21.7	21.6	29.6	5	11				0	0			0	0			0	0	82.5	128.7	3.9	72.2	12.86	12.84
2012-02-25 23:00:00	21.5	21.5	30.4	4	4				0	0			0	0			0	0	82.5	128.6	3.8	70.7	12.84	12.82
2012-02-26 00:00:00	22.6	22.1	31.8	4	358				0	0			0	0			0	0	82.4	128.4	3.2	70.2	12.82	12.8
2012-02-26 01:00:00	24.1	23.5	35	10	11				0	0			0	0			0	0	82.2	128.4	3.1	68.7	12.81	12.79
2012-02-26 02:00:00	15.2	15.8	29.9	17	25				0	0			0	0			0	0	82.2	128.4	3	60.6	12.8	12.78
2012-02-26 03:00:00	11.1	11.2	20.9	27	43				0	0			0	0			0	0	82	128.3	2.6	56.3	12.79	12.77
2012-02-26 04:00:00	11.4	10.6	20.6	19	33				0	0			0	0			0	0	81.7	128.2	2.4	54.9	12.77	12.77
2012-02-26 05:00:00	18.2	18.3	31.8	11	14				0	0			0	0			0	0	81.3	128.1	1.6	56.5	12.77	12.76
2012-02-26 06:00:00	26.9	26.6	39.2	4	8				0	0			0	0			0	0	80.9	127.8	1.1	60.5	12.77	12.75
2012-02-26 07:00:00	27.4	26.6	38	9	10				0	0			0	0			0	0	80.6	127.8	0.4	62.7	12.77	12.75
2012-02-26 08:00:00	25.3	24.6	35	12	17				0	0			0	0			0	0	80.3	127.5	0.2	53.1	13.37	12.97
2012-02-26 09:00:00	33.9	33.5	43.5	8	8				0	0			0	0			0	0	80.2	127.5	0	45	14.29	14.25
2012-02-26 10:00:00	29.2	28.6	42.4	11	14				0	0			0	0			0	0	80.7	127.5	0	47	14.27	14.25
2012-02-26 11:00:00	24.2	24.4	37.4	14	15				0	0			0	0			0	0	81.2	127.6	0.1	55.6	14.25	14.24
2012-02-26 12:00:00	14.4	17.4	24.2	14	22				0	0			0	0			0	0	81.5	127.6	0.4	58.8	14.21	14.2
2012-02-26 13:00:00	23.5	25.4	34.2	2	359				0	0			0	0			0	0	81.2	127.4	-0.4	66.5	14.23	14.21
2012-02-26 14:00:00	25.4	27.5	36	10	10				0	0			0	0			0	0	80.8	127.2	-1.2	77.8	14.26	14.25
2012-02-26 15:00:00	19.8	24.6	29.2	9	13				0	0			0	0			0	0	81	127.3	-0.9	75.2	14.27	14.25
2012-02-26 16:00:00	15	18.1	32.4	6	15				0	0			0	0			0	0	81	127.2	-1	75.1	14.27	14.26
2012-02-26 17:00:00	23.6	36.7	33.9	6	8				0	0			0	0			0	0	80.5	127	-1.7	79.2	14.33	14.3
2012-02-26 18:00:00	27.1	41.9	37.6	2	2				0	0			0	0			0	0	80.3	126.9	-2.7	81.5	14.14	14.04
2012-02-26 19:00:00	21.9	30.8	31.1	7	15				0	0			0	0			0.4	0	80.3	126.8	-2.8	80.8	13.45	13.34
2012-02-26 20:00:00	16.1	20.8	25.2	16	26				0	0			0	0			0	0	80.5	126.8	-2.9	78.5	13.06	12.99
2012-02-26 21:00:00	19.6	23.8	25.8	25	26				0	0			0	0			0	0	80.3	126.7	-3.2	79.5	12.88	12.85
2012-02-26 22:00:00	26.1	40.1	33.8	14	30				0	0			0	0			0	0	80.2	126.8	-2.6	69	12.82	12.8
2012-02-26 23:00:00	14.3	20.5	27.3	14	54				0	0			0	0			0	0	80.3	126.7	-3.2	73.3	12.79	12.77
2012-02-27 00:00:00	12	18	20.4	73	74				0	0			0	0			0	0	80.5	126.8	-2.6	56.9	12.76	12.74
2012-02-27 01:00:00	8	15.2	16.1	76	111				0	0			0	0			0	0	80.8	126.9	-1.9	44.7	12.75	12.73
2012-02-27 02:00:00	4.7	11.2	9.2	172	192				0	0			0	0			0	0	81	127	-1.8	43.9	12.73	12.71
2012-02-27 03:00:00	7.8	16.1	12.9	65	94				0	0			0	0			0	0	80.8	126.8	-1.6	35	12.72	12.7
2012-02-27 04:00:00	11.9	16.9	16.3	35	44				0	0			0	0			0	0	80.7	126.9	-1.9	33.6	12.71	12.7
2012-02-27 05:00:00	8.8	15.8	17.5	16	69				0	0			0	0			0	0	81	127.2	-1	21.6	12.71	12.7
2012-02-27 06:00:00	12.2	19.6	19.8	11	14				0	0			0	0			0	0	81.2	127.3	0	13.9	12.72	12.7
2012-02-27 07:00:00	18.1	23.8	27.2	5	5				0	0			0	0			0	0	81	127.2	0	13.3	12.73	12.71
2012-02-27 08:00:00	13.9	21.6	19.9	12	16				0	0			0	0			0	0	81	127.3	0.2	12.2	13.36	12.97
2012-02-27 09:00:00	9.5	21.4	17.4	43	50				0	0			0	0			0	0	81	127.4	1.1	11.1	14.27	14.23
2012-02-27 10:00:00	12.6	23.4	18.9	16	28				0	0			0	0			0	0	80.8	127.2	0.3	15.2	14.23	14.21
2012-02-27 11:00:00	11.8	21.4	18.5	38	47				0	0			0	0			0	0	80.8	127.4	1.2	15.9	14.21	14.18
2012-02-27 12:00:00	6.5	16.1	13.1	335	359				0	0			0	0			0	0	80.9	127.5	1.4	17.9	14.12	14.09
2012-02-27 13:00:00	11.8	19.4	20.1	13	32				0	0			0	0			0	0	80.5	127.2	0.2	26.5	14.16	14.14
2012-02-27 14:00:00	16.8	20.9	26.6	21	50				0	0			0	0			0	0	80.5	127.3	0.3	32.2	14.2	14.17
2012-02-27 15:00:00	9.2	17.2	17.2	23	44				0	0			0	0			0	0	80.6	127.3	0.6	35.8	14.19	14.17
2012-02-27 16:00:00	6.5	11.2	13.5	5	145				0	0			0	0			0	0	80.7	127.3	1.2	37.6	14.16	14.13
2012-02-27 17:00:00	6.3	11.2	10.5	162	175				0	0			0	0			0	0	80.8	127.4	1.1	41.9	14.24	14.22
2012-02-27 18:00:00	2.8	5.9	4.8	159	177				0	0			0	0			0	0	81	127.5	0.9	27.1	14.03	13.92
2012-02-27 19:00:00	5.5	9.9	11.1	26	27				0	0			0	0			0	0	80.4	127	-1.2	51.4	13.32	13.21
2012-02-27 20:00:00	3.6	8.9	9.8	208	353				0	0			0	0			0	0	80.3	127	-1.3	49.4	12.99	12.94
2012-02-27 21:00:00	3.2	9.6	7.5	232	333				0	0			0	0			0	0	80.2	126.9	-1.9	52.4	12.88	12.86
2012-02-27 22:00:00	4.1	13.1	9.2	18	107				0	0			0	0			0	0	80.3	127	-1.4	44.5	12.83	12.82
2012-02-27 23:00:00	7.2	18.5	11.2	162	194				0	0			0	0			0	0	80.5	127	-0.4	35.1	12.79	12.78
2012-02-28 00:00:00	5.8	18.2	10	181	198				0	0			0	0			0	0	80.7	127.2	-0.3	32.2	12.77	12.75
2012-02-28 01:00:00	5.2	16.8	10.7	178	194				0	0			0	0			0	0	80.8	127.2	0.2	25.1	12.76	12.74
2012-02-28 02:00:00	4	12.3	6.8	135	174				0	0			0	0			0	0	81	127.5	0.7	21	12.75	12.73
2012-02-28 03:00:00	3	12.1	6.7	116	132				0	0			0	0			0	0	81.2	127.6	1.1	21.1	12.74	12.73
2012-02-28 04:00:00	4.3	13.8	8.2	46	140				0	0			0	0			0	0	81.2	127.5	1.1	21.9	12.74	12.72
2012-02-28 05:00:00	9.6	21.2	15.1	2	4				0	0			0	0			0	0	81.2	127.5	1.4	28.2	12.73	12.72
2012-02-28 06:00:00	7	18.6	13	18	37				0	0			0	0			0	0	81	127.5	1	32.5	12.74	12.72
2012-02-28 07:00:00	5.3	17.9	9.1	23	31				0	0			0	0			0	0	81	127.5	0.8	35.5	12.74	12.72
2012-02-28 08:00:00	4.8	17.4	9.5	16	27				0	0			0	0			0	0	81	127.5	1.2	35.9	13.37	12.99
2012-02-28 09:00:00	13.2	24.2	22.1	18	31				0	0			0	0			0	0	81	127.5	1.4	39	14.25	14.21
2012-02-28 10:00:00	10.4	22.3	16.1	57	66				0	0			0	0			0	0	80.9	127.5	2	41.9	14.21	14.19
2012-02-28 11:00:00	10.7	23.9	19.9	29	56				0	0			0	0			0	0	81	127.7	2.3	43.2	14.16	14.14
2012-02-28 12:00:00	5.5	11.4	12.6	56	194				0	0			0	0			0	0	81.4	127.9	3.6	41.3	14.1	14.06
2012-02-28 13:00:00	3	4.6	6.7	96	258				0	0			0	0			0	0	81.5	128.1	4.7	39.2	14.02	13.98
2012-02-28 14:00:00	5.8	7.1	10.5	23	74				0	0			0	0			0	0	81.5	128	4.8	40.5	14	13.96
2012-02-28 15:00:00	4.8	7.2	9.8	20	181				0	0			0	0			0	0	81.6	128.2	4.5	41.4	14.05	14.04
2012-02-28 16:00:00	5.5	8.8	9.4	154	171				0	0			0	0			0	0	81.5	128.1	4	44.1	14.09	14.06
2012-02-28 17:00:00	6.7	11.3	9.1	175	184				0	0			0	0			0	0	81.4	127.9	3.5	46.5	14.19	14.16
2012-02-28 18:00:00	1.6	2	4.3	152	219				0	0			0	0			0	0	81.3	128	2.8	49	13.98	13.84
2012-02-28 19:00:00	0.8	0.8	3	11	238				0	0			0	0			0	0	81.2	127.8	1.6	52.2	13.21	13.11
2012-02-28 20:00:00	4.1	6.2	8.4	125	169				0	0			0	0			0	0	81.1	127.8	1.6	53.6	12.97	12.94
2012-02-28 21:00:00	5.5	7.4	8.9	171	179				0	0			0	0			0	0	81	127.7	1.6	53.2	12.89	12.88
2012-02-28 22:00:00	7.2	9.3	12.4	133	175				0	0			0	0			0	0	81	127.5	1.8	49.9	12.86	12.84
2012-02-28 23:00:00	4.5	6	7.3	61	72				0	0			0	0			0	0	81.2	127.8	1.9	48	12.82	12.82
2012-02-29 00:00:00	3	2.6	4.9	79	132				0	0			0	0			0	0	81.5	128	2.8	41.5	12.8	12.79
2012-02-29 01:00:00	4.2	4.5	9.1	156	159				0	0			0	0			0	0	81.9	128.3	4.3	32	12.79	12.78
2012-02-29 02:00:00	3.6	5	7	34	42				0	0			0	0			0	0	82.1	128.4	4.8	29.4	12.79	12.77
2012-02-29 03:00:00	6.4	9.4	10.1	189	246				0	0			0	0			0	0	82.3	128.6	5.8	34.1	12.78	12.77
2012-02-29 04:00:00	3.8	5	9.7	58	159				0	0			0	0			0	0	82.8	129	6.9	35.8	12.78	12.77
2012-02-29 05:00:00	3.1	3.1	7.2	69	126				0	0			0	0			0	0	82.8	129	7.2	34.6	12.78	12.77
2012-02-29 06:00:00	4.2	5	7.2	130	162				0	0			0	0			0	0	82.8	129.1	7.4	37.2	12.78	12.77
2012-02-29 07:00:00	3.6	4	8.3	105	129				0	0			0	0			0	0	82.9	129.1	7.8	40.3	12.79	12.77
2012-02-29 08:00:00	2.8	2.1	6.7	122	125				0	0			0	0			0	0	83.2	129.3	8.8	36.8	13.37	13.02
2012-02-29 09:00:00	2.2	1.8	8.1	99	102				0	0			0	0			0	0	83.2	129.3	10.8	32.1	14.05	14.02
2012-02-29 10:00:00	2.8	2.9	7.9	119	134				0	0			0	0			0	0	83.3	129.4	10.8	33.5	13.96	13.94
2012-02-29 11:00:00	3	4.4	8.8	117	199				0	0			0	0			0	0	83.3	129.4	11.5	33.1	13.87	13.84
2012-02-29 12:00:00	3.6	6.2	7	165	201				0	0			0	0			0	0	83.5	129.6	11.7	33.3	13.82	13.79
2012-02-29 13:00:00	1.9	4.2	5.8	47	168				0	0			0	0			0	0	83.6	129.8	12.4	31.6	13.82	13.8
2012-02-29 14:00:00	4.7	11.3	8.7	29	46				0	0			0	0			0	0	83.2	129.5	10.9	35	13.87	13.84
2012-02-29 15:00:00	7.7	13.8	9.8	4	14				0	0			0	0			0	0	82.8	129.4	9.9	38.8	13.98	13.94
2012-02-29 16:00:00	8.8	16.9	13.8	340	352				0	0			0	0			0	0	82.7	129.2	8.9	41.3	14.04	14.01
2012-02-29 17:00:00	6	13.4	9.8	292	327				0	0			0	0			0	0	82.8	129.2	9.3	36.5	14.08	14.06
2012-02-29 18:00:00	2.6	6.5	5.5	289	292				0	0			0	0			0	0	82.7	129.3	8.8	40.2	13.87	13.74
2012-02-29 19:00:00	3.2	5.8	7	20	43				0	0			0	0			0	0	82.5	129.2	7.9	44.2	13.16	13.09
2012-02-29 20:00:00	4.8	7.8	8.8	48	56				0	0			0	0			0	0	82.3	129.2	7.8	43.9	12.96	12.93
2012-02-29 21:00:00	3.1	4.5	7.2	78	94				0	0			0	0			0	0	82.5	129.2	8.1	41.6	12.91	12.89
2012-02-29 22:00:00	4	5.3	9.1	53	54				0	0			0	0			0	0	82.5	129.4	8.6	38.5	12.88	12.86
2012-02-29 23:00:00	4.4	6	9.2	44	55				0	0			0	0			0	0	82.7	129.5	9.1	36.5	12.86	12.84
2012-03-01 00:00:00	3.8	7	8.2	6	8				0	0			0	0			0	0	82.8	129.5	9.4	35.7	12.84	12.83
2012-03-01 01:00:00	4.2	5.2	7.7	115	154				0	0			0	0			0	0	82.7	129.4	9.2	36.5	12.84	12.82
2012-03-01 02:00:00	8.7	8.9	14.2	115	130				0	0			0	0			0	0	82.3	129.2	9.3	37.5	12.82	12.8
2012-03-01 03:00:00	2.5	3.5	6.8	53	57				0	0			0	0			0	0	82.3	129.2	8.2	40.2	12.82	12.8
2012-03-01 04:00:00	1.4	1.8	3.9	55	71				0	0			0	0			0	0	82.2	129.2	7.9	41.5	12.81	12.79
2012-03-01 05:00:00	2.5	1.9	5.8	59	119				0	0			0	0			0	0	82.2	129.2	8	41.5	12.8	12.79
2012-03-01 06:00:00	10.5	10.3	15.2	121	128				0	0			0	0			0	0	82.2	128.9	8.3	42.2	12.8	12.79
2012-03-01 07:00:00	11.6	13.1	16.4	131	135				0	0			0	0			0	0	82	128.9	8.3	42.9	12.8	12.79
2012-03-01 08:00:00	9.7	13.6	12.7	143	159				0	0			0	0			0	0	82	128.8	8.6	43.1	13.39	13.05
2012-03-01 09:00:00	12.1	17	16.1	145	161				0	0			0	0			0	0	81.8	128.8	8.5	43.9	14.11	14.11
2012-03-01 10:00:00	10.6	15.9	14.5	154	159				0	0			0	0			0	0	82	128.9	9.2	42.2	14.07	14.06
2012-03-01 11:00:00	4.8	6.8	7.2	167	169				0	0			0	0			0	0	81.8	129.2	9.9	41.6	13.98	13.95
2012-03-01 12:00:00	1.8	2.1	4.9	182	238				0	0			0	0			0	0	81.4	129.4	11.5	38.8	13.87	13.84
2012-03-01 13:00:00	2.5	3.5	7.5	265	291				0	0			0	0			0	0	82	129.4	11.7	37.2	13.82	13.79
2012-03-01 14:00:00	2	2.9	7.3	264	315				0	0			0	0			0	0	82.4	129.5	11.7	37.8	13.86	13.84
2012-03-01 15:00:00	4.5	9.6	8.7	205	210				0	0			0	0			0	0	82.2	129.3	11.2	39.9	13.9	13.87
2012-03-01 16:00:00	5.8	10.4	10.2	218	234				0	0			0	0			0	0	81.7	129.2	10.6	42.8	13.96	13.93
2012-03-01 17:00:00	4	8	9.2	247	253				0	0			0	0			0	0	81.2	129.3	10.6	43	14.04	14.02
2012-03-01 18:00:00	3.4	8.4	8.1	315	317				0	0			0	0			0	0	81	129.3	9.2	46.8	13.87	13.73
2012-03-01 19:00:00	2.5	7	7	315	321				0	0			0	0			0	0	81	129.2	8	50.9	13.18	13.1
2012-03-01 20:00:00	3.1	9.5	5.5	254	271				0	0			0	0			0	0	80.8	129	7.7	52.6	12.96	12.94
2012-03-01 21:00:00	0.6	1.8	1.5	284	284				0	0			0	0			0	0	80.9	129	7	55.1	12.9	12.88
2012-03-01 22:00:00	4.8	10.3	6.8	143	148				0	0			0	0			0	0	80.8	128.8	7.3	54.1	12.86	12.84
2012-03-01 23:00:00	6	11.6	7.8	135	137				0	0			0	0			0	0	80.9	128.8	7.6	53	12.84	12.82
2012-03-02 00:00:00	6.8	13.2	8.1	153	159				0	0			0	0			0	0	80.8	128.7	7.4	52.9	12.82	12.8
2012-03-02 01:00:00	6.9	12.9	8.4	149	158				0	0			0	0			0	0	80.8	128.8	7.3	53	12.81	12.79
2012-03-02 02:00:00	8.9	13.6	10.2	144	144				0	0			0	0			0	0	80.9	128.7	7.3	51.5	12.8	12.79
2012-03-02 03:00:00	3.1	7	5.3	118	158				0	0			0	0			0	0	81.2	128.8	7	52.4	12.79	12.79
2012-03-02 04:00:00	6	9.5	7.6	160	167				0	0			0	0			0	0	81	128.8	7.1	51.2	12.79	12.77
2012-03-02 05:00:00	8.8	10.3	10.3	155	164				0	0			0	0			0	0	80.8	128.5	7	51.2	12.78	12.77
2012-03-02 06:00:00	6.7	8.2	8.8	146	156				0	0			0	0			0	0	80.8	128.6	6.6	51.6	12.78	12.76
2012-03-02 07:00:00	6.7	7.2	8.3	156	159				0	0			0	0			0	0	81	128.6	6.5	50.6	12.79	12.77
2012-03-02 08:00:00	5.3	4.9	7.3	154	163				0	0			0	0			0	0	81.1	128.7	7.3	47.1	13.41	13.06
2012-03-02 09:00:00	0.8	0.6	3.4	167	179				0	0			0	0			0	0	81.5	128.9	9.9	40.2	14.06	14.04
2012-03-02 10:00:00	3.8	6.3	7.7	198	209				0	0			0	0			0	0	81.4	128.8	9.2	41.6	13.97	13.95
2012-03-02 11:00:00	9	11	15.9	184	185				0	0			0	0			0	0	81.5	128.8	8.3	45.4	14	13.98
2012-03-02 12:00:00	8.3	12.1	15.4	182	184				0	0			0	0			0	0	81.3	128.8	8.6	45.2	13.99	13.98
2012-03-02 13:00:00	11.2	14.5	22.2	188	199				0	0			0	0			0	0	81	128.8	8.3	46.4	14	13.98
2012-03-02 14:00:00	11.5	17	17.6	213	216				0	0			0	0			0	0	80.2	128.7	8.3	47.4	14.04	14.03
2012-03-02 15:00:00	5	5.6	14.5	224	248				0	0			0	0			0	0	80.3	129	9.4	45.1	14	13.96
2012-03-02 16:00:00	6.2	6.7	14.1	227	320				0	0			0	0			0	0	80.8	128.9	9.8	44	14	13.96
2012-03-02 17:00:00	10.8	13.4	22.1	245	246				0	0			0	0			0	0	79.8	128.7	8.1	47	14.13	14.11
2012-03-02 18:00:00	9.8	14.1	19.1	226	235				0	0			0	0			0	0	79.7	128.6	7.3	48.1	13.97	13.82
2012-03-02 19:00:00	5.8	11.2	12.1	255	295				0	0			0	0			0	0	79.4	128.5	6.3	53.1	13.25	13.14
2012-03-02 20:00:00	2.3	3.8	7	255	295				0	0			0	0			0	0	79.3	128.4	5.6	56.5	12.97	12.94
2012-03-02 21:00:00	6.3	9.7	10.2	190	190				0	0			0	0			0	0	79.1	128.2	5.7	56.2	12.89	12.88
2012-03-02 22:00:00	5.9	10	11.5	155	213				0	0			0	0			0	0	79	128.2	5.5	56.3	12.85	12.81
2012-03-02 23:00:00	14.3	16.2	18.4	148	151				0	0			0	0			0	0	78.7	127.8	5.3	54.9	12.82	12.81
2012-03-03 00:00:00	5.7	10.1	12.8	169	201				0	0			0	0			0	0	78.9	128.1	5.2	55.4	12.81	12.79
2012-03-03 01:00:00	11.1	15.6	15.2	190	194				0	0			0	0			0	0	78.8	128	5.2	52.8	12.79	12.78
2012-03-03 02:00:00	11.1	15.8	18.1	207	221				0	0			0	0			0	0	78.7	127.8	4.4	56.2	12.78	12.77
2012-03-03 03:00:00	2	4.1	5.8	128	234				0	0			0	0			0	0	78.8	127.9	3.7	56.8	12.77	12.75
2012-03-03 04:00:00	6.1	15.3	10.4	189	190				0	0			0	0			0	0	78.5	127.8	3.8	55.1	12.75	12.73
2012-03-03 05:00:00	6.2	14.7	7.9	158	184				0	0			0	0			0	0	78.5	127.7	3.8	53.4	12.75	12.74
2012-03-03 06:00:00	4.5	8.5	9.3	141	166				0	0			0	0			0	0	78.5	127.7	3.5	51	12.75	12.73
2012-03-03 07:00:00	6.5	15.4	13.1	220	244				0	0			0	0			0	0	78.2	127.4	2.8	51.9	12.75	12.73
2012-03-03 08:00:00	4	10.2	7	216	241				0	0			0	0			0	0	78.4	127.5	3.5	45.5	13.4	13.02
2012-03-03 09:00:00	5.6	10.6	7.9	178	180				0	0			0	0			0	0	78.3	127.5	4	46	14.16	14.14
2012-03-03 10:00:00	2.5	3.4	5.3	200	331				0	0			0	0			0	0	78.5	127.7	4.8	43.6	14.1	14.06
2012-03-03 11:00:00	1.5	1.6	3.4	7	30				0	0			0	0			0	0	78.5	127.8	6.4	35.1	14	13.97
2012-03-03 12:00:00	3.5	2.8	6.2	24	359				0	0			0	0			0	0	78.3	127.7	5	39.1	13.96	13.94
2012-03-03 13:00:00	3.1	3.5	5.5	58	346				0	0			0	0			0	0	78.3	127.8	4.7	41.1	13.99	13.98
2012-03-03 14:00:00	4	4	10.2	41	339				0	0			0	0			0	0	78	127.7	5.2	42.4	13.98	13.95
2012-03-03 15:00:00	6.5	7.9	13.8	314	325				0	0			0	0			0	0	77.7	127.6	3.8	51.1	14.04	14.02
2012-03-03 16:00:00	8.8	10.8	15.3	321	334				0	0			0	0			0	0	77.4	127.5	3.3	58	14.13	14.1
2012-03-03 17:00:00	10.3	13.1	17.6	333	343				0	0			0	0			0	0	77.3	127.3	2.5	66.5	14.21	14.19
2012-03-03 18:00:00	12.7	14.1	19.2	7	346				0	0			0	0			0	0	77.5	127.2	1.6	69.4	14.11	13.94
2012-03-03 19:00:00	12.7	14.4	21.2	342	350				0	0			0	0			0	0	77.5	127	0.9	72.7	13.36	13.24
2012-03-03 20:00:00	22.9	21.7	35.7	354	356				0	0			0	0			0	0	77.5	127	0.8	68.5	13	12.96
2012-03-03 21:00:00	22.6	21.7	31.4	3	359				0	0			0	0			0	0	77.6	126.9	0.4	69.9	12.88	12.86
2012-03-03 22:00:00	18.1	18.8	26.2	10	359				0	0			0	0			0	0	77.8	127	0.5	67.2	12.84	12.82
2012-03-03 23:00:00	16.1	16.8	23.8	11	23				0	0			0	0			0	0	77.7	126.8	0.2	70.1	12.8	12.79
2012-03-04 00:00:00	13.4	16	19.5	14	29				0	0			0	0			0	0	77.7	126.8	0	68.2	12.79	12.77
2012-03-04 01:00:00	20	20.6	26.4	21	24				0	0			0	0			0	0	77.6	126.8	-0.1	69.8	12.77	12.75
2012-03-04 02:00:00	19.9	20.5	28	12	15				0	0			0	0			0	0	77.5	126.8	-0.2	73.9	12.75	12.73
2012-03-04 03:00:00	19.8	20.2	27.6	7	7				0	0			0	0			0	0	77.6	126.8	-0.2	77.7	12.74	12.72
2012-03-04 04:00:00	12.8	15.2	21.4	30	59				0	0			0	0			0	0	77.6	126.8	-0.4	78.5	12.73	12.72
2012-03-04 05:00:00	10.7	15.5	21	2	17				0	0			0	0			0	0	77.5	126.7	-0.6	80.9	12.73	12.72
2012-03-04 06:00:00	13.3	16.4	20.9	20	33				0	0			0	0			0	0	77.5	126.6	-0.8	81.7	12.73	12.71
2012-03-04 07:00:00	4	6.2	10.1	96	224				0	0			0	0			0	0	77.5	126.7	-0.8	79.7	12.73	12.71
2012-03-04 08:00:00	2.3	3.3	6.5	158	168				0	0			0	0			0	0	77.6	126.7	0.3	74.2	13.46	13.07
2012-03-04 09:00:00	9.3	11.7	12.9	152	161				0	0			0	0			0	0	77.5	126.5	0.5	73.2	14.25	14.21
2012-03-04 10:00:00	4.2	5	9.2	142	153				0	0			0	0			0	0	77.8	126.8	1.8	68.5	14.18	14.14
2012-03-04 11:00:00	5.8	5.2	9.6	123	146				0	0			0	0			0	0	78	127	2	69.5	14.12	14.09
2012-03-04 12:00:00	6.6	8.2	16.3	157	214				0	0			0	0			0	0	78.2	127.2	3.7	60.5	14.04	14
2012-03-04 13:00:00	15.8	20.9	28.1	223	223				0	0			0	0			0	0	78.2	127.2	1.9	68.2	14.12	14.1
2012-03-04 14:00:00	8.8	16.3	17.4	219	239				0	0			0	0			0	0	78.3	127.2	2.6	69	14.12	14.1
2012-03-04 15:00:00	10.7	14.4	19.4	203	244				0	0			0	0			0	0	78.8	127.3	2.8	71.5	14.14	14.12
2012-03-04 16:00:00	7	12.6	14.6	286	312				0	0			0	0			0	0	79	127.2	2.5	75.7	14.16	14.14
2012-03-04 17:00:00	13.2	17.4	29.4	320	320				0	0			0	0			0	0	78.5	127.2	1.5	83	14.29	14.26
2012-03-04 18:00:00	13.3	18.4	27.1	310	316				0	0			0	0			0	0	78.3	127	0.9	87.2	13.95	13.68
2012-03-04 19:00:00	10.2	16.6	21.8	310	332				0	0			0	0			0	0	78.3	127	0.4	81	13.3	13.19
2012-03-04 20:00:00	4.7	11.2	9.9	7	341				0	0			0	0			0	0	78.5	126.9	0.4	75.4	12.98	12.94
2012-03-04 21:00:00	2.3	4.5	5.7	38	347				0	0			0	0			0	0	78.5	126.9	0.4	71	12.88	12.87
2012-03-04 22:00:00	2.4	4.2	5.3	48	91				0	0			0	0			0	0	78.2	126.8	-0.1	78.9	12.84	12.82
2012-03-04 23:00:00	3.7	7.5	8.8	119	215				0	0			0	0			0	0	78.3	126.7	-0.4	84.2	12.8	12.79
2012-03-05 00:00:00	5.7	12.1	10.9	219	309				0	0			0	0			0	0	77.5	126.5	-0.9	93.2	12.77	12.77
2012-03-05 01:00:00	5.7	12.6	10.5	1	343				0	0			0	0			0	0	76.2	126.2	-1.2	95.1	12.75	12.74
2012-03-05 02:00:00	9.1	16.4	18.6	305	333				0	0			0	0			0	0.2	77.4	126.8	-1.3	95.2	12.75	12.73
2012-03-05 03:00:00	20.4	29.4	41	324	328				0	0			0	0			6.5	13.8	77.8	128.2	-2.7	94.5	12.73	12.71
2012-03-05 04:00:00	34.2	53	47.8	332	332				0	0			0	0			8.4	9.1	76	125.3	-5.1	92.8	12.72	12.71
2012-03-05 05:00:00	25.4	36.6	38.9	332	346				0	0			0	0			1.4	1.9	75	125	-6.3	92.2	12.71	12.69
2012-03-05 06:00:00	17.8	26.4	28.8	350	350				0	0			0	0			0.2	0.2	74.7	124.8	-7.2	91.7	12.7	12.68
2012-03-05 07:00:00	27.9	40.1	43.9	352	354				0	0			0	0			2.3	0.2	74.5	124.7	-7.8	91.3	12.68	12.67
2012-03-05 08:00:00	29.4	45.5	46.9	356	359				0	0			0	0			2.8	0.3	76.9	124.4	-8.8	90.8	13.16	12.88
2012-03-05 09:00:00	21.6	38.9	29.9	1	3				0	0			0	0			0.6	0	74.3	124.4	-8.7	90.5	14.39	14.28
2012-03-05 10:00:00	18.9	34.4	28.3	3	7				0	0			0	0			0.2	0	74.3	124.5	-8.2	90.2	14.42	14.41
2012-03-05 11:00:00	22.2	38.2	32.2	356	360				0	0			0	0			1.6	0	74.5	124.5	-8.2	89.7	14.41	14.39
2012-03-05 12:00:00	25.6	37.1	38.5	347	357				0	0			0	0			2.6	0.7	74.7	124.5	-8.4	89.4	14.39	14.38
2012-03-05 13:00:00	30.9	31.6	46.2	346	346				0	0			0	0			3.6	0.8	74.7	124.5	-8.5	89.5	14.39	14.38
2012-03-05 14:00:00	34.2	38.1	47	346	347				0	0			0	0			4.2	0.5	74.8	124.5	-8.3	89.4	14.4	14.39
2012-03-05 15:00:00	36.7	45.8	49.6	345	345				0	0			0	0			4.2	0.1	74.8	124.6	-8.2	89.5	14.4	14.39
2012-03-05 16:00:00	33	46.1	45.1	344	346				0	0			0	0			2.1	0.1	74.8	124.5	-8.3	90	14.42	14.41
2012-03-05 17:00:00	30.5	45.7	44	345	345				0	0			0	0			0.8	0	74.8	124.5	-8.6	90.3	14.45	14.43
2012-03-05 18:00:00	25.6	45.1	38.6	1	351				0	0			0	0			0.8	0.1	74.7	124.4	-8.9	90.7	14.37	14.28
2012-03-05 19:00:00	21.4	35.6	33.3	2	355				0	0			0	0			0	0	74.8	124.3	-9.4	90.5	13.82	13.7
2012-03-05 20:00:00	16.5	19.8	26.4	0	1				0	0			0	0			0	0	74.7	124.2	-9.9	90.2	13.37	13.27
2012-03-05 21:00:00	25.4	36.8	45.2	352	356				0	0			0	0			0.1	0	74.5	124.3	-10.3	89	13	12.93
2012-03-05 22:00:00	14.8	14.4	27.6	330	345				0	0			0	0			0	0	74.2	124.3	-10.1	89.3	12.8	12.77
2012-03-05 23:00:00	9.2	5.7	24	8	10				0	0			0	0			0	0	74	124.3	-9.9	89.5	12.73	12.71
2012-03-06 00:00:00	5.8	2	14.2	36	122				0	0			0	0			0	0	74.2	124.2	-9.9	88.9	12.69	12.66
2012-03-06 01:00:00	7.8	5	16.6	10	91				0	0			0	0			0	0	74.3	124.3	-9.7	88.8	12.66	12.64
2012-03-06 02:00:00	16.5	14.1	27.4	9	10				0	0			0	0			0	0	74.3	124.4	-9.4	89.3	12.64	12.62
2012-03-06 03:00:00	22.9	20.1	36.6	1	3				0	0			0	0			0	0	74.5	124.4	-9.3	89	12.64	12.62
2012-03-06 04:00:00	19.4	16.6	31.9	6	19				0	0			0	0			0	0	74.3	124.4	-9.3	88.7	12.64	12.62
2012-03-06 05:00:00	19.4	16.9	30.6	17	30				0	0			0	0			0	0	74.5	124.4	-9.1	88	12.64	12.62
2012-03-06 06:00:00	21.9	19.3	36.5	14	20				0	0			0	0			0	0	74.5	124.3	-9.2	88	12.64	12.62
2012-03-06 07:00:00	18.9	16.2	36.9	25	29				0	0			0	0			0	0	74.5	124.4	-9.2	87.5	12.66	12.63
2012-03-06 08:00:00	28.7	26.4	47.4	18	21				0	0			0	0			0.2	0	74.5	124.2	-9	86.8	13.7	13.21
2012-03-06 09:00:00	31.8	31.8	46.1	11	14				0	0			0	0			1.4	0	74.5	124.2	-9	87.5	14.41	14.39
2012-03-06 10:00:00	17.8	17	28.6	16	26				0	0			0	0			0	0	74.3	124.5	-8.3	85.5	14.41	14.4
2012-03-06 11:00:00	20.6	20.9	31	30	30				0	0			0	0			0	0	74.7	124.7	-7.3	82.3	14.36	14.34
2012-03-06 12:00:00	19	20.4	27.4	21	29				0	0			0	0			0	0	74.7	124.8	-6.9	82.5	14.34	14.33
2012-03-06 13:00:00	14.6	16.5	22.1	33	48				0	0			0	0			0	0	74.9	125	-5.7	79.8	14.32	14.3
2012-03-06 14:00:00	16	17.4	24.4	17	31				0	0			0	0			0	0	75.2	125.1	-5.5	82.3	14.31	14.29
2012-03-06 15:00:00	16.3	16	23.1	9	13				0	0			0	0			0	0	75.7	125.2	-5.2	85	14.31	14.29
2012-03-06 16:00:00	13	14.9	22	5	341				0	0			0	0			0	0	75.8	125.2	-4.9	86	14.31	14.29
2012-03-06 17:00:00	11.1	13.3	18.6	342	359				0	0			0	0			0	0	76.1	125	-5.2	88.6	14.33	14.31
2012-03-06 18:00:00	14	18.4	23.1	0	343				0	0			0	0			0	0	76.2	125	-6	90.9	14.34	14.23
2012-03-06 19:00:00	18.3	21.1	31.1	5	6				0	0			0	0			0	0	76.3	125	-6.3	90	13.8	13.66
2012-03-06 20:00:00	12.2	16.6	21.9	13	22				0	0			0	0			0	0	76.2	125	-6.2	88.9	13.3	13.2
2012-03-06 21:00:00	10	13.1	18.8	37	42				0	0			0	0			0	0	76.5	125.1	-6	85.8	12.97	12.91
2012-03-06 22:00:00	6.9	10.7	19.5	33	100				0	0			0	0			0	0	76.8	125.3	-5.2	78.8	12.84	12.82
2012-03-06 23:00:00	11.6	12.2	24.8	101	113				0	0			0	0			0	0	77.4	125.6	-3.2	60.7	12.78	12.76
2012-03-07 00:00:00	13.2	13.7	21.7	80	120				0	0			0	0			0	0	77	125.5	-3.9	65.7	12.75	12.73
2012-03-07 01:00:00	5.2	5.9	13.1	37	95				0	0			0	0			0	0	77.2	125.5	-4	65.4	12.73	12.71
2012-03-07 02:00:00	5.7	7.2	12.2	44	48				0	0			0	0			0	0	77.1	125.4	-4.5	69.5	12.71	12.68
2012-03-07 03:00:00	8.4	11.7	14.7	35	41				0	0			0	0			0	0	77	125.3	-4.5	70.1	12.69	12.68
2012-03-07 04:00:00	5.2	7.3	10	36	38				0	0			0	0			0	0	77	125.3	-4.6	69.7	12.68	12.66
2012-03-07 05:00:00	6	11.3	9.8	176	229				0	0			0	0			0	0	77.1	125.2	-4.3	67.5	12.68	12.66
2012-03-07 06:00:00	3	2.9	5.7	249	273				0	0			0	0			0	0	77.1	125.3	-4.5	68.9	12.67	12.66
2012-03-07 07:00:00	2.9	6.1	5.8	117	164				0	0			0	0			0	0	77	125.3	-4.5	67.8	12.69	12.66
2012-03-07 08:00:00	5.6	8.8	8.3	143	156				0	0			0	0			0	0	77.2	125.3	-3	59.4	13.5	13.09
2012-03-07 09:00:00	0.8	0.7	3.5	17	151				0	0			0	0			0	0	77.7	125.7	-0.7	49.8	14.23	14.21
2012-03-07 10:00:00	1.8	1	4.1	2	98				0	0			0	0			0	0	77.8	125.8	-0.4	48.1	14.16	14.13
2012-03-07 11:00:00	4.7	3.5	8.4	132	140				0	0			0	0			0	0	78	125.8	-0.4	50.8	14.11	14.09
2012-03-07 12:00:00	1.1	1.1	5	105	143				0	0			0	0			0	0	78.5	126.2	2.1	44	14.05	14.02
2012-03-07 13:00:00	4.1	4.5	8.6	115	172				0	0			0	0			0	0	78.5	126.2	1	54.6	14.04	14.01
2012-03-07 14:00:00	4	6.7	11.9	134	215				0	0			0	0			0	0	78.6	126.4	2	52.6	14.03	14
2012-03-07 15:00:00	9.9	14.1	14	169	180				0	0			0	0			0	0	78.5	126.4	0.5	60.6	14.09	14.06
2012-03-07 16:00:00	8.4	10.8	13.4	206	213				0	0			0	0			0	0	78.5	126.4	0.8	61.6	14.13	14.11
2012-03-07 17:00:00	4.3	6.8	9.6	232	281				0	0			0	0			0	0	78.4	126.4	1	60.4	14.2	14.14
2012-03-07 18:00:00	13.2	18.9	22.1	216	220				0	0			0	0			0	0	78.2	126.2	-0.2	63.9	14.12	13.98
2012-03-07 19:00:00	10.7	17.9	16.8	230	297				0	0			0	0			0	0	78	126.2	-0.8	65.5	13.42	13.29
2012-03-07 20:00:00	10.9	19.7	21.2	321	333				0	0			0	0			0	0	77.8	126.1	-1.2	68.3	13.04	12.98
2012-03-07 21:00:00	10.6	17.5	24.4	11	316				0	0			0	0			0	0	77.6	126	-1.9	75.3	12.91	12.89
2012-03-07 22:00:00	4.3	11.6	10.4	325	333				0	0			0	0			0	0	77.6	125.9	-2.2	73.8	12.86	12.84
2012-03-07 23:00:00	2.9	5.7	6.2	98	246				0	0			0	0			0	0	77.7	126	-1.8	70	12.82	12.8
2012-03-08 00:00:00	11.7	17.9	20.2	302	304				0	0			0	0			0	0	77.4	125.8	-2.2	68.8	12.8	12.79
2012-03-08 01:00:00	13.8	20.4	25.4	331	333				0	0			0	0			0	0	76.8	125.5	-3.8	90.8	12.78	12.77
2012-03-08 02:00:00	9.5	17.9	16.2	338	339				0	0			0	0			0	0	76.8	125.3	-4	93.3	12.76	12.75
2012-03-08 03:00:00	18	27.8	26.1	3	360				0	0			0	0			0	0	76.3	125.2	-4	93.3	12.75	12.73
2012-03-08 04:00:00	23.6	37.8	35	4	355				0	0			0	0			0.1	0.2	76.8	125.3	-4.2	93.2	12.73	12.71
2012-03-08 05:00:00	26.4	48.3	40.3	352	358				0	0			0	0			0.4	0.4	76.6	125.2	-4.7	93	12.71	12.71
2012-03-08 06:00:00	25.4	81.7	34.6	359	360				0	0			0	0			0.2	0.3	76.5	125	-5.2	92.8	12.71	12.7
2012-03-08 07:00:00	22.8	69.5	31.1	2	2				0	0			0	0			0	0	76.4	124.9	-5.5	92.7	12.71	12.68
2012-03-08 08:00:00	21.9	57	31.8	3	359				0	0			0	0			0.2	0	76.5	124.9	-5.5	92.6	13.7	13.25
2012-03-08 09:00:00	20.7	56.5	28.9	4	4				0	0			0	0			0.1	0	76.5	125	-5.5	92.5	14.39	14.38
2012-03-08 10:00:00	19.1	38.5	27.1	6	8				0	0			0	0			0	0	76.7	125	-5	92.5	14.39	14.39
2012-03-08 11:00:00	20.8	44.1	31.5	6	11				0	0			0	0			0	0	76.8	125.1	-4.8	92.5	14.38	14.36
2012-03-08 12:00:00	26.8	61.6	43	2	360				0	0			0	0			0.5	0	76.8	125.2	-4.5	92.2	14.35	14.34
2012-03-08 13:00:00	35	59.7	51.6	351	352				0	0			0	0			3	0.1	76.5	125	-4.8	92.5	14.37	14.35
2012-03-08 14:00:00	32	40.5	49	350	353				0	0			0	0			1.4	0	76.6	125.1	-4.8	92.5	14.38	14.36
2012-03-08 15:00:00	33.4	48	46.2	352	352				0	0			0	0			1.2	0	76.3	125	-4.8	92.4	14.38	14.36
2012-03-08 16:00:00	28.9	44.8	47.2	350	358				0	0			0	0			0.8	0.2	76.3	125	-5	92.6	14.39	14.38
2012-03-08 17:00:00	31.7	49.9	44.6	2	2				0	0			0	0			0.2	0.2	76.2	124.9	-5.6	92.8	14.43	14.41
2012-03-08 18:00:00	27.4	70	37.5	357	358				0	0			0	0			2.5	0.4	76.3	124.8	-6	92.7	14.3	14.19
2012-03-08 19:00:00	21.4	55.6	35.6	5	355				0	0			0	0			0.5	0.2	76.2	124.7	-6.4	92.5	13.73	13.6
2012-03-08 20:00:00	21.6	61.5	32.1	5	10				0	0			0	0			0	0	76.2	124.6	-6.8	92.3	13.27	13.16
2012-03-08 21:00:00	22.1	60.6	32.1	3	360				0	0			0	0			0	0	76.1	124.6	-7	92.2	12.95	12.89
2012-03-08 22:00:00	14.4	31.6	23.9	3	5				0	0			0	0			0	0	76	124.5	-7.2	92	12.82	12.79
2012-03-08 23:00:00	13.8	37	27	4	7				0	0			0	0			0	0	76.1	124.5	-7.5	91.8	12.77	12.75
2012-03-09 00:00:00	9.6	20.6	18.3	17	26				0	0			0	0			0	0	76	124.5	-7.9	91.7	12.74	12.73
2012-03-09 01:00:00	10.6	20	16.3	10	39				0	0			0	0			0	0	75.8	124.2	-8.2	91.5	12.71	12.69
2012-03-09 02:00:00	5.6	10.6	10.8	144	259				0	0			0	0			0	0	75.8	124.2	-8.1	91.8	12.68	12.67
2012-03-09 03:00:00	5.1	10.9	10.2	14	354				0	0			0	0			0	0	75.8	124.2	-8.6	91.4	12.66	12.66
2012-03-09 04:00:00	8.2	15.6	14.4	4	12				0	0			0	0			0	0	75.6	124.1	-8.6	91.2	12.66	12.64
2012-03-09 05:00:00	4.2	8.1	10.7	13	341				0	0			0	0			0	0	75.6	124.1	-8.8	91.2	12.65	12.64
2012-03-09 06:00:00	2	4.2	6.3	185	205				0	0			0	0			0	0	75.6	124.1	-8.4	91.4	12.64	12.62
2012-03-09 07:00:00	2.5	6	4	197	197				0	0			0	0			0	0	75.5	124.1	-8.6	91.2	12.66	12.63
2012-03-09 08:00:00	6.5	13.6	10.2	155	178				0	0			0	0			0	0	75.5	124.1	-7.2	88.8	13.62	13.16
2012-03-09 09:00:00	3.7	5.8	6	255	259				0	0			0	0			0	0	76.1	124.5	-5.7	84.2	14.32	14.29
2012-03-09 10:00:00	7.3	12.8	10.1	212	217				0	0			0	0			0	0	76.2	124.5	-5.5	81	14.28	14.27
2012-03-09 11:00:00	2.4	3.7	5.5	242	248				0	0			0	0			0	0	76.7	125	-3.2	74	14.21	14.18
2012-03-09 12:00:00	3.1	4.6	5.8	35	221				0	0			0	0			0	0	77	125.2	-0.5	68.8	14.11	14.09
2012-03-09 13:00:00	3.8	8	6.5	33	41				0	0			0	0			0	0	77.2	125.3	1.4	64	14.11	14.08
2012-03-09 14:00:00	2.6	4.4	6	351	357				0	0			0	0			0	0	77.5	125.5	4.5	48.9	14.09	14.07
2012-03-09 15:00:00	7.2	11.6	12.4	15	18				0	0			0	0			0	0	77.5	125.5	1.8	60.1	14.13	14.1
2012-03-09 16:00:00	5.8	9.7	10.1	8	19				0	0			0	0			0	0	77.7	125.5	1.9	62.2	14.17	14.14
2012-03-09 17:00:00	7.9	12.1	14	7	29				0	0			0	0			0	0	77.5	125.5	0.4	64.8	14.24	14.21
2012-03-09 18:00:00	8.6	16.5	15.8	2	10				0	0			0	0			0	0	77.5	125.3	-2.2	72.8	14.27	14.09
2012-03-09 19:00:00	3.4	9	7.5	45	57				0	0			0	0			0	0	77.4	125.2	-4.2	82.2	13.59	13.44
2012-03-09 20:00:00	5	10.8	12.4	38	66				0	0			0	0			0	0	77.2	125.1	-4.7	77.1	13.12	13.05
2012-03-09 21:00:00	10.1	17.6	16.4	19	358				0	0			0	0			0	0	77	125	-4.9	79.3	12.91	12.88
2012-03-09 22:00:00	8	17.2	14.7	17	35				0	0			0	0			0	0	77	125	-5.1	79.1	12.84	12.82
2012-03-09 23:00:00	6.6	15	15.8	116	191				0	0			0	0			0	0	77	125	-4.4	72.3	12.8	12.79
2012-03-10 00:00:00	7.8	18.8	10.7	181	204				0	0			0	0			0	0	77.2	125	-3.9	64.3	12.77	12.77
2012-03-10 01:00:00	3	10.4	4.8	201	242				0	0			0	0			0	0	77.3	125.1	-4	60.6	12.75	12.74
2012-03-10 02:00:00	1.8	6.3	5.7	205	315				0	0			0	0			0	0	77.4	125.2	-4	57.3	12.73	12.71
2012-03-10 03:00:00	1.2	3.8	3.2	38	45				0	0			0	0			0	0	77.4	125.2	-4	54.2	12.71	12.69
2012-03-10 04:00:00	1.1	3.3	3.5	133	281				0	0			0	0			0	0	77.4	125.2	-3.9	48.1	12.69	12.68
2012-03-10 05:00:00	4.2	13.6	7	168	176				0	0			0	0			0	0	77.3	125.2	-3.4	44.8	12.68	12.66
2012-03-10 06:00:00	9.4	13.9	15.1	140	153				0	0			0	0			0	0	77.3	125	-3	39.8	12.68	12.66
2012-03-10 07:00:00	8.1	15.2	12.2	143	146				0	0			0	0			0	0	77.4	125.2	-2.4	34	12.72	12.68
2012-03-10 08:00:00	7.6	10.2	12.9	137	146				0	0			0	0			0	0	77.5	125.2	-1.6	30.4	13.67	13.31
2012-03-10 09:00:00	2.4	1.9	5.5	169	176				0	0			0	0			0	0	78.2	125.8	0.8	23	14.19	14.17
2012-03-10 10:00:00	5.4	6.9	9.9	162	172				0	0			0	0			0	0	78.2	125.7	1.2	23.8	14.13	14.11
2012-03-10 11:00:00	7.5	10.3	11.1	156	164				0	0			0	0			0	0	78.3	125.9	0.8	29.4	14.14	14.12
2012-03-10 12:00:00	3.8	3	9.8	160	201				0	0			0	0			0	0	78.7	126.2	2.6	34	14.06	14.03
2012-03-10 13:00:00	5.5	9	8.8	191	206				0	0			0	0			0	0	78.8	126.3	2.8	30	14.01	13.98
2012-03-10 14:00:00	9.2	14.9	14.5	149	166				0	0			0	0			0	0	78.9	126.3	2.3	47.4	14.07	14.05
2012-03-10 15:00:00	4.9	5.5	12.1	5	32				0	0			0	0			0	0	79	126.3	2.8	36.8	14.09	14.07
2012-03-10 16:00:00	8.3	9.6	17.8	37	58				0	0			0	0			0	0	79	126.3	2.4	37.7	14.14	14.11
2012-03-10 17:00:00	4	5.9	10.8	114	349				0	0			0	0			0	0	78.9	126.2	2.4	43.5	14.18	14.16
2012-03-10 18:00:00	9.8	16.9	13.1	169	183				0	0			0	0			0	0	78.7	126	1.2	49.9	14.18	13.93
2012-03-10 19:00:00	8.2	17.3	12.3	164	176				0	0			0	0			0	0	78.5	126	0.4	54.5	13.39	13.26
2012-03-10 20:00:00	4.8	13.3	9.4	195	226				0	0			0	0			0	0	78.3	125.7	-0.6	58.6	13.03	12.97
2012-03-10 21:00:00	3.5	8.2	8.4	111	160				0	0			0	0			0	0	78.4	125.7	-0.5	53.5	12.89	12.88
2012-03-10 22:00:00	5.1	10.7	9.9	140	153				0	0			0	0			0	0	78.5	125.8	0	49.1	12.85	12.82
2012-03-10 23:00:00	5.5	14.6	10.7	17	218				0	0			0	0			0	0	78.7	125.8	0.3	44.6	12.82	12.8
2012-03-11 00:00:00	8.4	15.4	17.6	16	33				0	0			0	0			0	0	79	126.2	1.8	36.5	12.8	12.78
2012-03-11 01:00:00	5.8	13.8	12.6	28	324				0	0			0	0			0	0	79.3	126.5	2.8	31.3	12.79	12.77
2012-03-11 02:00:00	4.1	12.2	10.4	328	334				0	0			0	0			0	0	79.4	126.6	2.9	30.7	12.77	12.75
2012-03-11 03:00:00	5.2	14.4	9.6	12	35				0	0			0	0			0	0	78.9	126.2	1.6	36.2	12.77	12.74
2012-03-11 04:00:00	5.8	15.9	11.6	21	42				0	0			0	0			0	0	79	126.4	2.3	33.7	12.75	12.73
2012-03-11 05:00:00	8.3	17.9	18.2	8	35				0	0			0	0			0	0	78.8	126.3	1.6	36.9	12.74	12.72
2012-03-11 06:00:00	5.7	14.2	16.1	27	37				0	0			0	0			0	0	78.8	126.5	2	35.9	12.74	12.73
2012-03-11 07:00:00	16.4	20.1	27.5	20	26				0	0			0	0			0	0	78.7	126.5	2.1	37.1	12.77	12.73
2012-03-11 08:00:00	20.9	22.6	32.1	6	21				0	0			0	0			0	0	78.7	126.7	2.6	36	13.54	13.16
2012-03-11 09:00:00	15.9	18.1	25.9	17	23				0	0			0	0			0	0	78.9	126.8	3.4	33.6	14.21	14.19
2012-03-11 10:00:00	8.7	12.6	15.1	8	355				0	0			0	0			0	0	78.8	126.8	3.5	34.9	14.16	14.13
2012-03-11 11:00:00	13.6	16.4	21.9	6	16				0	0			0	0			0	0	79	126.8	3.5	37.1	14.14	14.11
2012-03-11 12:00:00	23.8	28.4	32.6	10	12				0	0			0	0			0	0	78.8	126.9	3.8	39.2	14.15	14.13
2012-03-11 13:00:00	31.6	38.4	38.2	15	23				0	0			0	0			0	0	78.2	126.8	3	47.6	14.19	14.17
2012-03-11 14:00:00	29.8	37.1	36.6	16	24				0	0			0	0			0	0	77.8	126.7	2.6	54.5	14.21	14.2
2012-03-11 15:00:00	22.1	26.1	30.6	14	17				0	0			0	0			0	0	78.1	126.7	2.5	57.3	14.25	14.23
2012-03-11 16:00:00	16.1	21.1	26.2	21	29				0	0			0	0			0	0	78.3	126.5	2	62	14.26	14.24
2012-03-11 17:00:00	6.8	15.4	12.6	18	27				0	0			0	0			0	0	78.5	126.5	2.1	63.6	14.25	14.23
2012-03-11 18:00:00	3.2	8	8.6	15	75				0	0			0	0			0	0	78.5	126.5	2	63.5	14.23	14
2012-03-11 19:00:00	6.1	12.4	10.1	100	151				0	0			0	0			0	0	78.5	126.3	1.5	63.8	13.44	13.31
2012-03-11 20:00:00	5.3	15.7	9.7	169	186				0	0			0	0			0	0	78.3	126.3	1	68.3	13.04	12.98
2012-03-11 21:00:00	3.3	8.3	8.3	156	208				0	0			0	0			0	0	78.5	126.5	1.5	61.7	12.91	12.88
2012-03-11 22:00:00	4	10.4	8.3	163	174				0	0			0	0			0	0	78.7	126.6	2.2	55.5	12.85	12.84
2012-03-11 23:00:00	2.8	8.6	7.7	41	278				0	0			0	0			0	0	78.8	126.7	2.4	52.7	12.82	12.8
2012-03-12 00:00:00	4.8	12.1	12.6	43	60				0	0			0	0			0	0	79.2	127	4	43.8	12.8	12.79
2012-03-12 01:00:00	3.4	7.7	7.8	133	352				0	0			0	0			0	0	79.5	127.2	4.6	39.6	12.79	12.77
2012-03-12 02:00:00	11.7	18.2	16.3	143	182				0	0			0	0			0	0	79.8	127.2	5.9	36	12.78	12.75
2012-03-12 03:00:00	7.8	11.3	13.2	106	124				0	0			0	0			0	0	79.9	127.2	6.1	35.5	12.77	12.75
2012-03-12 04:00:00	4.2	9.9	12.6	20	64				0	0			0	0			0	0	80	127.4	5.9	34.4	12.77	12.75
2012-03-12 05:00:00	3.3	9.6	7.8	34	334				0	0			0	0			0	0	80.2	127.5	6	33.3	12.76	12.75
2012-03-12 06:00:00	9.9	14.9	15.9	136	147				0	0			0	0			0	0	80	127.2	6.4	31.7	12.76	12.75
2012-03-12 07:00:00	7.2	11.3	13.1	156	162				0	0			0	0			0	0	80.1	127.3	6.5	30.7	12.85	12.77
2012-03-12 08:00:00	5.2	8.1	10.2	65	101				0	0			0	0			0	0	80.1	127.4	6.8	28.8	13.87	13.6
2012-03-12 09:00:00	3.4	5.5	6.6	2	31				0	0			0	0			0	0	80.4	127.7	8.1	25.2	14.15	14.1
2012-03-12 10:00:00	5.5	7.2	9.4	81	136				0	0			0	0			0	0	80.5	127.7	8.8	23.1	14.05	14.03
2012-03-12 11:00:00	4.8	8.2	8.4	163	173				0	0			0	0			0	0	80.7	127.9	9.7	23.1	13.95	13.91
2012-03-12 12:00:00	7.9	15.8	11.2	179	223				0	0			0	0			0	0	80.6	127.8	8.6	28.1	13.96	13.93
2012-03-12 13:00:00	4.3	7.7	8.3	48	305				0	0			0	0			0	0	80.7	127.9	9.7	23.8	13.91	13.89
2012-03-12 14:00:00	6.5	12.8	13.2	15	41				0	0			0	0			0	0	80.8	127.9	9.2	24.6	13.96	13.95
2012-03-12 15:00:00	7.1	9.7	13.4	29	40				0	0			0	0			0	0	80.5	127.8	8.1	32.4	14.03	14
2012-03-12 16:00:00	5.3	7	11	30	66				0	0			0	0			0	0	80.5	127.7	8.4	33.9	14.04	14.02
2012-03-12 17:00:00	3.6	4.9	8.2	47	341				0	0			0	0			0	0	80.6	127.8	9.1	31.2	14.04	14.02
2012-03-12 18:00:00	4.9	7.9	8.9	163	335				0	0			0	0			0	0	80.4	127.6	7.6	36.5	14.05	13.82
2012-03-12 19:00:00	4.8	12.9	9.8	28	91				0	0			0	0			0	0	80.1	127.3	5.8	43.8	13.28	13.16
2012-03-12 20:00:00	2.4	8.9	6.2	31	35				0	0			0	0			0	0	80.1	127.3	5.2	42.7	13	12.96
2012-03-12 21:00:00	7	15.2	11.2	142	145				0	0			0	0			0	0	80	127.2	5.5	45.7	12.91	12.89
2012-03-12 22:00:00	1.8	6	4.5	62	96				0	0			0	0			0	0	80	127.3	5.2	41.5	12.87	12.86
2012-03-12 23:00:00	6.8	14.8	11.3	154	167				0	0			0	0			0	0	80	127.2	5.7	37.6	12.84	12.82
2012-03-13 00:00:00	10.6	17.9	14	131	135				0	0			0	0			0	0	79.6	127.2	6.5	29.6	12.82	12.8
2012-03-13 01:00:00	3.5	10.5	8.1	134	160				0	0			0	0			0	0	80	127.6	7	26.4	12.82	12.79
2012-03-13 02:00:00	7.8	17.8	11.2	154	159				0	0			0	0			0	0	79.7	127.3	7	25.2	12.8	12.79
2012-03-13 03:00:00	4.7	15.1	8.6	66	123				0	0			0	0			0	0	79.5	127.2	6.1	26.3	12.79	12.77
2012-03-13 04:00:00	3.8	14.8	6.2	65	76				0	0			0	0			0	0	79.8	127.6	6.8	22.5	12.78	12.75
2012-03-13 05:00:00	4.2	16	7	72	74				0	0			0	0			0	0	80	127.7	7.2	20.4	12.77	12.76
2012-03-13 06:00:00	1.8	8.1	4.8	76	89				0	0			0	0			0	0	80.3	127.8	7.6	19.3	12.77	12.75
2012-03-13 07:00:00	1.1	4.6	4.5	171	240				0	0			0	0			0	0	80.5	127.8	7.5	19.1	12.81	12.77
2012-03-13 08:00:00	0.2	0.4	2.3	166	354				0	0			0	0			0	0	80.8	128	10.2	15.1	13.62	13.35
2012-03-13 09:00:00	1.6	1.6	4	71	88				0	0			0	0			0	0	80.7	128.1	12	13.2	13.99	13.96
2012-03-13 10:00:00	1	0.8	2.6	99	142				0	0			0	0			0	0	80.8	128.2	13.6	11.9	13.89	13.87
2012-03-13 11:00:00	2.6	3.8	5.7	160	359				0	0			0	0			0	0	80.5	128.2	11.4	17.2	13.84	13.82
2012-03-13 12:00:00	3.4	5	8.8	9	350				0	0			0	0			0	0	80.3	128	10.3	18.6	13.86	13.84
2012-03-13 13:00:00	8.2	12.2	16.4	333	354				0	0			0	0			0	0	80.2	128	9.6	21.4	13.9	13.86
2012-03-13 14:00:00	8.3	11.8	13.5	331	337				0	0			0	0			0	0	80	127.8	8.9	25.4	14.02	13.98
2012-03-13 15:00:00	5.5	4.8	11.3	347	359				0	0			0	0			0	0	79.9	127.8	9.1	29.4	14	13.98
2012-03-13 16:00:00	4	2	7.5	32	353				0	0			0	0			0	0	79.7	127.8	9.4	29.2	14	13.99
2012-03-13 17:00:00	3.7	2.3	6.6	350	359				0	0			0	0			0	0	79.5	127.8	9.1	33	14.06	14.04
2012-03-13 18:00:00	1.9	1.4	5.6	86	100				0	0			0	0			0	0	79.2	128	9.6	30.4	14.05	13.81
2012-03-13 19:00:00	0.8	0.8	4.7	3	79				0	0			0	0			0	0	79.1	127.7	7.1	37.4	13.29	13.18
2012-03-13 20:00:00	4.9	6.2	13.1	52	59				0	0			0	0			0	0	78.6	127.5	6.5	38.6	12.99	12.95
2012-03-13 21:00:00	4	4.3	10.9	62	185				0	0			0	0			0	0	78.5	127.5	6.7	36.8	12.9	12.88
2012-03-13 22:00:00	6.2	8.8	13.5	23	55				0	0			0	0			0	0	78.5	127.5	7	30.2	12.86	12.84
2012-03-13 23:00:00	4.3	5.8	11.2	81	138				0	0			0	0			0	0	78.4	127.5	6.8	30.9	12.84	12.82
2012-03-14 00:00:00	6.4	10.8	13.6	57	84				0	0			0	0			0	0	78.3	127.3	6.4	26.9	12.82	12.8
2012-03-14 01:00:00	4.3	7.4	9.6	89	125				0	0			0	0			0	0	78.5	127.3	6.5	24	12.8	12.79
2012-03-14 02:00:00	1.4	1.8	3.4	23	76				0	0			0	0			0	0	78.5	127.3	5.8	25.9	12.79	12.77
2012-03-14 03:00:00	3.4	5.5	8.6	139	153				0	0			0	0			0	0	78.4	127.3	6	24.4	12.77	12.76
2012-03-14 04:00:00	4.8	7.8	10.1	149	171				0	0			0	0			0	0	78.4	127.2	6.3	23.4	12.76	12.75
2012-03-14 05:00:00	4.6	8	8.3	161	169				0	0			0	0			0	0	78.3	127.2	6	24.6	12.76	12.74
2012-03-14 06:00:00	4.4	8.5	7.8	145	175				0	0			0	0			0	0	78.2	127.1	5.8	23.2	12.75	12.73
2012-03-14 07:00:00	6.6	10.2	8.4	145	153				0	0			0	0			0	0	78.1	127	6	23.8	12.8	12.75
2012-03-14 08:00:00	7.2	7.5	8.6	142	144				0	0			0	0			0	0	78.2	127	6.8	20.6	13.68	13.38
2012-03-14 09:00:00	6.5	6.2	9.7	132	155				0	0			0	0			0	0	78.3	127.1	7.3	21.3	14.09	14.07
2012-03-14 10:00:00	6.2	10.2	9.7	179	211				0	0			0	0			0	0	78.5	127.3	7.8	25.6	14.07	14.04
2012-03-14 11:00:00	1.8	1.6	4.6	206	304				0	0			0	0			0	0	78.8	127.6	10.2	23.8	13.95	13.89
2012-03-14 12:00:00	2.1	2.1	4.1	54	156				0	0			0	0			0	0	78.8	127.6	10.6	21.6	13.87	13.85
2012-03-14 13:00:00	1.7	1.8	5.3	198	232				0	0			0	0			0	0	79.2	127.8	11	23.4	13.84	13.82
2012-03-14 14:00:00	3.5	3.8	6.5	17	62				0	0			0	0			0	0	79.1	127.7	10.1	26	13.86	13.84
2012-03-14 15:00:00	5.6	4	11.8	7	18				0	0			0	0			0	0	79.1	127.6	8.7	32.4	13.98	13.95
2012-03-14 16:00:00	4.8	3.8	11.9	1	347				0	0			0	0			0	0	79	127.6	8.7	36	14.02	14
2012-03-14 17:00:00	3.5	1.8	7.2	331	346				0	0			0	0			0	0	79.1	127.5	8.8	36.9	14.06	14.04
2012-03-14 18:00:00	5.2	5.2	7.4	293	299				0	0			0	0			0	0	79	127.3	7.9	41.5	14.07	13.84
2012-03-14 19:00:00	3.6	4.5	5.6	2	318				0	0			0	0			0	0	79	127.3	6.5	45.2	13.33	13.22
2012-03-14 20:00:00	2.1	3	6	68	110				0	0			0	0			0	0	78.8	127.2	5.8	44.9	13	12.96
2012-03-14 21:00:00	7.5	9.3	9.3	132	132				0	0			0	0			0	0	78.6	127	6.2	45.6	12.89	12.88
2012-03-14 22:00:00	7.2	9.3	8.9	126	142				0	0			0	0			0	0	78.5	127	6	44.5	12.86	12.83
2012-03-14 23:00:00	6.8	9.3	8.4	133	148				0	0			0	0			0	0	78.5	127	6.2	44.4	12.83	12.82
2012-03-15 00:00:00	6	8.5	7.5	128	140				0	0			0	0			0	0	78.5	127	6	41.5	12.82	12.79
2012-03-15 01:00:00	2.2	2.8	4.8	123	157				0	0			0	0			0	0	78.7	127.1	5.8	40.8	12.79	12.78
2012-03-15 02:00:00	3.5	4.1	5.6	127	137				0	0			0	0			0	0	78.5	127.1	5.8	40.2	12.78	12.76
2012-03-15 03:00:00	4.2	5.2	7.5	140	162				0	0			0	0			0	0	78.4	127	5.9	39	12.77	12.75
2012-03-15 04:00:00	7.7	10.6	9.7	125	130				0	0			0	0			0	0	78.2	127	6.3	33	12.75	12.74
2012-03-15 05:00:00	7	8	8.7	146	153				0	0			0	0			0	0	78.3	127	6.5	29.2	12.75	12.74
2012-03-15 06:00:00	3.8	4.4	5.5	111	150				0	0			0	0			0	0	78.2	127.1	6.2	25.4	12.75	12.73
2012-03-15 07:00:00	1.7	1.3	3.5	113	123				0	0			0	0			0	0	78.2	127.2	5.8	25.4	12.81	12.75
2012-03-15 08:00:00	4.2	3	6.2	127	131				0	0			0	0			0	0	78.1	127.1	7.5	20.9	13.7	13.42
2012-03-15 09:00:00	5	3.6	9.1	135	136				0	0			0	0			0	0	78	127.2	8.8	19.9	14.04	14.02
2012-03-15 10:00:00	8.1	7.5	10	145	160				0	0			0	0			0	0	77.9	127.2	8.4	19	14.05	14.02
2012-03-15 11:00:00	7	6.7	10.3	161	164				0	0			0	0			0	0	78.2	127.4	8.7	23.5	14	13.98
2012-03-15 12:00:00	4.5	4.3	6.7	176	196				0	0			0	0			0	0	78.7	127.7	9.9	23.1	13.96	13.93
2012-03-15 13:00:00	8.9	12.4	13.9	209	210				0	0			0	0			0	0	78.7	127.5	9.4	27.4	13.96	13.94
2012-03-15 14:00:00	2	1.3	5.7	243	312				0	0			0	0			0	0	78.8	127.8	11.3	22	13.91	13.88
2012-03-15 15:00:00	3.2	1	6.6	4	24				0	0			0	0			0	0	78.7	127.8	10.3	29.2	13.91	13.89
2012-03-15 16:00:00	9.1	10	19.3	304	306				0	0			0	0			0	0	77.7	127.5	9.1	39.1	14.02	13.97
2012-03-15 17:00:00	12.2	15	23	310	311				0	0			0	0			0	0	77.2	127.5	8.3	43.9	14.12	14.09
2012-03-15 18:00:00	7.3	9.8	13.1	313	319				0	0			0	0			0	0	76.8	127.5	8.2	42.5	14.11	13.89
2012-03-15 19:00:00	4.7	7.4	9.3	330	336				0	0			0	0			0	0	76.7	127.5	7.5	42.1	13.36	13.25
2012-03-15 20:00:00	1.7	2.6	5.6	266	342				0	0			0	0			0	0	76.5	127.4	6.9	44.2	13.02	12.96
2012-03-15 21:00:00	1.4	1.1	3.3	83	125				0	0			0	0			0	0	76.5	127.3	6.3	46.8	12.89	12.88
2012-03-15 22:00:00	2.2	2.2	4.3	109	119				0	0			0	0			0	0	76.4	127.2	6.2	46.6	12.86	12.84
2012-03-15 23:00:00	6.5	7	8.6	132	132				0	0			0	0			0	0	76	126.9	6.3	47.9	12.82	12.81
2012-03-16 00:00:00	9	9.8	10.4	138	142				0	0			0	0			0	0	76	126.8	6.3	45.2	12.82	12.8
2012-03-16 01:00:00	7.4	7.8	10.2	141	155				0	0			0	0			0	0	75.9	126.9	6.2	43.7	12.79	12.78
2012-03-16 02:00:00	5.1	4.5	7.5	160	162				0	0			0	0			0	0	76	127	6	41.2	12.79	12.77
2012-03-16 03:00:00	6.3	6.7	7.9	152	155				0	0			0	0			0	0	75.9	126.9	6.2	37.6	12.77	12.75
2012-03-16 04:00:00	6.2	7.5	8.2	137	143				0	0			0	0			0	0	75.8	126.9	6.1	38	12.75	12.73
2012-03-16 05:00:00	6.7	7.7	8.9	146	149				0	0			0	0			0	0	75.8	126.8	6	34.5	12.75	12.74
2012-03-16 06:00:00	7.5	9.9	9.5	134	154				0	0			0	0			0	0	75.6	126.7	5.8	32.9	12.75	12.73
2012-03-16 07:00:00	6.4	7.8	8.1	151	154				0	0			0	0			0	0	75.8	126.8	5.7	30.7	12.81	12.75
2012-03-16 08:00:00	8	6.2	9.7	159	169				0	0			0	0			0	0	75.8	126.7	6.2	29.6	13.73	13.45
2012-03-16 09:00:00	6.8	6.5	11.2	162	176				0	0			0	0			0	0	75.8	126.8	6.8	30.6	14.11	14.09
2012-03-16 10:00:00	17.2	19.2	27.7	196	203				0	0			0	0			0	0	75.5	126.7	6.1	43.5	14.12	14.1
2012-03-16 11:00:00	13.6	16.9	22.2	205	206				0	0			0	0			0	0	75.7	126.8	6.8	39.8	14.12	14.09
2012-03-16 12:00:00	7	9.6	13.2	211	214				0	0			0	0			0	0	75.9	127.1	7.8	34.3	14.04	14.02
2012-03-16 13:00:00	7.5	8.8	15	209	213				0	0			0	0			0	0	76.2	127.2	8.3	35.5	13.99	13.96
2012-03-16 14:00:00	15.2	18.1	28	216	218				0	0			0	0			0	0	76	127.2	8	37.5	14.07	14.04
2012-03-16 15:00:00	20.2	21.2	29	219	223				0	0			0	0			0	0	76.3	127	7.7	31.9	14.11	14.07
2012-03-16 16:00:00	22.4	21.8	32.5	214	217				0	0			0	0			0	0	76.2	126.9	7.3	32.1	14.17	14.15
2012-03-16 17:00:00	25.4	23.1	38	202	214				0	0			0	0			0	0	75.2	126.8	7	31.3	14.22	14.21
2012-03-16 18:00:00	19.7	19.2	27.7	205	206				0	0			0	0			0	0	75	126.8	6.7	28.8	14.2	13.98
2012-03-16 19:00:00	12.9	16.1	22.8	202	209				0	0			0	0			0	0	74.7	126.6	5.7	32.5	13.46	13.33
2012-03-16 20:00:00	6.8	10.7	12.5	194	201				0	0			0	0			0	0	74.8	126.7	5.5	31.6	13.06	13
2012-03-16 21:00:00	3.6	6.5	9.1	179	194				0	0			0	0			0	0	74.8	126.7	5.1	31.8	12.9	12.88
2012-03-16 22:00:00	5.8	8.8	13.9	161	201				0	0			0	0			0	0	74.5	126.5	4.8	34.5	12.85	12.84
2012-03-16 23:00:00	8.1	12.4	14.2	202	203				0	0			0	0			0	0	74.2	126.2	3.9	38	12.82	12.8
2012-03-17 00:00:00	12.2	16.4	18.5	202	203				0	0			0	0			0	0	74.2	126	3.8	39.6	12.8	12.79
2012-03-17 01:00:00	16.9	19.6	24.1	183	188				0	0			0	0			0	0	74.1	125.8	2.9	43.2	12.79	12.77
2012-03-17 02:00:00	20.5	22.6	27.4	154	179				0	0			0	0			0	0	73.8	125.6	2.3	44	12.77	12.75
2012-03-17 03:00:00	19.1	21.4	27.1	138	152				0	0			0	0			0	0	73.9	125.7	2.1	43.1	12.75	12.73
2012-03-17 04:00:00	13.3	16.6	19.6	143	151				0	0			0	0			0	0	73.8	125.8	2.5	37.9	12.73	12.72
2012-03-17 05:00:00	5.4	9.6	9.9	148	157				0	0			0	0			0	0	73.7	125.8	2	37.6	12.73	12.71
2012-03-17 06:00:00	17.1	19.7	26.2	173	174				0	0			0	0			0	0	73.3	125.4	1.3	42.8	12.73	12.71
2012-03-17 07:00:00	21.2	23.1	40.9	164	176				0	0			0	0			0	0	73.1	125.5	1.8	42	12.73	12.71
2012-03-17 08:00:00	23.1	24.1	38.4	179	187				0	0			0	0			0	0	72.5	125.7	2	47.5	13.41	13.09
2012-03-17 09:00:00	35	38.1	53.9	166	176				0	0			0	0			0	0	73	125.7	2.5	45.4	14.24	14.21
2012-03-17 10:00:00	34.6	41	48.9	159	183				0	0			0	0			0	0	72.7	125.5	1.6	52.7	14.32	14.29
2012-03-17 11:00:00	39	50.4	51.2	154	162				0	0			0	0			0	0	72.8	125.8	2.4	55.4	14.28	14.26
2012-03-17 12:00:00	39.6	52.5	54.5	155	161				0	0			0	0			0	0	72.7	125.8	2.7	55.2	14.29	14.27
2012-03-17 13:00:00	28.6	30.4	48.4	163	192				0	0			0	0			0	0	72.9	126.1	4	48	14.25	14.22
2012-03-17 14:00:00	28.6	26.8	47.5	188	190				0	0			0	0			0	0	73.2	126.2	4.5	46.5	14.21	14.19
2012-03-17 15:00:00	29.8	26.8	44.1	185	196				0	0			0	0			0	0	73.2	126.2	4.8	44.5	14.21	14.2
2012-03-17 16:00:00	20.9	21.6	36.2	197	206				0	0			0	0			0	0	73.3	126.2	4.9	45.1	14.2	14.18
2012-03-17 17:00:00	18.4	20.8	27.5	209	209				0	0			0	0			0	0	73	126.2	4.5	48.2	14.23	14.21
2012-03-17 18:00:00	15.3	18.9	22.6	208	210				0	0			0	0			0	0	72.8	126	4.1	50.1	14.28	14.13
2012-03-17 19:00:00	14.4	18.2	21.6	200	202				0	0			0	0			0	0	72.5	125.8	3.1	55.2	13.66	13.51
2012-03-17 20:00:00	18.9	21.1	27.4	199	205				0	0			0	0			0	0	72.3	125.7	2.4	65.5	13.18	13.09
2012-03-17 21:00:00	22.4	22.8	31.9	171	174				0	0			0	0			0	0	72.3	125.5	2.1	61.4	12.93	12.89
2012-03-17 22:00:00	17.6	20.4	24.8	190	198				0	0			0	0			0	0	72.2	125.5	1.5	63.5	12.86	12.84
2012-03-17 23:00:00	22.9	22.9	36.5	182	184				0	0			0	0			0	0	72.2	125.5	1.8	60.5	12.82	12.79
2012-03-18 00:00:00	26.8	26.6	35	187	190				0	0			0	0			0	0	72	125.5	1.6	62.4	12.79	12.79
2012-03-18 01:00:00	25.6	26.1	35.5	178	181				0	0			0	0			0	0	71.7	125.3	1.3	61.2	12.77	12.76
2012-03-18 02:00:00	22.9	23.6	30.6	172	180				0	0			0	0			0	0	71.4	125.2	1.1	62.4	12.75	12.73
2012-03-18 03:00:00	26.8	27.1	34	184	186				0	0			0	0			0	0	71.1	125.2	0.6	66.9	12.73	12.72
2012-03-18 04:00:00	28.6	29.6	36.5	174	175				0	0			0	0			0	0	71	125.2	0.8	67.3	12.72	12.71
2012-03-18 05:00:00	26.4	28.4	39.5	173	174				0	0			0	0			0	0	71	125.2	0.8	68.8	12.72	12.71
2012-03-18 06:00:00	30.7	31.4	42.5	172	172				0	0			0	0			0	0	71	125.3	1	66.3	12.72	12.7
2012-03-18 07:00:00	26.5	27.4	37.1	182	187				0	0			0	0			0	0	71	125.4	1	67.4	12.73	12.71
2012-03-18 08:00:00	25.2	26.4	40.3	184	189				0	0			0	0			0	0	71	125.4	0.9	72.4	13.04	12.88
2012-03-18 09:00:00	13.9	19.2	24.6	196	205				0	0			0	0			0	0	71	125.3	0.4	81.2	14.06	13.86
2012-03-18 10:00:00	16.4	20.1	22.9	139	168				0	0			0	0			0	0	70.1	124.9	-0.2	88.5	14.32	14.29
2012-03-18 11:00:00	13.6	18.4	21.5	158	161				0	0			0	0			0	0.1	70.8	124.8	0.2	89.7	14.32	14.3
2012-03-18 12:00:00	18.1	21.1	28.4	175	187				0	0			0	0			0.1	0	72.4	125.8	0.8	87	14.31	14.29
2012-03-18 13:00:00	23.1	24.9	37.5	178	209				0	0			0	0			0.5	0	72	126	0.9	88	14.32	14.3
2012-03-18 14:00:00	20.7	22.6	33.2	171	205				0	0			0	0			0.2	0	71.8	126.3	-0.2	94.5	14.25	14.2
2012-03-18 15:00:00	10.5	18.4	19.9	198	236				0	0			0	0			0	0.2	75.8	130.3	-0.5	94.6	14.1	14.04
2012-03-18 16:00:00	11.7	15.7	21.8	318	328				0	0			0	0			0.8	3	75.3	130.9	-2.3	93.9	14.11	14.04
2012-03-18 17:00:00	10.9	15.8	22.9	338	338				0	0			0	0			0.2	1	78.8	132.2	-3.2	93.7	13.91	13.84
2012-03-18 18:00:00	12.4	20	24.8	318	323				0	0			0	0			0.2	0.5	81.5	135.2	-3.5	93.8	13.57	13.46
2012-03-18 19:00:00	11.6	21.2	17.8	341	341				0	0			0	0			0	0.4	85.7	136	-3.5	94	13.14	13.06
2012-03-18 20:00:00	12.3	19.2	18.4	333	340				0	0			0	0			0	0.3	87.5	137.9	-3.8	93.9	12.89	12.86
2012-03-18 21:00:00	8.4	13.6	14.4	310	326				0	0			0	0			0	0.3	82	138.3	-4.3	93.7	12.81	12.79
2012-03-18 22:00:00	3.8	2.6	8.8	327	341				0	0			0	0			0	0	87	138.3	-4.7	93.5	12.78	12.77
2012-03-18 23:00:00	3.5	2.7	8.1	20	94				0	0			0	0			0	0	130.5	139.2	-4.8	93.5	12.75	12.73
2012-03-19 00:00:00	6.7	6.5	9.1	117	144				0	0			0	0			0	0	84	138.8	-5	93.3	12.72	12.71
2012-03-19 01:00:00	3.4	2.8	7	150	226				0	0			0	0			0	0	83.8	138.7	-5.2	93.3	12.7	12.68
2012-03-19 02:00:00	5	1.3	6.8	6	357				0	0			0	0			0	0	83.2	138.4	-5.5	93.3	12.68	12.66
2012-03-19 03:00:00	7.8	3.6	12.5	343	346				0	0			0	0			0	0	82.9	138.3	-5.5	93.2	12.66	12.64
2012-03-19 04:00:00	6.4	3.4	10.3	316	347				0	0			0	0			0	0	82.8	138.2	-5.2	93.3	12.66	12.64
2012-03-19 05:00:00	7.2	4.6	11.2	330	336				0	0			0	0			0	0	82.7	138.1	-5	93.3	12.66	12.65
2012-03-19 06:00:00	1.4	0.4	4.7	351	353				0	0			0	0			0	0	82.3	137.8	-5.5	93.3	12.66	12.65
2012-03-19 07:00:00	1.9	0.4	4.8	320	330				0	0			0	0			0	0	82.1	137.8	-5.5	93.1	12.68	12.64
2012-03-19 08:00:00	0.6	0.4	2.8	0	352				0	0			0	0			0	0	84.8	138	-4.5	93.3	12.89	12.78
2012-03-19 09:00:00	2.2	1.9	5.6	1	330				0	0			0	0			0	0	110	138.1	-2.9	94.5	13.55	13.36
2012-03-19 10:00:00	9.4	16.4	18.1	8	360				0	0			0	0			0	0	83.1	139.3	-2.9	94	14.25	14.12
2012-03-19 11:00:00	18.4	21.9	26.2	2	3				0	0			0	0			0	0	83.8	139.5	-4.1	93.2	14.3	14.28
2012-03-19 12:00:00	13.7	15.3	19.7	2	5				0	0			0	0			0	0	84	139.5	-3.6	93.7	14.33	14.32
2012-03-19 13:00:00	8.1	12.5	16.1	4	14				0	0			0	0			0	0	83.7	139.8	-1.8	94	14.29	14.25
2012-03-19 14:00:00	10.7	12.7	17.8	2	358				0	0			0	0			0	0	82.2	139.2	-1.1	95.2	14.27	14.23
2012-03-19 15:00:00	12.7	13.7	22.4	2	350				0	0			0	0			0	0	81.8	138.9	-0.8	95	14.25	14.22
2012-03-19 16:00:00	15.9	16.4	26.4	356	357				0	0			0	0			0.1	0.2	81.1	138.2	-1.2	95.1	14.27	14.25
2012-03-19 17:00:00	14.3	17.6	21.2	356	360				0	0			0	0			0	0	78	137.2	-2.8	94.6	14.33	14.3
2012-03-19 18:00:00	14.1	18.6	21.4	10	10				0	0			0	0			0	0	78.8	137.1	-3.6	94.3	14.38	14.33
2012-03-19 19:00:00	10.8	16.2	14.1	14	16				0	0			0	0			0	0	77.7	137.2	-4.8	94	13.93	13.75
2012-03-19 20:00:00	11.1	15.9	16.8	5	14				0	0			0	0			0	0	77.3	137.2	-5.5	93.7	13.38	13.28
2012-03-19 21:00:00	6.5	9.3	14.1	9	39				0	0			0	0			0	0	77.8	137	-6	93.5	13.02	12.95
2012-03-19 22:00:00	2.1	1.8	5.2	7	328				0	0			0	0			0	0	77.8	136.8	-6.6	93.3	12.84	12.82
2012-03-19 23:00:00	1.4	1.4	4.8	27	355				0	0			0	0			0	0	77.8	136.4	-7.3	92.7	12.78	12.77
2012-03-20 00:00:00	1.9	1.3	3.9	77	345				0	0			0	0			0	0	77.8	136.2	-7.1	93.3	12.75	12.74
2012-03-20 01:00:00	4.7	7.5	6.2	164	174				0	0			0	0			0	0	77.6	136.1	-6	93.5	12.75	12.73
2012-03-20 02:00:00	2.2	2.8	4	177	181				0	0			0	0			0	0	77.1	136	-6.2	93.7	12.71	12.7
2012-03-20 03:00:00	3.8	4.9	6.8	109	163				0	0			0	0			0	0	77	135.9	-6.3	93.7	12.68	12.67
2012-03-20 04:00:00	4.9	6.5	9.4	94	102				0	0			0	0			0	0	77	136.2	-6.5	93.3	12.66	12.64
2012-03-20 05:00:00	4.2	5.4	7.5	77	94				0	0			0	0			0	0	77.2	136.3	-6.6	93.5	12.64	12.63
2012-03-20 06:00:00	1.9	3	6.2	91	153				0	0			0	0			0	0	77.4	136.5	-6.7	93.5	12.64	12.62
2012-03-20 07:00:00	2.1	4.3	5.2	219	236				0	0			0	0			0	0	77.4	136.4	-6.8	93.3	12.77	12.68
2012-03-20 08:00:00	4	9.2	5.7	224	236				0	0			0	0			0	0	77.5	136.4	-4.7	91.6	13.98	13.7
2012-03-20 09:00:00	2.5	4.2	4.5	247	257				0	0			0	0			0	0	77.7	136.5	-2.9	90.2	14.21	14.18
2012-03-20 10:00:00	3.2	5.5	5	247	293				0	0			0	0			0	0	78.5	136.7	-2.2	90	14.14	14.13
2012-03-20 11:00:00	2	2.5	4.8	272	327				0	0			0	0			0	0	79.2	136.8	-0.6	91	14.1	14.09
2012-03-20 12:00:00	3	3.6	7.2	38	79				0	0			0	0			0	0	79.4	137.1	0	90.2	14.06	14.04
2012-03-20 13:00:00	5.5	8.6	9.2	75	101				0	0			0	0			0	0	79.3	137.1	-1.6	87.5	14.09	14.07
2012-03-20 14:00:00	7	12	13.2	64	81				0	0			0	0			0	0	79.8	137.1	-1.2	87.8	14.11	14.09
2012-03-20 15:00:00	5.8	8.3	9.3	5	55				0	0			0	0			0	0	79.6	137.2	0	89	14.12	14.09
2012-03-20 16:00:00	6.8	7	13.1	19	20				0	0			0	0			0	0	79.7	137.2	-0.8	90.3	14.17	14.15
2012-03-20 17:00:00	8	12.1	13.3	32	32				0	0			0	0			0	0	79.9	137.1	-1.4	88.4	14.31	14.28
2012-03-20 18:00:00	4.5	10.2	9.2	24	59				0	0			0	0			0	0	79.8	136.9	-1.4	87	14.21	14.09
2012-03-20 19:00:00	3.5	10.7	9	259	336				0	0			0	0			0	0	79.6	136.8	-1.8	89.5	13.54	13.43
2012-03-20 20:00:00	4	12.9	9.8	264	331				0	0			0	0			0	0	79.5	136.8	-1.8	88.5	13.11	13.04
2012-03-20 21:00:00	6.8	16.1	13.4	202	237				0	0			0	0			0	0	79.3	136.6	-1.8	88.4	12.91	12.88
2012-03-20 22:00:00	9.6	18.4	18.9	250	359				0	0			0	0			0	0	79.2	136.5	-1.8	86.7	12.85	12.83
2012-03-20 23:00:00	8.5	18.7	14.2	21	35				0	0			0	0			0	0	79.2	136.2	-1.6	82.6	12.82	12.8
2012-03-21 00:00:00	4.2	14.6	11.4	24	333				0	0			0	0			0	0	79.2	136.1	-2.1	86.4	12.79	12.78
2012-03-21 01:00:00	3.8	14.6	7.2	35	343				0	0			0	0			0	0	79.2	136.7	-2.8	93	12.79	12.77
2012-03-21 02:00:00	3.5	11.2	7.7	54	228				0	0			0	0			0	0	80.4	138.2	-2.5	94.3	12.77	12.76
2012-03-21 03:00:00	7.5	14.3	18.1	142	193				0	0			0	0			0	0	82.3	136.6	-1.9	92.7	12.75	12.73
2012-03-21 04:00:00	11.4	17.1	19.6	122	158				0	0			0	0			0	0	82.5	138.8	-1.6	91	12.73	12.72
2012-03-21 05:00:00	5.2	12.2	11.7	61	94				0	0			0	0			0	0	82.7	138.3	-1.8	91.3	12.71	12.71
2012-03-21 06:00:00	4.5	12.9	12.6	55	108				0	0			0	0			0	0	82.8	138.9	-1.2	87.8	12.71	12.7
2012-03-21 07:00:00	13.2	18.9	27.1	125	137				0	0			0	0			0	0	82.6	139.9	-0.4	82.4	12.8	12.72
2012-03-21 08:00:00	4.2	9.8	9	60	78				0	0			0	0			0	0	82.5	139.9	0.8	77	13.91	13.63
2012-03-21 09:00:00	4.5	7.2	10.4	54	66				0	0			0	0			0	0	82.8	139.9	2.1	67.2	14.15	14.12
2012-03-21 10:00:00	5.9	10.5	12.5	35	67				0	0			0	0			0	0	83	140	3	61.8	14.12	14.11
2012-03-21 11:00:00	8.8	13.2	17	12	359				0	0			0	0			0	0	83	140.2	3	60.8	14.12	14.11
2012-03-21 12:00:00	5.7	6	14.2	102	166				0	0			0	0			0	0	82.3	140.3	5.1	56.5	14.07	14.05
2012-03-21 13:00:00	3.8	2.4	10.4	32	101				0	0			0	0			0	0	81.8	139.6	6.2	52.9	14.04	13.99
2012-03-21 14:00:00	4.5	4.2	11.6	81	344				0	0			0	0			0	0	81.1	138.8	7	48.1	13.97	13.94
2012-03-21 15:00:00	8.8	8.2	17.8	93	99				0	0			0	0			0	0	80.6	138.6	6.5	49.1	14.03	14
2012-03-21 16:00:00	12.4	12.4	22.2	96	116				0	0			0	0			0	0	80.1	138.3	6	50.9	14.12	14.09
2012-03-21 17:00:00	10.9	11.1	19.6	109	128				0	0			0	0			0	0	79.5	138.2	6	49.2	14.17	14.16
2012-03-21 18:00:00	14.2	15.8	25.6	123	132				0	0			0	0			0	0	79.5	138	5.2	48.4	14.25	14.21
2012-03-21 19:00:00	6.2	10.1	11.3	195	271				0	0			0	0			0	0	79.2	137.8	4.5	50.9	13.57	13.38
2012-03-21 20:00:00	5.6	9.6	9.9	37	350				0	0			0	0			0	0	78.8	137.6	3.8	53.6	13.09	13.03
2012-03-21 21:00:00	6.2	8.1	11.6	40	57				0	0			0	0			0	0	78.6	137.4	3	57.5	12.92	12.89
2012-03-21 22:00:00	6.1	11.2	12.2	45	46				0	0			0	0			0	0	78.5	137.3	2.5	56.9	12.87	12.85
2012-03-21 23:00:00	6	13.7	10.3	40	54				0	0			0	0			0	0	78.4	137.2	2.3	55.2	12.84	12.82
2012-03-22 00:00:00	5.1	12.4	10.4	12	350				0	0			0	0			0	0	78.3	137.1	2.1	54.2	12.82	12.8
2012-03-22 01:00:00	5.8	8.2	10.7	22	36				0	0			0	0			0	0	78.2	137.1	2	53.7	12.8	12.79
2012-03-22 02:00:00	4.6	6.2	9.3	353	354				0	0			0	0			0	0	78.3	137	2	52.5	12.79	12.77
2012-03-22 03:00:00	3	2.5	5.9	6	355				0	0			0	0			0	0	78.2	137	1.8	53.1	12.77	12.75
2012-03-22 04:00:00	4.2	4.4	8.9	14	340				0	0			0	0			0	0	78.2	136.9	2	51.5	12.75	12.73
2012-03-22 05:00:00	3.6	6.2	7.3	300	309				0	0			0	0			0	0	78.2	136.9	2	51.5	12.73	12.73
2012-03-22 06:00:00	4.2	6.6	7.8	244	311				0	0			0	0			0	0	78.2	136.8	1.9	51.9	12.73	12.71
2012-03-22 07:00:00	3.8	6	6.9	254	317				0	0			0	0			0	0	78.2	136.8	2	50.3	12.85	12.74
2012-03-22 08:00:00	2.2	2.1	5	314	322				0	0			0	0			0	0	78.3	136.9	2.6	47.3	14.03	13.74
2012-03-22 09:00:00	3.8	7	10.2	274	283				0	0			0	0			0	0	78.4	136.9	3.4	44	14.18	14.16
2012-03-22 10:00:00	4	8.4	10.1	271	288				0	0			0	0			0	0	78.5	137	3.8	44	14.16	14.14
2012-03-22 11:00:00	4.8	9.6	13.4	256	306				0	0			0	0			0	0	78.7	137.2	4.5	44.5	14.16	14.12
2012-03-22 12:00:00	8.8	12.1	21.1	185	275				0	0			0	0			0	0	78.5	137	5.7	44.9	14.01	13.97
2012-03-22 13:00:00	8.6	9.5	19.3	120	130				0	0			0	0			0	0	78.9	136.6	6	43	14.03	14
2012-03-22 14:00:00	10	11.3	26.1	82	102				0	0			0	0			0	0	78.2	136	6.2	46	14.05	14.04
2012-03-22 15:00:00	13.5	14.3	25.6	117	120				0	0			0	0			0	0	77.7	135.4	5.7	47.7	14.13	14.09
2012-03-22 16:00:00	18.8	20	29.4	133	138				0	0			0	0			0	0	77.3	134.9	5.7	47.1	14.18	14.16
2012-03-22 17:00:00	15.3	16.4	27.8	137	140				0	0			0	0			0	0	76.6	135.1	5.7	45.6	14.21	14.19
2012-03-22 18:00:00	16.9	18.4	25.1	127	140				0	0			0	0			0	0	76	134.8	4.9	47.8	14.21	14
2012-03-22 19:00:00	8.3	9.1	14.8	81	127				0	0			0	0			0	0	76	134.7	4.2	51.2	13.44	13.3
2012-03-22 20:00:00	4.9	8.4	12.7	8	335				0	0			0	0			0	0	76	134.6	3.6	58.9	13.04	12.97
2012-03-22 21:00:00	6.5	9.6	11.9	33	49				0	0			0	0			0	0	75.5	134.2	2.5	60.2	12.9	12.88
2012-03-22 22:00:00	8.9	12.4	13.7	44	47				0	0			0	0			0	0	75.2	134.2	1.7	62.9	12.85	12.84
2012-03-22 23:00:00	3.4	5	7.7	42	49				0	0			0	0			0	0	75.5	134.2	1.9	60.1	12.82	12.8
2012-03-23 00:00:00	5.5	9.8	9	39	48				0	0			0	0			0	0	75.2	134.1	1.6	60	12.8	12.79
2012-03-23 01:00:00	3.6	5.3	6.3	14	51				0	0			0	0			0	0	75.2	134	1.2	60.4	12.79	12.77
2012-03-23 02:00:00	3.1	5.5	6.5	45	349				0	0			0	0			0	0	75.2	134.1	1.6	59.1	12.77	12.75
2012-03-23 03:00:00	2.5	4.2	4.9	21	217				0	0			0	0			0	0	75.2	133.9	1.5	58.5	12.75	12.73
2012-03-23 04:00:00	2	3.4	3.8	246	353				0	0			0	0			0	0	75.1	133.9	1.3	59.6	12.73	12.73
2012-03-23 05:00:00	2.1	2.8	5.3	220	236				0	0			0	0			0	0	75.2	134	1.4	58.5	12.72	12.71
2012-03-23 06:00:00	7.3	9.2	14.2	159	177				0	0			0	0			0	0	75	133.9	1.4	59.3	12.72	12.71
2012-03-23 07:00:00	8.3	12.8	14.2	86	136				0	0			0	0			0	0	74.8	133.8	1	66.3	12.87	12.76
2012-03-23 08:00:00	2.8	3.2	6	59	75				0	0			0	0			0	0	75	133.9	2	60.6	14.1	13.8
2012-03-23 09:00:00	1.8	1	7.4	155	164				0	0			0	0			0	0	75.2	134.1	3.8	58.6	14.16	14.11
2012-03-23 10:00:00	4.9	2.7	10.3	136	148				0	0			0	0			0	0	75.3	134.2	3.7	59.2	14.1	14.07
2012-03-23 11:00:00	3.5	2.3	8.7	66	200				0	0			0	0			0	0	75.5	134.3	5	53.3	14.02	14
2012-03-23 12:00:00	8.4	8.8	14.3	93	124				0	0			0	0			0	0	75.5	134.4	4.5	54.6	14.05	14.02
2012-03-23 13:00:00	4.6	3.6	10.7	91	120				0	0			0	0			0	0	76.1	134.5	5.6	51.5	14.04	14.02
2012-03-23 14:00:00	3.7	3.4	7	9	17				0	0			0	0			0	0	76.5	134.7	5.5	51.5	14.14	14.11
2012-03-23 15:00:00	15.2	14.2	27.9	346	349				0	0			0	0			0	0	76.3	134.5	5.5	54.9	14.16	14.13
2012-03-23 16:00:00	21.6	20.3	31.7	339	346				0	0			0	0			0	0	75	134.2	4.7	60.1	14.25	14.22
2012-03-23 17:00:00	14.3	16.4	27.2	322	338				0	0			0	0			0	0	74.8	134.2	5	60	14.28	14.24
2012-03-23 18:00:00	26.8	24.6	38.8	347	348				0	0			0	0			0	0	74.7	133.9	4.3	58.5	14.34	14.28
2012-03-23 19:00:00	18.1	18.4	33.5	342	345				0	0			0	0			0	0	74.5	133.8	3.6	67	13.55	13.4
2012-03-23 20:00:00	12.7	15.5	23.9	336	344				0	0			0	0			0	0	74.2	133.6	3	77.5	13.1	13.02
2012-03-23 21:00:00	6.8	11.2	10.7	6	13				0	0			0	0			0	0	74.2	133.6	2.6	81.2	12.91	12.88
2012-03-23 22:00:00	8.4	13.1	14.5	0	351				0	0			0	0			0	0	74.1	133.4	2.5	82.3	12.85	12.84
2012-03-23 23:00:00	9.4	12.6	14.3	18	27				0	0			0	0			0	0	74.2	133.4	2.8	78	12.82	12.8
2012-03-24 00:00:00	8.6	12.1	12.8	13	23				0	0			0	0			0	0	74.2	133.4	2.5	78.5	12.8	12.79
2012-03-24 01:00:00	6	9.6	8.9	65	82				0	0			0	0			0	0	74.1	133.3	2	70.8	12.79	12.78
2012-03-24 02:00:00	4.8	5.7	8.2	111	284				0	0			0	0			0	0	74.2	133.3	2.4	69.8	12.77	12.76
2012-03-24 03:00:00	2.6	4.2	5.2	29	320				0	0			0	0			0	0	74.3	133.3	1.9	74	12.75	12.74
2012-03-24 04:00:00	2.8	2.5	5	59	70				0	0			0	0			0	0	74.3	133.2	1.6	75.2	12.73	12.72
2012-03-24 05:00:00	2.1	1.6	5.8	141	213				0	0			0	0			0	0	74.3	133.2	1.6	73.3	12.72	12.7
2012-03-24 06:00:00	2.2	3	5.7	221	261				0	0			0	0			0	0	74.4	133.2	1.7	72	12.71	12.7
[truncated: 6,784 more rows]

## Sheet: 2013
date	wind_speed_mean_young	wind_speed_mean_flowcapt	wind_speed_maxi_young	wind_direction_mini_young	wind_direction_maxi_young	rain_year_sum_arg100	rain_year_sum_rainflow	rain_actual_sum_arg100	rain_actual_intensity_arg100_6h	rain_actual_intensity_arg100_24h	rain_intensity_mini_arg100	rain_intensity_maxi_arg100	rain_actual_intensity_rainflow_6h	rain_actual_intensity_rainflow_24h	rain_intensity_mini_rainflow	rain_intensity_maxi_rainflow	snow_drift_seg1_flowcapt	snow_drift_seg2_flowcapt	snow_height_seg1_nc	snow_height_seg2_nc	air_temperature_mean_nc	air_humidity_mean_nc	battery_voltage_mean_logger	battery_voltage_mini_logger
2013-01-25 17:00:00	13.3	12.7	18.6	6	6												0	0	122.7		-6.3	32	14.04	0
2013-01-25 18:00:00	7.3	8	14.8	6	6				0	0			0	0			0	0	125.9		-6.7	30.9	13.79	13.7
2013-01-25 19:00:00	5.3	6.3	13.3	6	6				0	0			0	0			0	0	125.9		-6.8	29.9	13.46	13.38
2013-01-25 20:00:00	8.3	6	13.3	6	6				0	0			0	0			0	0	125.8		-6.5	23.4	13.16	13.07
2013-01-25 21:00:00	4	5.2	9.3	6	6				0	0			0	0			0	0	125.8		-6.8	20.8	12.88	12.82
2013-01-25 22:00:00	8.2	5.5	13.6	6	6				0	0			0	0			0	0	125.5		-6.5	21.8	12.71	12.68
2013-01-25 23:00:00	9.1	8.4	13.4	6	6				0	0			0	0			0	0	125.3		-6.5	23.1	12.7	12.67
2013-01-26 00:00:00	9.4	10.1	12.1	6	6				0	0			0	0			0	0	125.3		-6.5	23.9	12.73	12.71
2013-01-26 01:00:00	11.9	7.4	16.4	6	6				0	0			0	0			0	0	125.5		-5.6	21.9	12.73	12.7
2013-01-26 02:00:00	7.2	9.8	11.7	6	6				0	0			0	0			0	0	125.5		-5.2	20.4	12.74	12.71
2013-01-26 03:00:00	12.4	9.1	17.9	6	6				0	0			0	0			0	0	125.4		-5.2	20.8	12.74	12.72
2013-01-26 04:00:00	14.6	8.3	21.5	6	6				0	0			0	0			0	0	125.4		-5.5	26.6	12.75	12.73
2013-01-26 05:00:00	9.8	6.2	17.4	6	6				0	0			0	0			0	0	125.3		-5.5	27.6	12.75	12.73
2013-01-26 06:00:00	11.2	5.7	17	6	6				0	0			0	0			0	0	125.4		-5.2	34.8	12.75	12.73
2013-01-26 07:00:00	5.8	5.8	11.2	6	6				0	0			0	0			0	0	125.4		-5.3	38.5	12.75	12.73
2013-01-26 08:00:00	3.2	3.5	5.3	6	6				0	0			0	0			0	0	125.5		-5.3	38.3	12.78	12.73
2013-01-26 09:00:00	1.4	4	5.2	6	6				0	0			0	0			0	0	125.6		-4.2	32.4	13.84	13.56
2013-01-26 10:00:00	4.5	2.9	9	6	6				0	0			0	0			0	0	125.5		-3.4	28.2	14.23	14.21
2013-01-26 11:00:00	3.5	2.4	9.4	6	6				0	0			0	0			0	0	125.6		-3	24.1	14.21	14.19
2013-01-26 12:00:00	7.2	3.3	11.1	6	6				0	0			0	0			0	0	125.5		-4	27.1	14.25	14.23
2013-01-26 13:00:00	8.5	2.4	13.2	6	6				0	0			0	0			0	0	125.3		-4.5	36.1	14.29	14.27
2013-01-26 14:00:00	11.2	4	18.6	6	6				0	0			0	0			0	0	125.2		-5.5	49.7	14.35	14.32
2013-01-26 15:00:00	10.8	4.7	17.1	6	6				0	0			0	0			0	0	125.3		-4.5	42.5	14.39	14.37
2013-01-26 16:00:00	4.7	5	10.2	6	6				0	0			0	0			0	0	125.3		-4	35.3	14.41	14.39
2013-01-26 17:00:00	7.5	4.9	18.1	6	6				0	0			0	0			0	0	125.3		-3.9	27.5	14.45	14.32
2013-01-26 18:00:00	13.5	5.2	25.1	6	6				0	0			0	0			0	0	125.2		-4.2	24.6	13.87	13.77
2013-01-26 19:00:00	15.7	5.6	24.3	6	6				0	0			0	0			0	0	125.2		-4.3	24.8	13.52	13.44
2013-01-26 20:00:00	20.1	4.8	31.4	6	6				0	0			0	0			0	0	125.1		-3.9	22.8	13.21	13.14
2013-01-26 21:00:00	18.7	4.7	26.3	6	6				0	0			0	0			0	0	124.7		-4.3	25.2	12.96	12.89
2013-01-26 22:00:00	14.5	4.3	22.7	6	6				0	0			0	0			0	0	124.7		-4.4	25.3	12.82	12.8
2013-01-26 23:00:00	12.5	4.1	20.7	6	6				0	0			0	0			0	0	124.5		-4.5	24.1	12.81	12.79
2013-01-27 00:00:00	5.3	4.2	12.4	6	6				0	0			0	0			0	0	124.7		-4	22.1	12.82	12.8
2013-01-27 01:00:00	5.7	3.5	12.8	6	6				0	0			0	0			0	0	124.9		-2.9	20.8	12.82	12.8
2013-01-27 02:00:00	7.2	3.2	12.2	6	6				0	0			0	0			0	0	125		-1.9	36	12.81	12.79
2013-01-27 03:00:00	3	4	8.9	6	6				0	0			0	0			0	0	125.2		-1.4	48.9	12.79	12.77
2013-01-27 04:00:00	5.2	4.8	8.4	6	6				0	0			0	0			0	0	125.2		-0.8	44	12.79	12.77
2013-01-27 05:00:00	2.6	4.8	6.5	6	6				0	0			0	0			0	0	125.5		0.8	30.3	12.77	12.77
2013-01-27 06:00:00	3.5	3	6	6	6				0	0			0	0			0	0	125.5		1.2	25.9	12.77	12.75
2013-01-27 07:00:00	1	6.8	3.5	6	6				0	0			0	0			0	0	126		1.6	26.9	12.77	12.75
2013-01-27 08:00:00	2	6.8	5.2	6	6				0	0			0	0			0	0	125.9		1.8	27.4	12.82	12.75
2013-01-27 09:00:00	1.9	6.5	5.7	6	6				0	0			0	0			0	0	125.7		2.4	26.9	13.91	13.61
2013-01-27 10:00:00	1.7	2.5	7.8	6	6				0	0			0	0			0	0	125.8		4.5	28.4	14.13	14.11
2013-01-27 11:00:00	2.7	3.5	7.4	6	6				0	0			0	0			0	0	125.7		3.9	30.4	14.14	14.11
2013-01-27 12:00:00	3.4	3.5	7.4	6	6				0	0			0	0			0	0	125.8		4.7	30.8	14.13	14.09
2013-01-27 13:00:00	6	3.2	10.2	6	6				0	0			0	0			0	0	125.8		3.4	32.9	14.25	14.22
2013-01-27 14:00:00	8.8	3	21	6	6				0	0			0	0			0	0	125.3		1.7	42.6	14.32	14.29
2013-01-27 15:00:00	6.7	2.9	16.1	6	6				0	0			0	0			0	0	125		0.5	54.4	14.36	14.34
2013-01-27 16:00:00	2.5	3.3	7.2	6	6				0	0			0	0			0	0	124.9		0.4	58.9	14.38	14.36
2013-01-27 17:00:00	4.2	3.4	9.8	6	6				0	0			0	0			0	0	124.7		-0.4	74	14.13	13.95
2013-01-27 18:00:00	7	2.4	12.6	6	6				0	0			0	0			0	0	124.2		-1.4	87.9	13.64	13.55
2013-01-27 19:00:00	12.1	4.1	18.1	6	6				0	0			0	0			0	0	147.5		-0.4	94.7	13.32	13.25
2013-01-27 20:00:00	14.8	3.8	20.4	6	6				0	0			0	0			0	0	144.3		-0.6	95.5	13.04	12.98
2013-01-27 21:00:00	14.8	2.5	21.6	6	6				0	0			0	0			0	0	159		-0.4	96	12.88	12.86
2013-01-27 22:00:00	20.7	2.9	27.1	6	6				0	0			0	0			0	0	126.3		-0.4	96.1	12.85	12.83
2013-01-27 23:00:00	17	2.8	23.4	6	6				0	0			0	0			0	0	140.3		-0.4	96.2	12.86	12.83
2013-01-28 00:00:00	14	3.4	22.8	6	6				0	0			0	0			0	0	138.9		-0.4	96.3	12.85	12.82
2013-01-28 01:00:00	9.3	4	16.6	6	6				0	0			0	0			0	0	170.4		-0.8	96.2	12.84	12.83
2013-01-28 02:00:00	15.3	4.5	29.8	6	6				0	0			0	0			0	0	165.9		-2	95.7	12.84	12.82
2013-01-28 03:00:00	21.8	5.2	32.6	6	6				0	0			0	0			0	0	130.9		-3.5	94.8	12.82	12.8
2013-01-28 04:00:00	36.4	4.4	49	6	6				0	0			0	0			0	0	137.8		-3.8	94.5	12.79	12.77
2013-01-28 05:00:00	23	4	29.4	6	6				0	0			0	0			0	0	143.3		-3.8	94.5	12.77	12.76
2013-01-28 06:00:00	33.7	4.3	49.1	6	6				0	0			0	0			0	0	148.4		-3.8	94.6	12.76	12.74
2013-01-28 07:00:00	44.6	3.4	61.1	6	6				0	0			0	0			0	0	151.2		-4.6	94.2	12.75	12.73
2013-01-28 08:00:00	45.5	3.2	63.4	6	6				0	0			0	0			0	0	156.1		-6.1	93.3	12.74	12.71
2013-01-28 09:00:00	32.3	2.6	46.4	6	6				0	0			0	0			0	0	126.9		-6.5	92.7	13.2	12.86
2013-01-28 10:00:00	21.9	4.2	33.6	6	6				0	0			0	0			0	0	125.5		-6	92.3	14.29	14.27
2013-01-28 11:00:00	19.1	3.8	31.9	6	6				0	0			0	0			0	0	125.7		-5.5	93	14.32	14.3
2013-01-28 12:00:00	20.9	2.3	33.9	6	6				0	0			0	0			0	0	162.8		-5.1	93.2	14.34	14.32
2013-01-28 13:00:00	24.5	3.8	36.8	6	6				0	0			0	0			0	0	177.5		-5	93.3	14.36	14.34
2013-01-28 14:00:00	32.8	3	46.6	6	6				0	0			0	0			0	0	136.3		-5.3	93.3	14.39	14.37
2013-01-28 15:00:00	26.3	3.6	37.9	6	6				0	0			0	0			0	0	133.7		-5.5	93	14.4	14.39
2013-01-28 16:00:00	20.1	3.2	30.2	6	6				0	0			0	0			0	0	133.2		-5	93.3	14.41	14.39
2013-01-28 17:00:00	20.9	2.1	33.6	6	6				0	0			0	0			0	0	132.8		-5.5	92.7	14.43	14.29
2013-01-28 18:00:00	11.7	2.2	22.9	6	6				0	0			0	0			0	0	132.5		-6.4	92.8	13.9	13.79
2013-01-28 19:00:00	17	2.9	29.8	6	6				0	0			0	0			0	0	132.3		-6.8	92.5	13.55	13.46
2013-01-28 20:00:00	6	3.7	13.6	6	6				0	0			0	0			0	0	132.4		-6.7	93.1	13.23	13.15
2013-01-28 21:00:00	6.8	1.8	15.7	6	6				0	0			0	0			0	0	132.4		-6.2	93.1	12.97	12.93
2013-01-28 22:00:00	4	3.2	11.4	6	6				0	0			0	0			0	0	132.7		-5.8	92.8	12.86	12.83
2013-01-28 23:00:00	5.4	2.5	10.9	6	6				0	0			0	0			0	0	132.7		-5.8	92.9	12.83	12.82
2013-01-29 00:00:00	8.8	3.1	15.6	6	6				0	0			0	0			0	0	132.6		-5.3	91.3	12.84	12.82
2013-01-29 01:00:00	15.3	3.8	25.1	6	6				0	0			0	0			0	0	132.6		-5	86.2	12.85	12.83
2013-01-29 02:00:00	11.1	3.8	17.9	6	6				0	0			0	0			0	0	132.6		-4.2	74	12.84	12.84
2013-01-29 03:00:00	10.6	4	18.4	6	6				0	0			0	0			0	0	132.8		-2.5	49.5	12.84	12.82
2013-01-29 04:00:00	6.9	2.8	12.4	6	6				0	0			0	0			0	0	132.9		-1	36	12.82	12.79
2013-01-29 05:00:00	4.5	2.4	10.2	6	6				0	0			0	0			0	0	132.7		-0.8	32.9	12.79	12.78
2013-01-29 06:00:00	10.2	2.9	16.2	6	6				0	0			0	0			0	0	132.7		0.7	21.7	12.77	12.75
2013-01-29 07:00:00	11.9	2.5	15.2	6	6				0	0			0	0			0	0	132.7		2.1	26	12.75	12.73
2013-01-29 08:00:00	5.9	3.4	11.5	6	6				0	0			0	0			0	0	132.7		2.1	29.1	12.77	12.73
2013-01-29 09:00:00	4.7	2.4	11.8	6	6				0	0			0	0			0	0	132.8		3.3	24	13.82	13.5
2013-01-29 10:00:00	6.8	2.7	15.1	6	6				0	0			0	0			0	0	132.8		3.9	23	14.16	14.13
2013-01-29 11:00:00	7.8	2.6	18.8	6	6				0	0			0	0			0	0	132.8		4.5	19.9	14.17	14.14
2013-01-29 12:00:00	6.2	2.5	9.8	6	6				0	0			0	0			0	0	132.8		5	17.6	14.19	14.16
2013-01-29 13:00:00	6.3	2.5	9.6	6	6				0	0			0	0			0	0	132.7		4.5	15.9	14.23	14.2
2013-01-29 14:00:00	7.2	3	14.2	6	6				0	0			0	0			0	0	132.4		3.5	21.4	14.27	14.25
2013-01-29 15:00:00	8.6	2.8	26	6	6				0	0			0	0			0	0	132.2		2.5	35.5	14.34	14.32
2013-01-29 16:00:00	9.1	2	17.4	6	6				0	0			0	0			0	0	131.7		0.3	72.9	14.38	14.36
2013-01-29 17:00:00	10.8	1.8	19.2	6	6				0	0			0	0			0	0	131.4		0	81.2	14.31	14.1
2013-01-29 18:00:00	10	2.3	23.1	6	6				0	0			0	0			0	0	131.4		2.7	84.8	13.71	13.61
2013-01-29 19:00:00	25	1.9	42.1	6	6				0	0			0	0			0	0	131.7		4.1	83.8	13.38	13.29
2013-01-29 20:00:00	34.2	1.8	57.1	6	6				0	0			0	0			0	0	130.9		4.1	85.3	13.09	13.03
2013-01-29 21:00:00	34.1	1.3	49.4	6	6				0	0			0	0			0	0	131.2		3.6	90	12.84	12.77
2013-01-29 22:00:00	41.4	1.8	58.2	6	6				0	0			0	0			0	0	129.8		3.5	93.9	12.78	12.75
2013-01-29 23:00:00	41.1	2	55.2	6	6				0	0			0	0			0	0	128.9		3.5	92	12.73	12.71
2013-01-30 00:00:00	34.3	2	53	6	6				0	0			0	0			0	0	128.4		3.6	86.8	12.64	12.62
2013-01-30 01:00:00	25.4	2.8	38	6	6				0	0			0	0			0	0	128.8		3.4	89	12.61	12.58
2013-01-30 02:00:00	24.5	2.2	34.6	6	6				0	0			0	0			0	0	129.9		2.6	95.7	12.55	12.52
2013-01-30 03:00:00	13.3	2.1	20	6	6				0	0			0	0			0	0	135.3		2.2	96.5	12.5	12.48
2013-01-30 04:00:00	4.2	1.7	9	6	6				0	0			0	0			0	0	127		2.2	94.7	12.46	12.43
2013-01-30 05:00:00	2.6	1.8	7.5	6	6				0	0			0	0			0	0	127.8		2.6	80.8	12.46	12.45
2013-01-30 06:00:00	4.5	2.6	10.2	6	6				0	0			0	0			0	0	128.2		3.8	58.6	12.52	12.48
2013-01-30 07:00:00	9.4	2.4	17.1	6	6				0	0			0	0			0	0	128.2		5	43.4	12.54	12.52
2013-01-30 08:00:00	12.8	2	20.4	6	6				0	0			0	0			0	0	128.1		4.4	47.9	12.53	12.46
2013-01-30 09:00:00	14.1	3.2	23.3	6	6				0	0			0	0			0	0	127.8		3	68.9	13.57	13.26
2013-01-30 10:00:00	16.9	3.4	25.9	6	6				0	0			0	0			0	0	127.6		2.7	76.9	13.82	13.79
2013-01-30 11:00:00	14.8	2.4	24.3	6	6				0	0			0	0			0	0	127.8		3.5	75.7	13.75	13.73
2013-01-30 12:00:00	21.6	2.5	31.8	6	6				0	0			0	0			0	0	127.8		4.2	73	13.78	13.75
2013-01-30 13:00:00	8.7	2.8	16.4	6	6				0	0			0	0			0	0	127.8		5	71.9	13.79	13.77
2013-01-30 14:00:00	6.2	3	13.1	6	6				0	0			0	0			0	0	127.7		5.8	67.1	13.8	13.78
2013-01-30 15:00:00	12.2	2.3	19.5	6	6				0	0			0	0			0	0	127.8		5	66.7	13.95	13.9
2013-01-30 16:00:00	16.9	2.1	27.6	6	6				0	0			0	0			0	0	127.5		4.7	67.2	14.1	14.06
2013-01-30 17:00:00	15.1	1.6	30.9	6	6				0	0			0	0			0	0	127.3		4.2	70.2	13.99	13.79
2013-01-30 18:00:00	12.7	3	27	6	6				0	0			0	0			0	0	127.3		4.1	70.2	13.03	12.9
2013-01-30 19:00:00	21.1	2.6	37.4	6	6				0	0			0	0			0	0	127		3.6	79.8	12.86	12.84
2013-01-30 20:00:00	19.4	2.7	33.5	6	6				0	0			0	0			0	0	127.6		2.8	89.2	12.84	12.82
2013-01-30 21:00:00	14	2.2	24.9	6	6				0	0			0	0			0	0	127		2.2	93.7	12.82	12.8
2013-01-30 22:00:00	15	3.4	30.1	6	6				0	0			0	0			0	0	126		2	95.9	12.8	12.78
2013-01-30 23:00:00	18.2	2.8	27.8	6	6				0	0			0	0			0	0	126		1.8	96.4	12.79	12.77
2013-01-31 00:00:00	27.5	2.2	48.5	6	6				0	0			0	0			0	0	126		1.5	96.7	12.77	12.75
2013-01-31 01:00:00	32.8	1.9	47.5	6	6				0	0			0	0			0	0	125.5		0.5	96.8	12.75	12.73
2013-01-31 02:00:00	19.1	2	29.9	6	6				0	0			0	0			0	0	125.5		-0.8	96.8	12.71	12.69
2013-01-31 03:00:00	14.2	2.5	25.1	6	6				0	0			0	0			0	0	125.7		-2.2	94.2	12.66	12.63
2013-01-31 04:00:00	12.7	1.4	24.3	6	6				0	0			0	0			0	0	125.5		-1.7	73.6	12.62	12.59
2013-01-31 05:00:00	9.6	2.2	21.4	6	6				0	0			0	0			0	0	125.8		-1.1	68.7	12.57	12.54
2013-01-31 06:00:00	4.1	3.6	7.8	6	6				0	0			0	0			0	0	125.8		-1.2	34.2	12.53	12.51
2013-01-31 07:00:00	1.9	2.5	5.8	6	6				0	0			0	0			0	0	126		-0.8	20.1	12.51	12.5
2013-01-31 08:00:00	2.1	2	4.9	6	6				0	0			0	0			0	0	126		0.1	13.6	12.52	12.5
2013-01-31 09:00:00	6.2	2.1	11.1	6	6				0	0			0	0			0	0	125.8		1.9	9.9	13.64	13.25
2013-01-31 10:00:00	11.6	2.3	14.8	6	6				0	0			0	0			0	0	126		3.2	10.8	13.91	13.89
2013-01-31 11:00:00	10.4	2.5	15.9	6	6				0	0			0	0			0	0	126.5		4.7	8.1	13.84	13.82
2013-01-31 12:00:00	11.1	3.1	20.7	6	6				0	0			0	0			0	0	126.7		4.3	11.7	13.82	13.8
2013-01-31 13:00:00	9.5	4	22.1	6	6				0	0			0	0			0	0	126.5		2.7	18.1	13.84	13.8
2013-01-31 14:00:00	11.6	2.3	24.8	6	6				0	0			0	0			0	0	126.2		1.4	23.6	13.95	13.93
2013-01-31 15:00:00	10.9	2.5	17.6	6	6				0	0			0	0			0	0	126.1		1	27.8	14.04	14.01
2013-01-31 16:00:00	17.6	1.6	33.4	6	6				0	0			0	0			0	0	126.1		1	37.8	14.14	14.06
2013-01-31 17:00:00	6.4	1.4	15.8	6	6				0	0			0	0			0	0	126		0.5	46.2	13.59	13.35
2013-01-31 18:00:00	10.4	3.1	18.1	6	6				0	0			0	0			0	0	126		0.4	67.9	12.93	12.88
2013-01-31 19:00:00	9	2.4	15.8	6	6				0	0			0	0			0	0	125.8		0.4	77.2	12.86	12.86
2013-01-31 20:00:00	8	2.1	14	6	6				0	0			0	0			0	0	125.7		0.3	76	12.84	12.82
2013-01-31 21:00:00	11.2	2.5	18.9	6	6				0	0			0	0			0	0	125.7		0.2	72	12.82	12.8
2013-01-31 22:00:00	10.9	1.8	19.8	6	6				0	0			0	0			0	0	125.7		0.5	61	12.8	12.79
2013-01-31 23:00:00	9.8	1.2	18.6	6	6				0	0			0	0			0	0	125.7		0.6	67.6	12.79	12.76
2013-02-01 00:00:00	17.9	2.2	30.2	6	6				0	0			0	0			0	0	125.7		1	73.2	12.77	12.75
2013-02-01 01:00:00	6.8	2.5	12.6	6	6				0	0			0	0			0	0	125.7		0.2	78.8	12.74	12.73
2013-02-01 02:00:00	3.2	1.8	7.2	6	6				0	0			0	0			0	0	125.5		0.2	86.3	12.71	12.7
2013-02-01 03:00:00	4.6	2	8.3	6	6				0	0			0	0			0	0	125.2		0	89.3	12.66	12.63
2013-02-01 04:00:00	6	2.1	13.8	6	6				0	0			0	0			0	0	125		0.2	90.7	12.62	12.59
2013-02-01 05:00:00	7.5	2.6	15.9	6	6				0	0			0	0			0	0	125		0.6	84.5	12.57	12.55
2013-02-01 06:00:00	10.8	2.4	19.6	6	6				0	0			0	0			0	0	125.5		-0.7	93.4	12.55	12.54
2013-02-01 07:00:00	11.1	1.9	27.1	6	6				0	0			0	0			0	0	126.7		-0.1	92.2	12.55	12.53
2013-02-01 08:00:00	20.2	1.4	45.1	6	6				0	0			0	0			0	0	148.1		1.1	94	12.55	12.52
2013-02-01 09:00:00	12.8	2.5	35.6	6	6				0	0			0	0			0	0	139.9		1.2	95.2	12.61	12.55
2013-02-01 10:00:00	19.8	2	49.7	6	6				0	0			0	0			0	0	140.7		1.6	95.8	12.91	12.78
2013-02-01 11:00:00	23.4	1.4	45.5	6	6				0	0			0	0			0	0	128.6		1.6	96	13.23	13.19
2013-02-01 12:00:00	23	1.4	46.7	6	6				0	0			0	0			0	0	128.3		1.4	96.5	13.4	13.35
2013-02-01 13:00:00	27.3	2.1	45.9	6	6				0	0			0	0			0	0	128.2		1.6	95.3	13.44	13.39
2013-02-01 14:00:00	22.9	2.8	42	6	6				0	0			0	0			0	0	128.2		1.6	92.8	13.48	13.41
2013-02-01 15:00:00	21.8	1.5	32.5	6	6				0	0			0	0			0	0	128.2		1.3	93.9	13.52	13.38
2013-02-01 16:00:00	23.8	2	39.1	6	6				0	0			0	0			0	0	127.7		1	96.2	13.27	13.2
2013-02-01 17:00:00	22.8	1.6	34.9	6	6				0	0			0	0			0	0	128.2		1.2	96.3	13.06	13.02
2013-02-01 18:00:00	22.9	2	35.2	6	6				0	0			0	0			0	0	132.3		1.1	96.7	12.96	12.93
2013-02-01 19:00:00	25.8	2.3	44.1	6	6				0	0			0	0			0	0	136.2		1.2	97	12.86	12.82
2013-02-01 20:00:00	24.9	1.6	41.9	6	6				0	0			0	0			0	0	128.4		1.3	97.1	12.75	12.72
2013-02-01 21:00:00	26.4	2.5	43.2	6	6				0	0			0	0			0	0	150.2		1.2	97.2	12.66	12.63
2013-02-01 22:00:00	29.2	2.6	51.4	6	6				0	0			0	0			0	0	129.9		1.1	97.2	12.61	12.59
2013-02-01 23:00:00	40.8	2.2	74.7	6	6				0	0			0	0			0	0	146.6		0.8	97	12.6	12.58
2013-02-02 00:00:00	44.2	1.9	71.8	6	6				0	0			0	0			0	0	166.9		0.3	96.9	12.58	12.57
2013-02-02 01:00:00	36.8	1.8	62.6	6	6				0	0			0	0			0	0	165.7		0	97	12.57	12.55
2013-02-02 02:00:00	27.2	1.4	44.1	6	6				0	0			0	0			0	0	181.8		-0.2	97	12.59	12.57
2013-02-02 03:00:00	29.5	1.8	49.5	6	6				0	0			0	0			0	0	161.4		-0.9	96.9	12.59	12.53
2013-02-02 04:00:00	22.2	2.6	44.5	6	6				0	0			0	0			0	0	173		-1.2	96.7	12.59	12.57
2013-02-02 05:00:00	20.8	2.5	42.9	6	6				0	0			0	0			0	0	212.2		-1.7	96.2	12.59	12.57
2013-02-02 06:00:00	19.5	1.8	38.5	6	6				0	0			0	0			0	0	226.3		-3.9	95	12.59	12.57
2013-02-02 07:00:00	33.7	2.2	48	6	6				0	0			0	0			0	0	229.6		-5	94.2	12.57	12.55
2013-02-02 08:00:00	38.3	9.4	53	6	6				0	0			0	0			0	0	248.1		-5.7	93.8	12.57	12.53
2013-02-02 09:00:00	37.2	5	51.1	6	6				0	0			0	0			0	0	240.7		-6.2	93.6	12.62	12.59
2013-02-02 10:00:00	33.3	2.3	45.6	6	6				0	0			0	0			0	0	250		-6.8	93.2	12.82	12.74
2013-02-02 11:00:00	32	3.1	47	6	6				0	0			0	0			0	0	250		-6.7	93.3	13.29	13.16
2013-02-02 12:00:00	35.2	4	55.4	6	6				0	0			0	0			0	0	174.8		-6.6	93.4	13.54	13.49
2013-02-02 13:00:00	38.5	3.2	57.3	6	6				0	0			0	0			0	0	127.1		-6.8	93.2	13.66	13.6
2013-02-02 14:00:00	41.9	3.6	64.5	6	6				0	0			0	0			0	0	125		-7	93.2	13.64	13.59
2013-02-02 15:00:00	40.1	4.3	63.7	6	6				0	0			0	0			0	0	124.9		-7.4	93	13.46	13.39
2013-02-02 16:00:00	34.1	5.1	53.5	6	6				0	0			0	0			0	0	160.5		-7.5	92.8	13.25	13.2
2013-02-02 17:00:00	41	3.5	63.3	6	6				0	0			0	0			0	0	128.6		-8.1	92.7	13.04	12.97
2013-02-02 18:00:00	31.5	4.8	49.4	6	6				0	0			0	0			0	0	128.6		-8.3	92.3	12.89	12.87
2013-02-02 19:00:00	23.4	3.8	34.5	6	6				0	0			0	0			0	0	124.3		-8.3	92.3	12.8	12.78
2013-02-02 20:00:00	22.4	4.7	36.9	6	6				0	0			0	0			0	0	170.7		-8.4	92.2	12.72	12.69
2013-02-02 21:00:00	26.9	3.1	37.1	6	6				0	0			0	0			0	0	237.4		-8.2	92.3	12.64	12.62
2013-02-02 22:00:00	24.3	2.5	37	6	6				0	0			0	0			0	0	250		-8.1	92.4	12.59	12.55
2013-02-02 23:00:00	28.2	4.1	43.5	6	6				0	0			0	0			0	0	250		-8.1	92.4	12.55	12.52
2013-02-03 00:00:00	33.4	4.5	53.7	6	6				0	0			0	0			0	0	250		-8.2	92.4	12.54	12.5
2013-02-03 01:00:00	29.4	5	41.8	6	6				0	0			0	0			0	0	250		-8.6	92.2	12.52	12.49
2013-02-03 02:00:00	30.9	4.8	48.9	6	6				0	0			0	0			0	0	250		-9.1	92	12.51	12.48
2013-02-03 03:00:00	29.6	3.3	46.3	6	6				0	0			0	0			0	0	250		-9.4	91.8	12.51	12.5
2013-02-03 04:00:00	27.5	3.4	39.6	6	6				0	0			0	0			0	0	250		-9.7	91.7	12.52	12.5
2013-02-03 05:00:00	28.7	4.8	39.5	6	6				0	0			0	0			0	0	250		-10	91.5	12.51	12.5
2013-02-03 06:00:00	29.9	3.2	47.4	6	6				0	0			0	0			0	0	250		-10.4	91.2	12.5	12.49
2013-02-03 07:00:00	39.9	6.5	63	6	6				0	0			0	0			0	0	250		-10.8	90.8	12.5	12.48
2013-02-03 08:00:00	25.2	7.7	39.4	6	6				0	0			0	0			0	0	250		-11.2	90.7	12.49	12.48
2013-02-03 09:00:00	16.5	3	26.8	6	6				0	0			0	0			0	0	250		-10.6	90.5	12.72	12.61
2013-02-03 10:00:00	15.6	7.2	25.7	6	6				0	0			0	0			0	0	250		-8.2	92.8	13.41	13.21
2013-02-03 11:00:00	16.4	4.7	34.9	6	6				0	0			0	0			0	0	250		-7	94.5	13.79	13.7
2013-02-03 12:00:00	11.6	5.5	23.1	6	6				0	0			0	0			0	0	250		-6.5	94.1	14	13.79
2013-02-03 13:00:00	10.3	2.6	23.3	6	6				0	0			0	0			0	0	250		-5.3	94.8	14.18	14.09
2013-02-03 14:00:00	11.1	2	20.3	6	6				0	0			0	0			0	0	250		-4.4	96.2	14.09	14.04
2013-02-03 15:00:00	20	4.2	36	6	6				0	0			0	0			0	0	250		-3.8	96.7	14.08	14.04
2013-02-03 16:00:00	30.1	4.2	48	6	6				0	0			0	0			0	0	250		-5.3	96.7	14.13	14.07
2013-02-03 17:00:00	29	4.8	41.3	6	6				0	0			0	0			0	0	250		-6.8	95	13.81	13.68
2013-02-03 18:00:00	25.1	2.4	34.1	6	6				0	0			0	0			0	0	250		-9.2	93.2	13.18	13.08
2013-02-03 19:00:00	21.6	2.3	26.9	6	6				0	0			0	0			0	0	250		-10.7	91.5	13	12.98
2013-02-03 20:00:00	13.6	4.9	21.9	6	6				0	0			0	0			0	0	230.9		-11	91	12.96	12.94
2013-02-03 21:00:00	3.1	4.5	12.2	6	6				0	0			0	0			0	0	180.8		-11.2	90.8	12.93	12.91
2013-02-03 22:00:00	5.8	3.5	12.2	6	6				0	0			0	0			0	0	151.6		-11.1	91	12.89	12.86
2013-02-03 23:00:00	13.2	6.2	19.9	6	6				0	0			0	0			0	0	136.9		-10.6	91.2	12.88	12.85
2013-02-04 00:00:00	12.2	9	17.1	6	6				0	0			0	0			0	0	132.9		-9.9	91.7	12.86	12.84
2013-02-04 01:00:00	22	5.8	32.3	6	6				0	0			0	0			0	0	124.9		-9	91.8	12.84	12.83
2013-02-04 02:00:00	18.1	4.9	27.6	6	6				0	0			0	0			0	0	125.2		-8	92.3	12.84	12.81
2013-02-04 03:00:00	25	5.5	39.9	6	6				0	0			0	0			0	0	125.8		-6.7	93.1	12.83	12.82
2013-02-04 04:00:00	31.4	3.3	43	6	6				0	0			0	0			0	0	125.8		-6	93.5	12.82	12.82
2013-02-04 05:00:00	24.6	3.4	40.1	6	6				0	0			0	0			0	0	128.1		-4.5	94.3	12.82	12.8
2013-02-04 06:00:00	30.6	3.4	48.2	6	6				0	0			0	0			0	0	153.6		-3.4	95	12.81	12.79
2013-02-04 07:00:00	38.9	1.8	51.2	6	6				0	0			0	0			0	0	142.2		-3	95.4	12.8	12.79
2013-02-04 08:00:00	37	2.8	50	6	6				0	0			0	0			0	0	181.6		-2.8	95.5	12.79	12.77
2013-02-04 09:00:00	29.1	2.8	39.7	6	6				0	0			0	0			0	0	210.4		-2.7	95.6	12.78	12.75
2013-02-04 10:00:00	16.9	3.5	25.7	6	6				0	0			0	0			0	0	174.9		-2.5	95.7	12.86	12.8
2013-02-04 11:00:00	25.8	3.3	43.9	6	6				0	0			0	0			0	0	129.5		-1.5	96	13.22	13.06
2013-02-04 12:00:00	23.2	2.8	36.1	6	6				0	0			0	0			0	0	125.9		-0.2	96.6	13.77	13.53
2013-02-04 13:00:00	25	3.4	38.1	6	6				0	0			0	0			0	0	125.8		0.2	97	13.91	13.75
2013-02-04 14:00:00	17	3.5	27.6	6	6				0	0			0	0			0	0	125.3		0	97.1	13.96	13.89
2013-02-04 15:00:00	10.9	4	18.9	6	6				0	0			0	0			0	0	125.2		-0.4	97.2	13.79	13.7
2013-02-04 16:00:00	11.6	3.6	18.4	6	6				0	0			0	0			0	0	125.2		-1	97.2	13.52	13.48
2013-02-04 17:00:00	18.8	3.5	28.6	6	6				0	0			0	0			0	0	125.3		-1.9	96.8	13.27	13.19
2013-02-04 18:00:00	4.5	2.8	14	6	6				0	0			0	0			0	0	125.5		-1.9	96.4	13.07	13.05
2013-02-04 19:00:00	8.6	2.9	18.3	6	6				0	0			0	0			0	0	125.5		-1.9	96.3	13.02	13
2013-02-04 20:00:00	13.2	3.4	29.1	6	6				0	0			0	0			0	0	125.4		-2	96.3	12.98	12.96
2013-02-04 21:00:00	18.6	2.6	30.1	6	6				0	0			0	0			0	0	125.2		-2.2	96.2	12.96	12.93
2013-02-04 22:00:00	18.6	2.7	25.6	6	6				0	0			0	0			0	0	125.2		-1.9	96.2	12.93	12.91
2013-02-04 23:00:00	14.2	2.5	20.6	6	6				0	0			0	0			0	0	125		-1.7	96.4	12.91	12.89
2013-02-05 00:00:00	8.4	3.6	13.4	6	6				0	0			0	0			0	0	125		-1.6	96.4	12.89	12.88
2013-02-05 01:00:00	5.6	4	8.6	6	6				0	0			0	0			0	0	124.8		-1.6	96.5	12.88	12.86
2013-02-05 02:00:00	8.1	4	12.9	6	6				0	0			0	0			0	0	124.7		-1.8	96.5	12.86	12.85
2013-02-05 03:00:00	5.7	3.3	10.8	6	6				0	0			0	0			0	0	124.7		-1.9	96.3	12.84	12.83
2013-02-05 04:00:00	8.9	3.1	11.8	6	6				0	0			0	0			0	0	124.6		-1.9	96.2	12.83	12.82
2013-02-05 05:00:00	10.5	5.5	17.5	6	6				0	0			0	0			0	0	124.5		-1.8	96.3	12.82	12.8
2013-02-05 06:00:00	11.1	4.2	17.2	6	6				0	0			0	0			0	0	124		-2	96.3	12.8	12.79
2013-02-05 07:00:00	7.7	3.4	13.7	6	6				0	0			0	0			0	0	123.8		-2.4	96.2	12.79	12.77
2013-02-05 08:00:00	8.3	3.2	16.1	6	6				0	0			0	0			0	0	149		-2.5	96.1	12.77	12.75
2013-02-05 09:00:00	10.6	4.8	24.9	6	6				0	0			0	0			0	0	176.3		-2.2	96.1	12.83	12.79
2013-02-05 10:00:00	18.6	2.7	31.1	6	6				0	0			0	0			0	0	155.2		-2	96.1	13.3	13.09
2013-02-05 11:00:00	8.2	1.6	20.4	6	6				0	0			0	0			0	0	177.1		-1.2	96.2	13.78	13.53
2013-02-05 12:00:00	7.3	2	15.8	6	6				0	0			0	0			0	0	134.6		-0.8	96	13.98	13.91
2013-02-05 13:00:00	16.8	2	37.7	6	6				0	0			0	0			0	0	133.4		-1.1	96.6	13.99	13.96
2013-02-05 14:00:00	18.4	3.8	37.2	6	6				0	0			0	0			0	0	130.1		-3.3	95.2	14.07	14.03
2013-02-05 15:00:00	16.9	2.5	46.1	6	6				0	0			0	0			0	0	136.3		-3.5	94.3	14.1	14.06
2013-02-05 16:00:00	30.4	2.8	61.9	6	6				0	0			0	0			0	0	129.3		-4.4	94.3	14.08	13.94
2013-02-05 17:00:00	35.1	3.5	80.7	6	6				0	0			0	0			0	0	125.2		-4.3	94.8	13.5	13.32
2013-02-05 18:00:00	42	2	87.5	6	6				0	0			0	0			0	0	140		-4.2	95	13.09	13.04
2013-02-05 19:00:00	53.5	2	105.4	6	6				0	0			0	0			0.1	0	158		-4.4	94.8	13.01	12.99
2013-02-05 20:00:00	41.6	1.8	64.5	6	6				0	0			0	0			0	0	250		-5	94.5	12.97	12.95
2013-02-05 21:00:00	21.9	2.1	34.2	6	6				0	0			0	0			0	0	250		-6.4	93.8	12.94	12.93
2013-02-05 22:00:00	19.4	2.5	39	6	6				0	0			0	0			0	0	250		-7	93.3	12.91	12.89
2013-02-05 23:00:00	22.4	2.2	34.6	6	6				0	0			0	0			0	0	250		-7.5	93.1	12.89	12.86
2013-02-06 00:00:00	15.4	2.3	26.8	6	6				0	0			0	0			0	0	250		-8.2	92.8	12.88	12.86
2013-02-06 01:00:00	32.4	2.2	56.7	6	6				0	0			0	0			0	0	250		-9.2	92.2	12.86	12.84
2013-02-06 02:00:00	13.9	1.6	22.2	6	6				0	0			0	0			0	0	250		-9.7	91.9	12.83	12.81
2013-02-06 03:00:00	9.3	1.5	17	6	6				0	0			0	0			0	0	250		-9.7	91.8	12.82	12.8
2013-02-06 04:00:00	11.9	2.1	20.1	6	6				0	0			0	0			0	0	250		-10	91.8	12.8	12.79
2013-02-06 05:00:00	4	4.2	8.6	6	6				0	0			0	0			0	0	250		-10.9	91.5	12.79	12.77
2013-02-06 06:00:00	5.2	2.6	9.2	6	6				0	0			0	0			0	0	250		-11.2	91.3	12.77	12.75
2013-02-06 07:00:00	0.5	1.9	3	6	6				0	0			0	0			0	0	250		-11.2	91.2	12.75	12.73
2013-02-06 08:00:00	0.6	3.2	8.2	6	6				0	0			0	0			0	0	250		-11.1	91.1	12.74	12.73
2013-02-06 09:00:00	5	3.2	10.8	6	6				0	0			0	0			0	0	250		-10.3	91.3	12.87	12.83
2013-02-06 10:00:00	11.6	2.5	19.3	6	6				0	0			0	0			0	0	250		-9.1	91.8	13.38	13.15
2013-02-06 11:00:00	9.8	2.9	19.3	6	6				0	0			0	0			0	0	250		-8.3	92.2	14.12	13.96
2013-02-06 12:00:00	7.5	3.1	13.1	6	6				0	0			0	0			0	0	250		-7.7	92.4	14.27	14.26
2013-02-06 13:00:00	7.5	2.6	16.4	6	6				0	0			0	0			0	0	250		-7.2	93.2	14.28	14.25
2013-02-06 14:00:00	10.1	2.1	20.6	6	6				0	0			0	0			0	0	250		-7	93.4	14.29	14.27
2013-02-06 15:00:00	8.4	2.8	14.2	6	6				0	0			0	0			0	0	250		-6.6	94.2	14.19	14.03
2013-02-06 16:00:00	13.8	2.2	21.9	6	6				0	0			0	0			0	0	250		-6.5	94	14.28	14.1
2013-02-06 17:00:00	10.2	3.6	17.9	6	6				0	0			0	0			0	0	250		-7	93.9	13.81	13.54
2013-02-06 18:00:00	14.2	3	23.1	6	6				0	0			0	0			0	0	250		-7.5	93.2	13.1	13.04
2013-02-06 19:00:00	25.7	3	39.2	6	6				0	0			0	0			0	0	250		-7.6	93	12.98	12.96
2013-02-06 20:00:00	15.3	2.1	24.1	6	6				0	0			0	0			0	0	250		-8	93	12.94	12.93
2013-02-06 21:00:00	38.9	1.3	60.9	6	6				0	0			0	0			0	0	250		-8.8	92.6	12.91	12.88
2013-02-06 22:00:00	29	1.9	43	6	6				0	0			0	0			0	0	250		-9.8	92	12.88	12.86
2013-02-06 23:00:00	24.2	3.4	36.4	6	6				0	0			0	0			0	0	250		-9.9	91.7	12.84	12.82
2013-02-07 00:00:00	24.9	5.8	32.6	6	6				0	0			0	0			0	0	250		-9.9	91.7	12.82	12.8
2013-02-07 01:00:00	28.4	3.8	35.9	6	6				0	0			0	0			0	0	250		-10.2	91.7	12.79	12.77
2013-02-07 02:00:00	30.4	2.4	41.5	6	6				0	0			0	0			0	0	250		-10.4	91.5	12.77	12.75
2013-02-07 03:00:00	28	3.4	34.1	6	6				0	0			0	0			0	0	250		-10.8	91.3	12.75	12.73
2013-02-07 04:00:00	24.9	2.3	32.4	6	6				0	0			0	0			0	0	250		-11	91.2	12.73	12.71
2013-02-07 05:00:00	22.2	1.6	30.8	6	6				0	0			0	0			0	0	250		-11	91	12.71	12.68
2013-02-07 06:00:00	31.9	1.6	56.8	6	6				0	0			0	0			0	0	250		-11.1	91	12.7	12.67
2013-02-07 07:00:00	33.2	1.8	51	6	6				0	0			0	0			0	0	250		-11.2	91.1	12.68	12.67
2013-02-07 08:00:00	25.6	2.6	36.8	6	6				0	0			0	0			0	0	250		-11.8	91	12.71	12.68
2013-02-07 09:00:00	30.6	3.7	44.5	6	6				0	0			0	0			0	0	250		-11.3	90.7	13.94	13.21
2013-02-07 10:00:00	33.5	2.1	48.9	6	6				0	0			0	0			0	0	250		-9.9	91	14.29	14.23
2013-02-07 11:00:00	30.9	2.5	46.5	6	6				0	0			0	0			0	0	250		-8.8	92.1	14.3	14.29
2013-02-07 12:00:00	30.4	2	43.4	6	6				0	0			0	0			0	0	250		-8.5	92.2	14.31	14.3
2013-02-07 13:00:00	27.8	2.5	50.7	6	6				0	0			0	0			0	0	250		-8.2	92.5	14.32	14.3
2013-02-07 14:00:00	30.5	1.3	45	6	6				0	0			0	0			0	0	250		-8.2	92.8	14.34	14.32
2013-02-07 15:00:00	28.1	1.4	41	6	6				0	0			0	0			0	0	250		-8.4	92.6	14.36	14.33
2013-02-07 16:00:00	20.8	1.6	32	6	6				0	0			0	0			0	0	250		-8.9	92.7	14.38	14.37
2013-02-07 17:00:00	17.1	2.6	30.9	6	6				0	0			0	0			0	0	250		-8.9	92.5	14.29	14.09
2013-02-07 18:00:00	22.6	3.2	35	6	6				0	0			0	0			0	0	250		-10.6	92.3	13.37	13.18
2013-02-07 19:00:00	22.4	4.5	31.4	6	6				0	0			0	0			0	0	250		-11.3	91.2	12.98	12.96
2013-02-07 20:00:00	20.2	5	29.8	6	6				0	0			0	0			0	0	250		-11.3	90.8	12.93	12.9
2013-02-07 21:00:00	14.4	4	22.2	6	6				0	0			0	0			0	0	250		-11.3	90.8	12.89	12.88
2013-02-07 22:00:00	12.7	4.3	17.6	6	6				0	0			0	0			0	0	250		-11.3	90.8	12.86	12.84
2013-02-07 23:00:00	20.6	4.2	28.1	6	6				0	0			0	0			0	0	250		-11.3	90.8	12.84	12.81
2013-02-08 00:00:00	23.2	4.5	34	6	6				0	0			0	0			0	0	250		-11.3	90.8	12.82	12.79
2013-02-08 01:00:00	17.9	5.6	25.8	6	6				0	0			0	0			0	0	250		-11.3	90.9	12.79	12.77
2013-02-08 02:00:00	9.2	5.9	17.6	6	6				0	0			0	0			0	0	250		-11.8	90.9	12.77	12.74
2013-02-08 03:00:00	4.5	6.2	8.1	6	6				0	0			0	0			0	0	250		-12.8	90.5	12.73	12.71
2013-02-08 04:00:00	3.4	3.8	9.9	6	6				0	0			0	0			0	0	250		-13.8	89.6	12.7	12.68
2013-02-08 05:00:00	9.8	4.1	14.4	6	6				0	0			0	0			0	0	250		-14.3	88.7	12.66	12.64
2013-02-08 06:00:00	11.1	5	17.4	6	6				0	0			0	0			0	0	250		-14.3	88.8	12.64	12.62
2013-02-08 07:00:00	13.3	3.6	20.4	6	6				0	0			0	0			0	0	250		-14.3	88.8	12.64	12.6
2013-02-08 08:00:00	12.3	3.8	24.8	6	6				0	0			0	0			0	0	250		-14.4	89	12.64	12.6
2013-02-08 09:00:00	15.8	4	23.4	6	6				0	0			0	0			0	0	250		-12.3	89.6	13.69	13.2
2013-02-08 10:00:00	14.8	5.7	22.7	6	6				0	0			0	0			0	0	250		-8	93.7	14.29	14.28
2013-02-08 11:00:00	19.6	3.6	34.5	6	6				0	0			0	0			0	0	250		-6.4	94.7	14.27	14.25
2013-02-08 12:00:00	9.3	2.8	15.1	6	6				0	0			0	0			0	0	250		-4.5	95	14.23	14.21
2013-02-08 13:00:00	11.7	6.3	18.4	6	6				0	0			0	0			0	0	250		-2.5	96.5	14.21	14.2
2013-02-08 14:00:00	19.4	4	27.9	6	6				0	0			0	0			0	0	250		-2.9	97.3	14.23	14.22
2013-02-08 15:00:00	22.5	5.1	33.5	6	6				0	0			0	0			0	0	250		-4.5	95.9	14.29	14.26
2013-02-08 16:00:00	15.7	6.5	27.4	6	6				0	0			0	0			0	0	250		-5.3	94.4	14.3	14.27
2013-02-08 17:00:00	27.2	6	44.4	6	6				0	0			0	0			0	0	250		-6	94.1	14.34	14.31
2013-02-08 18:00:00	31.4	5.3	42.9	6	6				0	0			0	0			0	0	250		-10.9	91.5	13.62	13.34
2013-02-08 19:00:00	28.4	4.6	42.5	6	6				0	0			0	0			0	0	250		-12.8	90.2	13.02	12.95
2013-02-08 20:00:00	19.8	3	28.7	6	6				0	0			0	0			0	0	250		-13.2	90	12.93	12.91
2013-02-08 21:00:00	16.9	4	25	6	6				0	0			0	0			0	0	250		-13.2	89.8	12.88	12.85
2013-02-08 22:00:00	17.5	4	25.4	6	6				0	0			0	0			0	0	250		-13.4	89.8	12.86	12.83
2013-02-08 23:00:00	17.1	5.7	26.1	6	6				0	0			0	0			0	0	250		-13.7	89.6	12.83	12.8
2013-02-09 00:00:00	13.2	4.2	21.6	6	6				0	0			0	0			0	0	250		-13.9	89.5	12.8	12.78
2013-02-09 01:00:00	6.5	2.9	14.6	6	6				0	0			0	0			0	0	250		-14.4	89.2	12.77	12.71
2013-02-09 02:00:00	6.1	4.2	13.3	6	6				0	0			0	0			0	0	250		-14.1	89.3	12.75	12.73
2013-02-09 03:00:00	2.9	3	8.7	6	6				0	0			0	0			0	0	250		-13.8	89.5	12.73	12.71
2013-02-09 04:00:00	2.3	4.5	6.5	6	6				0	0			0	0			0	0	250		-14.4	89.2	12.71	12.68
2013-02-09 05:00:00	14.3	5.3	21	6	6				0	0			0	0			0	0	250		-14.8	88.8	12.68	12.66
2013-02-09 06:00:00	12.5	5.5	20.3	6	6				0	0			0	0			0	0	250		-14.3	89.1	12.66	12.64
2013-02-09 07:00:00	18.1	3.9	27.9	6	6				0	0			0	0			0	0	250		-14.2	89.2	12.64	12.64
2013-02-09 08:00:00	19.6	5.5	27.1	6	6				0	0			0	0			0	0	250		-14	89.3	12.72	12.64
2013-02-09 09:00:00	19.3	5.4	29.3	6	6				0	0			0	0			0	0	250		-12.1	90.2	14.27	13.73
2013-02-09 10:00:00	20.1	4.2	30.6	6	6				0	0			0	0			0	0	250		-10.3	91.2	14.34	14.31
2013-02-09 11:00:00	6.5	8.1	13.7	6	6				0	0			0	0			0	0	250		-8.1	92.2	14.28	14.25
2013-02-09 12:00:00	4.1	5	10.6	6	6				0	0			0	0			0	0	250		-5	93.7	14.19	14.17
2013-02-09 13:00:00	3.5	5.3	8.4	6	6				0	0			0	0			0	0	250		-3.6	94.2	14.17	14.16
2013-02-09 14:00:00	4.7	6.5	10.8	6	6				0	0			0	0			0	0	250		-6.2	92.8	14.23	14.2
2013-02-09 15:00:00	14.5	5	31.4	6	6				0	0			0	0			0	0	250		-7.7	93.3	14.32	14.29
2013-02-09 16:00:00	16.4	5.8	29.5	6	6				0	0			0	0			0	0	250		-9.7	92.1	14.39	14.38
2013-02-09 17:00:00	20.2	4.8	29.1	6	6				0	0			0	0			0	0	250		-11.2	91.2	14.29	14.12
2013-02-09 18:00:00	22.4	4.2	35.2	6	6				0	0			0	0			0	0	250		-12.1	90.5	13.39	13.21
2013-02-09 19:00:00	12.5	4.2	18.5	6	6				0	0			0	0			0	0	250		-12.4	90.3	12.98	12.96
2013-02-09 20:00:00	6.5	4.2	13.3	6	6				0	0			0	0			0	0	250		-12.8	90.1	12.91	12.89
2013-02-09 21:00:00	1.4	5.7	6	6	6				0	0			0	0			0	0	250		-13.1	90	12.87	12.85
2013-02-09 22:00:00	12.8	3.5	23.7	6	6				0	0			0	0			0	0	250		-13	89.8	12.84	12.82
2013-02-09 23:00:00	16.9	6.2	26.8	6	6				0	0			0	0			0	0	250		-13.3	89.8	12.82	12.8
2013-02-10 00:00:00	18	9.7	24.6	6	6				0	0			0	0			0	0	250		-13.7	89.5	12.79	12.62
2013-02-10 01:00:00	12.2	7.7	21.8	6	6				0	0			0	0			0	0	250		-13.9	89.5	12.77	12.75
2013-02-10 02:00:00	6	4.5	10.2	6	6				0	0			0	0			0	0	248		-14.6	89.2	12.74	12.72
2013-02-10 03:00:00	4.3	13.1	7.3	6	6				0	0			0	0			0	0	246		-15.2	89	12.71	12.7
2013-02-10 04:00:00	8.1	5	11.8	6	6				0	0			0	0			0	0	250		-14.4	89.3	12.68	12.66
2013-02-10 05:00:00	7.4	3.5	12.2	6	6				0	0			0	0			0	0	250		-13.9	89.5	12.66	12.63
2013-02-10 06:00:00	8	8.5	12.6	6	6				0	0			0	0			0	0	250		-14	89.5	12.64	12.61
2013-02-10 07:00:00	8.2	3.2	14.9	6	6				0	0			0	0			0	0	250		-13.7	89.7	12.61	12.59
2013-02-10 08:00:00	6.3	3.4	10.6	6	6				0	0			0	0			0	0	250		-12.8	89.9	12.84	12.68
2013-02-10 09:00:00	3.6	4.5	8.8	6	6				0	0			0	0			0	0	246.1		-11.8	90.3	14.13	13.82
2013-02-10 10:00:00	3.9	8.6	8.8	6	6				0	0			0	0			0	0	226.3		-9.8	91.2	14.31	14.29
2013-02-10 11:00:00	3	3.4	7.3	6	6				0	0			0	0			0	0	242.2		-9.4	91.6	14.3	14.29
2013-02-10 12:00:00	5.6	3.8	8.6	6	6				0	0			0	0			0	0	250		-9.2	91.5	14.29	14.27
2013-02-10 13:00:00	9.7	3.8	12.4	6	6				0	0			0	0			0	0	250		-8.2	92	14.29	14.28
2013-02-10 14:00:00	13.9	5.8	17.2	6	6				0	0			0	0			0	0	250		-7.7	92.5	14.33	14.31
2013-02-10 15:00:00	9.7	3.6	13.4	6	6				0	0			0	0			0	0	250		-6.5	93.3	14.34	14.26
2013-02-10 16:00:00	9.9	6.2	13.3	6	6				0	0			0	0			0	0	250		-6.3	93.5	13.94	13.73
2013-02-10 17:00:00	10.5	6.1	15.2	6	6				0	0			0	0			0	0	250		-6.3	93.6	13.31	13.2
2013-02-10 18:00:00	7.2	3	11.9	6	6				0	0			0	0			0	0	250		-5.5	94	13.02	12.98
2013-02-10 19:00:00	9.4	6	16.6	6	6				0	0			0	0			0	0	250		-5.4	94.2	12.95	12.93
2013-02-10 20:00:00	20.4	4.2	27.2	6	6				0	0			0	0			0	0	248.2		-5.7	94.2	12.91	12.9
2013-02-10 21:00:00	19.4	3	26.6	6	6				0	0			0	0			0	0	250		-5.1	94.5	12.89	12.87
2013-02-10 22:00:00	22.9	3	33	6	6				0	0			0	0			0	0	242.2		-5.2	94.4	12.86	12.84
2013-02-10 23:00:00	18.9	3.4	26.7	6	6				0	0			0	0			0	0	250		-5.1	94.5	12.84	12.82
2013-02-11 00:00:00	15.9	4.3	24.1	6	6				0	0			0	0			0	0	250		-4.9	94.6	12.81	12.8
2013-02-11 01:00:00	22.2	2.8	26.6	6	6				0	0			0	0			0	0	246.1		-4.9	94.6	12.79	12.77
2013-02-11 02:00:00	19.6	3.7	25.5	6	6				0	0			0	0			0	0	250		-4.9	94.6	12.77	12.74
2013-02-11 03:00:00	17.4	5.2	22.8	6	6				0	0			0	0			0	0	250		-5	94.5	12.75	12.73
2013-02-11 04:00:00	9.9	4.2	16.4	6	6				0	0			0	0			0	0	250		-5	94.5	12.73	12.72
2013-02-11 05:00:00	5.3	3	8.2	6	6				0	0			0	0			0	0	250		-5.2	94.5	12.73	12.71
2013-02-11 06:00:00	2.2	4.2	4.7	6	6				0	0			0	0			0	0	250		-5.5	94.4	12.72	12.7
2013-02-11 07:00:00	2.5	4.4	4.3	6	6				0	0			0	0			0	0	250		-5.8	94.3	12.71	12.7
2013-02-11 08:00:00	8.8	5	13.8	6	6				0	0			0	0			0	0	250		-6.2	94	12.72	12.7
2013-02-11 09:00:00	6.2	3.9	11.8	6	6				0	0			0	0			0	0	250		-6.2	94	12.8	12.76
2013-02-11 10:00:00	3.8	3.6	10.6	6	6				0	0			0	0			0	0	250		-6	94.2	12.94	12.9
2013-02-11 11:00:00	4.7	3.5	11.3	6	6				0	0			0	0			0	0	250		-5.8	94.3	13.14	13.06
2013-02-11 12:00:00	3.6	5.2	8.3	6	6				0	0			0	0			0	0	250		-5.2	94.3	13.52	13.42
2013-02-11 13:00:00	0.6	2.8	3.2	6	6				0	0			0	0			0	0	250		-2.6	95.6	13.83	13.77
2013-02-11 14:00:00	1.7	4.3	4.5	6	6				0	0			0	0			0	0	250		-2.4	96.4	14.05	13.98
2013-02-11 15:00:00	1.2	3.4	5.5	6	6				0	0			0	0			0	0	250		-1.2	97	14.16	14.13
2013-02-11 16:00:00	1.6	4	4.5	6	6				0	0			0	0			0	0	250		-1.9	97.2	13.98	13.81
2013-02-11 17:00:00	0.4	3.7	2.7	6	6				0	0			0	0			0	0	250		-4.5	95.7	13.35	13.24
2013-02-11 18:00:00	4.5	4.8	10.6	6	6				0	0			0	0			0	0	250		-6.2	94.3	13.03	13
2013-02-11 19:00:00	6.5	9.9	9.4	6	6				0	0			0	0			0	0	250		-7.3	93.5	12.93	12.9
2013-02-11 20:00:00	8.6	3.8	15.6	6	6				0	0			0	0			0	0	250		-7.8	93.2	12.88	12.86
2013-02-11 21:00:00	14.9	2.8	20.4	6	6				0	0			0	0			0	0	250		-7.9	93	12.82	12.79
2013-02-11 22:00:00	9.4	4.2	12.6	6	6				0	0			0	0			0	0	250		-7.9	93	12.78	12.76
2013-02-11 23:00:00	8.8	3	15.1	6	6				0	0			0	0			0	0	250		-7.9	93	12.74	12.71
2013-02-12 00:00:00	13.1	3.6	19.2	6	6				0	0			0	0			0	0	250		-7.9	93	12.7	12.68
2013-02-12 01:00:00	11.3	2.8	16.4	6	6				0	0			0	0			0	0	250		-7.8	93	12.67	12.64
2013-02-12 02:00:00	7.2	3.9	13.6	6	6				0	0			0	0			0	0	250		-7.8	93	12.65	12.62
2013-02-12 03:00:00	7.2	2.4	11.3	6	6				0	0			0	0			0	0	250		-7.9	93	12.64	12.62
2013-02-12 04:00:00	7.2	3.8	11.9	6	6				0	0			0	0			0	0	250		-7.8	93	12.64	12.62
2013-02-12 05:00:00	11.8	3.3	17.7	6	6				0	0			0	0			0	0	250		-7.8	93	12.64	12.63
2013-02-12 06:00:00	11.7	3.9	20.1	6	6				0	0			0	0			0	0	250		-7.6	93.1	12.64	12.62
2013-02-12 07:00:00	12.3	4.5	21.7	6	6				0	0			0	0			0	0	250		-7.7	93.1	12.63	12.62
2013-02-12 08:00:00	13.6	2	23.3	6	6				0	0			0	0			0	0	248.6		-7.7	93	12.64	12.61
2013-02-12 09:00:00	17.4	2.6	26.9	6	6				0	0			0	0			0	0	216.8		-7.5	93.2	12.73	12.7
2013-02-12 10:00:00	16.4	3.8	24.2	6	6				0	0			0	0			0	0	233.7		-6.8	93.5	12.95	12.88
2013-02-12 11:00:00	18.3	3.8	24.9	6	6				0	0			0	0			0	0	223.3		-6.2	93.8	13.32	13.18
2013-02-12 12:00:00	21.6	3.5	32.6	6	6				0	0			0	0			0	0	200.2		-4.6	94.5	14.05	13.8
2013-02-12 13:00:00	22.6	3.5	31.8	6	6				0	0			0	0			0	0	225.4		-4.5	94.7	14.08	13.98
2013-02-12 14:00:00	18.5	4	27.6	6	6				0	0			0	0			0	0	233.2		-4.5	94.7	14.16	14.04
2013-02-12 15:00:00	17.8	3	26.4	6	6				0	0			0	0			0	0	238.8		-4.5	94.8	14.13	13.97
2013-02-12 16:00:00	19.8	3	29.2	6	6				0	0			0	0			0	0	244.3		-5.5	94.3	13.62	13.52
2013-02-12 17:00:00	20.5	2.8	26.9	6	6				0	0			0	0			0	0	244.2		-6.3	93.9	13.21	13.11
2013-02-12 18:00:00	19.4	2.6	29	6	6				0	0			0	0			0	0	244.3		-7	93.5	12.94	12.9
2013-02-12 19:00:00	19.6	3	26.2	6	6				0	0			0	0			0	0	248.6		-7.5	93.2	12.86	12.84
2013-02-12 20:00:00	20.3	4.1	26.9	6	6				0	0			0	0			0	0	250		-7.7	93.1	12.8	12.79
2013-02-12 21:00:00	19.9	2.8	26.6	6	6				0	0			0	0			0	0	250		-7.7	93.1	12.76	12.73
2013-02-12 22:00:00	21.7	2.2	29.2	6	6				0	0			0	0			0	0	213.2		-7.8	93	12.72	12.71
2013-02-12 23:00:00	18.6	2.5	25.2	6	6				0	0			0	0			0	0	161.8		-8	93	12.68	12.66
2013-02-13 00:00:00	14.7	2.5	19.4	6	6				0	0			0	0			0	0	183.4		-8.3	92.8	12.63	12.61
2013-02-13 01:00:00	13.3	2.1	17.9	6	6				0	0			0	0			0	0	171.7		-8.6	92.7	12.61	12.58
2013-02-13 02:00:00	13.1	3.8	18.4	6	6				0	0			0	0			0	0	167.2		-8.8	92.5	12.59	12.57
2013-02-13 03:00:00	7.7	3.4	12.7	6	6				0	0			0	0			0	0	215.5		-8.8	92.5	12.57	12.55
2013-02-13 04:00:00	2	4.3	10.8	6	6				0	0			0	0			0	0	219.3		-8.8	92.4	12.56	12.55
2013-02-13 05:00:00	1.8	2.8	7.8	6	6				0	0			0	0			0	0	204.5		-9.2	92.2	12.55	12.54
2013-02-13 06:00:00	2.3	3.5	6.6	6	6				0	0			0	0			0	0	207.1		-9.8	92	12.54	12.52
2013-02-13 07:00:00	1.2	3.5	6.7	6	6				0	0			0	0			0	0	207.1		-10.9	91.5	12.52	12.51
2013-02-13 08:00:00	5.4	3.1	11.6	6	6				0	0			0	0			0	0	192.2		-11.1	91.2	12.54	12.5
2013-02-13 09:00:00	0.6	2.7	4.2	6	6				0	0			0	0			0	0	195.2		-9.4	91.9	12.98	12.8
2013-02-13 10:00:00	8.1	4.5	12.9	6	6				0	0			0	0			0	0	161.1		-5.5	94	13.93	13.76
2013-02-13 11:00:00	2.3	8.2	10.8	6	6				0	0			0	0			0	0	161.3		-2.5	95.2	14.07	14
2013-02-13 12:00:00	0	6	0						0	0			0	0			0	0	167.3		0.1	96.7	13.93	13.9
2013-02-13 13:00:00	0	3.5	0						0	0			0	0			0	0	161.3		1.2	97.4	13.95	13.92
2013-02-13 14:00:00	4.1	2.8	9.5	6	6				0	0			0	0			0	0	161.2		1.2	97.6	14	13.98
2013-02-13 15:00:00	13.9	3.8	26.2	6	6				0	0			0	0			0	0	161.5		-0.5	97.2	14.04	14.02
2013-02-13 16:00:00	14.1	5.1	29.1	6	6				0	0			0	0			0	0	161.3		-1.4	93.5	14.07	14.05
2013-02-13 17:00:00	11.7	2.8	22.4	6	6				0	0			0	0			0	0	161.2		-3.9	92.1	14.15	14.07
2013-02-13 18:00:00	8.2	4	19.6	6	6				0	0			0	0			0	0	161.2		-7.2	93.2	13.35	13.06
2013-02-13 19:00:00	7.2	3.5	20.4	6	6				0	0			0	0			0	0	161		-10.1	92.5	12.86	12.83
2013-02-13 20:00:00	7.2	4.6	20.2	6	6				0	0			0	0			0	0	160.8		-10.8	91.5	12.79	12.75
2013-02-13 21:00:00	10.7	7.4	18.9	6	6				0	0			0	0			0	0	160.6		-11.3	91.2	12.73	12.71
2013-02-13 22:00:00	12	3.4	22.2	6	6				0	0			0	0			0	0	160.6		-11.3	91	12.69	12.68
2013-02-13 23:00:00	16.9	3.5	24.8	6	6				0	0			0	0			0	0	160.3		-11.3	91	12.67	12.65
2013-02-14 00:00:00	16.9	4	25.4	6	6				0	0			0	0			0	0	160.2		-11.5	91	12.63	12.61
2013-02-14 01:00:00	13.6	2.5	20.9	6	6				0	0			0	0			0	0	160.2		-11.1	91.1	12.59	12.57
2013-02-14 02:00:00	7.2	4.1	12.3	6	6				0	0			0	0			0	0	160.1		-11.2	91.1	12.54	12.52
2013-02-14 03:00:00	7.2	4	13.5	6	6				0	0			0	0			0	0	159.8		-11.7	91	12.48	12.46
2013-02-14 04:00:00	9.6	3.8	17.8	6	6				0	0			0	0			0	0	159.7		-11.6	91	12.46	12.43
2013-02-14 05:00:00	6.2	3.4	12	6	6				0	0			0	0			0	0	159.7		-10.3	91.3	12.45	12.43
2013-02-14 06:00:00	5	5.2	12.7	6	6				0	0			0	0			0	0	159.6		-10.5	91.5	12.44	12.43
2013-02-14 07:00:00	7.2	4.6	14.8	6	6				0	0			0	0			0	0	159.3		-10.7	91.5	12.42	12.4
2013-02-14 08:00:00	10.2	6.4	17.4	6	6				0	0			0	0			0	0	159.3		-10.2	91.3	12.57	12.46
2013-02-14 09:00:00	9.2	4.4	17.5	6	6				0	0			0	0			0	0	159.3		-6.8	90.5	13.91	13.53
2013-02-14 10:00:00	9.8	4.7	16.8	6	6				0	0			0	0			0	0	159.6		-5.1	91.3	13.96	13.93
2013-02-14 11:00:00	9.4	3.1	15.9	6	6				0	0			0	0			0	0	160		-5.2	91.6	13.94	13.93
2013-02-14 12:00:00	8.6	3.8	20.5	6	6				0	0			0	0			0	0	160.3		-3.9	91.7	13.92	13.89
2013-02-14 13:00:00	12.6	3.6	24.3	6	6				0	0			0	0			0	0	163.2		-4.5	90.7	13.91	13.89
2013-02-14 14:00:00	16.5	4.8	25.4	6	6				0	0			0	0			0	0	159.6		-5.3	91.4	14.03	14
2013-02-14 15:00:00	14.3	7	24.3	6	6				0	0			0	0			0	0	159.2		-4.2	91	14.02	14
2013-02-14 16:00:00	18.9	4.1	23.6	6	6				0	0			0	0			0	0	158.9		-5.3	91	14.09	14.04
2013-02-14 17:00:00	23.4	4.5	32.6	6	6				0	0			0	0			0	0	158.9		-6	91.7	14.03	13.85
2013-02-14 18:00:00	15.3	4.6	23.6	6	6				0	0			0	0			0	0	158.8		-5.2	93	13.09	12.73
2013-02-14 19:00:00	13.1	4.9	20.4	6	6				0	0			0	0			0	0	158.7		-4.2	94.1	12.87	12.84
2013-02-14 20:00:00	7	4.2	14	6	6				0	0			0	0			0	0	158.5		-3.9	94.8	12.84	12.81
2013-02-14 21:00:00	4.3	5.6	9.1	6	6				0	0			0	0			0	0	157.8		-4.2	94.8	12.8	12.77
2013-02-14 22:00:00	6.5	4.7	11.8	6	6				0	0			0	0			0	0	158		-4.4	94.5	12.79	12.77
2013-02-14 23:00:00	6.7	2.7	15.1	6	6				0	0			0	0			0	0	166.7		-3.4	95.5	12.77	12.75
2013-02-15 00:00:00	14.4	3.3	29.4	6	6				0	0			0	0			0	0	176.9		-3.5	95.5	12.77	12.75
2013-02-15 01:00:00	10.6	3.3	18.1	6	6				0	0			0	0			0	0	169.1		-4.2	95.1	12.77	12.71
2013-02-15 02:00:00	4.2	3.8	9.3	6	6				0	0			0	0			0	0	163.1		-4.2	95.2	12.76	12.75
2013-02-15 03:00:00	2.5	3.5	5.4	6	6				0	0			0	0			0	0	180.4		-4.5	95	12.74	12.72
2013-02-15 04:00:00	2.9	4.2	6	6	6				0	0			0	0			0	0	250		-4.3	95	12.72	12.71
2013-02-15 05:00:00	7.2	4.3	12.3	6	6				0	0			0	0			0	0	245.7		-4.3	95	12.7	12.68
2013-02-15 06:00:00	21.4	4.5	33.8	6	6				0	0			0	0			0	0	175.8		-4.6	94.9	12.67	12.64
2013-02-15 07:00:00	19.1	5.7	29.3	6	6				0	0			0	0			0	0	175.6		-5.2	94.5	12.64	12.62
2013-02-15 08:00:00	18.9	4.7	29.8	6	6				0	0			0	0			0	0	172.2		-5.8	94.2	12.63	12.61
2013-02-15 09:00:00	16.1	4	23.1	6	6				0	0			0	0			0	0	169.7		-5.8	94	12.97	12.78
2013-02-15 10:00:00	15.8	3.8	21.1	6	6				0	0			0	0			0	0	158.9		-5	93.8	13.86	13.75
2013-02-15 11:00:00	27.6	4.4	39.9	6	6				0	0			0	0			0	0	174.3		-5.1	93.8	13.98	13.82
2013-02-15 12:00:00	24.7	4.2	33.5	6	6				0	0			0	0			0	0	172.6		-4.9	93.5	14.04	14
[truncated: 6,202 more rows]

## Sheet: 2014
date	wind_speed_mean_young	wind_speed_mean_flowcapt	wind_speed_maxi_young	wind_direction_mini_young	wind_direction_maxi_young	rain_year_sum_arg100	rain_year_sum_rainflow	rain_actual_sum_arg100	rain_actual_intensity_arg100_6h	rain_actual_intensity_arg100_24h	rain_intensity_mini_arg100	rain_intensity_maxi_arg100	rain_actual_intensity_rainflow_6h	rain_actual_intensity_rainflow_24h	rain_intensity_mini_rainflow	rain_intensity_maxi_rainflow	snow_drift_seg1_flowcapt	snow_drift_seg2_flowcapt	snow_height_seg1_nc	snow_height_seg2_nc	air_temperature_mean_nc	air_humidity_mean_nc	battery_voltage_mean_logger	battery_voltage_mini_logger
[truncated: 5,880 more rows]

[truncated: 9 more sheets: 2015, 2016, 2017, 2018, 2019, 2020, 2021, 2022, 2023]
