# Supplementary material for: Explainable machine learning for predictive modeling of blowing snow detection and meteorological feature assessment using XGBoost-SHAP
Source: PLoS One. 2025 Mar 28;20(3):e0318835. doi: 10.1371/journal.pone.0318835 (PMC11952239; doi:10.1371/journal.pone.0318835)
Supplement: S4 File — (PY) [file pone.0318835.s008.py]

# Import required libraries
import numpy as np
import pandas as pd
import matplotlib.pyplot as plt
import seaborn as sns
from matplotlib_inline.backend_inline import set_matplotlib_formats
from sklearn.model_selection import train_test_split
from sklearn.ensemble import RandomForestClassifier
from sklearn.metrics import accuracy_score, confusion_matrix, classification_report
from imblearn.over_sampling import SMOTE
import xgboost as xgb
from sklearn.model_selection import GridSearchCV
from sklearn.inspection import PartialDependenceDisplay
import shap

# Set display format for matplotlib (SVG)
set_matplotlib_formats('svg')

# Load dataset (replace with the actual dataset name)
data_file = 'your_data_file.xlsx'  # Placeholder for actual file
xls = pd.ExcelFile(data_file)

# Initialize an empty DataFrame to hold cleaned data
cleaned_data = pd.DataFrame()

# Loop through each sheet in the Excel file
for sheet_name in xls.sheet_names:
    # Read the data from each sheet
    data = pd.read_excel(xls, sheet_name=sheet_name)

    # Ensure the 'date' column is in datetime format
    data['date'] = pd.to_datetime(data['date'])

    # Filter out data for the months June through October
    data = data[~data['date'].dt.month.isin([6, 7, 8, 9, 10])]

    # Append the data to the cleaned dataset
    cleaned_data = pd.concat([cleaned_data, data], ignore_index=True)

# Rename columns for better clarity
column_rename_dict = {
    'wind_speed_mean_flowcapt': 'WS-AVG',
    'wind_speed_maxi_young': 'WS-MAX',
    'wind_direction_mini_young': 'WD-MIN',
    'wind_direction_maxi_young': 'WD-MAX',
    'rain_year_sum_arg100': 'RYS',
    'rain_actual_sum_arg100': 'RAS',
    'rain_actual_intensity_arg100_6h': 'RAI-6',
    'rain_actual_intensity_arg100_24h': 'RAI-24',
    'rain_intensity_mini_arg100': 'RI-MIN',
    'rain_intensity_maxi_arg100': 'RI-MAX',
    'snow_height_seg1_nc': 'SH-SEG1',
    'snow_height_seg2_nc': 'SH-SEG2',
    'air_temperature_mean_nc': 'AT',
    'air_humidity_mean_nc': 'AH'
}

# Apply the renaming to the DataFrame
cleaned_data.rename(columns=column_rename_dict, inplace=True)

# Show a summary of the cleaned dataset
cleaned_data.describe()

# Define the target variables and features (exclude unnecessary columns)
target = ['snow_drift_seg1_flowcapt', 'snow_drift_seg2_flowcapt']  # Snow drift intensity columns
time_column = 'date'  # Time column
exclude_columns = ['battery_voltage_mean_logger', 'battery_voltage_mini_logger',
                   'wind_speed_mean_young', 'rain_year_sum_rainflow', 'rain_actual_intensity_rainflow_6h',
                   'rain_actual_intensity_rainflow_24h', 'rain_intensity_mini_rainflow',
                   'rain_intensity_maxi_rainflow']

# Extract features (exclude target, time, and excluded columns)
features = [col for col in cleaned_data.columns if col not in target + [time_column] + exclude_columns]

# Display the selected features
print("Selected Features:", features)

# Define the feature matrix (X) and target vector (y)
X = cleaned_data[features]
y = cleaned_data[target[0]]  # You can switch between target[0] or target[1] as needed

# Split the dataset into training and testing sets (80/20 split)
X_train, X_test, y_train, y_test = train_test_split(X, y, test_size=0.2, random_state=42)

# Apply SMOTE (Synthetic Minority Over-sampling Technique) to address class imbalance
smote = SMOTE(random_state=42)
X_train_resampled, y_train_resampled = smote.fit_resample(X_train, y_train)

# Print class distribution before and after SMOTE
print("Original class distribution:\n", y_train.value_counts())
print("Resampled class distribution:\n", y_train_resampled.value_counts())

# Data cleaning steps (e.g., clipping values, filling missing data)
cleaned_data['WS-AVG'] = cleaned_data['WS-AVG'].clip(upper=40).clip(lower=0)
cleaned_data['WS-MAX'] = cleaned_data['WS-MAX'].clip(upper=40).clip(lower=0)

# Replace invalid values in the 'AH' column with the mean of valid values
mean_AH = cleaned_data['AH'][(cleaned_data['AH'] >= 0) & (cleaned_data['AH'] <= 100)].mean()
cleaned_data.loc[(cleaned_data['AH'] < 0) | (cleaned_data['AH'] > 100), 'AH'] = mean_AH

# Convert snow drift intensities into binary values (0 or 1)
cleaned_data['snow_drift_seg1_flowcapt'] = cleaned_data['snow_drift_seg1_flowcapt'].apply(lambda x: 1 if x > 0 else 0)
cleaned_data['snow_drift_seg2_flowcapt'] = cleaned_data['snow_drift_seg2_flowcapt'].apply(lambda x: 1 if x > 0 else 0)

# Clip the air temperature to a reasonable range
cleaned_data['AT'] = cleaned_data['AT'].clip(lower=-25, upper=25)

# Fill missing values with column means
cleaned_data.fillna(cleaned_data.mean(), inplace=True)

# Check the final data description after cleaning
cleaned_data.describe()

# Train XGBoost model with hyperparameter tuning using GridSearchCV
params_xgb = {
    'learning_rate': 0.02,
    'booster': 'gbtree',
    'objective': 'binary:logistic',
    'max_leaves': 127,
    'verbosity': 1,
    'seed': 42,
    'nthread': -1,
    'colsample_bytree': 0.6,
    'subsample': 0.7,
    'eval_metric': 'logloss'
}

model_xgb = xgb.XGBClassifier(**params_xgb)

# Define the parameter grid for hyperparameter tuning
param_grid = {
    'n_estimators': [100, 200, 300, 400],
    'max_depth': [3, 4, 5, 6],
    'learning_rate': [0.01, 0.02, 0.05]
}

# Perform grid search with 5-fold cross-validation
grid_search = GridSearchCV(
    estimator=model_xgb,
    param_grid=param_grid,
    scoring='neg_log_loss',
    cv=5,
    n_jobs=-1,
    verbose=1
)

# Fit the model with the resampled training data
grid_search.fit(X_train_resampled, y_train_resampled)

# Display the best parameters and score
print("Best parameters found: ", grid_search.best_params_)
print("Best Log Loss score: ", -grid_search.best_score_)

# Use the best model for predictions
best_model = grid_search.best_estimator_

# Predict using the test set
y_pred = best_model.predict(X_test)

# Evaluate the model performance
conf_matrix = confusion_matrix(y_test, y_pred)
accuracy = accuracy_score(y_test, y_pred)
recall = recall_score(y_test, y_pred)
f1 = f1_score(y_test, y_pred)

# Print the results
print("Confusion Matrix:\n", conf_matrix)
print(f"Accuracy: {accuracy:.4f}")
print(f"Recall: {recall:.4f}")
print(f"F1 Score: {f1:.4f}")

# Generate the classification report
class_report = classification_report(y_test, y_pred, target_names=['Class 0', 'Class 1'])
print("Classification Report:\n", class_report)

# Generate the ROC curve for model evaluation
y_score = best_model.predict_proba(X_test)[:, 1]
fpr, tpr, thresholds = roc_curve(y_test, y_score)
roc_auc = auc(fpr, tpr)

# Plot the ROC curve
plt.figure(figsize=(10, 6))
plt.plot(fpr, tpr, color='blue', label=f'ROC curve (AUC = {roc_auc:.2f})')
plt.plot([0, 1], [0, 1], color='red', linestyle='--')
plt.xlim([0.0, 1.0])
plt.ylim([0.0, 1.0])
plt.xlabel('False Positive Rate')
plt.ylabel('True Positive Rate')
plt.title('Receiver Operating Characteristic (ROC) Curve')
plt.legend(loc='lower right')
plt.grid(True)
plt.show()

# SHAP values for model interpretation
explainer = shap.TreeExplainer(best_model)
shap_values = explainer.shap_values(X_train)

# Visualize SHAP values (bar plot for feature importance)
plt.figure(figsize=(10, 5))
shap.summary_plot(shap_values, X_train, plot_type="dot")
plt.show()

# Save the SHAP values and ROC data to files (replace filenames as needed)
shap_values_df = pd.DataFrame(shap_values)
shap_values_df.to_excel('shap_values.xlsx', index=False)

# Save confusion matrix and classification report (optional)
conf_matrix_df = pd.DataFrame(conf_matrix)
conf_matrix_df.to_excel('confusion_matrix.xlsx', index=False)
